# Supplementary material for: A high-density SNP-based genetic map and several economic traits-related loci in Pelteobagrus vachelli
Source: BMC Genomics. 2020 Oct 7;21:700. doi: 10.1186/s12864-020-07115-7 (PMC7542894; doi:10.1186/s12864-020-07115-7)
Supplement: Supplementary file 1 — Additional file 1: Table S1. Phenotypic data, including growth-related trait values, phenotypic sex, and time to balance loss, for ddRAD-seq and SNP phenotypic associations. [file 12864_2020_7115_MOESM1_ESM.xlsx]

## Sheet: Phenotypic data of ddRAD-seq
Table S2. All values of growth related traits and phenotypic sex and time to lose balance of phenotypic data of ddRAD-seq.
Phenotypic data of the sequencing population	sex（1: male; 2: female）	Time to lose balance	Weight	Body length	Condition factor	BL/HL	Total length	Body width	Body height	Head length	BW/ED	BH/ED	BL/SL	Caudal peduncle height	Caudal peduncle length
1	1	0	9.26	7.63	2.09	3.86	9.11	1.49	1.71	1.98	1.07	4.44	10.23	0.7	1.23
2	2	118.08	6.58	7.5	1.56	4.22	8.89	1.19	1.68	1.78	1.1	8.59	12.7	0.59	1.19
3	1	158.4	5.65	6.18	2.39	4.75	7.49	1.39	1.78	1.3	1.17	9.59	9.02	0.79	1.18
4	1	309.6	9.17	8.39	1.56	4.25	9.89	1.49	1.88	1.98	1.26	6.48	13.63	0.7	1.5
5	1	406.8	7.18	7.79	1.52	4.62	8.9	1.39	1.59	1.69	1.17	5.56	13.08	0.69	1.68
6	1	423.36	13.51	9.7	1.48	4.56	11.19	1.71	2.02	2.13	1.22	4.99	11.9	0.82	1.63
7	1	547.2	10.2	8.78	1.51	4.61	10.19	1.5	1.81	1.91	1.16	6.02	12.45	0.71	1.43
8	1	633.6	11.36	8.9	1.61	4.25	10.68	1.51	1.91	2.1	1.26	6.25	12.44	0.72	1.53
9	1	708.48	7.61	7.98	1.5	4.47	9.39	1.39	1.68	1.79	1.17	7	13.29	0.6	1.48
10	1	715.68	8.04	7.91	1.63	4.4	9.4	1.3	1.61	1.8	1.19	5.65	13.07	0.61	1.49
11	2	763.2	8.92	8.28	1.57	4.53	9.72	1.42	1.83	1.83	1.27	6.89	11.57	0.72	1.73
12	1	780.48	11.27	8.81	1.65	4.2	10.4	1.51	1.99	2.1	1.26	5.04	11.01	0.8	1.71
13	2	787.68	17.77	10.1	1.73	4.16	11.7	1.72	2.13	2.43	1.21	5.12	12.39	0.82	1.92
14	2	809.28	11.88	8.32	2.06	4.33	9.83	1.61	2.08	1.92	1.23	5.94	11.64	0.81	1.62
15	2	817.92	9.82	8.3	1.72	4.83	9.82	1.32	1.72	1.72	1.02	5.12	11.86	0.79	1.6
16	1	866.88	10.57	8.98	1.46	4.69	10.39	1.51	1.82	1.92	1.36	5.34	12.64	0.71	1.7
17	2	881.28	11.66	9.39	1.41	4.47	10.6	1.51	2	2.1	1.26	5.05	13.13	0.72	1.71
18	2	889.92	9.5	8.29	1.67	4.58	9.81	1.59	1.88	1.81	1.34	6.37	13.48	0.62	1.43
19	2	900	3.29	5.78	1.71	5.78	6.69	1	1.4	1	1.24	7.57	11.91	0.3	0.9
20	1	902.88	11.53	9.09	1.54	4.51	10.68	1.6	1.91	2.02	1.24	5.54	11.36	0.81	1.88
21	2	974.88	10.18	8.69	1.55	3.99	10.1	1.41	1.81	2.18	1.28	6.02	12.32	0.71	1.61
22	2	1003.68	11.55	8.81	1.69	4.04	10.31	1.6	1.73	2.18	1.33	5	11.67	0.81	1.62
23	1	1042.56	10.24	8.6	1.61	4.51	10.19	1.5	1.81	1.91	1.16	6.02	12.19	0.76	1.78
24	1	1074.24	8.19	8.08	1.56	4.49	9.78	1.49	1.75	1.8	1.36	6.12	10.91	0.61	1.49
25	1	1113.12	9.98	8.59	1.58	4.99	10	1.21	1.63	1.72	1.19	5.51	12.26	0.79	1.6
26	1	1118.88	12.44	9.29	1.55	4.38	10.9	1.61	2.09	2.12	1.23	5.89	10.38	0.81	1.8
27	2	1121.76	12.23	9.02	1.67	4.26	10.32	1.7	1.92	2.12	1.3	6.19	11.2	0.81	1.72
28	2	1133.28	7.55	7.89	1.54	4.43	9.19	1.2	1.68	1.78	1.11	7	13.14	0.6	1.48
29	2	1170.72	9.96	8.59	1.57	4.99	10	1.59	1.89	1.72	1.39	5.63	12.26	0.71	1.6
30	2	1205.28	7.22	7.88	1.48	4.68	9.19	1.49	1.59	1.69	1.37	7.95	11.5	0.6	1.58
31	2	1229.76	8.79	8.19	1.6	4.33	9.79	1.59	1.79	1.89	1.45	7	10.43	0.7	1.68
32	2	1249.92	10.09	8.49	1.65	4.47	10.19	1.59	1.98	1.9	1.44	6.69	11.39	0.71	1.6
33	2	1275.84	8.51	8.1	1.6	4.75	9.52	1.59	1.79	1.71	1.4	7	10.32	0.7	1.59
34	1	1287.36	8.54	8.1	1.61	4.75	9.32	1.4	1.79	1.71	1.33	6.16	11.65	0.79	1.68
35	2	1297.44	10.84	8.61	1.7	4.13	9.92	1.79	1.73	2.09	1.5	5.66	10.76	0.89	1.52
36	2	1346.4	10.01	8.88	1.43	4.47	10.48	1.59	1.72	1.99	1.34	6.6	11.23	0.71	1.69
37	2	1363.68	8.29	8	1.62	4.24	9.5	1.59	1.88	1.89	1.58	6.58	10.19	0.61	1.45
38	1	1382.4	10.8	8.62	1.69	4.31	10.02	1.69	1.82	2	1.46	5.34	10.84	0.71	1.61
39	1	1415.52	10.42	8.6	1.64	4.31	10.29	1.41	1.76	2	1.18	6.77	10.82	0.71	1.69
40	1	1445.76	12.66	8.93	1.78	4.21	10.52	1.79	2.31	2.12	1.48	5.76	9.97	0.9	1.8
41	1	1452.96	10.32	8.78	1.52	4.41	10.19	1.5	1.89	1.99	1.26	6.3	11.71	0.71	1.69
42	2	1465.92	9.65	8.48	1.59	4.08	10.38	1.59	1.89	2.08	1.34	5.63	10.09	0.79	1.68
43	2	1503.36	10.97	8.52	1.78	4.07	10.22	1.6	1.99	2.09	1.38	5.75	11.99	0.8	1.79
44	2	1537.92	9.83	8.68	1.5	4.9	10.09	1.41	1.8	1.77	1.28	6.1	10.99	0.76	1.6
45	1	1560.96	8.67	8.38	1.48	4.64	9.88	1.49	1.79	1.81	1.36	8.5	12.88	0.75	1.68
46	2	1581.12	7.15	7.68	1.58	4.36	9.18	1.49	1.68	1.76	1.5	8.62	12.9	0.6	1.38
47	2	1591.2	9.37	8.4	1.58	4.43	9.81	1.59	1.79	1.9	1.44	7.02	10.7	0.79	1.59
48	1	1607.04	10.66	8.51	1.73	4.68	10.3	1.69	1.9	1.82	1.36	6.23	10.7	0.8	1.61
49	2	1614.24	7.45	7.68	1.64	4.31	9	1.39	1.6	1.78	1.28	6.79	12.8	0.69	1.48
50	2	1654.56	9.9	8.58	1.57	4.51	9.99	1.55	1.76	1.9	1.4	4.56	12.25	0.79	1.69
51	1	1689.12	10.89	8.89	1.55	4.26	10.17	1.6	1.9	2.09	1.33	6.23	11.11	0.8	1.7
52	1	1693.44	7.91	8.18	1.45	4.57	9.69	1.49	1.78	1.79	1.49	8.66	12.77	0.69	1.68
53	1	1703.52	8.85	8.2	1.61	4.78	9.6	1.44	1.71	1.72	1.32	5.88	12.32	0.7	1.59
54	1	1723.68	10.13	8.12	1.9	4.26	10.01	1.59	1.98	1.91	1.44	6.69	10.27	0.79	1.69
55	2	1733.76	11.45	9.09	1.53	4.73	10.5	1.6	1.91	1.92	1.44	6.26	11.36	0.81	1.79
56	2	1752.48	12.47	9.02	1.7	4.45	10.62	1.61	2.01	2.03	1.33	6.38	11.13	0.85	1.72
57	1	1762.56	12.42	9.21	1.59	4.35	10.79	1.7	2.01	2.12	1.4	6.47	10.28	0.81	1.89
58	1	1775.52	12.92	8.93	1.82	3.91	10.53	1.8	1.83	2.28	1.48	4.56	9.92	0.9	1.72
59	1	1784.16	10.28	8.31	1.79	4.35	10.01	1.59	1.98	1.91	1.34	6.6	11.79	0.8	1.69
60	2	1798.56	15.16	9.8	1.61	4.22	11.4	1.72	2.13	2.33	1.41	6.75	12.02	0.92	1.83
61	1	1825.92	6.38	7.49	1.52	4.73	8.79	1.19	1.5	1.59	1.31	7.87	12.69	0.69	1.3
62	2	1851.84	9.28	8.29	1.63	3.99	9.71	1.49	1.71	2.08	1.35	5.9	10.55	0.79	1.68
63	1	1866.24	12.2	9.01	1.67	4.26	10.61	1.69	2.09	2.12	1.4	5.87	10.12	0.81	1.8
64	2	1884.96	11	8.89	1.57	4.09	10.22	1.6	1.88	2.18	1.33	4.81	10.45	0.8	1.78
65	2	1890	6.32	7.11	1.76	4.23	8.31	1.19	1.58	1.68	1.21	6.7	12.15	0.59	1.48
66	2	1896.84	11.73	8.91	1.66	4.08	10.51	1.51	1.91	2.19	1.3	6.16	11.07	0.81	1.79
67	1	1928.16	8.6	8.19	1.57	4.53	9.59	1.49	2.18	1.81	1.36	8.55	11.78	0.7	1.59
68	1	1944	11.93	9.49	1.4	4.34	10.99	1.52	1.83	2.19	1.36	5.89	13.27	0.81	1.71
69	1	1956.96	7.39	7.79	1.56	4.38	9.1	1.49	1.88	1.78	1.42	6.58	11.37	0.69	1.48
70	2	1965.6	8.25	8.08	1.56	4.49	9.41	1.49	1.62	1.8	1.48	5.67	10.29	0.79	1.68
71	2	1988.64	10.72	8.88	1.53	4.44	10.58	1.6	1.82	2	1.44	5.95	11.17	0.8	1.7
72	1	2003.04	13.31	9.3	1.65	4.05	10.72	2	1.93	2.3	1.53	6.11	11.41	0.91	1.73
73	2	2005.92	11.23	8.99	1.55	4.47	10.59	1.6	1.82	2.01	1.33	4.67	11.24	0.8	1.7
74	1	2037.6	12.64	9.02	1.72	4.25	10.7	1.61	2.01	2.12	1.33	6.38	11.14	0.82	1.72
75	2	2043.36	15.02	9.71	1.64	4.36	11.39	1.9	2.12	2.23	1.56	5.11	10.66	0.91	1.82
76	1	2053.44	12.36	9.1	1.64	4.49	10.9	1.61	2.01	2.03	1.44	6.47	11.23	0.81	1.72
77	2	2070.72	9.8	8.48	1.61	3.9	10.18	1.5	1.8	2.18	1.31	6.08	10.73	0.79	1.68
78	1	2073.6	13	9.02	1.77	4.1	10.91	1.7	2.1	2.2	1.4	5.82	11.14	0.9	1.9
79	2	2083.68	13.66	9.21	1.75	4.17	10.03	1.71	2.11	2.21	1.4	6.7	11.3	0.91	1.73
80	2	2095.2	8.4	8.09	1.59	4.48	9.7	1.4	1.7	1.81	1.28	5.86	11.64	0.75	1.73
81	1	2131.2	5.98	7.11	1.67	4.5	8.5	1.39	1.68	1.58	1.41	5.88	10.37	0.69	1.29
82	2	2141.28	13.57	9.41	1.63	4.65	10.62	1.71	2.11	2.03	1.53	6.68	11.55	0.82	1.63
83	2	2147.04	10.47	8.79	1.54	4.59	10.2	1.51	1.9	1.92	1.36	6.32	11.05	0.8	1.7
84	2	2158.56	8.39	7.91	1.7	4.64	9.21	1.31	1.7	1.71	1.24	5.86	11.38	0.79	1.42
85	1	2185.92	5.1	6.69	1.7	5.25	7.8	1.09	1.3	1.28	1.22	7.03	11.44	0.5	1.1
86	2	2191.68	13.03	9.5	1.52	4.32	11	1.61	2.02	2.2	1.33	6.4	11.73	0.9	1.73
87	1	2223.36	13.25	9.12	1.75	4.74	10.72	1.52	2.02	1.93	1.25	5.6	12.75	0.82	1.73
88	1	2234.88	8.27	8.09	1.56	4.76	9.32	1.4	1.7	1.7	1.28	6.78	11.72	0.7	1.5
89	1	2243.52	9.73	8.48	1.6	4.47	9.71	1.32	1.8	1.9	1.2	6.08	10.73	0.71	1.6
90	1	2251.44	10.07	8.68	1.54	4.57	10.18	1.59	1.8	1.9	1.44	6.92	12.31	0.71	1.69
91	2	2252.16	10.42	8.6	1.64	4.5	10.2	1.6	1.98	1.91	1.29	6.6	10.82	0.8	1.69
92	1	2259.36	8.23	8.18	1.5	4.35	9.7	1.31	1.78	1.88	1.2	7.12	11.86	0.75	1.41
93	1	2269.44	8.7	8.19	1.58	4.79	9.89	1.21	1.62	1.71	1.2	7.71	12.41	0.7	1.42
94	1	2275.2	9.91	8.58	1.57	4.73	10.09	1.5	1.8	1.82	1.26	6.1	10.86	0.79	1.6
95	1	2304	7.3	7.59	1.67	4.05	9	1.29	1.68	1.88	1.3	5.89	9.67	0.6	1.39
96	1	2314.08	7.64	7.89	1.56	4.67	9.2	1.39	1.69	1.69	1.4	8.43	11.52	0.79	1.4
97	1	2317.52	12.49	9.11	1.65	4.29	10.7	1.52	2.01	2.12	1.25	6.38	11.24	0.9	1.72
98	2	2322.28	11.33	8.9	1.61	4.41	10.31	1.42	1.73	2.02	1.18	5.66	12.44	0.71	1.62
99	1	2334.8	9.86	8.12	1.84	4.47	9.72	1.5	1.8	1.82	1.35	6.92	11.6	0.79	1.51
100	1	2338.12	11.99	8.72	1.81	4.14	10.32	1.61	1.92	2.11	1.33	6.18	10.83	0.81	1.71
101	2	2341.44	10.61	8.98	1.47	4.13	10.78	1.6	1.82	2.18	1.33	6.05	12.65	0.8	1.7
102	1	2361.6	12.99	9.11	1.72	4.14	10.71	1.61	1.93	2.2	1.33	6.11	11.25	0.82	1.73
103	1	2367.36	12.22	9.02	1.67	4.26	10.61	1.52	2.09	2.12	1.26	6.73	11.2	0.81	1.72
104	1	2371.68	12.05	9.01	1.65	4.46	10.89	1.61	1.92	2.02	1.44	7.23	11.19	0.81	1.62
105	2	2383.2	7.77	7.8	1.64	4.37	9.29	1.3	1.69	1.79	1.31	5.93	11.3	0.61	1.58
106	1	2397.6	10.63	8.62	1.66	4.5	10.21	1.42	1.82	1.92	1.27	6.05	10.84	0.8	1.61
107	2	2412	9.67	8.22	1.74	4.53	10.68	1.59	1.72	1.82	1.45	5.81	11.74	0.71	1.51
108	2	2424.96	11.07	8.81	1.62	4.59	10.49	1.51	1.91	1.92	1.3	7.19	12.4	0.8	1.52
109	2	2430.72	10.36	8.69	1.58	4.55	10.29	1.5	1.81	1.91	1.36	6.02	10.93	0.8	1.69
110	1	2468.16	12.07	9.01	1.65	4.45	10.32	1.61	1.92	2.03	1.33	6.19	11.19	0.81	1.72
111	1	2484	8.4	8.01	1.64	4.25	9.51	1.4	1.7	1.89	1.38	8.1	11.52	0.7	1.5
112	1	2499.84	8.01	7.9	1.62	4.4	9.4	1.2	1.69	1.8	1.2	6.9	12.25	0.69	1.41
113	1	2537.28	11.46	9	1.57	4.3	10.69	1.6	2	2.1	1.33	6.54	11.25	0.81	1.71
114	1	2545.92	13.96	9.31	1.73	4.38	10.82	1.52	1.73	2.13	1.3	4.73	11.42	0.82	1.73
115	1	2561.76	12.34	9.1	1.64	4.15	10.7	1.7	2.01	2.19	1.4	6.47	11.23	0.81	1.72
116	2	2568.96	11.51	8.62	1.8	4.11	10.5	1.6	1.91	2.1	1.33	6.26	10.78	0.89	1.62
117	1	2577.6	10.39	8.7	1.58	4.37	10.38	1.41	1.72	1.99	1.27	6.62	10.94	0.8	1.78
118	1	2593.44	14.05	9.7	1.54	4.38	11.01	1.71	2.11	2.22	1.31	5.78	11.9	0.85	1.73
119	1	2602.08	7.84	7.69	1.72	4.3	9.3	1.3	1.69	1.79	1.3	8.24	12.71	0.61	1.49
120	1	2617.92	8.31	8.19	1.52	4.34	9.41	1.4	1.7	1.89	1.38	5.96	11.86	0.7	1.5
121	1	2630.88	11.81	9.2	1.52	4.37	10.78	1.42	1.92	2.11	1.17	6.18	12.1	0.72	1.71
122	2	2655.36	10.37	8.5	1.69	4.45	9.83	1.41	1.81	1.91	1.39	6.03	11.26	0.71	1.61
123	2	2662.56	12.28	9.2	1.58	4.2	10.79	1.61	1.92	2.19	1.38	6.19	11.36	0.81	1.8
124	1	2668.32	10.53	8.79	1.55	4.59	10.1	1.42	1.72	1.92	1.39	6.62	12.38	0.71	1.61
125	2	2684.16	9.3	8.4	1.57	4.05	9.8	1.5	1.71	2.08	1.47	5.9	10.69	0.79	1.68
126	1	2700	13.54	9.41	1.63	4.09	11.01	1.71	2.11	2.3	1.4	5.13	11.54	0.82	1.82
127	1	2721.6	11.43	9	1.57	4.46	10.6	1.51	1.82	2.02	1.36	6.87	11.24	0.81	1.71
128	2	2730.24	15.69	9.81	1.66	4.13	11.41	1.61	2.22	2.38	1.28	7.03	12.03	0.92	1.83
129	2	2743.2	9.23	8.39	1.57	4.63	9.9	1.49	1.79	1.81	1.36	6.17	10.68	0.79	1.68
130	2	2761.92	12.37	8.82	1.8	4.58	10.42	1.61	2.09	1.93	1.33	6.74	10.89	0.81	1.72
131	1	2792.16	7.52	7.23	1.99	3.85	8.5	1.2	1.68	1.88	1.1	5.01	10.55	0.6	1.39
132	1	2805.12	9.01	8.2	1.63	4.34	9.6	1.31	1.71	1.89	1.15	5.88	11.8	0.7	1.59
133	1	2818.8	12.04	9.39	1.45	4.3	11.19	1.61	1.92	2.19	1.44	6.18	12.36	0.81	1.71
134	2	2819.52	11.76	9.19	1.52	4.55	10.61	1.6	2	2.02	1.33	5.7	11.42	0.81	1.71
135	2	2830.32	6.72	7.88	1.37	4.69	9.09	1.11	1.51	1.68	1.21	6.4	11.5	0.59	1.38
136	1	2890.08	13.34	9.69	1.47	4.39	11.12	1.52	1.7	2.21	1.25	4.2	10.77	0.82	1.82
137	1	2902.32	11.03	8.32	1.92	3.81	10.48	1.51	1.99	2.18	1.36	5.09	10.39	0.8	1.7
138	2	2943.36	9.76	8.3	1.71	4.19	9.71	1.5	1.8	1.98	1.36	8.35	10.5	0.79	1.6
139	1	2948.4	7.78	8.58	1.23	4.8	9.2	1.2	1.69	1.79	1.21	5.93	12.43	0.69	1.4
140	1	3002.04	9.33	8.4	1.58	4.44	9.8	1.59	1.71	1.89	1.34	5.9	11.99	0.79	1.51
141	1	3039.84	10.06	8.12	1.88	4.46	9.72	1.5	1.72	1.82	1.36	5.83	11.51	0.71	1.52
142	2	3050.64	11.11	8.62	1.74	4.3	10.11	1.51	2.08	2.01	1.36	6.82	12.13	0.8	1.62
143	1	3061.44	11.68	8.52	1.89	4.06	10.23	1.51	1.91	2.1	1.25	6.16	10.58	0.81	1.71
144	2	3070.08	11.91	9.01	1.63	4.46	10.31	1.61	2	2.02	1.33	6.45	11.19	0.81	1.71
145	2	3082.32	10.93	8.98	1.51	4.69	10.58	1.51	1.91	1.92	1.36	6.25	12.65	0.71	1.52
146	1	3094.56	14.4	9.41	1.73	4.24	11.02	1.71	2.12	2.22	1.41	6.71	11.55	0.82	1.82
147	1	3102.48	14.79	9.8	1.57	4.4	11.3	1.61	2.12	2.23	1.22	5.79	12.02	0.91	1.91
148	2	3139.2	9.53	8.58	1.51	4.99	9.99	1.5	1.71	1.72	1.47	5.8	12.26	0.7	1.59
149	1	3151.08	12.15	9.29	1.52	4.4	10.69	1.61	2	2.11	1.33	5.63	11.54	0.81	1.98
150	2	3186.72	12.85	9.21	1.65	4.55	10.82	1.61	1.93	2.03	1.44	6.11	11.36	0.82	1.63
151	1	3210.48	14.44	9.6	1.63	4.32	11.21	1.71	2.03	2.22	1.36	6.43	11.78	0.91	1.73
152	1	3250.98	12.6	9.4	1.52	4.28	10.81	1.7	2.01	2.2	1.3	5.03	11.6	0.82	1.8
153	1	3327.44	10.44	8.79	1.54	4.4	10.3	1.41	1.81	2	1.18	6.03	11.05	0.76	1.69
154	1	3338.8	11.2	8.99	1.54	4.3	10.23	1.51	1.99	2.09	1.26	6.51	12.65	0.8	1.7
155	2	3358.12	7.75	7.8	1.63	4.6	9.1	1.3	1.69	1.7	1.19	5.91	12.28	0.6	1.4
156	2	3376.36	11.35	9	1.56	4.68	10.59	1.6	1.91	1.92	1.33	6.25	12.58	0.81	1.71
157	2	3383.04	8.15	7.62	1.84	4.25	9.01	1.4	1.7	1.8	1.28	8.27	11.04	0.7	1.49
158	2	3397.64	7.82	7.62	1.77	4.25	9.1	1.39	1.78	1.79	1.39	7.24	12.59	0.69	1.49
159	2	3466.52	14.16	9.51	1.65	4.29	11.01	1.71	2.12	2.22	1.3	5.16	11.66	0.91	1.73
160	2	3522.52	7.8	7.61	1.77	4.25	9.29	1.39	1.78	1.79	1.28	8.88	12.58	0.69	1.49
161	1	3646.36	9.26	8.02	1.8	4.43	9.8	1.41	1.88	1.81	1.28	6.48	11.45	0.7	1.51
162	2	3660.36	10.38	8.5	1.69	4.45	9.91	1.5	1.9	1.91	1.26	6.32	10.69	0.8	1.43
163	1	3670.76	10.22	8.31	1.78	4.36	9.83	1.5	1.81	1.91	1.3	5.31	10.51	0.8	1.52
164	2	3756.96	11.24	8.99	1.55	4.3	10.4	1.6	1.99	2.09	1.44	6.52	12.66	0.89	1.7
165	1	3805.68	8.81	7.7	1.93	4.5	9.21	1.4	1.79	1.71	1.39	6.17	11.08	0.7	1.5
166	2	3859.92	9.39	8.4	1.58	4.43	9.98	1.59	1.88	1.9	1.44	6.48	12	0.79	1.59
167	2	3942.16	10.52	8.61	1.65	4.32	10.21	1.6	1.98	2	1.33	6.6	10.83	0.8	1.78
168	1	3955.92	8.47	8.1	1.6	4.48	9.51	1.4	1.78	1.81	1.28	6.14	11.65	0.79	1.42
169	2	4003.6	7.48	7.61	1.7	4.06	9.01	1.39	1.68	1.88	1.39	7	11.1	0.6	1.48
170	2	4040.4	7.45	7	2.17	3.93	8.39	1.3	1.78	1.78	1.31	7.4	10.22	0.69	1.39
171	2	4180.24	11.14	8.52	1.8	4.25	10.4	1.6	1.99	2.01	1.44	6.51	11.99	0.71	1.7
172	1	4196.48	9.59	8.12	1.79	4.28	9.81	1.5	1.89	1.9	1.36	6.39	10.34	0.79	1.51
173	2	4246.32	6.83	7.5	1.62	4.45	8.8	1.39	1.78	1.69	1.22	6.23	10.95	0.69	1.38
174	2	4275.92	8.97	8.01	1.75	4.24	9.33	1.49	1.88	1.89	1.48	6.47	10.2	0.79	1.59
175	2	4313.9	6.54	6.7	2.18	4.21	8.21	1.39	1.88	1.59	1.41	9.87	8.53	0.59	1.31
176	2	4329.4	7.98	8.08	1.51	4.3	9.5	1.49	1.88	1.88	1.49	7.65	11.71	0.69	1.68
177	1	4348.98	11.82	8.92	1.67	4.64	10.42	1.52	1.82	1.92	1.26	5.87	11.07	0.72	1.62
178	2	4368.56	10.29	8.5	1.68	4.27	10.01	1.59	1.98	1.99	1.34	6.6	10.75	0.8	1.69
179	2	4445.16	13.16	9.3	1.64	4.37	10.72	1.61	2.1	2.13	1.33	5.82	11.4	0.9	1.81
180	2	4458.98	10.11	8.49	1.65	4.46	10.01	1.41	1.89	1.91	1.28	6.41	12.04	0.71	1.52
181	2	4495.84	10.55	8.51	1.71	4.26	9.92	1.51	1.9	2	1.36	6.32	11.98	0.8	1.61
182	1	4543.64	10.48	8.79	1.54	4.23	10.3	1.51	1.9	2.08	1.26	6.32	12.47	0.8	1.61
183	2	4588.56	9.04	8.28	1.59	3.99	9.61	1.49	1.88	2.08	1.36	6.47	11.91	0.7	1.68
184	2	4611.02	9.99	8.41	1.68	4.24	10.1	1.41	1.89	1.99	1.27	6.41	10.65	0.79	1.6
185	1	4630.6	13.26	9.4	1.6	4.26	11	1.7	2.2	2.21	1.3	6.98	11.53	0.91	1.81
186	1	4645.86	10.97	8.99	1.51	4.48	10.39	1.51	1.82	2.01	1.26	5.97	11.23	0.8	1.78
187	2	4752.98	11.27	8.89	1.6	4.24	10.4	1.6	1.99	2.1	1.38	6.52	12.43	0.8	1.71
188	2	4904.74	8.16	7.82	1.71	4.16	9.2	1.4	1.7	1.88	1.39	5.95	12.81	0.7	1.58
189	2	4925.76	8.1	7.81	1.7	4.15	9.2	1.3	1.7	1.88	1.1	8.27	12.91	0.69	1.41
190	2	5131.36	9.66	8.3	1.69	4.19	9.62	1.5	1.89	1.98	1.26	6.39	10.5	0.79	1.6
191	1	5169.08	7.72	7.51	1.83	4.44	9.01	1.49	1.69	1.69	1.37	5.91	9.56	0.69	1.48
192	2	5204.5	8.43	7.7	1.85	4.08	9.02	1.4	1.78	1.89	1.27	6.14	11.07	0.61	1.5
193	1	5252.3	7.7	7.9	1.56	4.21	9.39	1.49	1.69	1.88	1.49	8.43	11.53	0.69	1.4
194	2	5313.06	11.61	8.91	1.64	4.88	10.68	1.6	2	1.83	1.24	6.44	11.13	0.81	1.53
195	2	5451.1	10.32	8.88	1.48	4.46	10.39	1.41	1.72	1.99	1.28	5.73	11.16	0.71	1.69
196	1	5594.5	9.44	8.11	1.77	3.91	9.71	1.5	1.88	2.08	1.36	6.37	10.33	0.79	1.59
197	2	5611.6	8.76	8.11	1.65	4.74	9.79	1.31	1.79	1.71	1.2	8.3	13.29	0.7	1.5
198	2	5724.1	8.36	7.91	1.69	4.39	9.42	1.31	1.7	1.8	1.2	5.86	11.46	0.7	1.41
199	1	5791.1	10.55	8.8	1.55	4.59	10.58	1.6	1.99	1.92	1.33	6.62	11.06	0.8	1.7
200	1	5841.1	12.75	9.11	1.69	4.15	10.71	1.61	2.19	2.2	1.23	6.95	11.25	0.99	1.72

## Sheet: Phenotypic data of SNP phenotyp
Table S1. All values of growth related traits and phenotypic sex and time to lose balance of phenotypic data of SNP phenotypic association.
Phenotypic data of the sequencing population	sex（1: male; 2: female）	Time to lose balance	Weight	Body length	Condition factor	BL/HL	Total length	Body width	Body height	Head length	BW/ED	BH/ED	BL/SL	Caudal peduncle height	Caudal peduncle length
201	1	423.36	13.51	9.7	1.48	4.56	11.19	1.71	2.02	2.13	1.22	4.99	11.9	0.82	1.63
202	1	475.2	10.48	8.61	1.64	4.14	10.38	1.6	1.81	2.08	1.33	6.03	12.21	0.62	1.7
203	1	511.2	8.15	7.99	1.6	4.7	9.31	1.49	1.7	1.7	1.36	5.95	13.21	0.61	1.68
204	1	547.2	10.2	8.78	1.51	4.61	10.19	1.5	1.81	1.91	1.16	6.02	12.45	0.71	1.43
205	1	633.6	11.36	8.9	1.61	4.25	10.68	1.51	1.91	2.1	1.26	6.25	12.44	0.72	1.53
206	1	708.48	7.61	7.98	1.5	4.47	9.39	1.39	1.68	1.79	1.17	7	13.29	0.6	1.48
207	1	715.68	8.04	7.91	1.63	4.4	9.4	1.3	1.61	1.8	1.19	5.65	13.07	0.61	1.49
208	1	732.96	10.23	8.31	1.78	4.36	9.72	1.59	2.08	1.91	1.23	6.92	11.79	0.8	1.69
209	2	738.72	13.78	9.7	1.51	4.39	11.3	1.8	2.02	2.21	1.28	4.93	11.9	0.82	1.73
210	2	763.2	8.92	8.28	1.57	4.53	9.72	1.42	1.83	1.83	1.27	6.89	11.57	0.72	1.73
211	2	768.96	11.45	8.71	1.73	4.32	10.23	1.51	1.73	2.02	1.26	5	12.18	0.81	1.53
212	1	780.48	11.27	8.81	1.65	4.2	10.4	1.51	1.99	2.1	1.26	5.04	11.01	0.8	1.71
213	2	787.68	17.77	10.1	1.73	4.16	11.7	1.72	2.13	2.43	1.21	5.12	12.39	0.82	1.92
214	1	796.32	9.66	8.78	1.43	4.43	10.18	1.32	1.8	1.98	1.11	7.04	11.11	0.79	1.78
215	2	809.28	11.88	8.32	2.06	4.33	9.83	1.61	2.08	1.92	1.23	5.94	11.64	0.81	1.62
216	1	826.56	6.81	7.58	1.57	4.73	8.99	1.2	1.51	1.6	1.1	6.43	12.84	0.6	1.48
217	1	852.48	10.07	8.59	1.59	4.52	9.82	1.5	1.89	1.9	1.26	5.56	10.87	0.71	1.52
218	2	856.8	7.2	7.79	1.52	4.38	8.91	1.29	1.59	1.78	1.19	5.56	13.09	0.6	1.48
219	1	957.6	12.42	8.92	1.75	4.22	10.62	1.61	2.01	2.12	1.23	5.65	10.37	0.81	1.8
220	1	1029.6	10.18	8.49	1.66	4.46	9.91	1.59	1.98	1.91	1.44	6.58	10.75	0.79	1.61
221	1	1033.92	7.98	8.08	1.51	4.51	9.4	1.39	1.69	1.79	1.17	6.9	10.92	0.61	1.41
222	1	1054.08	6.18	7.61	1.4	4.54	8.99	1.29	1.58	1.68	1.3	8.29	13.01	0.59	1.38
223	2	1062.72	10.62	8.61	1.66	4.13	10.21	1.42	1.9	2.09	1.1	4.87	10.83	0.8	1.61
224	2	1078.56	15.06	9.9	1.55	4.27	11.4	1.8	2.12	2.32	1.28	4.71	10.87	1.02	2.13
225	1	1091.52	9.01	8.28	1.59	4.57	9.79	1.45	1.79	1.81	1.22	6.17	13.46	0.62	1.59
226	2	1188	10.64	8.98	1.47	4.49	10.39	1.6	1.82	2	1.33	5.95	12.65	0.71	1.7
227	1	1199.52	10.37	8.12	1.94	4.25	9.83	1.59	1.81	1.91	1.43	6.96	10.21	0.71	1.61
228	2	1238.4	11.72	9	1.61	4.29	10.6	1.42	1.91	2.1	1.17	6.16	11.18	0.81	1.71
229	1	1314.72	6.56	7.12	1.82	4.46	8.42	1.29	1.68	1.6	1.3	7.13	12.06	0.59	1.58
230	2	1330.56	10.02	8.31	1.75	4.37	9.82	1.59	1.72	1.9	1.39	5.81	11.86	0.71	1.6
231	2	1333.44	11.23	8.99	1.55	4.47	10.59	1.69	1.99	2.01	1.41	5.77	11.23	0.8	1.79
232	1	1350.72	8.03	7.81	1.69	4.35	9.4	1.49	1.78	1.8	1.48	6.25	9.95	0.69	1.65
233	2	1404	12.65	8.93	1.78	4.89	10.42	1.75	2.01	1.83	1.4	6.38	11.02	0.82	1.72
234	1	1411.2	9.82	8.48	1.61	4.27	9.82	1.46	1.72	1.99	1.22	5.81	12.11	0.71	1.51
235	2	1428.48	14.41	9.51	1.68	4.12	11.51	1.71	2.03	2.31	1.36	4.94	10.51	0.82	1.82
236	1	1432.8	8.78	8.38	1.49	4.64	9.98	1.4	1.71	1.81	1.28	5.88	13.74	0.7	1.68
237	2	1477.44	10.51	8.7	1.6	4.36	10.2	1.41	1.9	2	1.23	6.32	10.94	0.8	1.75
238	1	1487.52	7.85	7.99	1.54	4.7	9.35	1.49	1.74	1.7	1.36	6.11	11.57	0.79	1.58
239	1	1491.84	12.37	8.92	1.74	4.06	10.52	1.61	1.92	2.2	1.38	6.19	10.02	0.81	1.72
240	2	1532.16	10.92	8.8	1.61	4.59	10.48	1.6	1.9	1.92	1.33	6.23	10.99	0.8	1.7
241	1	1550.88	12.79	9.4	1.54	4.13	10.91	1.52	2.02	2.28	1.25	5.6	10.44	0.82	1.89
242	2	1565.28	5.08	6.59	1.78	4.4	7.8	1.19	1.49	1.5	1.25	8.03	11.97	0.59	1.29
243	2	1568.16	11.48	8.9	1.63	4.64	10.6	1.6	1.91	1.92	1.33	6.26	11.13	0.81	1.71
244	1	1573.92	9.96	8.41	1.68	4.62	10	1.59	1.8	1.82	1.39	6.1	10.64	0.79	1.69
245	2	1584	6.52	7.62	1.47	4.54	8.99	1.29	1.58	1.68	1.3	8.32	12.92	0.59	1.48
246	1	1601.28	11.58	9.19	1.49	4.37	10.5	1.6	2	2.1	1.24	5.7	10.38	0.81	1.88
247	1	1634.4	9.78	8.22	1.76	4.14	9.81	1.59	1.8	1.99	1.34	5.36	10.4	0.79	1.68
248	2	1654.56	9.9	8.58	1.57	4.51	9.99	1.55	1.76	1.9	1.4	4.56	12.25	0.79	1.69
249	2	1666.08	9.43	8.29	1.66	4.19	9.99	1.59	1.88	1.98	1.44	6.36	10.56	0.75	1.68
250	2	1684.8	12.72	9.02	1.73	4.24	10.71	1.8	2.02	2.13	1.48	5.6	11.14	0.82	1.72
251	1	1743.84	16.01	10.09	1.56	4.2	11.8	1.81	2.22	2.4	1.28	5.35	10.09	0.92	1.92
252	1	1766.88	8	8.09	1.51	4.3	9.69	1.39	1.69	1.88	1.28	6.9	10.3	0.69	1.58
253	2	1778.4	14.07	9.7	1.54	4.38	11.2	1.71	2.02	2.22	1.41	5.53	11.21	0.91	2.1
254	2	1808.64	10.97	8.8	1.61	4.6	10.3	1.6	1.82	1.92	1.44	5.95	11	0.8	1.7
255	2	1836	7.4	7.6	1.69	4.05	9.19	1.39	1.6	1.88	1.4	6.79	11.09	0.69	1.39
256	2	1841.76	12.06	8.72	1.82	4.13	10.12	1.61	2	2.11	1.23	6.45	10.83	0.81	1.8
257	2	1861.92	11	9.18	1.42	4.39	10.59	1.6	1.82	2.09	1.33	5.97	11.48	0.89	1.79
258	1	1870.56	8.52	7.91	1.72	4.88	9.42	1.4	1.79	1.62	1.39	7	11.38	0.79	1.5
259	2	1874.88	6.59	7.63	1.49	4.3	8.89	1.29	1.68	1.78	1.24	7.13	11.13	0.59	1.48
260	2	1879.2	6.97	7.28	1.81	4.1	9	1.29	1.68	1.78	1.3	8.59	14.56	0.69	1.38
261	2	1902.42	7.69	7.9	1.56	4.42	9.28	1.44	1.69	1.79	1.33	7.02	11.53	0.79	1.58
262	1	1903.68	8.57	7.63	1.93	4.47	9.32	1.49	1.79	1.71	1.36	6.16	10.97	0.7	1.5
263	2	1908	12.21	9.5	1.43	4.69	10.99	1.7	2.19	2.03	1.41	7.05	11.8	0.9	2
264	1	1912.32	10.39	8.6	1.64	4.98	10.02	1.6	1.81	1.73	1.39	6.03	12.19	0.8	1.61
265	2	1941.12	13	9.12	1.72	4.29	10.62	1.9	2.02	2.13	1.57	6.4	11.25	0.82	1.81
266	1	1952.64	11.26	9.08	1.5	4.52	10.49	1.51	1.73	2.01	1.26	5.66	12.79	0.8	1.79
267	1	1980	9.05	8.01	1.76	6.07	9.42	1.49	1.79	1.32	1.36	6.17	13.02	0.7	1.59
268	2	1994.4	11.68	9	1.6	4.46	10.51	1.69	2.3	2.02	1.4	7.42	11.18	0.81	1.53
269	1	2014.56	11.12	8.62	1.74	4.49	10.11	1.42	1.82	1.92	1.18	5.97	12.13	0.71	1.62
270	1	2020.32	10.94	8.7	1.66	4.16	10.22	1.42	1.82	2.09	1.23	5.95	10.88	0.8	1.7
271	2	2024.64	12.97	9.5	1.52	4.47	11.19	1.7	2.02	2.13	1.3	6.4	11.72	0.82	1.81
272	1	2059.2	8.91	7.71	1.95	3.9	9.33	1.49	1.75	1.98	1.36	6.03	11.09	0.7	1.59
273	2	2064.96	10.42	7.92	2.1	3.97	9.62	1.69	1.98	2	1.31	7.62	11.23	0.8	1.61
274	2	2106.72	9.53	8.12	1.78	4.47	9.62	1.45	1.8	1.82	1.32	6.08	11.59	0.71	1.59
275	2	2124	7.99	7.99	1.57	4.45	9.3	1.3	1.61	1.8	1.19	5.63	11.57	0.69	1.49
276	1	2162.88	8.38	8.09	1.59	4.49	9.59	1.49	1.78	1.8	1.36	6.14	10.3	0.7	1.42
277	1	2172.96	10.09	8.98	1.4	4.33	10.48	1.41	1.72	2.08	1.23	5.83	11.36	0.79	1.6
278	1	2180.16	11.98	8.82	1.75	4.19	10.68	1.61	2	2.11	1.33	6.45	10.95	0.89	1.79
279	2	2196	13.56	9.5	1.58	4.3	11.19	1.61	2.11	2.21	1.23	5.77	11.66	0.91	1.82
280	2	2201.76	11.1	8.89	1.58	4.43	10.39	1.6	1.91	2.01	1.28	6.25	12.52	0.8	1.7
281	1	2211.84	10.12	8.79	1.49	4.83	10.01	1.69	1.72	1.82	1.52	5.83	12.46	0.79	1.61
282	1	2214	10.28	8.69	1.57	4.36	10.01	1.32	1.72	1.99	1.19	5.73	11.58	0.8	1.69
283	1	2216.16	9.67	8.21	1.75	4.52	9.81	1.32	1.72	1.82	1.2	5.81	11.73	0.71	1.51
284	1	2219.76	9.94	8.58	1.57	4.32	10	1.59	1.98	1.99	1.44	6.69	12.26	0.71	1.69
285	1	2260.8	7.56	7.89	1.54	4.67	9.28	1.3	1.6	1.69	1.19	6.67	11.51	0.69	1.39
286	2	2266.56	13.64	9.6	1.54	4.52	11.2	1.71	2.02	2.13	1.4	6.41	13.42	0.91	1.82
287	1	2284.56	10.55	8.32	1.84	3.99	10.02	1.51	1.81	2.09	1.26	6.03	10.46	0.71	1.52
288	1	2289.6	8.44	8.38	1.43	5.19	9.7	1.4	1.71	1.62	1.28	6.82	12.06	0.7	1.58
289	1	2293.92	12.44	8.42	2.08	3.7	9.83	1.7	2.01	2.28	1.4	6.47	10.4	0.9	1.53
290	1	2315.52	12.49	9.11	1.65	4	10.7	1.7	2.01	2.28	1.45	6.38	11.24	0.9	2.01
291	2	2327.04	7.22	7.59	1.65	4.73	8.91	1.29	1.68	1.61	1.3	8.62	12.75	0.6	1.31
292	2	2332.8	14.18	9.51	1.65	4.28	11.2	1.61	2.02	2.22	1.22	6.41	10.5	0.82	1.73
293	1	2343.44	12.27	9.1	1.63	4.72	10.69	1.52	2.01	1.93	1.26	6.47	11.3	0.81	1.72
294	1	2345.76	10.83	8.51	1.76	4.93	10.03	1.6	1.72	1.73	1.33	5.64	10.64	0.8	1.7
295	2	2357.28	10.21	8.5	1.67	3.91	10.29	1.59	1.81	2.18	1.44	6.02	12.05	0.71	1.61
296	1	2391.84	9.88	8.49	1.62	4.67	9.99	1.5	1.8	1.82	1.26	6.1	12.12	0.71	1.6
297	2	2399.76	9.33	8.21	1.69	4.78	9.8	1.41	1.71	1.72	1.28	5.9	10.45	0.7	1.68
298	2	2412	9.67	8.22	1.74	4.53	10.68	1.59	1.72	1.82	1.45	5.81	11.74	0.71	1.51
299	1	2417.76	9.38	8.68	1.44	4.39	10.98	1.5	1.8	1.98	1.36	6.19	12.39	0.7	1.68
300	2	2418.48	11	8.8	1.61	4.39	10.48	1.6	1.91	2.01	1.44	6.25	12.39	0.8	1.7
301	2	2435.04	9.2	7.92	1.86	4.19	9.61	1.59	1.71	1.89	1.34	5.9	10.08	0.7	1.51
302	1	2446.56	9.34	8.11	1.75	4.29	9.61	1.41	1.88	1.89	1.38	6.48	11.59	0.79	1.51
303	1	2489.76	10	8.42	1.68	4.62	10	1.41	1.89	1.82	1.23	6.41	10.65	0.79	1.69
304	1	2515.68	11.92	8.82	1.74	4.58	10.52	1.52	1.83	1.93	1.26	5.89	10.95	0.72	1.62
305	2	2527.2	11.87	8.62	1.86	4.49	10.31	1.42	2	1.92	1.27	6.45	12.05	0.81	1.71
306	2	2550.24	8.24	8.08	1.56	4.29	9.5	1.59	1.61	1.89	1.58	6.44	11.71	0.7	1.58
307	1	2571.84	7.73	7.9	1.57	4.66	9.49	1.3	1.69	1.7	1.3	6.88	11.45	0.69	1.49
308	1	2610.72	8.68	8.01	1.69	4.68	9.32	1.21	1.71	1.71	1.1	5.88	12.22	0.7	1.59
309	1	2636.64	9.9	8.41	1.67	4.42	10.28	1.5	1.89	1.9	1.36	6.39	10.64	0.79	1.6
310	1	2643.84	11.45	8.9	1.62	4.08	10.68	1.51	1.82	2.18	1.36	6.87	11.13	0.62	1.71
311	1	2648.16	14.81	9.61	1.67	4.15	11.31	1.72	2.12	2.32	1.36	6.73	11.79	0.82	1.82
312	2	2676.96	10.14	8.59	1.6	4.51	9.82	1.5	1.89	1.91	1.36	6.41	12.18	0.79	1.61
313	2	2705.76	11.8	9.19	1.52	4.37	10.68	1.61	2	2.11	1.33	6.45	11.42	0.81	1.62
314	2	2710.08	13.02	9.12	1.72	4.14	10.71	1.7	2.1	2.2	1.3	6.65	11.25	0.82	1.81
315	2	2757.6	13.3	9.3	1.65	4.22	10.72	1.71	2.02	2.21	1.36	4.99	11.41	0.82	1.73
316	1	2773.44	6.38	7.62	1.44	4.53	8.99	1.1	1.5	1.68	1.21	5.26	12.91	0.59	1.39
317	2	2823.84	7.63	7.89	1.55	4.42	9.28	1.39	1.6	1.79	1.4	6.67	11.52	0.69	1.58
318	1	2832.48	9.74	8.59	1.54	4.53	10.18	1.59	1.72	1.9	1.34	5.81	10.87	0.71	1.6
319	1	2849.76	8.75	8.11	1.64	4.1	9.6	1.31	1.71	1.98	1.3	6.69	11.66	0.7	1.59
320	2	2867.04	13.04	9.59	1.48	4.2	11	1.7	2.02	2.29	1.4	6.4	11.84	0.9	1.81
321	1	2869.92	6.34	7.39	1.57	4.92	8.79	1.1	1.49	1.5	1.22	6.34	12.62	0.59	1.3
322	1	2880	10.32	8.69	1.57	4.18	10.02	1.59	1.81	2.08	1.34	4.69	10.93	0.8	1.69
323	2	2914.56	13.26	9.6	1.5	4.19	11.39	1.61	2.1	2.29	1.33	5.19	11.77	0.91	1.81
324	2	2922.48	8.17	8.09	1.55	5.37	9.78	1.21	1.7	1.51	1.11	6.92	9.14	0.61	1.68
325	2	2927.52	8.5	8.1	1.6	4.29	9.51	1.31	1.78	1.89	1.19	7.12	11.65	0.7	1.42
326	2	2932.56	10.68	8.62	1.67	4.13	10.21	1.32	1.9	2.09	1.1	6.23	10.84	0.71	1.52
327	2	2937.6	11.23	8.71	1.7	4.33	10.11	1.69	1.99	2.01	1.41	6.52	10.88	0.8	1.7
328	1	2953.44	11.27	9.09	1.5	4.52	10.49	1.6	1.82	2.01	1.33	5.97	12.8	0.8	1.62
329	2	2959.44	8.3	8.28	1.46	4.6	9.5	1.31	1.7	1.8	1.2	6.8	11.99	0.61	1.5
330	1	2964.44	9.71	8.48	1.59	4.28	9.9	1.5	1.89	1.98	1.16	6.39	10.73	0.79	1.51
331	1	2969.44	9.81	8.59	1.55	4.53	9.99	1.5	1.89	1.9	1.36	6.39	10.87	0.79	1.6
332	1	2977.64	11.28	8.71	1.71	5.05	10.23	1.51	1.99	1.73	1.36	6.52	10.89	0.89	1.52
333	2	2985.84	11.88	9.29	1.48	4.82	10.51	1.52	2.09	1.93	1.36	5.96	11.53	0.81	1.62
334	1	3018.24	7.72	7.98	1.52	4.26	9.29	1.3	1.69	1.88	1.19	5.91	11.65	0.69	1.58
335	1	3110.4	11.64	8.91	1.65	4.41	10.41	1.6	2.08	2.02	1.43	6.71	12.46	0.81	1.71
336	2	3120.48	12.62	9.3	1.57	4.83	10.81	1.61	2.01	1.93	1.33	6.38	11.48	0.82	1.72
337	1	3129.84	8.22	7.99	1.61	4.25	9.31	1.31	1.7	1.88	1.3	8.07	11.58	0.7	1.2
338	2	3174.84	5.85	7.22	1.55	4.31	8.49	1.29	1.68	1.68	1.44	8.82	12.34	0.59	1.38
339	2	3234.24	9.02	8.2	1.64	4.78	9.79	1.4	1.71	1.72	1.38	7.95	11.8	0.62	1.5
340	1	3245.4	8.43	8.38	1.43	4.45	9.98	1.4	1.62	1.89	1.28	7.69	13.74	0.79	1.58
341	2	3278.88	11.04	8.71	1.67	4.34	10.22	1.42	1.73	2.01	1.27	5.66	12.26	0.71	1.62
342	2	3288.6	9.63	8.21	1.74	4.15	9.81	1.41	1.8	1.98	1.28	6.08	11.73	0.71	1.68
343	1	3309.04	12.42	9.39	1.5	4.43	10.8	1.61	1.93	2.12	1.33	4.87	11.59	0.81	1.72
344	2	3320.76	9.55	8.59	1.51	4.53	9.99	1.31	1.72	1.9	1.19	7.98	13.96	0.79	1.51
345	1	3345.48	10.37	8.98	1.43	4.51	10.48	1.69	1.98	1.99	1.42	5.08	12.73	0.89	1.69
346	2	3350.36	12.53	8.82	1.83	4.58	10.8	1.61	1.93	1.93	1.44	4.81	12.34	0.81	1.62
347	2	3363	7.45	7.6	1.7	4.72	9.01	1.2	1.52	1.61	1.21	7.58	12.77	0.6	1.32
348	2	3369.68	10.57	8.42	1.77	4.21	10.02	1.6	1.99	2	1.44	6.62	10.59	0.71	1.61
349	2	3415.48	9.29	8.29	1.63	4.19	9.8	1.49	1.79	1.98	1.47	6.17	10.55	0.79	1.59
350	2	3436.44	10.4	8.88	1.49	4.27	10.48	1.6	1.98	2.08	1.34	6.6	12.6	0.8	1.52
351	1	3449.48	9.98	8.41	1.68	4.43	10.1	1.59	1.8	1.9	1.34	6.1	10.65	0.79	1.6
352	2	3459.48	7.83	7.81	1.65	4.6	9.3	1.39	1.69	1.7	1.28	8.24	11.31	0.61	1.4
353	1	3578.52	9.84	8.3	1.72	4.37	9.82	1.5	1.8	1.9	1.35	4.68	10.51	0.79	1.68
354	1	3610.76	14.67	9.31	1.82	4.19	11.21	1.72	2.21	2.22	1.22	5.31	10.23	1.01	1.73
355	2	3612.76	13.06	9.12	1.72	4.5	10.53	1.61	1.93	2.03	1.33	4.81	11.18	0.9	1.63
356	1	3623.16	9.26	8.39	1.57	4.64	9.8	1.31	1.62	1.81	1.2	5.59	12.07	0.79	1.59
357	1	3633.56	14.01	9.6	1.58	4.33	11.01	1.61	2.02	2.22	1.23	4.93	11.78	1	2.03
358	1	3685.96	7.78	7.98	1.53	4.47	9.29	1.3	1.61	1.79	1.3	5.63	10.17	0.69	1.49
359	1	3701.16	10.75	9.18	1.39	4.04	10.58	1.51	1.99	2.28	1.16	5.84	11.55	0.89	1.7
360	2	3718.76	15.36	9.8	1.63	4.22	11.21	1.72	2.03	2.33	1.3	4.88	10.71	0.92	1.73
361	1	3737.36	11.81	9.01	1.62	4.28	10.51	1.61	1.92	2.11	1.04	6.18	11.19	0.81	1.71
362	1	3766.48	10.3	8.78	1.52	4.23	10.39	1.5	1.89	2.08	1.26	6.3	11.04	0.8	1.61
363	1	3786.08	13.89	9.89	1.44	4.29	11.2	1.71	2.11	2.31	1.41	5.78	12.13	1	1.91
364	1	3831.76	12.15	9.09	1.62	4.31	10.52	1.61	1.92	2.11	1.33	5.49	11.29	0.81	1.72
365	2	3851.36	7.81	7.69	1.72	4.29	9.3	1.39	1.69	1.79	1.39	5.93	11.14	0.69	1.49
366	2	3879.52	11.37	9	1.56	4.93	10.41	1.51	1.73	1.83	1.26	4.37	12.58	0.72	1.62
367	1	3899.12	8.06	8.78	1.19	4.67	9.41	1.4	1.78	1.88	1.28	6.25	12.72	0.69	1.58
368	2	3920.64	8.8	8.2	1.6	4.34	9.6	1.4	1.79	1.89	1.28	7	11.79	0.7	1.5
369	1	3949.04	11.33	8.99	1.56	4.46	10.49	1.51	1.73	2.02	1.26	5.66	11.24	0.72	1.71
370	2	3967.72	11.52	8.72	1.74	4	10.5	1.6	2	2.18	1.33	6.44	10.89	0.81	1.71
371	1	3979.52	13.52	9.41	1.63	4.26	10.73	1.61	1.93	2.21	1.33	6.11	11.54	0.82	1.73
372	1	3991.56	13.33	9.31	1.65	4.22	10.73	1.61	2.1	2.21	1.15	6.67	11.42	0.82	1.81
373	2	4022	8.33	8	1.63	4.24	9.51	1.21	1.7	1.89	1.11	5.86	11.59	0.7	1.58
374	1	4073.2	10.42	8.61	1.64	4.14	10.29	1.5	1.81	2.08	1.26	6.03	10.82	0.71	1.69
375	2	4106	12.04	8.62	1.88	4.48	10.32	1.42	1.92	1.93	1.27	7.23	12.06	0.81	1.53
376	1	4143.12	9.26	8.21	1.68	4.78	9.61	1.4	1.79	1.72	1.27	6.17	11.81	0.7	1.51
377	1	4212.72	10.85	8.61	1.7	4.31	10.03	1.51	1.9	2	1.26	6.23	10.76	0.8	1.62
378	2	4223.92	8.26	8	1.62	4.7	9.31	1.4	1.7	1.7	1.39	6.78	11.59	0.7	1.49
379	1	4235.12	7.53	7.8	1.59	4.16	9.19	1.39	1.68	1.88	1.28	5.89	12.99	0.69	1.39
380	1	4257.52	9.24	8.39	1.56	4.25	9.79	1.49	1.79	1.98	1.26	6.17	10.69	0.79	1.59
381	1	4294.32	6.83	7.79	1.45	4.62	9	1.29	1.68	1.69	1.31	5.88	11.36	0.69	1.38
382	2	4382.38	10.56	8.7	1.6	4.35	10.11	1.51	1.9	2	1.26	6.33	12.25	0.8	1.78
383	1	4526.94	10.55	8.42	1.77	4.63	9.83	1.6	1.81	1.82	1.33	6.03	10.59	0.71	1.42
384	2	4557.46	8.28	8	1.62	4.44	9.41	1.4	1.78	1.8	1.28	7.12	13.11	0.7	1.58
385	1	4661.12	7.5	7.8	1.58	4.61	8.92	1.39	1.78	1.69	1.28	7.4	12.99	0.69	1.48
386	1	4710.94	10.27	9.08	1.37	4.38	10.68	1.59	2.08	2.08	1.34	6.92	11.49	0.89	1.69
387	2	4752.98	11.27	8.89	1.6	4.24	10.4	1.6	1.99	2.1	1.38	6.52	12.43	0.8	1.71
388	1	4815.76	9.46	8.02	1.84	4.23	9.52	1.41	1.88	1.9	1.28	6.37	11.45	0.79	1.68
389	1	4862.7	12.85	9.4	1.55	4.28	10.99	1.7	2.2	2.2	1.4	6.97	13.15	0.82	1.72
390	2	4883.72	11.14	8.52	1.8	4.24	10.03	1.6	1.91	2.01	1.33	7.19	12	0.89	1.7
391	2	4957.72	12.22	9.2	1.57	4.21	10.69	1.7	2.09	2.19	1.41	6.74	11.42	0.81	1.8
392	1	5001.78	11.53	8.91	1.63	4.41	10.41	1.6	2	2.02	1.15	6.44	12.45	0.81	1.62
393	1	5069.16	11.35	8.81	1.66	4.37	10.41	1.6	1.99	2.02	1.24	6.52	12.32	0.72	1.62
394	1	5093.06	12.34	9.1	1.64	4.16	10.61	1.61	2.01	2.19	1.23	5.65	11.23	0.9	1.72
395	2	5391.1	13.41	9.31	1.66	4.83	11	1.71	2.1	1.93	1.4	5.19	10.28	0.91	1.9
396	1	5493.3	5.6	7.88	1.15	4.2	9.49	1.39	1.68	1.88	1.25	5.88	10.03	0.69	1.58
397	2	5511.1	7.76	7.18	2.1	4.23	8.89	1.3	1.69	1.7	1.19	6.88	11.96	0.61	1.4
398	1	5691.1	12	9.01	1.64	4.27	10.68	1.61	2	2.11	1.44	6.45	11.19	0.81	1.71
399	2	5991.1	10.33	8.42	1.73	4.41	10.02	1.41	1.9	1.91	1.28	6.32	11.94	0.8	1.52
400	2	6091.1	12.08	8.92	1.7	4.23	10.69	1.52	1.92	2.11	1.26	6.19	11.07	0.72	1.72
