# Supplementary material for: A high-density SNP-based genetic map and several economic traits-related loci in Pelteobagrus vachelli
Source: BMC Genomics. 2020 Oct 7;21:700. doi: 10.1186/s12864-020-07115-7 (PMC7542894; doi:10.1186/s12864-020-07115-7)
Supplement: Supplementary file 2 — Additional file 2: Table S2. Data production of ddRAD sequencing for each individual. [file 12864_2020_7115_MOESM2_ESM.xls]

## Sheet: Table S3. Data production
Table S2. Data production of ddRAD sequencing for each individual.
Sample ID	ReadSum	BaseSum	GC(%)	Q30(%)	Q20(%)
F	7507989	2179149368	40.67	92.78	97.71
M	6387819	1854171705	40.74	92.73	97.71
1	6207608	1801528539	40.79	92.74	97.7
2	6552796	1901360088	40.67	92.64	97.67
3	6133565	1779940192	41.04	92.68	97.68
4	7367231	2137504803	41.3	92.51	97.6
5	5128725	1487950942	42.06	92.82	97.71
6	6883949	1998034486	40.88	92.87	97.75
7	3790701	1099538212	42.25	92.68	97.66
8	7406754	2149466806	40.96	92.63	97.66
9	7177115	2083092566	40.96	92.81	97.73
10	7434496	2157872407	40.82	92.89	97.76
11	6733414	1953885076	40.7	92.61	97.64
12	6886034	1998107716	41.02	92.58	97.64
13	5933637	1722007168	40.9	92.7	97.68
14	6381139	1851795238	40.81	92.7	97.67
15	6404944	1858695404	40.84	92.67	97.67
16	7831567	2272658948	40.85	92.64	97.66
17	6507400	1888378263	40.8	92.57	97.64
18	6672740	1936642760	40.88	92.76	97.71
19	5520411	1601198571	41.07	91.32	97.19
20	6179006	1792265832	41.08	91.25	97.18
21	5134054	1489056586	41.14	91.21	97.17
22	5767326	1672747626	41.05	91.21	97.16
23	6112271	1772908266	41.08	91.23	97.17
24	4431668	1284964369	41.17	91	97.06
25	6808971	1974964737	41.13	91.39	97.22
26	6149274	1783795508	41.25	91.46	97.26
27	3359485	974362639	41.12	91.31	97.19
28	5733001	1662642115	41.11	91.14	97.13
29	6507449	1887808593	40.87	91.46	97.26
30	5548154	1609520647	41.18	91.55	97.29
31	3910220	1133941981	41.09	91.15	97.12
32	5200357	1508039340	40.97	90.86	97.04
33	5075558	1472033383	41.13	91.21	97.15
34	4614966	1338560151	40.98	91.21	97.15
35	5213408	1512013205	40.96	91.17	97.13
36	4944137	1433693649	41.46	91.12	97.11
37	5313854	1540845254	41.28	91.04	97.07
38	4891764	1418888059	40.98	91.29	97.19
39	8770252	2544402515	40.77	92.23	97.5
40	4673436	1355969448	40.74	92.23	97.51
41	6462853	1875045063	40.62	92.22	97.51
42	6339572	1839076120	40.75	92.13	97.47
43	9690232	2811209496	40.82	92.13	97.47
44	8055930	2336557247	40.81	91.94	97.38
45	9176963	2662558476	40.73	92.31	97.53
46	7779928	2257247124	40.84	92.37	97.56
47	9314159	2701563814	40.95	92.16	97.46
48	8679754	2517738223	40.84	92.07	97.44
49	7343914	2130787864	40.59	92.29	97.53
50	9092167	2638137224	40.76	92.32	97.54
51	3828268	1110392704	40.65	92.09	97.44
52	2482000	719971332	40.65	92.08	97.45
53	7453538	2162063105	40.31	92.14	97.47
54	3526601	1023078357	40.56	92.2	97.49
55	4924965	1428528780	40.26	92.11	97.45
56	4231763	1227486516	40.64	92.11	97.45
57	5543054	1607667278	40.78	92	97.41
58	5697981	1652961077	40.76	92.21	97.49
59	4464579	1295158946	40.52	92.36	97.54
60	7461486	2164646722	40.64	92.28	97.53
61	3941266	1143232303	40.39	92.26	97.51
62	5376339	1559494472	40.37	92.22	97.5
63	7509349	2178424154	40.48	92.26	97.52
64	3853397	1117656164	40.31	92.08	97.44
65	9943123	2884359372	40.25	92.37	97.55
66	6439987	1868570478	40.14	92.45	97.59
67	8272042	2399558834	40.47	92.28	97.51
68	6080323	1763796999	40.31	92.22	97.5
69	4874139	1413540401	40.43	91.93	97.38
70	6982331	2025722210	40.48	92.41	97.58
71	5450152	1580915987	40.11	92.16	97.47
72	6505833	1887256232	40.38	92.14	97.47
73	6293102	1825584881	40.4	92.26	97.51
74	5735021	1663719090	40.35	92.29	97.52
75	5615346	1628816181	40.14	92.24	97.5
76	4984704	1445876644	40.4	92.21	97.49
77	6130840	1778346905	40.32	92.11	97.45
78	6470692	1877292257	40.31	92.34	97.55
79	7231426	2098218071	40.67	92.52	97.61
80	5106289	1481694804	40.6	92.49	97.62
81	3484561	1010972868	40.43	92.45	97.59
82	3224384	935428594	40.61	92.42	97.58
83	12426790	3605747932	40.32	92.44	97.59
84	5192941	1506403377	40.41	92.25	97.51
85	6854731	1989036492	40.58	92.6	97.65
86	6422693	1863706847	40.16	92.64	97.67
87	8542913	2478510340	40.58	92.46	97.59
88	4581050	1329075287	40.41	92.41	97.58
89	5500537	1596040440	40.7	92.58	97.65
90	7433183	2157022703	40.36	92.64	97.67
91	4842442	1404734078	40.5	92.37	97.55
92	8524585	2473210243	40.46	92.32	97.55
93	4441910	1288801437	40.59	92.48	97.6
94	5418750	1572056465	40.63	92.46	97.58
95	3443829	999051852	40.73	92.43	97.57
96	6223306	1805429621	40.57	92.4	97.57
97	4702433	1364239918	40.6	92.34	97.54
98	6160626	1787502234	40.52	92.53	97.62
99	7742063	2246185599	40.81	92.27	97.51
100	6783050	1967880583	41.03	92.2	97.49
101	5660867	1642135795	41.12	92.18	97.48
102	6257429	1815096257	41.05	92.14	97.46
103	7137290	2070480224	40.94	92.14	97.47
104	5785607	1678082495	40.98	91.99	97.4
105	7636007	2215213673	41	92.31	97.52
106	7537842	2186902715	40.92	92.33	97.53
107	7811380	2265510839	41.31	92.15	97.45
108	6438428	1867525907	40.87	92.09	97.44
109	5254504	1524532982	41.04	92.33	97.54
110	3921760	1137860867	40.88	92.41	97.57
111	6290649	1824649165	40.81	92.04	97.41
112	4324190	1254337296	40.85	92.06	97.44
113	4488004	1301919232	40.83	92.19	97.48
114	5729918	1662202103	41.02	92.18	97.47
115	4810059	1395167374	41	92.13	97.45
116	5922578	1717816845	40.88	92.08	97.43
117	5493630	1593391853	40.92	92	97.4
118	5484704	1590962029	40.88	92.23	97.49
119	6669656	1934379613	40.8	92.2	97.47
120	7444405	2159414932	41.1	92.16	97.47
121	5516394	1600092788	40.99	92.17	97.47
122	6610879	1917370831	41.06	92.1	97.44
123	4959479	1438440880	40.86	92.12	97.45
124	5650698	1638948888	40.09	91.92	97.37
125	7218756	2093610498	41.15	92.25	97.48
126	3448560	1000345063	40.7	92.33	97.53
127	3837425	1112994997	40.77	92.18	97.47
128	3400590	986255308	40.7	92.09	97.43
129	6722467	1949895974	40.95	92.27	97.51
130	5384174	1561710012	41.3	92.36	97.54
131	4752446	1377966349	41.55	92.02	97.39
132	4795377	1390930634	40.71	92.04	97.42
133	5949170	1725599322	40.82	92.16	97.46
134	6496781	1884152437	40.9	92.13	97.44
135	4988165	1446523920	41.18	92.08	97.42
136	7045410	2043242022	40.71	92.06	97.42
137	5059220	1467157384	41.01	91.96	97.38
138	3367942	976960214	40.64	92.22	97.49
139	6246782	1811004177	41.15	91.72	97.27
140	5052206	1464486420	41.11	91.66	97.25
141	2762798	800780312	41.75	91.65	97.24
142	4654928	1349350251	41.25	91.59	97.23
143	10842163	3142774986	41.27	91.62	97.23
144	4199658	1217065669	41.09	91.4	97.14
145	7492286	2170961109	41.54	91.71	97.25
146	7049230	2043730292	41.12	91.82	97.31
147	7610919	2206092422	41.1	91.64	97.23
148	6309889	1828817717	41.24	91.56	97.21
149	5137954	1489646275	40.98	91.8	97.31
150	6696974	1941805899	41.03	91.87	97.34
151	4189330	1214259773	40.92	91.53	97.19
152	5078551	1472009188	41.01	91.48	97.18
153	6483260	1879328361	41.14	91.65	97.24
154	5955188	1726053093	41.18	91.63	97.22
155	5342113	1548309467	41.19	91.56	97.2
156	6070678	1759735902	41.01	91.54	97.19
157	5316969	1541015714	41.09	91.43	97.15
158	6707272	1944349265	41.05	91.7	97.26
159	3552980	1030119433	41.27	91.95	97.36
160	7183213	2082924000	41.55	91.89	97.35
161	2199971	637985749	41.27	91.89	97.36
162	3162035	916770372	41.39	91.83	97.33
163	11919884	3456108240	41.4	91.85	97.33
164	4006417	1161415607	40.82	91.65	97.25
165	8245247	2390371733	41.33	91.96	97.37
166	7629257	2211991064	41.58	92.04	97.4
167	12842646	3723914302	41.16	91.85	97.33
168	7210703	2090424981	41.31	91.79	97.3
169	9273470	2688577306	42.04	92.01	97.39
170	8283144	2402103827	41.48	92.08	97.42
171	5883807	1705631208	41.31	91.76	97.28
172	4723430	1369451815	41.29	91.74	97.29
173	4495529	1303485957	41.36	91.87	97.34
174	3481188	1009373207	41.41	91.9	97.34
175	2208629	640343915	41.4	91.86	97.33
176	6473958	1877140831	41.33	91.8	97.31
177	4303704	1247737467	41.32	91.7	97.27
178	16790012	4969843552	40.72	94.95	98.19
179	5640926	1635683639	41.25	91.96	97.37
180	4362187	1265354312	40.94	92.31	97.52
181	3679968	1067616212	40.95	92.3	97.53
182	2708400	785715712	41.07	92.27	97.51
183	2135796	619495752	40.95	92.21	97.49
184	13313526	3861673205	41.24	92.21	97.49
185	3288689	953750202	40.86	92.02	97.41
186	8014484	2325087769	40.89	92.36	97.54
187	7284004	2113271187	40.86	92.42	97.57
188	12978417	3763919895	41.18	92.19	97.47
189	8468262	2456069890	40.89	92.14	97.46
190	8570303	2486316889	40.81	92.37	97.56
191	7918957	2297243868	40.83	92.43	97.57
192	7006134	2031478343	41.27	92.1	97.43
193	9345936	2710830564	40.78	92.09	97.45
194	6198557	1797613056	40.79	92.19	97.48
195	7891287	2288947551	40.82	92.22	97.48
196	4449757	1290800877	40.95	92.23	97.49
197	5252813	1523624741	40.89	92.18	97.47
198	4788257	1388878417	40.86	92.09	97.43
199	6865421	1991246333	40.65	92.28	97.51
200	10582469	3069946995	40.54	92.51	97.61
