# Supplementary material for: A high-density SNP-based genetic map and several economic traits-related loci in Pelteobagrus vachelli
Source: BMC Genomics. 2020 Oct 7;21:700. doi: 10.1186/s12864-020-07115-7 (PMC7542894; doi:10.1186/s12864-020-07115-7)
Supplement: Supplementary file 3 — Additional file 3: Table S3. Polymorphism SNP markers and their associated sequence information. [file 12864_2020_7115_MOESM3_ESM.xls]

## Sheet: Table S4.
				Table S3. Polymorphism SNP markers and their association sequence information.
ID	type	1	101	102	103	104	105	107	108	11	110	112	113	115	118	12	120	124	125	126	131	133	135	136	138	140	141	145	146	147	15	150	151	152	153	156	157	158	159	163	164	171	172	173	174	175	176	179	18
un_11314830	<nnxnp>	nn	np	nn	np	nn	np	nn	np	nn	nn	nn	np	np	np	nn	np	nn	np	np	nn	np	nn	np	nn	np	np	np	np	np	np	nn	np	np	nn	np	nn	np	nn	np	np	np	np	nn	np	nn	nn	np	nn
un_9523725	<nnxnp>	np	nn	np	nn	np	nn	np	nn	np	np	np	nn	nn	nn	np	nn	np	nn	nn	np	nn	np	nn	np	nn	nn	nn	nn	nn	nn	np	nn	nn	np	nn	np	nn	np	nn	nn	nn	nn	np	nn	np	np	nn	np
un_57386310	<nnxnp>	nn	np	nn	np	nn	np	nn	np	nn	nn	nn	np	np	np	nn	np	nn	np	np	nn	np	nn	np	nn	np	np	np	np	np	np	nn	np	np	nn	np	nn	np	nn	np	np	np	np	nn	np	nn	nn	np	nn
un_19453056	<lmxll>	ll	lm	ll	ll	lm	lm	ll	ll	lm	ll	ll	lm	ll	ll	lm	ll	ll	ll	--	ll	ll	ll	ll	ll	lm	lm	ll	lm	ll	ll	lm	lm	ll	ll	ll	lm	lm	lm	ll	lm	ll	ll	ll	lm	ll	ll	lm	ll
un_58182337	<lmxll>	ll	lm	ll	ll	lm	lm	ll	ll	lm	ll	ll	lm	ll	ll	lm	ll	ll	ll	--	ll	ll	ll	ll	ll	lm	lm	ll	lm	ll	ll	lm	lm	ll	ll	ll	lm	lm	lm	ll	lm	ll	ll	ll	lm	ll	ll	lm	ll
un_57389692	<nnxnp>	np	nn	np	nn	nn	nn	np	nn	np	np	np	nn	nn	nn	np	--	np	nn	nn	np	nn	np	nn	np	nn	nn	nn	nn	nn	np	np	nn	nn	np	nn	np	nn	np	nn	nn	--	nn	np	nn	nn	np	nn	np
un_56329155	<hkxhk>	hh	kk	hh	hk	kk	kk	hh	hk	hk	hh	hh	kk	hk	hk	hk	hk	hh	hk	hk	hh	hk	hh	hk	hh	kk	kk	hk	kk	hk	hh	hk	kk	hk	hh	hk	hk	kk	hk	hk	kk	hh	hk	hh	kk	--	hh	kk	hh
un_56329135	<lmxll>	ll	lm	ll	ll	lm	lm	ll	ll	lm	ll	ll	lm	ll	ll	lm	ll	ll	ll	ll	ll	ll	ll	ll	ll	lm	lm	ll	lm	ll	ll	lm	lm	ll	ll	ll	lm	lm	lm	ll	lm	ll	ll	ll	lm	ll	ll	lm	ll
un_56329066	<lmxll>	lm	ll	lm	lm	ll	ll	lm	lm	ll	lm	lm	ll	lm	lm	ll	lm	lm	lm	lm	lm	lm	lm	lm	lm	ll	ll	lm	ll	lm	lm	ll	ll	lm	lm	lm	ll	ll	ll	lm	ll	lm	lm	lm	ll	lm	lm	ll	lm
un_58182466	<lmxll>	lm	ll	lm	lm	ll	ll	lm	lm	ll	lm	lm	ll	lm	lm	ll	lm	lm	lm	lm	lm	lm	lm	lm	lm	ll	ll	lm	ll	lm	lm	ll	ll	lm	lm	lm	ll	ll	ll	lm	ll	lm	lm	lm	ll	lm	lm	ll	lm
un_42167528	<nnxnp>	np	nn	np	nn	nn	nn	np	nn	np	np	np	nn	nn	nn	np	--	np	nn	nn	np	nn	np	nn	np	--	nn	nn	nn	nn	nn	np	nn	nn	np	nn	np	nn	np	nn	nn	np	nn	np	nn	nn	nn	nn	np
un_19204957	<lmxll>	lm	ll	lm	lm	ll	ll	lm	lm	ll	lm	lm	ll	lm	lm	ll	lm	lm	lm	lm	lm	lm	lm	lm	lm	ll	ll	lm	ll	lm	lm	ll	ll	lm	lm	lm	ll	ll	ll	lm	ll	lm	lm	lm	ll	lm	lm	ll	lm
un_19453168	<nnxnp>	nn	np	nn	np	np	np	nn	np	nn	nn	nn	np	np	np	nn	--	nn	np	np	nn	np	nn	np	nn	--	np	np	np	np	np	nn	np	np	nn	np	nn	np	nn	np	np	nn	np	nn	np	np	np	np	nn
un_48081036	<lmxll>	lm	ll	lm	lm	lm	ll	lm	lm	ll	lm	lm	ll	lm	lm	ll	lm	lm	lm	lm	lm	lm	lm	lm	lm	ll	ll	lm	ll	lm	lm	ll	ll	lm	lm	lm	ll	ll	lm	lm	ll	lm	lm	lm	ll	lm	lm	ll	lm
un_8404667	<lmxll>	lm	ll	lm	lm	--	ll	lm	lm	ll	lm	lm	ll	lm	lm	ll	lm	lm	lm	lm	lm	lm	lm	lm	lm	ll	ll	lm	ll	lm	lm	ll	ll	lm	lm	lm	ll	ll	lm	lm	ll	lm	lm	lm	ll	lm	lm	ll	lm
un_8404621	<nnxnp>	nn	np	nn	np	--	np	nn	np	nn	nn	nn	np	np	np	nn	np	nn	np	np	nn	np	nn	np	nn	--	np	np	nn	np	np	nn	np	np	nn	np	nn	np	nn	np	np	nn	np	nn	np	np	np	np	nn
un_48081084	<lmxll>	ll	lm	ll	ll	ll	lm	ll	ll	lm	ll	ll	lm	ll	ll	lm	ll	ll	ll	ll	ll	ll	ll	ll	ll	lm	lm	ll	lm	ll	ll	lm	lm	ll	ll	ll	lm	lm	ll	ll	lm	ll	ll	ll	lm	ll	ll	lm	ll
un_24857571	<hkxhk>	hh	kk	hh	hk	hh	kk	hh	hk	hk	hh	hh	kk	hk	hk	hk	hk	hh	hk	hk	hh	hk	hh	hk	hh	--	kk	hk	hk	hk	hk	hk	kk	hk	hh	hk	hk	kk	hh	hk	kk	--	hk	hh	kk	hk	hk	kk	hh
un_9555088	<hkxhk>	hk	hk	hk	hh	hk	hk	hk	hh	kk	hk	hk	hk	hh	hh	kk	hh	hk	hh	hh	hk	hh	hk	hh	hk	kk	hk	hh	kk	hh	hh	kk	hk	hh	hk	hh	kk	hk	hk	hk	hk	--	hh	hk	hk	--	--	hk	hk
un_57208407	<nnxnp>	np	nn	np	nn	np	nn	np	nn	np	np	np	nn	nn	nn	np	nn	np	nn	nn	np	nn	np	nn	np	np	nn	nn	np	nn	nn	np	nn	nn	np	nn	np	nn	np	nn	nn	nn	nn	np	nn	np	nn	nn	np
un_56646763	<nnxnp>	np	nn	np	nn	np	nn	np	nn	np	np	np	nn	nn	nn	np	nn	np	nn	nn	np	nn	np	nn	np	np	nn	nn	np	nn	nn	np	nn	nn	np	nn	np	nn	np	nn	nn	nn	nn	np	nn	np	nn	nn	np
un_40207534	<hkxhk>	hh	kk	hh	hk	hh	kk	hh	hk	hk	hh	hh	kk	hk	hk	hk	hk	hh	hk	hk	hh	hk	hh	hk	hh	hk	kk	hk	hk	hk	hk	hk	kk	hk	hh	hk	hk	kk	hh	hk	kk	hk	hk	hh	kk	hh	kk	kk	hh
un_13010039	<lmxll>	lm	ll	lm	lm	lm	ll	lm	lm	ll	lm	lm	ll	lm	lm	ll	lm	lm	lm	lm	lm	lm	lm	lm	lm	ll	ll	lm	ll	lm	lm	ll	ll	lm	lm	lm	ll	ll	lm	ll	ll	lm	lm	lm	ll	lm	ll	ll	lm
un_56646692	<nnxnp>	nn	np	nn	np	nn	np	nn	np	nn	nn	nn	np	np	np	nn	np	nn	np	np	nn	np	nn	np	nn	nn	np	np	nn	np	np	nn	np	np	nn	np	nn	np	nn	np	np	np	np	nn	np	nn	np	np	nn
un_40716788	<nnxnp>	np	nn	np	nn	np	nn	np	nn	np	np	np	nn	nn	nn	np	nn	np	nn	nn	np	nn	np	nn	np	np	nn	nn	np	nn	nn	np	nn	nn	np	nn	np	nn	np	nn	nn	nn	nn	np	nn	np	nn	nn	np
un_30842869	<lmxll>	ll	lm	ll	ll	ll	lm	ll	ll	lm	ll	ll	lm	ll	ll	lm	ll	ll	ll	ll	ll	ll	ll	ll	ll	lm	ll	ll	lm	ll	ll	lm	lm	ll	ll	ll	lm	lm	ll	lm	lm	ll	ll	ll	lm	ll	lm	lm	ll
un_41351881	<nnxnp>	np	nn	np	nn	np	nn	np	nn	np	np	np	nn	nn	nn	np	nn	np	nn	nn	np	nn	np	nn	np	np	nn	nn	np	nn	nn	np	nn	nn	np	nn	np	nn	np	nn	nn	nn	nn	np	nn	np	nn	nn	np
un_53944269	<nnxnp>	nn	np	nn	np	nn	np	nn	np	nn	nn	nn	np	np	np	nn	np	nn	np	np	nn	np	nn	np	nn	nn	np	np	nn	np	np	nn	np	np	nn	np	nn	np	nn	np	np	np	np	nn	np	nn	np	np	nn
un_40155862	<nnxnp>	nn	np	nn	np	nn	np	nn	np	nn	nn	nn	np	np	np	nn	np	nn	np	np	nn	np	nn	np	nn	nn	np	np	nn	np	np	nn	np	np	nn	np	nn	np	nn	np	np	np	np	nn	np	nn	np	np	nn
un_56022423	<hkxhk>	hh	hk	hh	kk	hh	kk	hh	hk	hk	hh	hk	kk	hk	hk	hh	hk	hh	hk	hk	hh	kk	hh	hk	hh	hk	hk	hk	hk	hk	hk	hk	kk	hk	hk	hk	hk	kk	hh	kk	kk	hk	hk	hh	kk	hh	kk	kk	hk
un_40791182	<lmxll>	lm	lm	lm	ll	lm	ll	lm	lm	ll	lm	ll	ll	lm	lm	lm	lm	lm	lm	lm	lm	ll	lm	lm	lm	ll	lm	lm	ll	lm	lm	ll	ll	lm	ll	lm	ll	ll	lm	ll	ll	lm	lm	lm	ll	lm	ll	ll	ll
un_59090142	<nnxnp>	np	nn	np	--	np	nn	np	nn	np	np	np	nn	nn	nn	np	nn	np	nn	nn	np	nn	np	nn	np	np	nn	nn	np	nn	nn	np	nn	nn	np	nn	np	nn	np	nn	nn	nn	nn	np	nn	np	nn	nn	np
un_40791110	<lmxll>	ll	ll	ll	lm	ll	lm	ll	ll	lm	ll	lm	lm	ll	ll	ll	ll	ll	ll	ll	ll	lm	ll	ll	ll	lm	ll	ll	lm	ll	ll	lm	lm	ll	lm	ll	lm	lm	ll	lm	lm	ll	ll	ll	lm	ll	lm	lm	lm
un_16783171	<hkxhk>	hh	hk	hh	--	hh	kk	hh	hk	hk	hh	hk	kk	hk	hk	hh	--	hh	hk	hk	hh	kk	hh	hk	hh	hk	hk	hk	--	hk	hk	hk	kk	hk	hk	hk	hk	kk	hh	kk	kk	hk	--	hh	kk	hh	kk	kk	hk
un_56022463	<lmxll>	lm	lm	lm	ll	lm	ll	lm	lm	ll	lm	ll	ll	lm	lm	lm	lm	lm	lm	lm	lm	ll	lm	lm	lm	ll	lm	lm	ll	lm	lm	ll	ll	lm	ll	lm	ll	ll	lm	ll	ll	lm	lm	lm	ll	lm	ll	ll	ll
un_42408876	<lmxll>	lm	lm	lm	ll	lm	ll	lm	lm	ll	lm	ll	ll	lm	lm	lm	lm	lm	lm	lm	lm	ll	lm	lm	lm	ll	lm	lm	ll	lm	lm	ll	ll	lm	ll	lm	ll	ll	lm	ll	ll	lm	lm	lm	ll	lm	ll	ll	ll
un_40075396	<lmxll>	lm	lm	lm	ll	lm	ll	lm	lm	ll	lm	ll	lm	lm	lm	lm	lm	lm	lm	lm	lm	ll	lm	lm	lm	ll	lm	lm	ll	lm	lm	ll	ll	lm	ll	lm	ll	ll	lm	ll	ll	lm	lm	lm	ll	lm	ll	ll	ll
un_9567993	<nnxnp>	np	nn	np	--	np	nn	np	nn	np	np	np	--	nn	nn	np	--	np	nn	--	np	nn	np	nn	np	np	nn	nn	--	nn	nn	np	nn	nn	np	nn	np	--	np	nn	nn	--	--	--	--	np	nn	nn	np
un_42899851	<lmxll>	lm	lm	lm	ll	lm	ll	lm	lm	ll	lm	ll	lm	lm	lm	lm	lm	lm	lm	lm	lm	ll	lm	lm	lm	ll	lm	lm	ll	lm	lm	ll	ll	lm	ll	lm	ll	ll	lm	ll	ll	lm	lm	lm	ll	lm	ll	ll	ll
un_28869126	<lmxll>	lm	lm	lm	ll	lm	ll	lm	lm	ll	lm	ll	--	lm	lm	lm	--	lm	lm	lm	--	ll	lm	lm	lm	ll	lm	lm	ll	lm	lm	ll	ll	lm	ll	lm	ll	ll	lm	ll	ll	lm	lm	lm	ll	lm	ll	ll	ll
un_57688400	<hkxhk>	hh	hk	hh	--	hh	kk	hh	hk	hk	hh	hk	hk	hk	hk	hh	--	--	hk	hk	hh	kk	hh	hk	hh	hk	hk	hk	hk	hk	hk	hk	kk	hk	hk	hk	--	--	hh	kk	kk	hk	hk	--	--	hh	kk	kk	hk
un_47694149	<lmxll>	lm	lm	lm	ll	lm	ll	lm	lm	ll	lm	ll	lm	lm	lm	lm	ll	lm	lm	lm	lm	ll	lm	lm	lm	ll	lm	lm	ll	lm	lm	ll	ll	lm	ll	lm	ll	ll	lm	ll	ll	lm	lm	lm	ll	lm	ll	ll	ll
un_47694072	<lmxll>	ll	ll	ll	lm	ll	lm	ll	ll	lm	ll	lm	ll	ll	ll	ll	lm	ll	ll	ll	ll	lm	ll	ll	ll	lm	ll	ll	lm	ll	ll	lm	lm	ll	lm	ll	lm	lm	ll	lm	lm	ll	ll	ll	lm	ll	lm	lm	lm
un_55943339	<lmxll>	lm	lm	lm	ll	lm	ll	lm	--	ll	lm	ll	lm	lm	lm	lm	ll	lm	lm	lm	ll	ll	lm	lm	lm	ll	lm	lm	ll	lm	lm	ll	ll	lm	ll	lm	ll	ll	lm	ll	ll	lm	lm	lm	ll	lm	ll	ll	ll
un_55943322	<lmxll>	lm	lm	lm	ll	lm	ll	lm	--	ll	lm	ll	lm	lm	lm	lm	ll	lm	lm	lm	ll	ll	lm	lm	lm	ll	lm	lm	ll	lm	lm	ll	ll	lm	ll	lm	ll	ll	lm	ll	ll	lm	lm	lm	ll	lm	ll	ll	ll
un_44344911	<lmxll>	lm	lm	lm	ll	lm	ll	lm	ll	ll	lm	ll	ll	lm	lm	lm	ll	lm	lm	lm	ll	ll	lm	lm	lm	ll	lm	lm	ll	ll	lm	ll	ll	lm	ll	lm	ll	ll	lm	ll	ll	lm	lm	lm	--	lm	ll	ll	ll
un_44344898	<lmxll>	lm	lm	lm	ll	lm	ll	lm	ll	ll	lm	ll	ll	lm	lm	lm	ll	lm	lm	lm	ll	ll	lm	lm	lm	ll	lm	lm	ll	ll	lm	ll	ll	lm	ll	lm	ll	ll	lm	ll	ll	lm	lm	lm	--	lm	ll	ll	ll
un_18010801	<lmxll>	ll	ll	ll	lm	ll	lm	ll	lm	--	ll	lm	ll	ll	ll	ll	lm	ll	ll	ll	ll	lm	ll	ll	ll	lm	ll	ll	lm	--	ll	lm	lm	ll	lm	ll	lm	--	ll	lm	lm	ll	ll	ll	ll	ll	lm	lm	lm
un_58258468	<nnxnp>	nn	np	nn	np	nn	np	nn	np	nn	nn	nn	np	np	np	nn	np	nn	np	np	nn	np	nn	np	nn	nn	np	np	nn	np	--	nn	np	np	nn	np	nn	np	nn	np	np	np	np	np	np	nn	np	np	nn
un_39798804	<lmxll>	lm	ll	lm	ll	lm	ll	lm	--	--	lm	ll	lm	lm	lm	lm	--	lm	lm	lm	lm	--	lm	lm	lm	ll	lm	lm	ll	lm	lm	ll	ll	lm	ll	lm	ll	--	lm	--	ll	ll	lm	lm	lm	ll	--	--	ll
un_36458009	<hkxhk>	hk	hh	hk	hk	hk	hk	hk	hk	--	hk	kk	hh	hh	hh	hk	hk	hk	hh	hh	hk	hk	hk	hh	hk	kk	hh	hh	kk	hh	--	kk	hk	hh	kk	hh	kk	hk	hk	hk	hk	hh	hh	hh	hh	hk	hk	hk	kk
un_20156391	<nnxnp>	nn	np	nn	np	nn	np	nn	np	nn	nn	nn	np	np	np	nn	np	nn	np	np	nn	np	nn	np	nn	nn	np	np	nn	np	np	nn	np	np	nn	np	nn	np	nn	np	np	np	np	nn	np	nn	np	np	nn
un_59942568	<lmxll>	ll	ll	ll	lm	ll	lm	ll	lm	--	ll	lm	ll	ll	ll	ll	lm	ll	lm	ll	ll	lm	ll	ll	ll	lm	ll	ll	--	ll	ll	lm	lm	ll	lm	ll	lm	--	ll	lm	lm	ll	ll	ll	ll	ll	lm	lm	lm
un_10688124	<lmxll>	lm	lm	lm	ll	lm	ll	lm	ll	--	lm	ll	lm	lm	lm	lm	ll	lm	--	lm	lm	ll	lm	lm	lm	ll	lm	lm	--	lm	lm	ll	ll	lm	ll	lm	ll	--	lm	ll	ll	lm	lm	lm	lm	lm	ll	ll	ll
un_57493058	<nnxnp>	np	nn	np	nn	np	nn	np	nn	np	np	np	nn	nn	nn	np	nn	np	nn	nn	np	nn	np	nn	np	np	nn	nn	np	nn	nn	np	nn	nn	np	nn	np	nn	np	nn	nn	nn	nn	np	nn	np	nn	nn	np
un_42899824	<nnxnp>	nn	np	nn	np	nn	np	nn	np	nn	nn	nn	np	np	np	nn	np	nn	np	np	nn	np	nn	np	nn	nn	np	np	nn	np	np	nn	np	np	nn	np	nn	np	nn	np	np	np	np	nn	np	nn	np	np	nn
un_35786557	<lmxll>	lm	lm	lm	ll	lm	ll	lm	ll	--	lm	ll	lm	lm	lm	lm	ll	lm	ll	lm	lm	ll	lm	lm	lm	ll	lm	lm	lm	lm	lm	ll	ll	lm	ll	lm	ll	--	lm	ll	ll	lm	lm	lm	lm	lm	lm	ll	ll
un_28869115	<nnxnp>	nn	np	nn	np	nn	np	nn	np	nn	nn	nn	np	np	np	nn	np	nn	np	np	nn	np	nn	np	nn	nn	np	np	nn	np	np	nn	np	np	nn	np	nn	np	nn	np	np	np	np	nn	np	nn	np	np	nn
un_9897169	<nnxnp>	np	nn	np	nn	np	nn	np	nn	np	np	np	nn	nn	nn	np	nn	np	nn	nn	np	nn	np	nn	np	np	nn	nn	np	nn	nn	np	nn	nn	np	nn	np	nn	np	nn	nn	nn	nn	np	nn	np	nn	nn	np
un_9316869	<nnxnp>	np	nn	np	nn	np	nn	np	nn	np	np	np	nn	nn	nn	np	nn	np	nn	nn	np	nn	np	nn	np	np	nn	nn	np	nn	nn	np	nn	nn	np	nn	np	nn	np	nn	nn	nn	nn	np	nn	np	nn	nn	np
un_41446534	<lmxll>	ll	--	ll	lm	ll	lm	ll	lm	--	ll	lm	ll	ll	ll	ll	lm	ll	--	--	--	lm	--	ll	ll	lm	ll	ll	ll	--	ll	lm	lm	ll	lm	ll	lm	lm	ll	lm	lm	ll	ll	ll	ll	--	ll	lm	lm
un_47307057	<nnxnp>	nn	np	nn	np	nn	np	nn	np	nn	nn	nn	np	np	np	nn	np	nn	np	np	nn	np	nn	np	nn	nn	np	np	nn	np	np	nn	np	np	nn	np	nn	np	nn	np	np	np	np	nn	np	nn	np	np	nn
un_47307024	<nnxnp>	nn	np	nn	np	nn	np	nn	np	nn	nn	nn	np	np	np	nn	np	nn	np	np	nn	np	nn	np	nn	nn	np	np	nn	np	np	nn	np	np	nn	np	nn	np	nn	np	np	np	np	nn	np	nn	np	np	nn
un_52777121	<nnxnp>	np	nn	np	nn	np	nn	np	nn	np	np	np	nn	nn	nn	np	nn	np	nn	nn	np	nn	np	nn	np	np	nn	nn	np	nn	nn	np	nn	nn	np	nn	np	nn	np	nn	nn	nn	nn	np	nn	np	nn	nn	np
un_15353050	<nnxnp>	np	nn	np	nn	np	nn	np	nn	np	np	np	nn	nn	nn	np	nn	np	nn	nn	np	nn	np	nn	np	np	nn	nn	np	nn	nn	np	nn	nn	np	nn	np	nn	np	nn	nn	nn	nn	np	nn	np	nn	nn	np
un_17099746	<nnxnp>	nn	np	nn	np	nn	np	nn	np	nn	nn	nn	np	np	np	nn	np	nn	np	np	nn	np	nn	np	nn	nn	np	np	nn	np	np	nn	np	np	nn	np	nn	np	nn	np	np	np	--	nn	np	nn	np	np	nn
un_40304356	<nnxnp>	nn	np	nn	np	nn	np	nn	np	nn	nn	nn	np	np	np	nn	np	nn	np	np	nn	np	nn	np	nn	nn	np	np	nn	np	np	nn	np	np	nn	np	nn	np	nn	np	np	np	--	nn	np	nn	np	np	nn
un_39955680	<nnxnp>	nn	np	nn	np	nn	np	nn	np	nn	nn	nn	np	np	np	nn	np	nn	np	np	nn	np	nn	np	nn	nn	np	np	nn	np	np	nn	np	np	nn	np	nn	np	nn	np	np	np	nn	--	np	nn	np	np	nn
un_39987150	<nnxnp>	np	nn	np	nn	np	nn	np	nn	np	np	np	nn	nn	nn	np	nn	np	nn	nn	np	nn	np	nn	np	np	nn	nn	np	nn	nn	np	nn	nn	np	nn	np	nn	np	nn	nn	nn	np	nn	nn	np	nn	nn	np
un_55418722	<nnxnp>	nn	np	nn	np	nn	np	nn	np	nn	nn	nn	np	np	np	nn	np	nn	np	np	nn	np	nn	np	nn	nn	np	np	nn	np	np	nn	np	np	nn	np	nn	np	nn	np	np	np	nn	np	np	nn	np	np	nn
un_10020452	<hkxhk>	hk	hh	hk	hk	hk	hk	hk	hk	kk	hk	kk	hh	hh	hh	hk	hk	hk	hk	--	kk	hk	hk	hh	hk	kk	hh	hh	hk	hh	hh	kk	hk	hh	--	hh	kk	hk	hk	hk	hk	--	hk	hh	hh	hk	hh	hk	kk
un_8324800	<lmxll>	lm	ll	--	--	ll	--	--	--	lm	--	lm	ll	ll	ll	--	--	ll	--	ll	lm	--	ll	ll	ll	lm	ll	ll	ll	ll	ll	lm	lm	ll	lm	ll	lm	--	ll	--	lm	--	--	ll	ll	--	ll	--	lm
un_44916448	<nnxnp>	nn	np	nn	np	nn	np	nn	np	nn	nn	nn	np	np	np	nn	np	nn	np	np	nn	np	nn	np	nn	nn	np	np	nn	np	np	nn	np	np	nn	np	nn	np	nn	np	np	np	nn	np	np	nn	np	np	nn
un_18560219	<hkxhk>	hk	hk	hh	kk	hh	kk	hh	kk	hk	hh	hk	hk	hk	hk	hh	kk	hh	kk	hk	hk	kk	hh	hk	hh	hh	hk	hk	hh	hk	hk	hk	kk	hk	hk	hk	hk	--	hh	kk	kk	kk	hh	hk	hk	hh	hk	kk	hk
un_56678712	<lmxll>	ll	lm	lm	ll	lm	ll	lm	ll	ll	lm	ll	lm	lm	lm	lm	ll	lm	ll	lm	ll	ll	lm	lm	lm	lm	lm	lm	lm	lm	lm	ll	ll	lm	ll	lm	ll	ll	lm	ll	ll	ll	lm	lm	lm	lm	lm	ll	ll
un_18579491	<lmxll>	ll	lm	lm	ll	lm	ll	lm	ll	ll	lm	--	lm	lm	lm	lm	ll	lm	ll	lm	ll	ll	lm	lm	lm	--	lm	lm	lm	lm	lm	ll	ll	lm	ll	lm	ll	--	lm	ll	ll	ll	lm	lm	lm	lm	lm	ll	ll
un_18579569	<lmxll>	ll	lm	lm	ll	lm	ll	lm	ll	ll	lm	--	lm	lm	lm	lm	ll	lm	ll	lm	ll	ll	lm	lm	lm	--	lm	lm	lm	lm	lm	ll	ll	lm	ll	lm	ll	--	lm	ll	ll	ll	lm	lm	lm	lm	lm	ll	ll
un_36612579	<hkxhk>	hk	hk	kk	hh	kk	hh	kk	hh	hk	kk	--	hk	hk	hk	kk	hh	kk	hh	hk	hk	hh	kk	hk	kk	kk	hk	hk	kk	hk	hk	hk	hh	hk	hk	hk	hk	hk	kk	hh	hh	hh	kk	hk	kk	kk	hk	hh	hk
un_31237047	<nnxnp>	np	nn	np	nn	np	nn	np	nn	np	np	np	nn	nn	nn	np	nn	np	nn	nn	np	nn	np	nn	np	np	nn	nn	np	nn	nn	np	nn	nn	np	nn	np	nn	np	nn	nn	nn	np	nn	np	np	nn	nn	np
un_28732327	<lmxll>	lm	ll	ll	lm	ll	lm	ll	lm	lm	ll	--	ll	ll	ll	ll	lm	ll	lm	ll	lm	lm	ll	ll	ll	ll	ll	ll	ll	ll	ll	lm	lm	ll	lm	ll	lm	ll	ll	lm	lm	lm	ll	ll	ll	ll	ll	lm	lm
un_27362521	<nnxnp>	nn	np	nn	np	nn	np	nn	np	nn	nn	nn	np	np	np	nn	np	nn	np	np	nn	np	nn	np	nn	nn	np	np	nn	np	np	nn	np	np	nn	np	nn	--	nn	np	np	np	nn	np	nn	nn	np	np	nn
un_42290337	<hkxhk>	hk	hk	hh	kk	hh	kk	hh	kk	hk	hh	hk	hk	hk	hk	hh	kk	hh	kk	hk	hk	kk	hh	hk	hh	hh	hk	hk	hh	hk	hk	hk	kk	hk	hk	hk	hk	hk	hh	kk	kk	kk	hh	hk	hh	hh	hk	kk	hk
un_56987284	<lmxll>	ll	lm	lm	ll	lm	ll	lm	ll	ll	lm	lm	lm	lm	lm	lm	ll	lm	ll	lm	ll	ll	lm	lm	lm	lm	lm	lm	lm	lm	lm	ll	ll	lm	ll	lm	ll	lm	lm	ll	ll	ll	lm	lm	lm	lm	lm	ll	ll
un_55449278	<lmxll>	ll	lm	lm	ll	lm	ll	lm	ll	ll	lm	lm	lm	lm	lm	lm	ll	lm	ll	lm	ll	ll	lm	lm	lm	lm	lm	lm	lm	lm	lm	ll	ll	lm	ll	lm	ll	lm	lm	ll	ll	ll	lm	lm	lm	lm	lm	ll	ll
un_53915545	<lmxll>	ll	lm	lm	ll	ll	ll	lm	ll	--	lm	lm	lm	lm	lm	lm	ll	lm	ll	lm	ll	ll	lm	lm	lm	lm	lm	lm	lm	lm	lm	ll	ll	lm	ll	lm	ll	lm	lm	ll	ll	ll	lm	lm	lm	lm	lm	ll	ll
un_58055087	<lmxll>	ll	lm	lm	ll	ll	ll	lm	ll	--	lm	lm	lm	lm	lm	lm	ll	lm	ll	lm	ll	ll	--	lm	lm	lm	lm	lm	lm	lm	lm	ll	ll	lm	ll	lm	ll	lm	lm	ll	ll	ll	lm	lm	lm	lm	lm	ll	ll
un_69444574	<lmxll>	ll	lm	lm	ll	lm	ll	lm	ll	--	lm	lm	lm	lm	lm	lm	ll	lm	ll	lm	ll	ll	ll	lm	lm	lm	lm	lm	lm	lm	lm	ll	ll	lm	ll	lm	ll	lm	lm	ll	ll	ll	lm	lm	lm	lm	lm	ll	ll
un_18896157	<nnxnp>	nn	np	--	np	nn	np	nn	--	nn	nn	nn	np	np	np	nn	np	nn	np	np	nn	np	nn	np	nn	nn	np	np	nn	np	np	nn	np	np	nn	np	nn	np	nn	np	np	np	nn	np	nn	nn	np	np	nn
un_42461210	<lmxll>	ll	lm	lm	ll	ll	ll	lm	ll	--	lm	lm	lm	lm	lm	lm	ll	lm	ll	lm	ll	ll	lm	lm	lm	lm	lm	lm	lm	lm	lm	ll	ll	lm	ll	lm	ll	lm	lm	ll	ll	ll	lm	lm	lm	lm	ll	ll	ll
un_67220569	<lmxll>	lm	ll	ll	lm	lm	lm	ll	lm	--	ll	ll	ll	ll	ll	ll	lm	ll	lm	ll	lm	lm	ll	ll	ll	ll	ll	ll	ll	ll	ll	lm	lm	ll	lm	ll	lm	--	ll	lm	lm	lm	ll	ll	ll	ll	--	lm	--
un_48966085	<lmxll>	ll	lm	lm	ll	ll	ll	lm	ll	--	lm	lm	lm	lm	lm	lm	ll	lm	ll	lm	ll	ll	ll	lm	lm	lm	lm	lm	lm	lm	lm	ll	ll	lm	ll	lm	ll	--	lm	ll	ll	ll	lm	lm	lm	lm	ll	ll	--
un_48966106	<hkxhk>	kk	hh	hk	hk	kk	hk	hk	hk	--	hk	hk	hh	hh	hh	hk	hk	hk	hk	hh	kk	hk	kk	hh	hk	hk	hh	hh	hk	hh	hh	kk	hk	hh	kk	hh	kk	--	hk	hk	hk	hk	hk	hh	hk	hk	hk	hk	--
un_6607941	<lmxll>	ll	lm	lm	ll	ll	ll	lm	ll	--	lm	lm	lm	lm	lm	lm	ll	lm	ll	lm	ll	ll	--	lm	lm	lm	lm	lm	lm	lm	lm	ll	ll	lm	ll	lm	ll	--	lm	ll	ll	ll	lm	lm	lm	lm	ll	ll	--
un_58645917	<nnxnp>	nn	np	nn	np	nn	np	nn	np	nn	nn	nn	np	np	np	nn	np	nn	np	np	nn	np	nn	np	nn	nn	np	np	nn	np	np	nn	np	np	nn	np	nn	np	nn	np	np	np	nn	np	nn	nn	np	np	nn
un_59753040	<nnxnp>	nn	np	nn	np	nn	np	nn	np	nn	nn	nn	np	np	np	nn	np	nn	np	np	nn	np	nn	np	nn	nn	np	np	nn	np	np	nn	np	np	nn	np	nn	np	nn	np	np	np	nn	np	nn	nn	np	np	nn
un_47173258	<hkxhk>	hk	hk	hk	kk	hk	kk	hh	kk	--	hh	hh	hk	hk	hk	hh	kk	hh	kk	hk	hk	kk	hh	hk	hh	hh	hk	hk	hh	hk	hk	hk	kk	hk	hk	kk	hk	hk	hh	kk	kk	kk	hh	hk	hh	hh	kk	kk	hk
un_18850246	<nnxnp>	np	nn	np	nn	np	nn	np	nn	np	np	np	nn	nn	nn	np	nn	np	nn	nn	np	nn	np	nn	np	np	nn	nn	np	nn	nn	np	nn	nn	np	nn	np	nn	np	nn	nn	nn	np	nn	np	np	nn	nn	np
un_59752964	<nnxnp>	np	nn	np	nn	np	nn	np	nn	np	np	np	nn	nn	nn	np	nn	np	nn	nn	np	nn	np	nn	np	np	nn	nn	np	nn	nn	np	nn	nn	np	nn	np	nn	np	nn	nn	nn	np	nn	np	np	nn	nn	np
un_18850245	<nnxnp>	np	nn	np	nn	np	nn	np	nn	np	np	np	nn	nn	nn	np	nn	np	nn	nn	np	nn	np	nn	np	np	nn	nn	np	nn	nn	np	nn	nn	np	nn	np	nn	np	nn	nn	nn	np	nn	np	np	nn	nn	np
un_27362611	<lmxll>	ll	lm	ll	ll	ll	lm	lm	ll	--	lm	lm	lm	lm	lm	lm	ll	lm	ll	lm	ll	ll	lm	lm	lm	lm	lm	lm	lm	lm	lm	ll	ll	lm	ll	ll	ll	--	lm	ll	ll	ll	lm	lm	lm	lm	ll	ll	ll
un_57237752	<lmxll>	ll	lm	ll	ll	ll	lm	lm	ll	ll	lm	lm	lm	lm	lm	lm	ll	lm	ll	lm	ll	ll	lm	lm	lm	lm	lm	lm	lm	lm	lm	ll	ll	lm	ll	ll	ll	lm	lm	ll	ll	ll	lm	lm	lm	lm	ll	ll	ll
un_72890449	<nnxnp>	np	nn	np	nn	np	nn	np	nn	np	np	np	nn	nn	nn	np	nn	np	nn	nn	np	nn	np	nn	np	np	nn	nn	np	nn	nn	np	nn	nn	np	nn	np	nn	np	nn	nn	--	np	nn	np	np	nn	nn	np
un_47173295	<nnxnp>	nn	np	nn	np	nn	np	nn	np	nn	nn	nn	np	np	np	nn	np	nn	np	np	nn	np	nn	np	nn	nn	np	np	nn	np	np	nn	np	np	nn	np	nn	np	nn	np	np	np	nn	np	nn	nn	np	np	nn
un_11988795	<hkxhk>	kk	hh	kk	hk	kk	hh	hk	hk	kk	hk	hk	hh	hh	hh	hk	hk	hk	hk	hh	kk	hk	hk	hh	kk	hk	hh	hh	hk	--	hh	kk	hk	hh	kk	hk	kk	hh	hk	hk	hk	hk	kk	hh	hk	hk	hk	hk	kk
un_40537518	<hkxhk>	hh	kk	hh	hk	hh	kk	hk	hk	hh	hk	hk	kk	kk	kk	hk	hk	hk	hk	kk	hh	--	hh	kk	hh	hk	kk	kk	hk	--	kk	hh	hk	kk	hh	hk	hh	kk	hk	hk	hk	hh	hk	kk	hk	hk	hk	hk	hh
un_40537428	<nnxnp>	nn	np	nn	np	nn	np	nn	np	nn	nn	nn	np	np	np	nn	np	nn	np	np	nn	np	nn	np	nn	nn	np	np	nn	--	np	nn	np	np	nn	np	nn	np	nn	np	np	nn	np	np	nn	nn	np	np	nn
un_35464755	<nnxnp>	np	nn	np	nn	np	nn	np	nn	np	np	np	nn	nn	nn	np	nn	np	nn	nn	np	nn	np	nn	np	np	nn	nn	np	np	nn	np	nn	nn	np	nn	np	nn	np	nn	nn	nn	nn	nn	np	np	nn	nn	np
un_16774014	<hkxhk>	hk	hk	hk	hh	hk	hk	kk	hh	hk	--	kk	hk	hk	hk	kk	hh	kk	hh	hk	hk	hk	hk	hk	hk	kk	hk	hk	kk	--	hk	hk	hh	hk	hk	hh	hk	hk	kk	hh	hh	--	hh	hk	kk	kk	hh	hh	hk
un_50064082	<nnxnp>	np	nn	np	nn	np	nn	np	nn	np	np	np	nn	nn	nn	np	nn	np	nn	nn	np	nn	np	nn	np	np	nn	nn	np	np	nn	np	nn	nn	np	nn	np	nn	np	nn	nn	nn	nn	nn	np	np	nn	nn	np
un_54564946	<lmxll>	ll	lm	ll	ll	ll	lm	lm	ll	ll	--	lm	lm	lm	lm	lm	ll	lm	ll	lm	ll	--	ll	lm	ll	lm	lm	lm	lm	lm	lm	ll	ll	lm	ll	ll	ll	lm	lm	ll	ll	ll	ll	lm	lm	lm	ll	ll	ll
un_48259925	<lmxll>	ll	lm	ll	ll	ll	lm	lm	ll	ll	lm	lm	lm	lm	lm	lm	ll	lm	ll	lm	ll	--	ll	lm	ll	lm	lm	lm	lm	lm	lm	ll	ll	lm	ll	ll	ll	lm	lm	ll	ll	ll	ll	lm	lm	lm	ll	ll	ll
un_57471052	<lmxll>	lm	ll	lm	lm	lm	ll	ll	lm	lm	ll	ll	ll	ll	ll	ll	lm	ll	lm	ll	lm	ll	lm	ll	lm	ll	ll	ll	ll	ll	ll	lm	lm	ll	lm	lm	lm	ll	ll	lm	lm	lm	lm	ll	ll	ll	lm	lm	lm
un_56000034	<hkxhk>	hk	hk	hk	hh	hk	hk	kk	hh	hk	kk	kk	hk	hk	hk	kk	hh	kk	--	hk	hk	hk	hk	hk	--	kk	hk	hk	kk	kk	hk	hk	hh	hk	hk	hh	hk	--	--	hh	hh	--	hh	hk	kk	kk	hh	hh	hk
un_53343426	<nnxnp>	nn	np	nn	np	nn	np	nn	np	nn	nn	nn	np	np	np	nn	np	nn	np	np	nn	np	nn	np	nn	nn	np	np	nn	nn	np	nn	np	np	nn	np	nn	np	nn	np	np	np	np	np	nn	nn	np	np	nn
un_15633211	<nnxnp>	nn	np	nn	nn	nn	np	nn	np	nn	nn	nn	--	np	np	nn	np	nn	np	np	nn	np	nn	np	nn	nn	np	np	nn	nn	np	nn	np	np	nn	np	nn	np	nn	np	np	np	np	np	nn	nn	np	np	nn
un_48967543	<nnxnp>	nn	np	nn	nn	nn	np	nn	np	nn	nn	nn	--	np	np	nn	np	nn	np	np	nn	np	nn	np	nn	nn	np	np	nn	nn	np	nn	np	np	nn	np	nn	np	nn	np	np	np	np	np	nn	nn	np	np	nn
un_59144173	<nnxnp>	nn	np	nn	nn	nn	np	nn	np	nn	nn	nn	--	np	np	nn	np	nn	np	np	nn	np	nn	np	nn	nn	np	np	nn	nn	np	nn	np	np	nn	np	nn	np	nn	np	np	np	np	np	nn	nn	np	np	nn
un_23104209	<hkxhk>	hh	kk	hh	hh	hh	kk	hk	--	hh	hh	hk	hk	kk	kk	hk	hk	hk	--	kk	hh	kk	hh	kk	--	hk	kk	kk	hk	hk	kk	hh	hk	kk	hh	hk	hh	--	hk	hk	hk	hk	hk	kk	hk	hk	hk	hk	hh
un_50476671	<nnxnp>	nn	np	nn	nn	nn	np	nn	np	nn	nn	nn	nn	np	np	nn	np	nn	np	np	nn	np	nn	np	nn	nn	np	np	nn	nn	np	nn	np	np	nn	np	nn	np	nn	np	np	np	np	np	nn	nn	np	np	nn
un_57123592	<nnxnp>	nn	np	nn	nn	nn	np	nn	np	nn	nn	nn	nn	np	np	nn	np	nn	np	np	nn	np	nn	np	nn	nn	np	np	nn	nn	np	nn	np	np	nn	np	nn	np	nn	np	np	np	np	np	nn	nn	np	np	nn
un_59144160	<nnxnp>	np	nn	np	np	np	nn	np	nn	np	np	np	np	nn	nn	np	nn	np	nn	nn	np	nn	np	nn	np	np	nn	nn	np	np	nn	np	nn	nn	np	nn	--	nn	np	nn	nn	nn	nn	nn	--	--	nn	nn	np
un_33272545	<lmxll>	ll	lm	ll	ll	ll	lm	--	--	ll	ll	lm	ll	lm	lm	lm	ll	lm	lm	lm	--	lm	ll	lm	--	--	lm	lm	lm	lm	lm	ll	ll	lm	ll	ll	--	--	ll	--	ll	lm	--	lm	--	ll	ll	ll	ll
un_44408183	<nnxnp>	np	nn	np	np	np	nn	np	nn	np	np	np	np	nn	nn	np	nn	np	nn	nn	np	nn	np	nn	np	np	nn	nn	np	np	nn	np	nn	nn	np	nn	--	nn	np	nn	nn	nn	nn	nn	--	--	nn	nn	np
un_57135317	<lmxll>	ll	lm	ll	ll	ll	lm	--	ll	ll	ll	lm	ll	lm	lm	lm	ll	ll	lm	lm	--	lm	ll	lm	ll	lm	lm	lm	lm	lm	lm	ll	ll	lm	ll	ll	lm	lm	ll	--	ll	lm	ll	lm	ll	ll	ll	ll	ll
un_57135299	<lmxll>	ll	lm	ll	ll	ll	lm	--	ll	ll	ll	lm	ll	lm	lm	lm	ll	ll	lm	lm	lm	lm	ll	lm	ll	lm	lm	lm	lm	lm	lm	ll	ll	lm	ll	ll	lm	lm	ll	ll	ll	lm	ll	lm	ll	ll	ll	ll	ll
un_59115600	<lmxll>	--	lm	ll	ll	ll	lm	--	ll	ll	ll	lm	ll	lm	lm	lm	ll	ll	lm	lm	lm	lm	ll	lm	ll	lm	lm	lm	lm	lm	lm	ll	ll	lm	ll	ll	lm	lm	ll	ll	ll	lm	ll	lm	ll	ll	ll	ll	ll
un_57886110	<nnxnp>	np	nn	np	np	np	nn	np	nn	np	np	np	np	nn	nn	np	nn	np	nn	nn	np	nn	np	nn	np	np	nn	nn	np	np	nn	np	nn	nn	np	nn	--	nn	np	nn	nn	nn	nn	nn	np	--	nn	nn	np
un_27957994	<lmxll>	ll	ll	lm	ll	lm	ll	ll	lm	--	lm	ll	lm	ll	ll	ll	lm	lm	ll	ll	ll	ll	lm	ll	lm	--	--	ll	ll	ll	ll	lm	lm	ll	lm	lm	ll	ll	lm	lm	lm	ll	lm	ll	lm	lm	lm	ll	lm
un_57135233	<nnxnp>	np	nn	--	np	np	nn	np	nn	np	np	np	np	nn	nn	np	nn	np	nn	nn	np	nn	np	nn	np	np	nn	nn	np	np	nn	np	nn	nn	np	nn	np	nn	--	nn	nn	nn	nn	nn	np	np	nn	nn	np
un_59144288	<lmxll>	ll	ll	lm	lm	lm	ll	ll	lm	ll	lm	ll	lm	ll	ll	ll	lm	lm	ll	ll	ll	ll	lm	ll	lm	--	lm	ll	ll	ll	ll	lm	lm	ll	lm	lm	ll	ll	lm	lm	lm	ll	lm	ll	lm	lm	lm	ll	lm
un_44408113	<lmxll>	ll	ll	lm	--	lm	ll	--	lm	--	lm	ll	lm	ll	ll	ll	lm	lm	ll	ll	ll	ll	lm	ll	lm	ll	lm	ll	ll	ll	ll	lm	lm	ll	lm	lm	ll	ll	lm	lm	lm	ll	lm	ll	lm	lm	lm	--	lm
un_56227402	<lmxll>	ll	ll	lm	ll	lm	ll	ll	lm	ll	lm	ll	lm	ll	ll	ll	lm	lm	ll	--	ll	ll	lm	ll	lm	lm	lm	ll	ll	ll	ll	lm	lm	ll	lm	lm	ll	ll	lm	lm	lm	ll	lm	ll	lm	lm	lm	lm	lm
un_52730079	<lmxll>	ll	ll	lm	ll	lm	ll	ll	lm	ll	lm	ll	lm	ll	ll	ll	lm	lm	ll	ll	ll	ll	lm	ll	lm	lm	lm	ll	ll	ll	ll	lm	lm	ll	lm	lm	ll	ll	lm	lm	lm	ll	lm	ll	lm	lm	lm	lm	lm
un_57886042	<lmxll>	ll	ll	lm	ll	lm	ll	lm	lm	ll	lm	--	lm	ll	ll	ll	lm	lm	ll	lm	ll	ll	lm	ll	lm	lm	lm	ll	ll	ll	ll	lm	lm	ll	lm	lm	ll	ll	lm	lm	lm	ll	lm	ll	lm	lm	lm	--	lm
un_18362984	<lmxll>	ll	ll	lm	ll	lm	ll	lm	lm	ll	lm	lm	lm	ll	ll	ll	lm	lm	ll	lm	ll	ll	lm	ll	lm	lm	lm	ll	ll	ll	ll	lm	lm	ll	lm	lm	ll	ll	lm	lm	lm	ll	lm	ll	lm	lm	lm	lm	lm
un_13805570	<hkxhk>	kk	hk	hh	kk	hk	hk	hk	hk	kk	hk	hk	--	hk	hk	kk	hk	hh	hk	hk	kk	hk	hk	hk	hk	hk	hh	hk	kk	kk	hk	hk	hh	hk	hk	hh	hk	kk	hh	hh	hh	hk	hh	hk	hk	hk	hh	hh	hk
un_59120015	<nnxnp>	nn	np	np	nn	nn	np	nn	nn	nn	nn	nn	--	np	np	nn	--	np	np	nn	nn	np	nn	np	nn	nn	np	np	nn	nn	np	nn	np	np	nn	np	np	nn	np	--	np	--	np	np	nn	nn	np	np	nn
un_59502529	<nnxnp>	np	nn	nn	np	np	nn	np	np	np	np	np	--	nn	nn	np	np	nn	nn	np	np	nn	np	nn	np	np	nn	nn	np	np	nn	np	nn	nn	np	nn	nn	np	nn	np	nn	--	nn	nn	np	np	nn	nn	np
un_57886084	<lmxll>	lm	lm	ll	lm	ll	lm	ll	ll	lm	ll	ll	ll	lm	lm	lm	ll	ll	lm	ll	lm	lm	ll	lm	ll	ll	ll	lm	lm	lm	lm	ll	ll	lm	ll	ll	lm	lm	ll	ll	ll	lm	ll	lm	ll	ll	ll	ll	ll
un_18873129	<lmxll>	lm	lm	ll	lm	ll	lm	ll	ll	lm	ll	ll	ll	lm	lm	lm	ll	ll	lm	ll	lm	lm	ll	lm	ll	ll	ll	lm	lm	lm	lm	ll	ll	lm	ll	ll	lm	lm	ll	ll	ll	lm	ll	lm	ll	ll	ll	ll	ll
un_57107503	<nnxnp>	np	nn	nn	np	np	nn	np	np	np	np	np	np	nn	nn	np	np	nn	nn	np	np	nn	np	nn	np	--	nn	nn	np	np	nn	np	nn	nn	np	nn	nn	np	nn	np	nn	--	nn	nn	np	np	nn	nn	np
un_18581916	<lmxll>	lm	lm	ll	lm	ll	lm	ll	ll	lm	ll	ll	ll	lm	lm	lm	ll	ll	lm	ll	lm	lm	ll	lm	ll	ll	ll	lm	lm	lm	lm	ll	ll	lm	ll	ll	lm	lm	ll	ll	ll	lm	ll	lm	ll	ll	ll	ll	ll
un_18581904	<lmxll>	lm	lm	ll	lm	ll	lm	ll	ll	lm	ll	ll	ll	lm	lm	lm	ll	ll	--	ll	lm	lm	ll	lm	ll	ll	ll	lm	lm	lm	lm	ll	ll	lm	ll	ll	lm	lm	ll	ll	ll	lm	ll	lm	ll	ll	ll	ll	ll
un_59120119	<lmxll>	lm	lm	ll	lm	ll	lm	ll	ll	lm	ll	ll	ll	lm	lm	lm	ll	ll	lm	ll	lm	lm	ll	lm	ll	ll	ll	lm	lm	lm	lm	ll	ll	lm	ll	ll	lm	lm	ll	ll	ll	lm	ll	lm	ll	ll	ll	ll	ll
un_29543474	<nnxnp>	np	nn	nn	np	np	nn	np	np	np	np	np	np	nn	nn	np	np	nn	nn	np	np	nn	np	nn	np	--	nn	nn	np	np	nn	np	nn	nn	np	nn	nn	nn	nn	np	nn	--	nn	nn	np	np	nn	nn	np
un_7567829	<hkxhk>	kk	hk	hh	kk	hk	hk	hk	hk	kk	hk	hk	hk	hk	hk	kk	hk	hh	hk	hk	kk	hk	hk	hk	hk	hk	hh	hk	kk	kk	hk	hk	hh	hk	hk	hh	hk	hk	hh	hk	hh	--	hh	hk	hk	hk	hh	hh	hk
un_29543460	<nnxnp>	np	nn	nn	np	np	nn	np	np	np	np	np	np	nn	nn	np	np	nn	nn	np	np	nn	np	nn	np	--	nn	nn	np	np	nn	np	nn	nn	np	nn	nn	nn	nn	np	nn	--	nn	nn	np	np	nn	nn	np
un_52556164	<lmxll>	lm	lm	ll	lm	ll	lm	ll	ll	lm	ll	ll	ll	lm	lm	lm	ll	ll	ll	ll	lm	lm	ll	lm	ll	ll	ll	lm	lm	lm	lm	ll	ll	lm	ll	ll	lm	lm	ll	ll	ll	lm	ll	lm	ll	ll	ll	ll	ll
un_32306510	<nnxnp>	np	nn	nn	np	np	nn	np	np	np	np	np	np	nn	nn	np	np	nn	nn	np	np	nn	np	nn	np	--	nn	nn	np	np	nn	np	nn	nn	np	nn	nn	nn	nn	np	nn	nn	nn	nn	np	np	nn	nn	np
un_54064199	<lmxll>	lm	ll	--	--	--	--	--	ll	ll	--	lm	lm	ll	ll	lm	lm	lm	ll	ll	lm	ll	ll	ll	lm	ll	ll	lm	lm	lm	lm	lm	lm	ll	ll	ll	lm	lm	ll	lm	ll	lm	--	lm	ll	ll	--	ll	lm
un_20805607	<hkxhk>	hh	--	--	--	--	hk	--	kk	hk	--	--	hh	--	kk	hk	--	hh	hk	hk	hh	--	--	hk	hk	kk	hk	hk	hh	hk	--	hk	--	hk	hh	hk	hh	--	hk	hh	hk	kk	--	--	kk	kk	--	hk	--
un_20111669	<nnxnp>	--	np	np	nn	nn	np	nn	np	np	np	nn	nn	np	np	np	nn	--	nn	nn	nn	nn	np	nn	np	np	np	nn	nn	nn	nn	np	nn	nn	--	np	nn	nn	--	nn	np	np	nn	nn	np	np	--	nn	np
un_15926355	<nnxnp>	--	np	np	nn	nn	np	nn	np	np	np	nn	nn	np	np	np	nn	nn	nn	nn	nn	nn	np	nn	np	np	np	nn	nn	nn	nn	np	nn	nn	nn	np	nn	nn	nn	nn	np	np	nn	nn	np	np	np	np	np
un_43327931	<nnxnp>	nn	np	np	nn	nn	np	nn	np	np	np	nn	nn	np	np	np	nn	nn	nn	nn	nn	nn	np	nn	np	np	np	nn	nn	nn	nn	np	nn	nn	nn	np	nn	nn	nn	nn	np	np	nn	nn	np	np	np	np	np
un_40137573	<nnxnp>	nn	np	np	nn	nn	np	nn	np	np	nn	nn	--	np	np	np	nn	--	nn	nn	nn	nn	np	nn	np	np	np	nn	--	nn	nn	np	nn	nn	nn	np	nn	nn	np	--	np	--	nn	nn	np	np	--	nn	np
un_19485547	<nnxnp>	nn	nn	nn	np	np	np	np	nn	--	np	np	nn	nn	nn	nn	np	nn	np	np	np	--	nn	np	nn	nn	nn	np	--	np	--	nn	np	np	nn	nn	np	np	nn	nn	nn	--	nn	nn	nn	nn	np	nn	--
un_19485437	<nnxnp>	nn	nn	nn	np	np	np	np	nn	--	np	np	nn	nn	nn	nn	np	nn	np	np	np	--	nn	np	nn	nn	nn	np	--	np	--	nn	np	np	nn	nn	np	np	nn	nn	nn	--	nn	nn	nn	nn	np	nn	--
un_56583563	<lmxll>	lm	ll	--	--	ll	ll	--	--	ll	lm	ll	ll	ll	lm	ll	lm	ll	lm	lm	ll	ll	ll	ll	ll	lm	ll	lm	ll	lm	--	lm	ll	lm	lm	ll	ll	lm	ll	ll	ll	lm	ll	--	lm	ll	lm	ll	lm
un_13730127	<hkxhk>	hk	kk	hk	hh	hh	hk	hk	hk	--	hh	hk	kk	kk	hk	kk	hh	kk	hh	hh	hk	--	kk	hk	kk	hk	kk	hh	kk	hh	--	hk	hk	hh	hk	kk	hk	hh	kk	kk	kk	hh	kk	hh	hk	kk	hh	hk	hh
un_13730089	<hkxhk>	hk	kk	hk	hh	hh	hk	hk	hk	--	hh	hk	kk	kk	hk	kk	hh	kk	hh	hh	hk	--	kk	hk	kk	hk	kk	hh	kk	hh	--	hk	hk	hh	hk	kk	hk	hh	kk	kk	kk	hh	kk	hh	hk	kk	hh	hk	hh
un_59537455	<lmxll>	lm	ll	ll	lm	lm	ll	ll	--	ll	lm	ll	ll	ll	lm	ll	lm	ll	lm	lm	ll	ll	ll	ll	ll	lm	ll	lm	ll	lm	--	lm	ll	--	lm	ll	ll	ll	ll	ll	ll	lm	ll	lm	--	ll	--	--	--
un_13730054	<hkxhk>	hk	kk	hk	hh	hh	hk	hk	hk	--	hh	hk	kk	kk	hk	kk	hh	kk	hh	hh	hk	--	kk	hk	kk	hk	kk	hh	kk	hh	--	hk	hk	hh	hk	kk	hk	hh	kk	kk	kk	hh	kk	hh	hk	kk	hh	hk	hh
un_43934292	<lmxll>	lm	ll	ll	lm	ll	lm	ll	lm	ll	lm	ll	ll	ll	lm	ll	lm	ll	lm	lm	ll	ll	ll	ll	ll	lm	ll	lm	ll	lm	lm	lm	ll	ll	lm	ll	ll	--	ll	ll	ll	lm	ll	lm	ll	ll	ll	lm	lm
un_16334745	<lmxll>	lm	ll	ll	lm	ll	lm	ll	lm	ll	lm	ll	ll	ll	lm	ll	lm	ll	lm	lm	ll	ll	ll	ll	ll	lm	ll	lm	ll	lm	lm	lm	ll	ll	lm	ll	ll	--	ll	ll	ll	lm	ll	lm	ll	ll	ll	lm	ll
un_56277605	<hkxhk>	hh	hk	hk	hk	hk	hk	kk	hh	hk	hk	kk	hk	hk	hh	hk	hk	hk	--	hk	kk	hk	hk	kk	hk	hh	hk	hk	hk	hk	hk	hh	kk	kk	hh	hk	kk	--	hk	hk	hk	hk	hk	hk	hk	hk	--	hh	kk
un_19754914	<lmxll>	ll	lm	lm	ll	--	ll	lm	ll	lm	lm	lm	lm	lm	ll	lm	ll	lm	ll	ll	lm	lm	lm	lm	lm	ll	lm	ll	lm	ll	ll	ll	lm	lm	ll	lm	lm	lm	lm	lm	lm	ll	lm	ll	lm	lm	lm	ll	lm
un_39322648	<lmxll>	ll	lm	lm	ll	--	ll	lm	ll	lm	--	lm	lm	lm	ll	lm	ll	lm	ll	ll	lm	lm	lm	lm	lm	ll	lm	ll	lm	ll	ll	ll	lm	lm	ll	lm	lm	lm	lm	lm	lm	ll	lm	ll	lm	lm	lm	ll	--
un_19216569	<lmxll>	lm	ll	ll	lm	ll	lm	ll	lm	ll	ll	ll	ll	ll	lm	ll	lm	ll	lm	lm	ll	ll	ll	ll	ll	lm	ll	lm	ll	lm	lm	lm	ll	ll	lm	ll	ll	ll	ll	ll	ll	lm	ll	lm	ll	ll	ll	lm	ll
un_26993049	<lmxll>	ll	lm	lm	ll	lm	ll	lm	ll	lm	lm	lm	lm	lm	ll	lm	ll	lm	ll	ll	lm	lm	lm	lm	lm	ll	lm	ll	lm	ll	ll	ll	lm	lm	ll	lm	lm	lm	lm	lm	lm	ll	lm	ll	lm	lm	lm	ll	lm
un_26992995	<lmxll>	ll	lm	lm	ll	lm	ll	lm	ll	lm	lm	lm	lm	lm	ll	lm	ll	lm	ll	ll	lm	lm	lm	lm	lm	ll	lm	ll	lm	ll	ll	ll	lm	lm	ll	lm	lm	lm	lm	lm	lm	ll	lm	ll	lm	lm	lm	ll	lm
un_20094870	<lmxll>	ll	lm	lm	ll	lm	ll	lm	ll	lm	lm	lm	lm	lm	ll	lm	ll	lm	ll	ll	lm	lm	lm	lm	lm	ll	lm	ll	lm	ll	ll	ll	lm	lm	ll	lm	lm	lm	lm	lm	lm	ll	lm	ll	lm	lm	lm	ll	lm
un_11242494	<lmxll>	ll	lm	lm	ll	lm	ll	lm	ll	lm	lm	lm	lm	lm	ll	lm	ll	lm	ll	ll	lm	lm	lm	lm	lm	ll	lm	ll	lm	ll	ll	ll	lm	lm	ll	lm	lm	lm	lm	lm	lm	ll	lm	ll	lm	lm	lm	ll	lm
un_40732325	<hkxhk>	hk	hh	hh	kk	hh	kk	hk	hk	hh	--	hk	hh	hh	hk	hh	kk	--	--	hk	hk	hh	hk	hk	hk	hk	hh	hk	hh	hk	kk	hk	hk	hk	hk	hk	hk	hk	hh	hh	hh	kk	hh	kk	hh	hk	hk	kk	hk
un_14399622	<lmxll>	ll	lm	lm	ll	lm	ll	lm	ll	lm	lm	lm	lm	lm	ll	lm	ll	lm	ll	ll	lm	lm	lm	lm	lm	ll	lm	ll	lm	ll	ll	ll	lm	lm	ll	lm	lm	lm	lm	lm	lm	ll	lm	ll	lm	lm	lm	ll	lm
un_57814246	<hkxhk>	hk	kk	kk	hh	kk	hh	hk	hk	kk	hh	hk	kk	kk	hk	kk	hh	kk	hh	--	hk	kk	kk	hk	kk	hk	kk	hk	kk	hh	hh	hk	hk	hk	hk	hk	hk	hh	kk	kk	kk	hh	kk	hh	kk	hk	hk	hh	hk
un_12426620	<hkxhk>	hk	kk	kk	hh	kk	hh	--	hk	kk	hh	hk	kk	kk	hk	kk	hh	kk	hh	hh	hk	kk	kk	hk	kk	hk	kk	--	kk	hh	hh	--	hk	hk	hk	hk	hk	--	kk	kk	kk	hh	kk	hh	kk	--	hk	hh	hk
un_19136238	<lmxll>	lm	ll	ll	lm	ll	lm	ll	lm	ll	lm	ll	ll	ll	lm	ll	lm	ll	lm	lm	ll	ll	ll	ll	ll	lm	ll	lm	ll	lm	lm	lm	ll	ll	lm	ll	ll	lm	ll	ll	ll	lm	ll	lm	ll	ll	--	lm	ll
un_15448705	<nnxnp>	nn	nn	nn	np	nn	np	--	nn	nn	np	np	nn	nn	nn	nn	np	nn	np	np	--	nn	nn	np	nn	nn	nn	nn	nn	np	np	nn	np	np	--	--	--	np	nn	nn	nn	np	nn	np	nn	--	--	nn	np
un_12490023	<nnxnp>	nn	nn	nn	np	nn	np	--	nn	nn	np	np	nn	nn	nn	nn	np	nn	np	np	np	nn	nn	np	nn	nn	nn	nn	nn	np	np	nn	np	np	nn	--	--	np	nn	nn	nn	np	nn	np	nn	--	np	nn	np
un_9140097	<hkxhk>	hk	kk	kk	hh	hk	hh	kk	hk	kk	hh	hk	kk	kk	hk	kk	hh	kk	hh	hh	hk	kk	kk	--	kk	hk	kk	hk	kk	hh	hh	hk	hk	hk	hk	hk	kk	hh	kk	kk	kk	hh	kk	hh	hk	--	hh	hk	hh
un_9140147	<nnxnp>	nn	nn	nn	np	nn	np	nn	nn	nn	np	np	nn	nn	nn	nn	np	nn	np	np	np	nn	nn	np	nn	nn	nn	nn	nn	np	np	nn	np	np	nn	np	nn	np	nn	nn	nn	np	nn	np	nn	--	np	nn	np
un_31721604	<hkxhk>	hk	kk	kk	hh	hk	hh	--	hk	kk	hh	hk	kk	kk	--	kk	hh	kk	hh	hh	hk	kk	kk	hk	kk	hk	kk	hk	kk	hh	hh	hk	hk	hk	hk	hk	hk	hh	kk	kk	kk	hh	kk	hh	--	hk	hh	hk	hh
un_31721645	<hkxhk>	hk	kk	kk	hh	hk	hh	--	hk	kk	hh	hk	kk	kk	--	kk	hh	kk	hh	hh	hk	kk	kk	hk	kk	hk	kk	hk	kk	hh	hh	hk	hk	hk	hk	hk	hk	hh	kk	kk	kk	hh	kk	hh	--	hk	hh	hk	hh
un_58105756	<nnxnp>	nn	nn	nn	np	--	np	np	nn	nn	np	np	nn	nn	nn	nn	np	nn	np	np	np	--	nn	np	nn	nn	nn	nn	nn	np	np	nn	np	np	nn	np	--	np	nn	nn	nn	np	nn	np	nn	nn	np	nn	np
un_44646122	<hkxhk>	hk	kk	kk	hh	hh	hh	hk	hk	kk	hh	hk	kk	kk	hk	kk	hh	kk	hh	hh	hk	kk	kk	hk	kk	hk	kk	hk	kk	hh	hh	hk	hk	hh	hk	hk	hk	hh	kk	kk	kk	hh	kk	hh	hk	kk	hh	hk	hh
un_17398571	<lmxll>	lm	ll	--	lm	lm	lm	ll	lm	ll	lm	--	ll	ll	--	ll	lm	ll	lm	lm	ll	ll	ll	--	ll	lm	ll	lm	ll	lm	lm	lm	ll	lm	lm	ll	ll	lm	ll	ll	ll	lm	ll	lm	--	ll	lm	--	lm
un_31982214	<hkxhk>	hk	hh	hk	kk	kk	hk	hk	hk	hh	kk	kk	hh	hh	hk	hh	kk	hh	kk	kk	hk	hk	hh	hk	hh	hk	hh	kk	hh	kk	kk	hk	hk	kk	hk	hh	hk	kk	hh	hh	hh	kk	hh	kk	hk	hh	kk	hk	kk
un_30263162	<nnxnp>	np	np	np	nn	nn	nn	nn	np	np	nn	nn	np	np	np	np	nn	np	nn	nn	nn	nn	np	nn	np	np	np	nn	np	nn	nn	np	nn	nn	np	np	nn	nn	np	np	np	nn	np	nn	np	np	nn	np	nn
un_40062132	<nnxnp>	np	np	np	nn	nn	nn	nn	np	np	nn	nn	np	np	np	np	nn	np	nn	nn	nn	nn	np	nn	np	np	np	nn	np	nn	nn	np	nn	nn	np	np	nn	nn	np	--	np	nn	np	nn	np	np	nn	np	nn
un_19670657	<lmxll>	lm	ll	lm	lm	lm	--	ll	lm	ll	lm	lm	ll	ll	--	ll	lm	ll	lm	lm	ll	ll	ll	ll	ll	lm	ll	lm	ll	lm	lm	lm	ll	lm	lm	ll	ll	lm	ll	ll	ll	lm	ll	lm	--	ll	lm	--	lm
un_38531208	<lmxll>	lm	ll	lm	lm	lm	ll	ll	lm	ll	lm	lm	ll	ll	lm	ll	lm	ll	lm	lm	ll	lm	ll	ll	ll	lm	ll	lm	ll	lm	lm	lm	ll	lm	lm	ll	ll	lm	ll	ll	ll	lm	ll	lm	lm	ll	lm	lm	lm
un_40462402	<hkxhk>	hh	kk	hk	hh	hh	kk	hk	hk	kk	hh	hh	kk	kk	hk	kk	hh	kk	hh	hh	hk	hh	kk	hk	kk	hk	kk	hh	kk	hh	hh	hk	hk	hh	hk	kk	hk	hh	kk	hk	kk	hh	kk	hh	hk	kk	hh	hk	hh
un_6332276	<hkxhk>	hh	kk	hk	hh	hh	kk	hk	hk	kk	hh	hh	kk	kk	hk	kk	hh	kk	hh	hh	hk	hh	kk	hk	hk	hk	kk	hh	kk	hk	hh	hk	hk	hh	hk	kk	hh	hh	kk	hk	kk	hh	kk	hh	hk	kk	hh	hk	hh
un_19670605	<nnxnp>	nn	nn	nn	np	np	--	np	nn	nn	np	np	nn	nn	nn	nn	np	nn	np	np	np	np	nn	np	nn	nn	nn	np	nn	np	np	nn	np	np	nn	nn	--	np	nn	np	nn	np	nn	np	nn	nn	np	nn	np
un_39835339	<hkxhk>	kk	hh	--	kk	kk	hh	hk	hk	hh	--	--	hh	hh	--	hh	kk	hk	kk	kk	kk	kk	hh	hk	hk	hk	hh	kk	hh	hk	kk	hk	hk	kk	hk	hh	--	kk	hh	hk	hh	kk	hh	kk	hk	hh	kk	--	kk
un_39835338	<hkxhk>	kk	hh	--	kk	kk	hh	hk	--	hh	--	--	hh	hh	--	hh	kk	hk	kk	kk	kk	kk	hh	hk	hk	hk	hh	kk	hh	hk	kk	hk	hk	kk	hk	hh	--	kk	hh	hk	hh	kk	hh	kk	hk	hh	kk	--	kk
un_9200782	<hkxhk>	kk	hh	hk	kk	kk	hh	hk	hk	--	hk	--	--	hh	--	hh	--	hk	kk	kk	--	kk	hh	hk	hk	hk	hh	kk	--	hk	--	hk	hk	kk	hk	hh	hk	kk	hh	hk	hh	kk	hh	kk	hk	--	kk	hk	kk
un_39696334	<lmxll>	ll	lm	ll	ll	ll	lm	lm	lm	lm	ll	ll	lm	lm	ll	lm	ll	lm	ll	ll	lm	ll	lm	lm	ll	ll	lm	ll	lm	lm	ll	ll	lm	ll	ll	lm	ll	ll	lm	lm	lm	ll	lm	ll	ll	lm	ll	ll	ll
un_18978257	<lmxll>	ll	lm	ll	ll	ll	lm	lm	lm	lm	ll	ll	lm	lm	ll	lm	lm	lm	ll	ll	ll	ll	lm	lm	ll	ll	lm	ll	lm	lm	ll	ll	lm	ll	ll	lm	ll	ll	lm	lm	lm	ll	lm	ll	ll	lm	ll	ll	ll
un_23030687	<lmxll>	ll	lm	ll	ll	ll	lm	lm	lm	lm	ll	ll	lm	lm	ll	lm	--	lm	ll	ll	--	ll	lm	lm	ll	ll	lm	ll	lm	lm	ll	ll	lm	ll	ll	lm	ll	ll	lm	lm	lm	ll	lm	ll	ll	lm	ll	ll	ll
un_33222260	<lmxll>	ll	lm	ll	ll	ll	lm	lm	lm	lm	ll	ll	lm	lm	ll	lm	lm	lm	ll	ll	lm	ll	lm	lm	ll	ll	lm	ll	lm	lm	ll	ll	lm	ll	ll	lm	ll	ll	lm	lm	lm	ll	lm	ll	ll	lm	ll	ll	ll
un_23030570	<lmxll>	lm	ll	lm	lm	lm	ll	ll	ll	ll	lm	lm	ll	ll	lm	ll	--	ll	lm	lm	--	lm	ll	ll	lm	lm	ll	lm	ll	ll	lm	lm	ll	lm	lm	ll	lm	lm	ll	ll	ll	lm	ll	lm	lm	ll	lm	lm	lm
un_18978214	<nnxnp>	np	nn	nn	np	np	nn	np	nn	--	nn	np	np	nn	nn	nn	np	np	--	np	np	np	nn	np	nn	nn	nn	np	np	np	--	--	np	np	np	nn	np	np	nn	np	nn	np	nn	np	nn	nn	np	nn	np
un_56288189	<lmxll>	lm	ll	lm	lm	lm	ll	ll	ll	ll	lm	lm	ll	ll	lm	ll	ll	ll	lm	lm	ll	lm	ll	ll	lm	lm	ll	lm	ll	ll	lm	lm	ll	lm	lm	ll	lm	lm	ll	ll	ll	lm	ll	lm	lm	ll	lm	lm	lm
un_12594162	<lmxll>	lm	ll	lm	lm	lm	ll	ll	ll	ll	lm	lm	ll	ll	lm	ll	ll	ll	lm	lm	ll	lm	ll	ll	lm	lm	ll	lm	ll	ll	lm	lm	ll	lm	lm	ll	lm	lm	ll	ll	ll	lm	ll	lm	lm	ll	lm	lm	lm
un_31571847	<nnxnp>	nn	np	np	nn	nn	np	nn	np	--	np	nn	nn	np	np	np	nn	nn	--	nn	nn	nn	np	nn	np	np	np	nn	nn	nn	nn	np	nn	nn	nn	np	nn	nn	np	nn	np	nn	np	nn	np	np	nn	np	nn
un_20166065	<lmxll>	lm	ll	lm	lm	lm	ll	ll	ll	ll	lm	lm	ll	ll	lm	ll	ll	ll	lm	lm	ll	lm	ll	ll	lm	lm	ll	lm	ll	ll	lm	lm	ll	lm	lm	ll	lm	lm	ll	ll	ll	lm	ll	lm	lm	ll	lm	lm	lm
un_13714903	<nnxnp>	np	nn	nn	np	np	nn	np	nn	nn	nn	np	np	nn	nn	nn	np	np	np	np	--	np	nn	np	nn	nn	nn	np	np	np	np	nn	np	np	np	nn	np	np	nn	np	nn	np	nn	np	nn	nn	np	nn	np
un_50423977	<lmxll>	lm	ll	lm	lm	lm	ll	ll	ll	ll	lm	lm	ll	ll	lm	ll	ll	ll	lm	lm	ll	lm	ll	ll	lm	lm	ll	lm	ll	ll	lm	lm	ll	lm	lm	ll	lm	lm	ll	ll	ll	lm	ll	lm	lm	ll	lm	lm	lm
un_37621334	<lmxll>	lm	ll	lm	lm	lm	ll	ll	ll	ll	lm	lm	ll	ll	lm	ll	ll	ll	lm	lm	ll	lm	ll	ll	--	lm	ll	lm	ll	ll	lm	lm	ll	lm	lm	ll	lm	lm	ll	ll	ll	lm	ll	lm	lm	ll	lm	lm	lm
un_38959438	<nnxnp>	nn	np	np	nn	nn	np	nn	np	np	np	nn	nn	np	np	np	nn	nn	nn	nn	--	nn	np	nn	np	np	np	nn	nn	nn	nn	np	nn	nn	nn	np	nn	--	np	nn	np	--	np	nn	np	np	nn	np	nn
un_44211788	<lmxll>	lm	ll	lm	lm	lm	ll	ll	ll	ll	lm	lm	ll	ll	lm	ll	ll	ll	lm	lm	ll	lm	ll	ll	ll	lm	ll	lm	ll	ll	lm	lm	ll	lm	lm	ll	lm	lm	ll	ll	ll	lm	ll	lm	lm	ll	lm	lm	lm
un_44211787	<lmxll>	lm	ll	lm	lm	lm	ll	ll	ll	ll	lm	lm	ll	ll	lm	ll	ll	ll	lm	lm	ll	lm	ll	ll	ll	lm	ll	lm	ll	ll	lm	lm	ll	lm	lm	ll	lm	lm	ll	ll	ll	lm	ll	lm	lm	ll	lm	lm	lm
un_47728667	<nnxnp>	nn	np	np	nn	nn	np	nn	np	np	np	nn	nn	np	np	np	nn	nn	nn	nn	--	nn	np	nn	np	np	np	--	nn	nn	nn	np	nn	nn	nn	np	nn	--	np	nn	np	--	nn	nn	np	np	nn	np	nn
un_32275421	<lmxll>	lm	ll	lm	lm	lm	ll	ll	ll	ll	lm	lm	ll	ll	lm	ll	ll	ll	lm	lm	ll	lm	ll	ll	--	lm	ll	lm	ll	ll	lm	lm	ll	lm	lm	ll	lm	lm	ll	ll	ll	lm	ll	lm	lm	ll	lm	lm	lm
un_32420086	<lmxll>	lm	ll	lm	lm	lm	ll	ll	ll	ll	lm	lm	ll	ll	lm	ll	ll	ll	lm	lm	ll	lm	ll	ll	--	lm	ll	lm	ll	ll	lm	lm	ll	lm	lm	ll	lm	lm	ll	ll	ll	lm	ll	lm	lm	ll	lm	lm	lm
un_8648135	<lmxll>	lm	ll	lm	lm	lm	ll	ll	ll	ll	lm	lm	ll	ll	lm	ll	ll	ll	lm	lm	ll	lm	ll	ll	--	lm	ll	lm	ll	ll	lm	lm	ll	lm	lm	ll	lm	lm	ll	ll	ll	--	ll	lm	lm	ll	lm	lm	lm
un_15751109	<nnxnp>	nn	np	np	nn	nn	np	nn	np	--	np	nn	nn	np	np	np	nn	nn	nn	--	--	--	np	nn	np	np	np	--	nn	nn	nn	np	nn	nn	nn	np	nn	--	np	nn	--	--	nn	nn	np	np	--	np	np
un_50102561	<nnxnp>	nn	np	np	nn	nn	np	nn	np	--	np	nn	nn	np	np	np	nn	nn	nn	--	nn	--	np	nn	np	np	np	--	nn	nn	--	np	nn	nn	nn	np	nn	--	np	nn	--	--	nn	nn	np	np	--	np	np
un_29595028	<hkxhk>	hk	hk	kk	hk	hk	hk	hh	hk	hk	kk	hk	hh	hk	kk	hk	hh	hh	hk	hk	hh	hk	hk	hh	kk	kk	hk	hk	hh	hh	hk	kk	hh	hk	hk	hk	hk	hk	hk	hh	hk	hk	hh	hk	kk	hk	kk	kk	kk
un_41924572	<hkxhk>	hk	hk	kk	hk	hk	hk	hh	hk	--	kk	hk	hh	hk	kk	hk	hh	hh	hk	hk	hh	--	hk	hh	kk	kk	kk	hk	hh	hh	--	kk	hh	hk	hk	hk	hk	--	--	hh	--	--	hh	hk	kk	hk	kk	kk	kk
un_71014622	<lmxll>	lm	ll	lm	lm	lm	ll	ll	ll	ll	lm	lm	ll	ll	lm	ll	ll	ll	lm	lm	ll	lm	ll	ll	lm	lm	lm	lm	ll	ll	lm	lm	ll	lm	lm	ll	lm	lm	ll	ll	ll	--	ll	lm	lm	ll	lm	lm	lm
un_44890043	<lmxll>	lm	ll	lm	lm	lm	ll	ll	ll	ll	lm	lm	ll	ll	lm	ll	ll	ll	lm	lm	ll	lm	ll	ll	lm	lm	lm	lm	ll	ll	lm	lm	ll	lm	lm	ll	lm	lm	ll	ll	ll	--	ll	lm	lm	ll	lm	lm	lm
un_41947634	<lmxll>	lm	ll	lm	lm	lm	ll	ll	ll	ll	lm	lm	ll	ll	lm	ll	ll	ll	lm	lm	ll	lm	ll	ll	lm	lm	lm	lm	ll	ll	lm	lm	ll	lm	lm	ll	lm	lm	ll	ll	ll	--	ll	lm	lm	ll	lm	lm	lm
un_41947653	<lmxll>	lm	ll	lm	lm	lm	ll	ll	ll	ll	lm	lm	ll	ll	lm	ll	ll	ll	lm	lm	ll	lm	ll	ll	lm	lm	lm	lm	ll	ll	lm	lm	ll	lm	lm	ll	lm	lm	ll	ll	ll	--	ll	lm	lm	ll	lm	lm	lm
un_21656022	<nnxnp>	nn	np	np	nn	nn	np	nn	np	np	np	nn	nn	np	np	np	nn	nn	nn	nn	nn	nn	np	nn	np	np	np	nn	nn	nn	--	np	nn	nn	nn	np	nn	nn	nn	nn	np	np	nn	nn	np	np	np	np	np
un_4032916	<hkxhk>	hk	hk	kk	hk	hk	hk	hh	hk	hk	kk	hk	hh	hk	kk	hk	hh	hh	hk	hk	hh	hk	hk	hh	kk	kk	kk	hk	hh	hh	--	kk	hh	hk	hk	hk	hk	hk	hh	hh	hk	--	hh	hk	kk	hk	kk	kk	kk
un_59444430	<hkxhk>	hk	hk	kk	hk	hk	hk	hh	hk	hk	kk	hh	hh	hk	kk	hk	hh	hh	hk	--	hh	hk	hk	--	kk	kk	kk	hk	hh	hh	hk	kk	--	hk	hk	hk	hk	hk	hh	hh	--	--	hh	hk	kk	hk	kk	kk	kk
un_59724427	<hkxhk>	hk	hk	kk	hk	hk	hk	hh	hk	hk	kk	hh	hh	hk	kk	hk	hh	hh	hk	--	hh	hk	hk	hk	kk	kk	kk	hk	hh	hh	--	kk	--	hk	hk	hk	hk	hk	hh	hh	--	--	hh	hk	kk	hk	kk	kk	kk
un_40639186	<nnxnp>	nn	np	np	nn	nn	np	nn	np	np	np	nn	nn	np	np	np	nn	nn	nn	--	nn	nn	nn	nn	np	np	np	nn	nn	nn	nn	np	nn	nn	nn	np	nn	nn	nn	nn	--	np	nn	nn	np	np	np	np	np
un_40639227	<nnxnp>	nn	np	np	nn	nn	np	nn	np	np	np	nn	nn	np	np	np	nn	nn	nn	--	nn	nn	nn	nn	np	np	np	nn	nn	nn	nn	np	nn	nn	nn	np	nn	nn	nn	nn	--	np	nn	nn	np	np	np	np	np
un_40639205	<nnxnp>	nn	np	np	nn	nn	np	nn	np	np	np	nn	nn	np	np	np	nn	nn	nn	--	nn	nn	nn	nn	np	np	np	nn	nn	nn	nn	np	nn	nn	nn	np	nn	nn	nn	nn	--	np	nn	nn	np	np	np	np	np
un_53516657	<lmxll>	lm	ll	lm	lm	lm	ll	ll	ll	ll	lm	ll	ll	ll	lm	ll	ll	ll	lm	lm	ll	lm	ll	lm	lm	lm	lm	lm	ll	ll	lm	lm	lm	lm	lm	ll	lm	lm	ll	ll	ll	lm	ll	lm	lm	ll	lm	lm	lm
un_17946295	<lmxll>	lm	ll	lm	lm	lm	ll	ll	ll	--	ll	ll	ll	ll	lm	ll	ll	ll	lm	lm	ll	lm	ll	lm	lm	lm	lm	lm	ll	ll	lm	lm	lm	lm	lm	ll	lm	lm	ll	ll	ll	lm	ll	lm	lm	ll	lm	lm	lm
un_40674432	<lmxll>	lm	ll	lm	lm	lm	ll	ll	ll	--	ll	ll	ll	ll	lm	ll	ll	ll	lm	lm	ll	lm	ll	lm	lm	lm	lm	lm	ll	ll	lm	lm	lm	lm	lm	ll	lm	lm	ll	ll	ll	lm	ll	lm	lm	ll	lm	lm	lm
un_46263996	<lmxll>	lm	ll	lm	lm	lm	ll	ll	ll	--	ll	ll	ll	ll	lm	ll	ll	ll	lm	lm	ll	lm	ll	lm	lm	lm	lm	lm	ll	ll	--	lm	lm	lm	lm	ll	lm	lm	ll	ll	ll	lm	ll	lm	lm	ll	lm	lm	lm
un_58290900	<hkxhk>	hk	hk	kk	hk	hk	hk	hh	hk	hk	hk	hh	hh	hk	kk	hk	hh	hh	hk	hk	hh	hk	hk	hk	kk	kk	kk	hk	hh	hh	hk	kk	hk	hk	hk	hk	hk	hk	hh	hh	--	kk	hh	hk	kk	hk	kk	kk	kk
un_56286360	<hkxhk>	hk	hk	kk	hk	hk	hk	hh	hk	hk	hk	hh	hh	hk	kk	hk	hh	hh	hk	--	hh	hk	hk	hk	kk	kk	kk	hk	hh	hh	hk	kk	hk	hk	hk	hk	hk	hk	hh	hh	--	kk	hh	hk	kk	hk	kk	kk	kk
un_23422219	<hkxhk>	hk	hk	kk	hk	hk	hk	hh	hk	hk	hk	hh	hh	hk	kk	hk	hh	hh	hk	--	hh	hk	hk	hk	kk	kk	kk	hk	hh	hh	hk	kk	hk	hk	hk	hk	hk	hk	hh	hh	--	kk	hh	hk	kk	hk	kk	kk	kk
un_41716672	<lmxll>	lm	ll	lm	lm	lm	ll	ll	ll	--	ll	ll	ll	ll	lm	ll	ll	ll	lm	lm	ll	lm	ll	lm	lm	lm	lm	lm	ll	ll	--	lm	lm	lm	lm	ll	lm	lm	ll	ll	ll	lm	ll	lm	lm	ll	lm	lm	lm
un_14809740	<hkxhk>	hk	hk	kk	hk	hk	hk	hh	hk	--	hk	hh	hh	hk	kk	hk	hh	hh	hk	hk	hh	hk	hk	hk	kk	kk	kk	hk	hh	hh	--	kk	hk	hk	hk	hk	hk	hk	hh	hh	hk	kk	hh	hk	kk	hk	kk	kk	kk
un_20797910	<lmxll>	lm	ll	lm	lm	lm	ll	ll	ll	--	ll	ll	ll	ll	lm	ll	ll	ll	lm	lm	ll	lm	ll	lm	lm	lm	lm	lm	ll	ll	--	lm	lm	lm	lm	ll	lm	lm	ll	ll	ll	lm	ll	lm	lm	ll	lm	lm	lm
un_49931596	<nnxnp>	nn	np	np	nn	nn	np	nn	np	np	np	nn	nn	np	np	np	nn	nn	nn	np	nn	nn	np	nn	np	np	np	nn	nn	nn	nn	np	nn	nn	nn	np	nn	nn	nn	nn	np	np	nn	nn	np	np	np	np	np
un_42490847	<lmxll>	lm	ll	lm	lm	lm	ll	ll	ll	--	ll	ll	ll	--	lm	ll	ll	ll	--	lm	ll	lm	ll	lm	lm	lm	lm	--	ll	ll	--	lm	lm	lm	lm	ll	lm	lm	ll	ll	ll	lm	ll	lm	lm	ll	lm	lm	lm
un_18888714	<hkxhk>	hk	--	hh	hk	hk	--	kk	hk	--	hk	kk	kk	hk	hh	hk	kk	kk	hk	hh	kk	--	hk	--	hh	hh	hh	hk	kk	kk	--	hh	hk	hk	hk	hk	--	hk	kk	kk	hk	hh	kk	hk	hh	hk	hh	hh	hh
un_41777672	<hkxhk>	hk	hk	kk	--	hk	hk	hh	hk	hk	--	hh	hh	--	kk	hk	hh	hh	--	kk	hh	hk	--	hk	kk	kk	kk	hk	hh	hh	hk	kk	hk	hk	hk	hk	hk	--	hh	hh	hk	kk	hh	hk	kk	hk	kk	kk	kk
un_45496546	<hkxhk>	--	hk	hh	hk	hk	hk	kk	--	--	hh	kk	kk	--	hh	hk	kk	kk	hk	hh	kk	hk	hk	hk	hh	hh	hh	hk	kk	kk	--	hh	--	hk	hk	hk	hk	hk	kk	kk	hk	hh	kk	hk	hh	hk	hh	hh	hh
un_45496483	<hkxhk>	--	hk	hh	hk	hk	hk	kk	--	--	hh	kk	kk	--	hh	hk	kk	kk	--	hh	kk	hk	hk	hk	hh	hh	hh	hk	kk	kk	--	hh	--	hk	hk	hk	hk	hk	kk	kk	hk	hh	kk	hk	hh	hk	hh	hh	hh
un_20785708	<hkxhk>	hk	--	hh	hk	--	hk	kk	hk	--	hh	kk	kk	--	hh	hk	kk	kk	hk	--	kk	hk	hk	hk	hh	hh	hh	--	kk	kk	--	hh	hk	hk	hk	kk	hk	hk	kk	kk	hk	hh	kk	hk	hh	hk	hh	hh	hh
un_20785668	<nnxnp>	nn	np	np	nn	nn	np	nn	np	--	np	nn	nn	np	np	np	nn	nn	nn	--	nn	nn	np	nn	np	np	np	nn	nn	nn	nn	np	nn	nn	nn	nn	nn	nn	nn	nn	np	np	nn	nn	np	np	np	np	np
un_17494945	<hkxhk>	hk	--	kk	hk	--	hk	hh	hk	hk	hk	hh	hh	hk	kk	hk	hh	hh	hk	--	hh	hk	hk	hk	kk	kk	kk	hk	hh	hh	--	kk	hk	hk	hk	hk	hk	--	hh	hh	hk	kk	hh	hk	kk	hk	kk	kk	kk
un_30824569	<nnxnp>	nn	np	np	nn	nn	np	nn	np	--	np	nn	nn	np	np	np	nn	nn	nn	nn	nn	nn	np	nn	np	np	np	nn	nn	nn	nn	np	nn	nn	nn	np	nn	nn	nn	nn	np	np	nn	nn	np	np	np	np	np
un_53875974	<hkxhk>	hk	hk	hh	hk	--	hk	kk	hk	--	hk	kk	kk	hk	hh	hk	kk	kk	hk	hk	--	hk	hk	--	hh	hh	hh	--	kk	kk	--	hh	hk	hk	hk	--	hk	hk	kk	kk	hk	hh	kk	hk	hh	hk	hh	hh	hh
un_53875976	<hkxhk>	hk	hk	hh	hk	--	hk	kk	hk	--	hk	kk	kk	hk	hh	hk	kk	kk	hk	hk	--	hk	hk	--	hh	hh	hh	--	kk	kk	--	hh	hk	hk	hk	--	hk	hk	kk	kk	hk	hh	kk	hk	hh	hk	hh	hh	hh
un_12454408	<nnxnp>	nn	np	np	nn	nn	np	nn	np	np	np	nn	nn	np	np	np	nn	nn	nn	nn	nn	nn	np	nn	np	np	np	nn	nn	nn	nn	np	nn	nn	nn	np	nn	nn	nn	nn	np	np	nn	nn	np	np	np	np	np
un_12454530	<nnxnp>	nn	np	np	nn	nn	np	nn	np	np	np	nn	nn	np	np	np	nn	nn	nn	nn	nn	nn	np	nn	np	np	np	nn	nn	nn	nn	np	nn	nn	nn	np	nn	nn	nn	nn	np	np	nn	nn	np	np	np	np	np
un_59621351	<nnxnp>	nn	np	np	nn	nn	np	nn	np	np	np	nn	nn	np	np	np	nn	nn	--	nn	nn	nn	np	nn	np	np	np	nn	nn	nn	nn	np	nn	nn	nn	np	nn	nn	nn	nn	np	np	nn	nn	np	np	np	np	np
un_45828174	<hkxhk>	hk	hk	hh	hk	hk	hk	kk	hk	--	hk	kk	kk	hk	hh	hk	kk	kk	hk	hk	--	hk	hk	hk	hh	hh	hh	kk	kk	kk	--	--	hk	--	hk	hk	hk	hk	kk	kk	hk	hh	kk	hk	hh	hk	hh	hh	hh
un_68126013	<lmxll>	--	ll	lm	--	ll	ll	ll	ll	--	ll	--	ll	ll	lm	ll	ll	ll	--	--	--	--	--	--	lm	lm	lm	ll	ll	ll	ll	lm	lm	--	lm	ll	--	--	ll	ll	--	lm	ll	lm	lm	ll	lm	lm	lm
un_41981994	<lmxll>	lm	ll	--	lm	--	ll	lm	ll	--	ll	ll	ll	ll	lm	ll	ll	ll	lm	lm	ll	lm	ll	lm	lm	lm	lm	ll	lm	ll	--	lm	lm	lm	lm	ll	ll	lm	ll	ll	ll	lm	--	lm	lm	ll	lm	lm	lm
un_10316899	<nnxnp>	nn	np	np	nn	nn	np	nn	np	np	np	nn	nn	np	np	nn	nn	nn	np	nn	nn	nn	np	nn	np	np	np	nn	nn	nn	nn	nn	nn	np	nn	np	nn	nn	nn	nn	np	np	nn	nn	np	np	np	np	np
un_10316902	<nnxnp>	nn	np	np	nn	nn	np	nn	np	np	np	nn	nn	np	np	nn	nn	nn	np	nn	nn	nn	np	nn	np	np	np	nn	nn	nn	nn	nn	nn	np	nn	np	nn	nn	nn	nn	np	np	nn	nn	np	np	np	np	np
un_46192450	<hkxhk>	hk	hk	hh	hk	kk	hk	kk	hk	hk	hk	hk	kk	hk	hh	hk	kk	kk	--	hk	kk	hk	--	--	hh	hh	hh	kk	hk	kk	kk	hk	hk	--	hk	hk	--	hk	kk	kk	hk	hh	kk	hk	hh	hk	hh	hh	hh
un_46106499	<lmxll>	lm	ll	lm	lm	ll	ll	ll	ll	ll	ll	lm	ll	ll	lm	ll	ll	ll	--	--	ll	lm	ll	--	lm	lm	lm	ll	lm	ll	ll	lm	lm	--	lm	ll	lm	lm	ll	ll	ll	lm	ll	lm	lm	ll	lm	lm	lm
un_46106545	<lmxll>	lm	ll	lm	lm	ll	ll	ll	ll	ll	ll	lm	ll	ll	lm	ll	ll	ll	--	--	ll	lm	ll	--	lm	lm	lm	ll	lm	ll	ll	lm	lm	--	lm	ll	lm	lm	ll	ll	ll	lm	ll	lm	lm	ll	lm	lm	lm
un_41981974	<nnxnp>	nn	np	np	nn	nn	np	nn	np	--	np	nn	nn	np	np	np	nn	nn	np	nn	nn	nn	np	nn	np	np	np	nn	nn	nn	nn	nn	nn	np	nn	--	nn	nn	nn	nn	np	np	nn	nn	np	np	np	np	np
un_56572424	<hkxhk>	hk	hk	hh	hk	kk	hk	kk	hk	--	hk	hk	kk	hk	hh	hk	kk	kk	hh	--	kk	hk	hk	hk	hh	hh	hh	kk	hk	kk	kk	hk	hk	--	hk	hk	hk	--	kk	kk	hk	hh	kk	hk	hh	hk	hh	hh	hh
un_47930260	<lmxll>	--	ll	lm	lm	ll	--	ll	ll	ll	ll	lm	ll	ll	lm	ll	ll	ll	lm	lm	ll	lm	ll	lm	lm	lm	lm	ll	lm	ll	ll	lm	lm	--	--	ll	lm	--	ll	ll	ll	lm	ll	lm	--	ll	lm	lm	lm
un_20192435	<hkxhk>	hk	hk	hh	hk	kk	--	kk	--	hk	--	hk	kk	hk	hh	hk	kk	kk	hh	--	hk	hk	hk	hk	hh	hh	hh	kk	hk	kk	kk	hk	hk	hh	hk	--	--	hk	kk	kk	hk	hh	hk	hk	hk	hk	hh	hh	hh
un_10316998	<hkxhk>	hk	hk	hh	hk	kk	--	kk	--	--	hk	--	kk	hk	hk	hk	kk	kk	hh	hk	hk	hk	hk	--	hh	--	hh	kk	hk	kk	kk	hk	hk	hh	--	hk	kk	hk	kk	kk	--	hh	hk	hk	--	hk	hh	hh	hh
un_26984698	<nnxnp>	nn	np	np	nn	nn	np	nn	np	--	np	nn	nn	np	np	np	nn	nn	np	nn	nn	nn	np	nn	np	np	np	nn	nn	nn	nn	nn	nn	np	nn	--	nn	nn	nn	nn	np	np	nn	nn	np	np	np	np	np
un_11149536	<hkxhk>	hk	hk	hh	hk	kk	hk	hk	hk	--	hk	hk	kk	hk	hk	hk	kk	kk	--	hk	--	hk	hk	hk	hh	--	hh	kk	--	kk	kk	--	hk	hh	hk	hk	kk	--	kk	kk	hk	hh	hk	hk	--	hk	hh	hh	hh
un_46205642	<nnxnp>	nn	np	np	nn	nn	np	nn	np	--	np	nn	nn	np	np	np	nn	nn	np	nn	nn	nn	np	nn	np	np	np	nn	nn	nn	nn	nn	nn	np	nn	--	nn	nn	nn	nn	np	np	nn	nn	np	np	np	np	np
un_30169995	<nnxnp>	nn	np	np	nn	nn	np	nn	np	--	np	nn	nn	np	np	np	nn	nn	np	nn	nn	nn	np	nn	np	np	np	nn	nn	nn	nn	nn	nn	np	nn	np	nn	nn	nn	nn	np	np	nn	nn	np	np	np	np	np
un_26984709	<nnxnp>	nn	np	np	nn	nn	np	nn	np	--	np	nn	nn	np	np	np	nn	nn	np	nn	nn	nn	np	nn	np	np	np	nn	nn	nn	nn	nn	nn	np	nn	np	nn	nn	nn	nn	np	np	nn	nn	np	np	np	np	np
un_14134359	<nnxnp>	nn	np	np	nn	nn	np	nn	np	--	np	nn	nn	np	np	np	nn	nn	np	nn	nn	nn	np	nn	np	np	np	nn	nn	nn	nn	nn	nn	np	nn	np	nn	nn	nn	nn	np	np	nn	nn	np	np	np	np	np
un_26984704	<nnxnp>	nn	np	np	nn	nn	np	nn	np	--	np	nn	nn	np	np	np	nn	nn	np	nn	nn	nn	np	nn	np	np	np	nn	nn	nn	nn	nn	nn	np	nn	np	nn	nn	nn	nn	np	np	nn	nn	np	np	np	np	np
un_14639968	<hkxhk>	hk	hk	hh	--	kk	--	hk	hk	--	--	--	kk	hk	hk	hk	--	kk	hh	hk	hk	--	hk	--	hh	hh	hh	kk	--	--	kk	hk	hk	hh	hk	hk	kk	--	kk	kk	--	hh	hk	--	--	--	hh	hh	hh
un_41258952	<nnxnp>	nn	np	np	nn	nn	np	nn	np	--	np	nn	nn	np	np	np	nn	nn	np	nn	nn	nn	np	nn	np	np	np	nn	nn	nn	nn	nn	nn	np	nn	np	nn	--	nn	nn	np	np	nn	nn	np	np	np	np	np
un_8452782	<nnxnp>	nn	np	np	nn	nn	np	nn	np	nn	np	nn	nn	np	np	np	nn	nn	np	nn	nn	nn	np	nn	np	np	np	nn	nn	nn	nn	nn	nn	np	nn	np	nn	--	nn	nn	np	np	nn	nn	np	np	np	np	np
un_28551591	<nnxnp>	nn	np	np	nn	nn	np	nn	np	nn	np	nn	nn	np	np	np	nn	nn	np	nn	nn	nn	np	nn	np	np	np	nn	nn	nn	nn	nn	nn	np	nn	np	nn	nn	nn	nn	np	np	nn	nn	np	np	np	np	np
un_39626838	<nnxnp>	nn	np	np	nn	nn	--	nn	np	nn	np	nn	nn	np	np	np	nn	nn	np	nn	nn	nn	np	nn	np	np	np	nn	nn	nn	nn	nn	nn	np	nn	np	nn	--	nn	nn	np	np	nn	nn	np	np	np	np	np
un_15802982	<hkxhk>	hk	hk	hh	hk	kk	hk	hk	hk	hk	hk	--	kk	hk	hk	hk	hk	kk	hh	hk	hk	hk	hk	hk	hh	hh	hh	kk	--	--	kk	hk	--	hh	--	hk	kk	hh	kk	kk	hk	hh	hk	hk	hk	hk	hh	hh	hh
un_15802984	<hkxhk>	hk	hk	hh	hk	kk	hk	hk	hk	hk	hk	--	kk	hk	hk	hk	hk	kk	hh	hk	hk	hk	hk	hk	hh	hh	hh	kk	--	--	kk	hk	--	hh	--	hk	kk	hh	kk	kk	hk	hh	hk	hk	hk	hk	hh	hh	hh
un_44352548	<lmxll>	lm	--	lm	--	ll	ll	lm	--	ll	ll	lm	ll	ll	ll	ll	ll	ll	lm	lm	lm	lm	ll	lm	lm	lm	lm	ll	lm	--	ll	--	lm	lm	lm	ll	ll	lm	ll	ll	ll	lm	lm	lm	--	--	lm	lm	lm
un_12968942	<lmxll>	lm	ll	lm	--	ll	ll	lm	ll	ll	ll	lm	ll	ll	ll	ll	ll	ll	lm	lm	lm	lm	ll	lm	lm	lm	lm	ll	lm	ll	ll	lm	lm	lm	lm	ll	ll	lm	ll	ll	ll	lm	lm	lm	ll	ll	lm	lm	lm
un_22235860	<hkxhk>	hk	hk	hh	hk	kk	--	hk	hk	hk	--	hk	kk	hk	hk	--	kk	kk	hh	hk	hk	hk	hk	hk	hh	hh	hh	kk	hk	kk	kk	hk	hk	hh	hk	--	kk	hh	kk	kk	hk	hh	hk	hk	hk	hk	hh	hh	hh
un_40673546	<hkxhk>	hk	hk	hh	hk	kk	hk	hk	hk	hk	hk	hk	kk	hk	hk	hk	kk	kk	--	hk	hk	hk	hk	hk	hh	hh	hh	kk	hk	kk	kk	hk	hk	hh	hk	hk	kk	hk	kk	kk	hk	hh	hk	hk	hk	hk	hh	hh	hh
un_44352635	<nnxnp>	nn	np	np	nn	nn	--	nn	np	np	--	nn	nn	np	np	--	nn	nn	nn	nn	nn	nn	np	nn	np	np	np	nn	nn	nn	nn	--	nn	np	nn	--	nn	--	nn	nn	np	np	nn	nn	np	--	np	np	np
un_44352621	<nnxnp>	nn	np	np	nn	nn	--	nn	np	np	--	nn	nn	np	np	--	nn	nn	nn	nn	nn	nn	np	nn	np	np	np	nn	nn	nn	nn	--	nn	np	nn	--	nn	--	nn	nn	np	np	nn	nn	np	--	np	np	np
un_61941738	<hkxhk>	hk	hk	hh	hk	kk	hk	hk	hk	hk	hk	hk	kk	hk	hk	hk	kk	kk	hk	hk	hk	hk	hk	hk	hh	hh	hh	kk	hk	kk	kk	hk	hk	hh	hk	hk	kk	--	kk	kk	hk	hh	hk	hk	hk	hk	hh	hh	hh
un_16720141	<lmxll>	lm	ll	lm	lm	ll	ll	lm	ll	ll	ll	lm	ll	ll	ll	ll	ll	ll	lm	lm	lm	lm	ll	lm	lm	lm	lm	ll	lm	ll	ll	lm	lm	lm	lm	ll	ll	lm	ll	ll	ll	lm	lm	lm	ll	ll	lm	ll	lm
un_43314887	<lmxll>	lm	ll	lm	lm	ll	ll	lm	ll	ll	ll	lm	ll	ll	ll	ll	ll	ll	lm	lm	lm	lm	ll	lm	lm	lm	lm	ll	lm	ll	ll	lm	lm	lm	lm	ll	ll	lm	ll	ll	ll	lm	lm	lm	ll	ll	lm	ll	lm
un_11149507	<nnxnp>	nn	np	np	nn	nn	np	nn	np	np	np	nn	nn	np	np	np	nn	nn	--	nn	nn	nn	np	nn	np	np	np	nn	nn	nn	nn	--	nn	np	nn	np	nn	--	nn	nn	np	np	nn	nn	np	np	np	np	np
un_14129035	<nnxnp>	nn	np	np	nn	nn	np	nn	np	np	np	nn	nn	np	np	np	nn	nn	--	nn	nn	nn	np	nn	np	np	np	nn	nn	nn	nn	nn	nn	np	nn	np	nn	nn	nn	nn	np	np	nn	nn	np	np	np	np	np
un_11836760	<hkxhk>	hk	hk	kk	hk	hh	hk	hk	hk	hk	hk	hk	hh	hk	hk	hk	hh	hh	--	hk	hk	hk	hk	hk	kk	kk	kk	hh	hk	hh	hh	hk	hk	hk	hk	hk	hh	hk	hh	hh	hk	--	hk	hk	hk	hk	kk	hk	kk
un_49827456	<lmxll>	lm	ll	lm	--	ll	ll	lm	ll	ll	ll	lm	ll	lm	ll	ll	ll	ll	lm	lm	lm	lm	ll	lm	lm	lm	lm	ll	lm	ll	ll	lm	lm	--	lm	ll	ll	lm	ll	ll	--	ll	lm	lm	ll	ll	lm	ll	lm
un_17858117	<nnxnp>	nn	np	np	nn	nn	np	nn	np	np	np	nn	nn	np	np	np	nn	nn	--	nn	nn	nn	np	nn	np	np	np	nn	nn	nn	nn	nn	nn	np	nn	np	nn	nn	nn	nn	np	np	nn	nn	np	np	np	np	np
un_29704131	<nnxnp>	nn	np	np	nn	nn	np	nn	np	np	np	nn	nn	np	np	np	nn	nn	np	nn	nn	nn	np	nn	np	np	np	nn	nn	nn	nn	nn	nn	np	nn	np	nn	nn	nn	nn	np	np	nn	nn	np	np	np	np	np
un_19762080	<lmxll>	lm	ll	lm	--	ll	ll	lm	ll	ll	ll	lm	ll	lm	ll	ll	ll	ll	lm	lm	lm	lm	ll	lm	lm	lm	lm	ll	lm	ll	ll	lm	lm	ll	lm	ll	ll	lm	ll	ll	--	ll	lm	lm	ll	ll	lm	ll	lm
un_31446775	<nnxnp>	nn	np	np	nn	nn	np	nn	np	np	np	nn	nn	np	np	np	nn	nn	np	nn	--	nn	np	nn	np	np	np	nn	nn	nn	nn	nn	nn	np	nn	np	nn	nn	nn	nn	np	np	nn	nn	np	np	np	np	np
un_14119608	<nnxnp>	nn	np	np	nn	nn	np	nn	np	np	np	nn	nn	np	np	np	nn	nn	np	nn	--	nn	np	nn	np	np	np	nn	nn	nn	nn	nn	nn	np	nn	np	nn	nn	nn	nn	np	np	nn	nn	np	np	np	np	np
un_14119614	<nnxnp>	nn	np	np	nn	nn	np	nn	np	np	np	nn	nn	np	np	np	nn	nn	np	nn	--	nn	np	nn	np	np	np	nn	nn	nn	nn	nn	nn	np	nn	np	nn	nn	nn	nn	np	np	nn	nn	np	np	np	np	np
un_55794464	<nnxnp>	nn	np	np	nn	nn	np	nn	np	--	np	nn	nn	np	--	np	nn	nn	np	nn	--	nn	np	nn	np	np	np	nn	nn	nn	nn	nn	nn	np	nn	np	nn	--	nn	nn	np	--	nn	nn	np	np	np	np	np
un_21656740	<lmxll>	lm	ll	lm	lm	ll	ll	lm	ll	ll	ll	lm	ll	lm	ll	ll	ll	ll	lm	lm	lm	lm	ll	lm	lm	lm	lm	ll	lm	ll	ll	lm	lm	ll	lm	ll	ll	lm	ll	ll	--	ll	lm	lm	ll	ll	lm	ll	lm
un_21392776	<lmxll>	lm	ll	lm	lm	ll	ll	lm	ll	ll	ll	lm	ll	lm	ll	ll	lm	ll	lm	lm	lm	lm	ll	lm	lm	lm	lm	ll	lm	ll	ll	lm	lm	ll	lm	ll	ll	lm	ll	ll	ll	ll	lm	lm	ll	ll	lm	ll	lm
un_21392701	<lmxll>	lm	ll	lm	lm	ll	ll	lm	ll	ll	ll	lm	ll	lm	ll	ll	lm	ll	lm	lm	lm	lm	ll	lm	lm	lm	lm	ll	lm	ll	ll	lm	lm	ll	lm	ll	ll	lm	ll	ll	ll	ll	lm	lm	ll	ll	lm	ll	lm
un_21392730	<lmxll>	lm	ll	lm	lm	ll	ll	lm	ll	ll	ll	lm	ll	lm	ll	ll	lm	ll	lm	lm	lm	lm	ll	lm	lm	lm	lm	ll	lm	ll	ll	lm	lm	ll	lm	ll	ll	lm	ll	ll	ll	ll	lm	lm	ll	ll	lm	ll	lm
un_9829910	<nnxnp>	nn	np	np	nn	nn	np	nn	np	--	np	nn	nn	np	--	np	nn	nn	np	nn	--	nn	np	nn	np	np	np	nn	nn	nn	nn	nn	nn	np	nn	np	nn	--	nn	nn	np	nn	nn	nn	np	np	np	np	np
un_9829923	<hkxhk>	hk	hk	hh	hk	kk	hk	hk	hk	--	hk	hk	kk	hh	--	hk	hk	kk	hh	hk	--	hk	hk	hk	hh	hh	hh	kk	hk	kk	kk	hk	hk	hk	--	hk	kk	--	kk	kk	hk	kk	hk	hk	hk	hk	hh	hk	hh
un_16837109	<lmxll>	lm	ll	lm	lm	ll	ll	lm	ll	ll	ll	lm	ll	lm	ll	ll	lm	ll	lm	lm	lm	lm	ll	lm	lm	lm	lm	ll	lm	ll	ll	lm	lm	ll	ll	ll	ll	lm	ll	ll	ll	ll	lm	lm	ll	ll	lm	ll	lm
un_29704126	<hkxhk>	hk	hk	kk	hk	hh	hk	hk	hk	hk	hk	hk	hh	kk	hk	hk	hk	hh	kk	hk	hk	hk	hk	hk	kk	kk	kk	hh	hk	hh	hh	hk	hk	hk	hh	hk	hh	hk	hh	hh	hk	hk	hk	hk	hk	hk	kk	hk	kk
un_11320893	<nnxnp>	nn	np	np	nn	nn	np	nn	np	--	np	--	nn	np	--	np	nn	nn	np	--	nn	nn	np	nn	np	np	np	nn	nn	nn	nn	nn	nn	np	nn	np	--	--	nn	nn	--	--	nn	nn	np	--	np	np	np
un_22129826	<lmxll>	lm	ll	lm	lm	ll	ll	lm	ll	ll	ll	lm	ll	lm	ll	ll	lm	ll	lm	lm	lm	lm	ll	lm	lm	lm	lm	ll	lm	ll	ll	lm	lm	ll	ll	ll	ll	lm	ll	ll	ll	ll	lm	lm	ll	ll	lm	ll	lm
un_11548051	<lmxll>	lm	ll	lm	lm	ll	ll	lm	ll	ll	ll	lm	ll	lm	ll	ll	lm	ll	lm	lm	lm	lm	ll	lm	lm	lm	lm	ll	lm	ll	ll	lm	lm	ll	ll	ll	ll	lm	ll	ll	ll	ll	lm	lm	ll	ll	lm	ll	lm
un_40388740	<lmxll>	lm	ll	lm	lm	ll	ll	lm	ll	ll	ll	lm	ll	lm	ll	ll	lm	ll	lm	lm	lm	lm	ll	lm	lm	lm	lm	ll	lm	ll	ll	lm	lm	ll	ll	ll	ll	lm	ll	ll	ll	ll	lm	lm	ll	ll	lm	ll	lm
un_56002605	<lmxll>	lm	ll	--	--	ll	--	--	--	--	--	lm	ll	lm	ll	ll	lm	ll	lm	lm	lm	lm	ll	lm	lm	lm	lm	ll	lm	ll	--	lm	lm	ll	ll	--	ll	lm	ll	ll	ll	ll	--	lm	ll	ll	lm	ll	--
un_47534878	<hkxhk>	hk	hk	hh	hk	kk	hk	--	hk	hk	hk	hh	kk	hh	--	hk	hk	hk	--	hk	hk	hh	hk	hk	hh	--	hh	--	hk	kk	kk	--	hk	hk	kk	hk	--	hk	kk	kk	hk	hk	hk	hk	hh	--	--	hh	hh
un_17858149	<nnxnp>	nn	np	np	nn	nn	np	nn	np	--	np	nn	nn	np	np	np	nn	nn	np	--	nn	nn	np	nn	np	np	np	nn	nn	nn	nn	nn	nn	np	nn	np	nn	nn	nn	nn	np	np	nn	nn	np	np	np	np	np
un_54116230	<nnxnp>	nn	np	np	nn	nn	np	nn	np	nn	np	nn	nn	np	np	np	nn	nn	np	nn	nn	nn	np	nn	np	np	np	nn	nn	nn	nn	nn	nn	np	nn	np	nn	nn	nn	nn	np	np	nn	nn	np	np	np	np	np
un_17858152	<nnxnp>	nn	np	--	nn	nn	np	nn	np	nn	np	nn	nn	np	np	np	nn	nn	np	nn	nn	nn	np	nn	np	np	np	nn	nn	nn	nn	nn	nn	np	nn	np	nn	nn	nn	nn	np	np	nn	nn	np	np	np	np	np
un_572723	<nnxnp>	nn	np	np	nn	nn	np	nn	np	nn	np	nn	nn	np	np	np	nn	nn	np	nn	nn	nn	np	nn	np	np	np	nn	nn	nn	nn	nn	nn	np	nn	np	nn	nn	nn	nn	np	np	nn	nn	np	np	np	np	np
un_59437508	<nnxnp>	nn	np	np	nn	nn	np	nn	np	nn	np	nn	nn	np	np	np	nn	nn	np	nn	nn	nn	np	nn	np	np	np	nn	nn	nn	nn	nn	nn	np	nn	np	nn	nn	nn	nn	np	np	nn	nn	np	np	np	np	np
un_57969769	<nnxnp>	nn	np	nn	nn	nn	np	nn	np	nn	np	--	nn	np	np	np	nn	--	np	nn	nn	nn	np	nn	np	np	np	--	nn	nn	nn	nn	nn	np	nn	np	nn	nn	nn	nn	np	np	nn	nn	np	np	np	np	np
un_14129110	<nnxnp>	nn	np	nn	nn	nn	np	nn	np	np	np	--	nn	np	np	np	nn	--	np	nn	nn	nn	np	nn	np	np	np	--	nn	nn	nn	nn	nn	np	nn	np	nn	nn	nn	nn	np	np	nn	nn	np	np	np	np	np
un_41069422	<lmxll>	lm	ll	--	--	ll	--	lm	--	--	--	lm	ll	lm	lm	ll	lm	lm	--	--	--	ll	ll	--	lm	lm	lm	ll	lm	ll	--	--	ll	ll	ll	ll	ll	lm	ll	ll	ll	--	lm	lm	ll	ll	lm	ll	lm
un_41069402	<lmxll>	lm	ll	--	--	ll	--	lm	--	--	--	lm	ll	lm	lm	ll	lm	lm	--	--	--	ll	ll	--	lm	lm	lm	ll	lm	ll	--	--	ll	ll	ll	ll	ll	lm	ll	ll	ll	--	lm	lm	ll	ll	lm	ll	lm
un_41069401	<lmxll>	lm	ll	--	--	ll	--	lm	--	--	--	lm	ll	lm	lm	ll	lm	lm	--	--	--	ll	ll	--	lm	lm	lm	ll	lm	ll	--	--	ll	ll	ll	ll	ll	lm	ll	ll	ll	--	lm	lm	ll	ll	lm	ll	lm
un_59830913	<lmxll>	lm	ll	lm	--	ll	--	lm	--	--	--	lm	ll	lm	lm	ll	lm	lm	lm	lm	lm	ll	ll	lm	lm	lm	lm	ll	lm	ll	--	lm	ll	ll	ll	ll	ll	lm	ll	ll	--	ll	lm	lm	ll	ll	lm	ll	lm
un_57670010	<hkxhk>	hk	hk	hh	hk	kk	hk	hk	hk	hh	hh	hk	kk	hh	hh	hk	hk	hk	hh	hk	hk	kk	hk	hk	hh	hh	hh	--	hk	kk	kk	hk	kk	hk	kk	hk	kk	--	kk	kk	hk	--	hk	hk	hk	hk	hh	hk	hh
un_51041487	<lmxll>	lm	ll	lm	lm	ll	ll	lm	--	lm	lm	lm	ll	lm	lm	ll	lm	lm	lm	--	lm	ll	ll	lm	lm	lm	lm	ll	lm	ll	ll	lm	ll	ll	ll	ll	ll	--	ll	ll	--	--	--	lm	ll	ll	lm	ll	lm
un_3767179	<hkxhk>	hk	hk	hh	hk	kk	hk	hk	hk	hh	hh	hk	kk	hh	hh	hk	hk	hk	hh	hk	hk	kk	hk	hk	hh	hh	hh	kk	hk	kk	kk	hk	kk	hk	kk	hk	hk	hk	kk	kk	hk	hk	hk	hk	hk	hk	hh	hk	hh
un_57397264	<hkxhk>	hk	hk	hh	--	kk	hk	hk	hk	hh	hh	hk	kk	hh	hh	hk	hk	hk	hh	hk	hk	kk	hk	hk	hh	hh	hh	kk	hk	kk	kk	hk	kk	hk	kk	hk	--	hk	kk	kk	hk	hk	--	hk	hk	hk	hh	hk	hh
un_58419160	<nnxnp>	nn	np	np	nn	nn	np	nn	np	np	np	nn	nn	np	np	np	nn	nn	np	nn	nn	nn	np	nn	np	np	np	nn	--	nn	nn	nn	nn	np	nn	np	nn	nn	nn	nn	np	np	nn	nn	np	np	np	np	np
un_14997853	<hkxhk>	hk	hk	hh	--	kk	hk	hk	--	hh	hh	hk	kk	hh	hh	hk	hk	hk	hh	--	hk	kk	hk	hk	hh	hh	hh	kk	--	kk	kk	hk	kk	hk	kk	hk	hk	--	--	kk	--	--	hk	hk	hk	hk	hh	hk	hh
un_58229770	<nnxnp>	nn	np	np	nn	nn	np	nn	np	np	np	nn	nn	np	np	np	nn	nn	np	--	nn	nn	np	nn	np	np	np	nn	--	nn	nn	nn	nn	np	nn	np	nn	nn	nn	nn	np	np	nn	nn	np	np	np	np	np
un_43075872	<hkxhk>	hk	hk	hh	hk	kk	hk	hk	hk	hh	hh	hk	kk	hh	hh	hk	hk	hk	hh	hk	hk	kk	hk	hk	hh	hh	hh	kk	hk	kk	kk	hk	kk	hk	kk	hk	hk	hk	--	kk	hk	hk	hk	hk	hk	hk	--	hk	hh
un_21102809	<hkxhk>	hk	hk	hh	hk	kk	hk	hk	--	hh	hh	hk	kk	hh	hh	hk	hk	hk	hh	--	--	kk	hk	hk	hh	hh	hh	kk	hk	kk	kk	hk	kk	hk	kk	hk	--	--	hk	kk	hk	--	hk	hk	hk	hk	--	hk	hh
un_32045212	<nnxnp>	nn	np	np	nn	nn	np	nn	np	np	np	nn	nn	np	np	np	nn	nn	np	--	nn	nn	np	nn	np	np	np	nn	nn	nn	nn	nn	nn	np	nn	np	nn	nn	nn	nn	np	np	nn	nn	np	np	np	np	np
un_47429170	<hkxhk>	hk	hh	hh	--	kk	hk	hk	hk	hh	hh	kk	kk	hh	hh	hk	hk	hk	hh	hk	kk	kk	--	hk	hh	hh	hh	kk	hk	kk	kk	--	kk	hk	kk	hk	--	--	hk	kk	--	--	--	hk	hk	hk	--	hk	hh
un_56663067	<lmxll>	lm	lm	lm	--	ll	ll	lm	ll	lm	lm	ll	ll	lm	lm	ll	lm	lm	lm	lm	--	ll	ll	lm	lm	lm	lm	ll	lm	ll	ll	lm	ll	ll	ll	ll	lm	--	lm	ll	ll	ll	--	lm	ll	ll	ll	ll	lm
un_28364946	<hkxhk>	hk	hh	hh	hk	kk	hk	hk	hk	hk	hh	kk	kk	hh	hh	hk	hk	hk	hh	hk	kk	kk	hk	hk	hh	hh	hh	kk	hk	kk	kk	hk	kk	hk	kk	hk	hk	hk	hk	kk	hk	hk	hk	hk	hk	hk	hk	hk	hh
un_11436644	<lmxll>	lm	lm	lm	--	ll	ll	lm	ll	lm	lm	ll	ll	lm	lm	ll	lm	lm	lm	lm	ll	ll	ll	lm	lm	lm	lm	ll	lm	ll	ll	lm	ll	ll	ll	ll	lm	--	lm	ll	ll	ll	lm	lm	ll	ll	ll	ll	lm
un_21152388	<hkxhk>	hk	hh	hh	--	kk	hk	hk	hk	--	hh	kk	kk	hh	hh	hk	hk	hk	hh	hk	kk	kk	--	hk	hh	hh	hh	kk	hk	kk	kk	hk	kk	hk	kk	hk	hk	--	hk	kk	hk	hk	hk	hk	hk	hk	hk	hk	hh
un_59264539	<lmxll>	lm	lm	lm	lm	ll	ll	lm	ll	lm	lm	ll	ll	lm	lm	ll	lm	lm	lm	lm	ll	ll	ll	lm	lm	lm	lm	ll	lm	ll	ll	lm	ll	ll	ll	ll	lm	lm	lm	ll	ll	ll	lm	lm	ll	ll	ll	ll	lm
un_45353108	<lmxll>	lm	lm	lm	lm	ll	ll	lm	ll	lm	lm	ll	ll	lm	lm	ll	lm	lm	lm	lm	ll	ll	ll	lm	lm	lm	lm	ll	lm	ll	ll	lm	ll	ll	ll	ll	lm	lm	lm	ll	ll	ll	lm	lm	ll	ll	ll	ll	lm
un_39729352	<nnxnp>	nn	np	np	nn	nn	np	nn	np	--	np	nn	nn	np	np	np	nn	nn	np	nn	nn	nn	--	nn	np	np	np	nn	nn	nn	nn	--	nn	np	nn	np	nn	nn	nn	nn	np	np	--	nn	np	np	np	nn	np
un_28905004	<lmxll>	lm	lm	lm	lm	ll	ll	lm	ll	lm	lm	ll	ll	lm	lm	ll	lm	lm	lm	lm	ll	ll	ll	lm	lm	lm	lm	ll	lm	ll	ll	lm	ll	ll	ll	ll	lm	lm	lm	ll	ll	ll	lm	lm	ll	ll	ll	ll	lm
un_58062993	<hkxhk>	hk	hh	hh	hk	kk	hk	hk	hk	--	hh	kk	kk	hh	hh	hk	hk	hk	hh	hk	kk	kk	hk	hk	hh	hh	hh	kk	hk	kk	kk	hk	kk	hk	kk	hk	hk	hk	hk	kk	hk	hk	hk	hk	hk	hk	hk	hk	hh
un_48184882	<hkxhk>	hk	hh	hh	hk	kk	hk	hk	hk	--	hh	kk	kk	hh	hh	hk	hk	hk	hh	hk	kk	kk	hk	hk	hh	hh	hh	kk	hk	kk	kk	hk	kk	hk	kk	hk	hk	hk	hk	kk	hk	hk	hk	hk	hk	hk	hk	hk	hh
un_48184924	<lmxll>	lm	lm	lm	lm	ll	ll	lm	ll	lm	lm	ll	ll	lm	lm	ll	lm	lm	lm	lm	ll	ll	ll	lm	lm	lm	lm	ll	lm	ll	ll	lm	ll	ll	ll	ll	lm	lm	lm	ll	ll	ll	lm	lm	ll	ll	ll	ll	lm
un_59162578	<hkxhk>	hk	hh	hh	hk	kk	hk	--	hk	hk	hh	kk	kk	hh	hh	hk	hk	hk	hh	hk	kk	kk	hk	hk	hh	hh	hh	kk	hk	kk	kk	hk	kk	hk	kk	hh	hk	hk	hk	kk	hk	hk	hk	hk	hk	hk	hk	hk	hh
un_22871874	<nnxnp>	nn	np	np	nn	nn	np	nn	np	np	np	nn	nn	np	np	np	nn	nn	np	nn	nn	nn	np	nn	np	np	np	nn	nn	nn	nn	nn	nn	np	nn	np	nn	nn	nn	nn	np	np	nn	nn	np	np	np	np	np
un_57334706	<hkxhk>	hk	hh	hh	hk	kk	hk	kk	hk	hk	hh	kk	kk	hh	hh	hk	hk	hk	--	hk	kk	kk	hk	hk	hh	hh	--	kk	hk	kk	kk	--	kk	hk	kk	hh	hk	hk	hk	--	hk	hk	hk	hk	hk	hk	hk	hk	hh
un_57334803	<hkxhk>	hk	hh	hh	hk	kk	hk	kk	hk	hk	hh	kk	kk	hh	hh	hk	hk	hk	--	hk	kk	kk	hk	--	hh	hh	--	kk	hk	kk	kk	--	kk	hk	kk	hh	hk	hk	hk	--	hk	hk	hk	hk	hk	hk	hk	hk	hh
un_57334710	<lmxll>	lm	lm	lm	lm	ll	ll	ll	ll	lm	--	ll	ll	lm	lm	ll	lm	lm	--	lm	ll	ll	ll	--	lm	lm	--	ll	lm	ll	ll	lm	ll	ll	ll	lm	lm	lm	lm	ll	ll	ll	lm	lm	ll	ll	ll	ll	lm
un_16987936	<lmxll>	lm	--	lm	lm	ll	ll	lm	ll	lm	--	ll	ll	lm	lm	ll	lm	lm	--	lm	ll	ll	ll	lm	lm	lm	--	ll	lm	ll	ll	lm	ll	ll	ll	lm	lm	lm	lm	ll	ll	ll	lm	lm	ll	ll	ll	ll	lm
un_1538268	<hkxhk>	hk	hk	hh	hk	kk	hk	hk	hk	--	hk	kk	kk	hh	hh	hk	hk	hk	hk	kk	kk	hk	hk	kk	hh	hh	hk	kk	kk	hk	kk	--	kk	hh	kk	hh	hk	hk	hk	hk	hk	hh	hk	hk	hk	hk	hk	hk	hh
un_49710782	<nnxnp>	--	np	np	nn	nn	--	nn	np	--	np	nn	--	np	np	--	nn	nn	--	nn	nn	nn	np	nn	--	np	--	nn	nn	nn	nn	--	nn	np	nn	np	nn	nn	nn	--	--	np	nn	nn	np	np	np	np	np
un_5716080	<hkxhk>	hk	hk	hh	hk	--	hk	hk	hk	--	hk	kk	--	--	hh	hk	hk	hk	kk	kk	kk	hk	hk	kk	--	hh	kk	--	kk	hk	kk	hh	kk	hh	kk	hh	hk	hk	hk	hk	--	hh	hk	hk	hk	hk	--	hk	hh
un_5716081	<hkxhk>	hk	hk	hh	hk	--	hk	hk	hk	--	hk	kk	--	--	hh	hk	hk	hk	kk	kk	kk	hk	hk	kk	--	hh	kk	--	kk	hk	kk	hh	kk	hh	kk	hh	hk	hk	hk	hk	--	hh	hk	hk	hk	hk	--	hk	hh
un_1538340	<lmxll>	lm	ll	lm	lm	ll	ll	lm	ll	lm	ll	ll	ll	lm	lm	ll	lm	lm	ll	ll	ll	lm	ll	ll	lm	lm	ll	ll	ll	lm	ll	lm	ll	lm	ll	lm	lm	lm	lm	lm	ll	lm	lm	lm	ll	ll	ll	ll	lm
un_1538300	<lmxll>	lm	ll	lm	lm	ll	ll	lm	ll	lm	ll	ll	ll	lm	lm	ll	lm	lm	ll	ll	ll	lm	ll	ll	lm	lm	ll	ll	ll	lm	ll	lm	ll	lm	ll	lm	lm	lm	lm	lm	ll	lm	lm	lm	ll	ll	ll	ll	lm
un_57719127	<lmxll>	lm	ll	lm	lm	lm	ll	lm	ll	lm	ll	ll	ll	lm	lm	ll	lm	lm	ll	lm	ll	lm	ll	ll	lm	lm	ll	ll	ll	lm	ll	lm	ll	lm	ll	lm	lm	lm	lm	lm	ll	lm	lm	lm	ll	ll	ll	ll	lm
un_13068425	<lmxll>	lm	ll	lm	lm	lm	ll	lm	ll	lm	ll	ll	ll	lm	lm	ll	lm	lm	ll	lm	ll	lm	ll	ll	lm	lm	ll	ll	ll	ll	ll	lm	ll	lm	ll	lm	lm	lm	lm	lm	ll	lm	lm	lm	ll	ll	ll	ll	lm
un_56921838	<lmxll>	lm	lm	lm	lm	lm	ll	lm	ll	lm	ll	ll	ll	lm	lm	ll	lm	lm	ll	lm	ll	lm	ll	ll	lm	lm	ll	ll	ll	ll	ll	lm	ll	lm	ll	lm	lm	lm	lm	lm	ll	lm	lm	lm	ll	ll	ll	ll	lm
un_57193842	<nnxnp>	nn	np	np	nn	--	np	--	np	nn	np	--	nn	np	np	np	nn	nn	np	nn	nn	--	np	nn	np	np	np	nn	nn	nn	nn	nn	nn	np	nn	np	--	nn	nn	nn	np	np	nn	nn	np	np	np	np	np
un_57193798	<nnxnp>	nn	np	np	nn	--	np	--	np	nn	np	--	nn	np	np	np	nn	nn	np	nn	nn	--	np	nn	np	np	np	nn	nn	nn	nn	nn	nn	np	nn	np	--	nn	nn	nn	np	np	nn	nn	np	np	np	np	np
un_56555160	<hkxhk>	hk	hh	hh	hk	hk	hk	hk	hk	hk	hk	--	kk	hh	hh	hk	hk	hk	hk	hk	kk	--	hk	kk	hh	hh	hh	kk	kk	kk	kk	hk	kk	hh	kk	hh	hh	hk	hk	kk	hk	hk	hk	hk	hk	hk	hk	hk	hh
un_74740706	<lmxll>	--	--	lm	lm	lm	ll	lm	ll	lm	--	ll	ll	lm	lm	ll	--	lm	ll	lm	ll	ll	ll	ll	lm	lm	--	ll	ll	ll	ll	lm	ll	lm	ll	lm	lm	lm	lm	ll	ll	ll	lm	lm	ll	ll	ll	ll	lm
un_15583116	<lmxll>	--	lm	lm	lm	lm	ll	lm	ll	lm	lm	ll	ll	lm	lm	ll	--	lm	lm	lm	ll	ll	ll	ll	lm	lm	lm	ll	ll	ll	ll	lm	ll	lm	ll	lm	lm	lm	lm	ll	ll	ll	lm	lm	ll	ll	ll	ll	lm
un_12755268	<nnxnp>	nn	np	np	nn	nn	np	nn	np	nn	np	--	nn	np	np	np	nn	nn	np	nn	nn	--	np	nn	np	np	np	nn	nn	nn	nn	nn	nn	np	nn	np	--	nn	nn	nn	np	np	nn	nn	np	np	np	np	np
un_30727057	<hkxhk>	hk	hh	hh	hk	hk	hk	hk	hk	hk	hh	kk	kk	hh	hh	hk	hk	hk	hh	hk	kk	kk	hk	hk	hh	hh	hh	kk	hk	kk	kk	hk	kk	hk	kk	hh	hk	hk	hk	kk	hk	hk	hk	hk	hk	hk	hk	hk	hh
un_52273566	<hkxhk>	hk	hh	hh	hk	kk	hk	hk	hk	hk	hh	kk	kk	hh	hh	hk	--	hk	hh	hk	kk	kk	hk	hk	hh	hh	hh	kk	hk	kk	kk	hk	kk	hk	kk	hh	hk	hk	hk	kk	hk	hk	hk	hk	hk	hk	hk	hk	hh
un_40629884	<hkxhk>	hk	hh	hh	hk	kk	hk	hk	--	hh	hh	kk	kk	hh	hh	hk	hk	hk	hh	hk	kk	kk	hk	hk	hh	hh	hh	kk	hk	kk	kk	hk	kk	hk	kk	hh	--	hk	hk	kk	hk	hk	hk	hk	hk	hk	hk	hk	hh
un_8500940	<nnxnp>	nn	np	np	nn	nn	np	nn	np	np	np	nn	nn	np	np	np	nn	nn	np	nn	nn	nn	np	nn	np	np	np	nn	nn	nn	nn	nn	nn	np	nn	np	nn	nn	nn	nn	np	--	nn	nn	np	np	np	np	np
un_8500813	<hkxhk>	hk	hh	hh	hk	kk	hk	hk	--	hk	hh	kk	kk	hh	hh	hk	hk	hk	hh	hk	kk	kk	hk	hk	hh	hh	hh	kk	hk	kk	kk	hk	kk	hk	kk	hk	hk	hk	hk	kk	hk	--	--	hk	hk	hk	hk	hk	hh
un_58891698	<hkxhk>	hk	hh	hh	hk	kk	--	hk	hh	--	hh	kk	kk	hh	hh	hk	hk	hk	hh	hk	kk	kk	hk	hk	hh	hh	hh	kk	hk	kk	kk	hk	kk	hk	kk	hk	--	hk	hk	kk	hk	hk	--	hk	hk	hk	hk	hk	hh
un_44445211	<hkxhk>	hk	hh	hh	hk	kk	hk	hk	hh	hh	hh	kk	kk	hh	hh	hk	hk	hk	hh	--	kk	kk	hk	hk	hh	hh	hh	kk	hk	kk	kk	--	kk	hk	kk	hk	hk	hk	hk	kk	hk	hk	--	--	hk	hk	--	hk	hh
un_58229752	<hkxhk>	hk	hh	hh	hk	kk	hk	hk	hh	hh	hh	kk	kk	hh	hh	hk	hk	--	hh	--	kk	kk	hk	--	hh	hh	hh	kk	--	kk	kk	hk	kk	--	kk	hk	hk	--	hk	kk	hk	--	kk	hk	hk	hk	hk	--	hh
un_40726153	<hkxhk>	hk	hh	hh	hk	kk	hk	hk	--	hh	hh	kk	kk	hh	hh	hk	hk	--	hh	hk	kk	kk	hk	hk	hh	hh	hh	kk	hk	kk	--	hk	kk	--	kk	hk	hk	hk	--	kk	hk	hk	--	hk	hk	hk	hk	hk	hh
un_14961981	<nnxnp>	--	nn	nn	np	--	np	np	nn	--	nn	--	--	nn	nn	np	np	np	nn	np	--	--	np	np	nn	nn	nn	--	np	--	--	np	np	np	--	np	np	np	np	--	np	np	np	np	nn	np	np	np	nn
un_42721978	<hkxhk>	hk	kk	kk	hk	hh	hk	hk	hk	--	kk	hh	hh	kk	kk	hk	hk	hk	kk	hk	hh	hh	hh	hk	kk	kk	--	hh	--	hh	--	--	hh	hk	hh	hk	--	--	hk	hh	hk	hk	hh	hk	hk	--	hh	hk	kk
un_42721959	<hkxhk>	hk	kk	kk	hk	hh	hk	hk	hk	--	kk	hh	hh	kk	kk	hk	hk	hk	kk	hk	hh	hh	hh	hk	kk	kk	--	hh	--	hh	--	--	hh	hk	hh	hk	--	--	hk	hh	hk	hk	hh	hk	hk	--	hh	hk	kk
un_19019164	<lmxll>	lm	lm	lm	lm	ll	ll	lm	ll	lm	lm	ll	ll	lm	lm	ll	lm	--	lm	lm	ll	ll	ll	lm	ll	lm	lm	ll	lm	ll	ll	lm	ll	ll	ll	ll	lm	--	--	ll	ll	--	lm	--	ll	ll	ll	ll	lm
un_19019061	<lmxll>	lm	lm	lm	lm	ll	ll	lm	ll	lm	lm	ll	ll	lm	lm	ll	lm	--	lm	lm	ll	ll	ll	lm	ll	lm	lm	ll	lm	ll	ll	lm	ll	ll	ll	ll	lm	--	--	ll	ll	--	lm	--	ll	ll	ll	ll	lm
un_59289154	<lmxll>	lm	lm	lm	lm	ll	ll	lm	ll	lm	lm	ll	ll	lm	lm	ll	lm	lm	--	lm	ll	ll	ll	lm	--	lm	lm	ll	lm	ll	ll	lm	ll	ll	ll	ll	lm	--	lm	ll	ll	ll	--	--	ll	ll	ll	ll	lm
un_29633313	<lmxll>	lm	lm	lm	lm	ll	ll	lm	ll	lm	lm	ll	ll	--	lm	ll	lm	lm	--	lm	ll	ll	ll	lm	lm	lm	lm	ll	lm	ll	ll	lm	ll	ll	ll	ll	lm	lm	lm	ll	ll	ll	lm	lm	ll	ll	ll	ll	lm
un_49111647	<nnxnp>	nn	np	np	nn	nn	np	nn	np	nn	np	nn	nn	np	np	--	nn	nn	np	nn	np	nn	np	nn	np	np	--	nn	nn	nn	--	nn	nn	nn	nn	np	nn	nn	nn	nn	--	--	nn	--	np	np	--	--	np
un_32566130	<nnxnp>	nn	np	np	nn	nn	np	nn	np	nn	np	nn	nn	np	np	--	nn	nn	np	nn	--	nn	np	nn	np	np	np	nn	nn	nn	--	nn	nn	nn	nn	np	nn	nn	nn	nn	--	--	nn	--	np	np	--	np	np
un_49111575	<nnxnp>	nn	np	np	nn	nn	np	nn	np	nn	np	nn	nn	np	np	--	nn	nn	np	nn	np	nn	np	nn	np	np	np	nn	nn	nn	--	nn	nn	nn	nn	np	nn	nn	nn	nn	--	--	nn	--	np	np	--	np	np
un_40086687	<nnxnp>	nn	np	np	nn	nn	np	nn	np	nn	np	nn	nn	np	np	np	nn	nn	np	nn	nn	nn	np	nn	np	np	np	nn	nn	nn	nn	nn	nn	nn	nn	np	nn	nn	nn	nn	--	--	nn	--	np	np	--	np	np
un_29633253	<nnxnp>	nn	np	np	nn	nn	np	nn	np	nn	np	nn	nn	np	np	np	nn	nn	np	nn	nn	nn	np	nn	np	np	np	nn	nn	nn	nn	nn	nn	nn	nn	np	nn	nn	nn	nn	np	np	nn	nn	np	np	np	np	np
un_14134336	<hkxhk>	hk	hh	hh	hk	hk	hk	hk	hk	hk	hk	kk	kk	hh	hh	hk	hk	hk	hk	hk	--	kk	hk	kk	hh	hh	hh	kk	hk	kk	kk	hk	kk	hk	kk	hh	hk	hk	hk	kk	hk	--	hk	hk	hk	hk	hk	hk	hh
un_56550565	<hkxhk>	hk	hh	hh	hk	--	hk	hk	hk	hk	hk	kk	kk	hh	hh	hk	hk	hk	--	hk	--	kk	hk	kk	hh	hh	hh	kk	hk	kk	kk	hk	kk	--	kk	hh	hk	--	hk	kk	hk	hk	hk	hk	hk	hk	hk	hk	hh
un_19630351	<hkxhk>	hk	hh	hh	hk	hk	hk	hk	hk	hk	hk	kk	kk	hh	hh	hk	hk	hk	hk	hk	kk	kk	hk	kk	hh	hh	hh	kk	hk	kk	kk	hk	kk	hk	kk	hh	hk	hk	hk	kk	hk	hk	hk	hk	hk	hk	hk	hk	hh
un_11476957	<hkxhk>	hk	hh	hh	hk	hk	hk	hk	hk	hk	hk	kk	kk	hh	hh	hk	hk	hk	hk	hk	kk	hk	hk	kk	hh	hh	hk	kk	kk	--	kk	hk	kk	--	kk	hh	hk	hk	hk	hk	hk	--	hk	hk	hk	hk	hk	hk	hh
un_8452758	<lmxll>	lm	ll	lm	lm	lm	ll	lm	ll	lm	ll	ll	ll	lm	lm	ll	lm	lm	ll	lm	ll	lm	ll	ll	lm	lm	--	ll	ll	lm	ll	lm	ll	lm	--	lm	lm	--	lm	lm	ll	lm	lm	lm	ll	ll	ll	ll	lm
un_41451984	<lmxll>	lm	ll	lm	lm	lm	ll	lm	ll	lm	ll	ll	ll	lm	lm	ll	lm	lm	ll	lm	ll	lm	ll	ll	lm	lm	ll	ll	ll	lm	ll	lm	ll	lm	lm	lm	lm	--	lm	--	ll	lm	lm	lm	ll	ll	ll	ll	lm
un_28980312	<lmxll>	lm	ll	lm	lm	lm	ll	lm	ll	lm	ll	ll	ll	lm	lm	ll	lm	lm	ll	lm	ll	lm	ll	ll	lm	lm	ll	ll	ll	lm	ll	lm	ll	lm	lm	lm	lm	lm	lm	lm	ll	lm	lm	lm	ll	ll	ll	ll	lm
un_28980347	<lmxll>	lm	ll	lm	lm	lm	ll	lm	ll	lm	ll	ll	ll	lm	lm	ll	lm	lm	ll	lm	ll	lm	ll	ll	lm	lm	ll	ll	ll	lm	ll	lm	ll	lm	lm	lm	lm	lm	lm	lm	ll	lm	lm	lm	ll	ll	ll	ll	lm
un_12932544	<nnxnp>	nn	np	np	nn	nn	np	nn	np	nn	np	nn	nn	np	np	np	nn	nn	np	nn	nn	nn	np	nn	np	np	np	nn	nn	nn	nn	nn	nn	--	nn	np	nn	nn	nn	nn	--	--	nn	nn	np	np	np	np	np
un_41473884	<hkxhk>	hk	hk	hh	hk	hk	hk	hk	hk	hk	hk	kk	kk	hh	hh	hk	hk	hk	hk	hk	kk	hk	hk	kk	hh	hh	hk	kk	kk	hk	kk	hk	kk	--	hk	hh	hk	--	hk	hk	hk	--	hk	hk	hk	hk	hk	hk	hh
un_12932485	<nnxnp>	nn	np	np	nn	nn	np	nn	np	nn	np	nn	nn	np	np	np	nn	nn	np	nn	nn	nn	np	nn	np	np	np	nn	nn	nn	nn	nn	nn	--	nn	np	nn	nn	nn	nn	--	--	nn	nn	np	np	np	np	np
un_29841359	<hkxhk>	hk	hk	hh	hk	hk	hk	hk	hk	hk	hk	kk	kk	hh	hh	hk	hk	hk	hk	hk	kk	hk	hk	kk	hh	hh	hk	kk	kk	hk	kk	hk	kk	--	hk	hh	hk	hk	hk	hk	hk	--	hk	hk	hk	hk	hk	hk	hh
un_19414966	<hkxhk>	hk	hk	hh	hk	--	hk	hk	hk	hk	hk	kk	kk	hh	hh	hk	hk	hk	hk	hk	kk	hk	hk	kk	hh	hh	hk	kk	kk	hk	kk	hk	kk	hh	hk	hh	hk	hk	hk	hk	hk	--	hk	hk	hk	hk	hk	hk	hh
un_18155500	<nnxnp>	nn	np	np	nn	nn	np	nn	np	nn	--	nn	nn	np	np	np	nn	nn	--	nn	nn	nn	nn	nn	np	np	--	nn	nn	nn	nn	nn	nn	np	nn	np	nn	--	nn	nn	np	np	nn	nn	np	np	np	--	np
un_18155457	<hkxhk>	hk	hk	hh	hk	kk	hk	hk	hk	hk	hk	kk	kk	hh	hh	hk	hk	hk	--	hk	kk	hk	kk	kk	--	hh	--	kk	kk	hk	kk	hk	kk	hh	hk	hh	hk	--	hk	hk	hk	hh	hk	hk	hk	hk	hk	--	hh
un_18155464	<lmxll>	lm	ll	lm	lm	ll	ll	lm	ll	lm	ll	ll	ll	lm	lm	ll	lm	lm	ll	lm	ll	lm	ll	ll	--	lm	ll	ll	ll	lm	ll	lm	ll	lm	lm	lm	lm	--	lm	lm	ll	lm	lm	lm	ll	ll	ll	ll	lm
un_18155435	<lmxll>	lm	ll	lm	lm	ll	ll	lm	ll	lm	ll	ll	ll	lm	lm	ll	lm	lm	ll	lm	ll	lm	ll	ll	--	lm	ll	ll	ll	lm	ll	lm	ll	lm	lm	lm	lm	--	lm	lm	ll	lm	lm	lm	ll	ll	ll	ll	lm
un_10580927	<hkxhk>	hk	hk	hh	--	hk	--	hk	hk	hk	hk	kk	kk	hh	hh	hk	hk	hk	hk	hk	kk	hk	hk	kk	hk	hh	hk	kk	kk	hk	kk	hk	kk	hh	hk	hh	hk	--	hk	hk	hk	hh	hk	hk	hk	hk	hk	hk	hh
un_10580795	<lmxll>	lm	ll	lm	--	lm	--	lm	ll	lm	ll	ll	ll	lm	lm	ll	lm	lm	ll	lm	ll	lm	ll	ll	ll	lm	ll	ll	ll	lm	ll	lm	ll	lm	lm	lm	lm	--	lm	lm	ll	lm	lm	lm	ll	ll	ll	ll	lm
un_19438012	<lmxll>	lm	ll	lm	--	lm	--	lm	ll	lm	ll	ll	ll	lm	lm	ll	lm	lm	ll	lm	ll	lm	ll	ll	ll	lm	ll	ll	ll	lm	ll	lm	ll	lm	lm	lm	lm	lm	lm	lm	ll	lm	lm	lm	ll	ll	ll	ll	lm
un_39900618	<hkxhk>	hk	hk	kk	hk	--	--	hk	hk	hk	hk	hh	hh	kk	kk	hk	--	hk	--	hk	--	hk	hk	hh	hk	kk	--	hh	hh	hk	hh	hk	hh	kk	hk	kk	hk	--	hk	hk	hk	kk	hk	hk	hk	hk	hk	--	hk
un_18773472	<hkxhk>	hk	hk	hh	hk	hk	hk	hk	hk	hk	--	kk	kk	hh	hh	hk	kk	hk	--	hk	hk	hk	hk	kk	hk	hh	hk	kk	kk	hk	kk	hk	kk	hh	hk	hh	hk	--	hk	hk	hk	hh	hk	hk	hk	hk	hk	hk	hk
un_4412469	<nnxnp>	nn	np	np	nn	nn	np	nn	np	nn	np	nn	nn	np	np	np	nn	nn	--	nn	nn	nn	--	nn	np	np	np	nn	nn	nn	nn	nn	nn	np	nn	np	nn	nn	nn	nn	np	np	nn	nn	np	np	np	np	np
un_55410046	<lmxll>	lm	ll	lm	--	lm	--	lm	ll	lm	ll	ll	ll	lm	lm	ll	--	lm	ll	lm	--	lm	ll	ll	ll	lm	ll	ll	ll	lm	ll	lm	ll	lm	lm	lm	lm	lm	--	lm	ll	lm	lm	lm	ll	ll	ll	ll	ll
un_57125860	<nnxnp>	nn	np	np	nn	nn	np	nn	np	nn	np	nn	nn	np	np	np	nn	nn	--	nn	--	nn	np	nn	np	np	--	nn	nn	nn	nn	nn	nn	np	nn	np	nn	--	nn	--	np	np	nn	nn	np	np	np	np	np
un_53541918	<hkxhk>	hk	hk	hh	hk	hk	hk	hk	hk	hk	hk	kk	kk	hh	hh	hk	kk	hk	hk	hk	hk	hk	hk	kk	hk	hh	hk	kk	kk	hk	kk	hk	kk	hh	hk	hh	hk	--	hk	hk	hk	hh	hk	hk	hk	hk	hk	hk	hk
un_20341849	<nnxnp>	nn	np	np	nn	nn	np	nn	np	--	np	nn	nn	np	np	np	nn	nn	--	nn	--	nn	np	nn	np	np	--	nn	nn	nn	nn	nn	nn	np	nn	np	nn	--	nn	--	np	np	nn	nn	np	np	np	np	np
un_20971619	<hkxhk>	hk	hk	kk	--	hk	--	hk	hk	--	hk	hh	hh	kk	kk	hk	hh	hk	hk	hk	hk	hk	hk	hh	hk	kk	hk	hh	hh	hk	hh	hk	hh	kk	hk	kk	hk	hk	hk	hk	hk	kk	hk	hk	hk	hk	hk	hk	hk
un_41702493	<lmxll>	ll	ll	lm	--	lm	ll	lm	ll	lm	ll	ll	ll	lm	lm	ll	ll	lm	ll	lm	--	lm	ll	ll	ll	lm	ll	--	ll	lm	ll	lm	ll	lm	lm	lm	lm	lm	--	lm	ll	lm	lm	lm	ll	ll	ll	ll	ll
un_19779921	<lmxll>	ll	ll	lm	--	lm	ll	lm	ll	lm	ll	ll	ll	lm	lm	ll	ll	lm	ll	lm	lm	lm	ll	ll	ll	lm	ll	--	ll	lm	ll	lm	ll	lm	lm	lm	lm	lm	--	lm	ll	lm	lm	lm	ll	ll	ll	ll	ll
un_33803733	<hkxhk>	kk	hk	hh	--	hk	hk	hk	hk	hk	hk	kk	kk	hh	hh	hk	kk	hk	hk	hk	hk	hk	hk	kk	hk	hh	hk	hk	kk	hk	kk	hk	kk	hh	hk	hh	hk	hk	hk	hk	hk	hh	hh	hk	hk	hk	kk	hk	hk
un_54562419	<hkxhk>	kk	hk	hh	--	hk	hk	hk	hk	hk	hk	kk	kk	hh	hh	hk	kk	hk	hk	hk	hk	hk	hk	kk	hk	hh	hk	hk	kk	hk	kk	hk	kk	hh	hk	hh	hk	hk	hk	hk	hk	hh	hh	hk	hk	hk	kk	hk	hk
un_56992091	<hkxhk>	hh	hk	kk	hk	hk	hk	hk	hk	hk	hk	hh	hh	kk	kk	hk	hh	hk	--	hk	hk	hk	hk	hh	hk	kk	hk	hk	hh	hk	hh	hk	hh	kk	hk	kk	hk	--	hk	--	hk	kk	kk	hk	hk	hk	hh	hk	hk
un_45323638	<hkxhk>	kk	hk	hh	hk	hk	hk	hk	hk	hk	hk	kk	kk	hh	hh	hk	kk	hk	hk	hk	hk	hk	hk	kk	hk	hh	hk	hk	kk	hk	kk	hk	kk	hh	hk	hh	hk	hk	hk	hk	hk	hh	hh	hk	hk	hk	kk	hk	hk
un_39139923	<nnxnp>	nn	np	np	nn	nn	np	nn	np	--	np	nn	nn	np	np	np	nn	nn	np	nn	nn	nn	np	nn	np	np	np	nn	nn	nn	nn	nn	nn	np	nn	np	nn	nn	nn	--	np	np	nn	nn	np	np	np	np	np
un_45657973	<nnxnp>	nn	np	np	nn	nn	np	nn	np	np	np	nn	nn	np	np	np	nn	nn	np	nn	nn	nn	np	nn	np	np	np	nn	nn	nn	nn	nn	nn	np	nn	np	nn	nn	nn	nn	np	np	nn	nn	np	np	--	np	np
un_22374243	<lmxll>	ll	ll	lm	lm	lm	ll	lm	ll	lm	ll	ll	ll	lm	lm	ll	ll	lm	--	lm	lm	lm	ll	ll	ll	lm	ll	lm	ll	lm	ll	lm	ll	lm	lm	lm	lm	lm	lm	lm	ll	lm	lm	lm	ll	ll	ll	ll	ll
un_24727928	<nnxnp>	nn	np	np	nn	nn	np	nn	np	np	np	nn	nn	np	np	np	nn	nn	np	nn	nn	nn	np	nn	np	np	np	nn	nn	nn	nn	nn	nn	np	nn	np	nn	nn	nn	nn	np	np	nn	nn	np	np	np	np	np
un_8016771	<lmxll>	ll	ll	lm	lm	lm	ll	lm	ll	lm	ll	ll	ll	lm	lm	ll	ll	lm	--	lm	lm	lm	ll	ll	ll	lm	ll	lm	ll	lm	ll	lm	ll	lm	lm	lm	lm	lm	lm	lm	ll	lm	lm	lm	ll	ll	ll	ll	ll
un_40147302	<nnxnp>	nn	np	np	nn	nn	np	nn	np	np	np	nn	nn	np	np	np	nn	nn	np	nn	nn	nn	np	nn	np	np	np	nn	nn	nn	nn	--	nn	np	nn	np	nn	nn	nn	nn	np	np	nn	nn	np	np	np	np	np
un_40156502	<nnxnp>	nn	np	np	nn	nn	np	nn	np	--	np	nn	nn	np	np	np	nn	nn	nn	nn	nn	nn	np	nn	--	np	np	nn	nn	--	--	--	nn	np	nn	--	nn	nn	nn	nn	np	np	nn	nn	np	np	np	np	np
un_40156544	<nnxnp>	nn	np	np	nn	nn	np	nn	np	--	np	nn	nn	np	np	np	nn	nn	nn	nn	nn	nn	np	nn	--	np	np	nn	nn	--	--	--	nn	np	nn	--	nn	nn	nn	nn	np	np	nn	nn	np	np	np	np	np
un_58149605	<lmxll>	ll	ll	lm	ll	lm	ll	lm	ll	lm	ll	ll	--	ll	lm	ll	ll	lm	ll	--	lm	lm	ll	ll	ll	lm	ll	lm	ll	lm	ll	lm	ll	lm	lm	lm	lm	lm	lm	lm	ll	lm	lm	lm	ll	--	ll	ll	ll
un_21835095	<lmxll>	ll	ll	lm	ll	lm	ll	lm	ll	lm	ll	ll	--	ll	lm	ll	ll	lm	ll	ll	lm	lm	ll	ll	ll	lm	ll	lm	ll	lm	ll	lm	ll	lm	lm	lm	lm	lm	lm	lm	ll	lm	lm	--	ll	--	ll	lm	ll
un_15974881	<lmxll>	ll	ll	lm	ll	lm	ll	lm	ll	lm	ll	ll	lm	ll	lm	ll	ll	lm	ll	ll	lm	lm	ll	ll	ll	lm	ll	lm	ll	lm	ll	lm	ll	lm	lm	lm	lm	lm	lm	lm	ll	lm	lm	--	ll	--	ll	lm	ll
un_13053794	<lmxll>	ll	ll	lm	ll	lm	ll	lm	ll	lm	ll	ll	lm	ll	lm	ll	ll	lm	ll	ll	lm	lm	ll	ll	ll	lm	ll	lm	ll	lm	ll	lm	ll	lm	lm	lm	lm	lm	lm	lm	ll	lm	lm	ll	ll	lm	ll	lm	ll
un_13053806	<lmxll>	ll	ll	lm	ll	lm	ll	lm	ll	lm	ll	ll	lm	ll	lm	ll	ll	lm	ll	ll	lm	lm	ll	ll	ll	lm	ll	lm	ll	lm	ll	lm	ll	lm	lm	lm	lm	lm	lm	lm	ll	lm	lm	ll	ll	lm	ll	lm	ll
un_2935188	<nnxnp>	np	np	--	nn	--	np	nn	np	np	np	--	nn	np	np	--	nn	nn	--	np	nn	--	np	nn	--	np	--	nn	nn	--	--	nn	nn	--	--	--	--	nn	nn	np	np	np	--	--	np	np	--	np	--
un_48746719	<lmxll>	ll	ll	lm	ll	lm	ll	lm	ll	lm	ll	ll	lm	ll	lm	ll	ll	lm	ll	ll	lm	lm	ll	ll	ll	lm	ll	lm	ll	lm	lm	lm	lm	lm	lm	lm	lm	lm	ll	lm	ll	lm	lm	ll	ll	lm	ll	lm	lm
un_58871480	<lmxll>	ll	ll	lm	ll	lm	ll	lm	ll	lm	ll	ll	lm	ll	lm	ll	ll	lm	ll	ll	lm	lm	ll	ll	ll	lm	ll	lm	ll	lm	lm	lm	lm	lm	lm	lm	lm	lm	ll	lm	ll	lm	lm	ll	ll	lm	ll	lm	lm
un_41360403	<lmxll>	ll	ll	lm	ll	lm	ll	lm	ll	lm	ll	ll	lm	ll	lm	ll	ll	lm	ll	ll	lm	lm	ll	ll	ll	lm	ll	lm	ll	lm	--	lm	lm	lm	lm	lm	lm	lm	ll	lm	ll	lm	lm	ll	ll	lm	ll	lm	lm
un_41360385	<lmxll>	ll	ll	lm	ll	lm	ll	lm	ll	lm	ll	ll	lm	ll	lm	ll	ll	lm	ll	ll	lm	lm	ll	ll	ll	lm	ll	lm	ll	lm	--	lm	lm	lm	lm	lm	lm	lm	ll	lm	ll	lm	lm	ll	ll	lm	ll	lm	lm
un_18130009	<lmxll>	ll	ll	lm	ll	lm	ll	lm	ll	lm	ll	ll	lm	ll	lm	ll	ll	lm	ll	ll	lm	lm	ll	ll	ll	lm	ll	lm	ll	lm	lm	lm	lm	lm	lm	lm	lm	lm	ll	lm	ll	lm	lm	ll	ll	lm	ll	lm	lm
un_35648718	<lmxll>	ll	ll	lm	ll	lm	ll	lm	ll	lm	ll	ll	lm	ll	lm	ll	ll	lm	ll	ll	lm	lm	ll	ll	ll	lm	ll	lm	ll	lm	lm	lm	lm	lm	lm	lm	lm	lm	ll	lm	ll	lm	lm	ll	ll	lm	ll	lm	lm
un_9310160	<lmxll>	ll	ll	lm	ll	lm	ll	lm	ll	lm	ll	ll	lm	ll	lm	ll	ll	lm	ll	ll	lm	lm	ll	ll	ll	lm	ll	lm	ll	lm	lm	lm	lm	lm	lm	lm	lm	lm	ll	lm	ll	lm	lm	ll	ll	lm	ll	lm	lm
un_45932603	<lmxll>	ll	ll	lm	ll	lm	ll	lm	ll	lm	ll	ll	lm	ll	lm	ll	ll	lm	ll	ll	lm	lm	ll	ll	ll	lm	ll	lm	ll	lm	lm	lm	lm	lm	lm	lm	lm	lm	ll	lm	ll	lm	lm	ll	ll	lm	ll	lm	lm
un_45932484	<lmxll>	ll	ll	lm	ll	lm	ll	lm	ll	lm	ll	ll	lm	ll	lm	ll	ll	lm	ll	ll	lm	lm	ll	ll	ll	lm	ll	lm	ll	lm	lm	lm	lm	lm	lm	lm	lm	lm	ll	lm	ll	lm	lm	ll	ll	lm	ll	lm	lm
un_45932604	<lmxll>	ll	ll	lm	ll	lm	ll	lm	ll	lm	ll	ll	lm	ll	lm	ll	ll	lm	ll	ll	lm	lm	ll	ll	ll	lm	ll	lm	ll	lm	lm	lm	lm	lm	lm	lm	lm	lm	ll	lm	ll	lm	lm	ll	ll	lm	ll	lm	lm
un_39663068	<lmxll>	ll	ll	lm	ll	lm	ll	lm	ll	lm	ll	ll	lm	ll	lm	ll	ll	lm	ll	ll	lm	lm	ll	ll	ll	lm	ll	lm	ll	lm	lm	lm	lm	lm	lm	lm	lm	lm	ll	lm	ll	lm	lm	ll	ll	lm	ll	lm	lm
un_21963760	<lmxll>	ll	ll	lm	ll	lm	ll	lm	ll	lm	ll	ll	lm	ll	lm	ll	ll	lm	--	ll	lm	lm	ll	ll	ll	lm	ll	lm	ll	lm	lm	lm	lm	lm	lm	lm	lm	lm	ll	lm	ll	lm	lm	ll	ll	lm	ll	lm	lm
un_11484811	<lmxll>	ll	ll	lm	ll	lm	ll	lm	ll	--	ll	ll	lm	ll	lm	ll	ll	lm	--	ll	lm	lm	ll	ll	ll	lm	ll	lm	--	lm	lm	lm	lm	lm	lm	lm	--	lm	ll	lm	ll	lm	lm	ll	ll	lm	ll	lm	lm
un_59206915	<nnxnp>	nn	np	--	nn	--	--	nn	np	np	--	nn	nn	np	np	np	nn	nn	np	nn	nn	nn	np	nn	np	np	np	nn	nn	nn	nn	nn	nn	np	nn	np	nn	nn	nn	nn	np	np	nn	nn	np	np	np	np	np
un_59206916	<nnxnp>	nn	np	--	nn	--	--	nn	np	np	--	nn	nn	np	np	np	nn	nn	np	nn	nn	nn	np	nn	np	np	np	nn	nn	nn	nn	nn	nn	np	nn	np	nn	nn	nn	nn	np	np	nn	nn	np	np	np	np	np
un_29704101	<nnxnp>	nn	np	np	nn	nn	np	nn	np	np	np	nn	nn	np	np	np	nn	nn	np	nn	nn	nn	np	nn	np	np	np	nn	nn	nn	nn	nn	nn	np	nn	np	nn	nn	nn	nn	np	np	nn	nn	np	np	np	--	np
un_30219266	<lmxll>	ll	ll	--	ll	--	ll	lm	ll	lm	ll	ll	lm	ll	ll	ll	ll	lm	--	ll	lm	ll	ll	ll	ll	lm	ll	--	ll	lm	lm	--	--	lm	lm	lm	ll	lm	ll	lm	--	lm	lm	ll	ll	lm	ll	--	lm
un_16204482	<nnxnp>	nn	np	--	nn	nn	--	nn	np	np	np	nn	nn	np	np	np	nn	nn	np	nn	nn	nn	np	nn	np	np	np	nn	--	nn	--	nn	nn	np	nn	np	nn	nn	nn	nn	np	--	nn	nn	np	nn	np	nn	np
un_13018834	<nnxnp>	nn	np	nn	nn	nn	nn	nn	np	np	np	nn	nn	np	np	np	nn	nn	--	nn	nn	nn	np	nn	np	np	np	--	--	nn	--	nn	nn	nn	nn	np	nn	nn	nn	nn	np	--	np	nn	np	nn	--	nn	np
un_19535885	<lmxll>	ll	ll	lm	ll	lm	ll	lm	ll	--	ll	ll	lm	ll	lm	ll	ll	lm	ll	ll	lm	lm	ll	ll	ll	lm	ll	lm	lm	lm	lm	lm	lm	lm	lm	lm	lm	lm	ll	lm	ll	lm	lm	ll	ll	lm	ll	lm	lm
un_53192724	<lmxll>	ll	ll	lm	ll	lm	ll	lm	ll	ll	ll	ll	lm	ll	lm	ll	ll	lm	ll	ll	lm	lm	ll	ll	ll	lm	ll	lm	lm	lm	lm	lm	lm	lm	lm	lm	lm	lm	ll	lm	ll	lm	lm	ll	ll	lm	ll	lm	lm
un_33052680	<lmxll>	ll	ll	lm	ll	lm	ll	lm	ll	ll	ll	ll	lm	ll	lm	ll	ll	lm	ll	ll	lm	lm	ll	ll	ll	lm	ll	lm	lm	lm	lm	lm	lm	lm	lm	lm	lm	lm	ll	lm	ll	lm	lm	ll	ll	lm	ll	lm	lm
un_55723682	<nnxnp>	nn	np	nn	nn	nn	nn	nn	np	np	np	nn	nn	np	np	np	nn	nn	--	nn	nn	nn	np	nn	np	np	np	--	--	--	--	nn	nn	nn	nn	np	nn	--	nn	nn	np	--	np	nn	np	--	nn	nn	np
un_26141303	<lmxll>	ll	ll	lm	ll	lm	ll	--	ll	ll	ll	ll	lm	ll	lm	ll	ll	lm	ll	ll	lm	lm	ll	ll	ll	lm	ll	lm	lm	lm	lm	lm	lm	lm	lm	lm	lm	lm	ll	lm	ll	lm	lm	ll	ll	lm	ll	lm	lm
un_4137967	<lmxll>	ll	ll	lm	ll	lm	ll	--	ll	ll	ll	ll	lm	ll	lm	ll	ll	lm	ll	ll	lm	lm	ll	ll	ll	lm	ll	lm	lm	lm	lm	lm	lm	lm	lm	lm	ll	lm	ll	lm	ll	lm	lm	ll	ll	lm	ll	lm	lm
un_7587891	<nnxnp>	nn	np	nn	nn	nn	nn	nn	np	np	np	nn	nn	nn	np	np	nn	nn	--	nn	nn	nn	np	nn	np	np	np	np	nn	np	nn	nn	nn	nn	nn	np	nn	np	nn	nn	np	np	np	nn	np	np	nn	nn	np
un_7587889	<nnxnp>	nn	np	nn	nn	nn	nn	nn	np	np	np	nn	nn	nn	np	np	nn	nn	--	nn	nn	nn	np	nn	np	np	np	np	nn	np	nn	nn	nn	nn	nn	np	nn	np	nn	nn	np	np	np	nn	np	np	nn	nn	np
un_42311726	<nnxnp>	nn	np	nn	nn	nn	nn	nn	np	np	np	nn	np	nn	np	np	nn	nn	--	nn	nn	nn	np	nn	np	np	np	np	nn	np	nn	nn	nn	nn	nn	np	nn	np	nn	nn	np	np	np	nn	np	np	nn	nn	np
un_7587814	<hkxhk>	hh	hk	hk	hh	hk	hh	hk	hk	hk	hk	hh	kk	hh	kk	hk	hh	hk	--	hh	hk	hk	hk	hh	hk	kk	hk	kk	hk	kk	hk	hk	hk	hk	hk	kk	--	kk	hh	hk	hk	kk	hk	hh	hk	kk	hh	hk	kk
un_35533367	<lmxll>	ll	ll	lm	ll	lm	ll	--	ll	ll	ll	ll	lm	ll	lm	ll	ll	lm	ll	ll	lm	lm	ll	ll	ll	lm	ll	lm	lm	lm	lm	lm	lm	lm	lm	lm	ll	lm	--	lm	ll	lm	ll	ll	ll	lm	ll	lm	lm
un_58797239	<lmxll>	ll	ll	lm	ll	lm	ll	lm	ll	ll	ll	ll	lm	ll	lm	ll	ll	lm	ll	ll	lm	lm	ll	ll	ll	lm	lm	lm	lm	ll	lm	lm	lm	lm	lm	lm	lm	lm	--	lm	ll	lm	ll	ll	ll	lm	ll	lm	lm
un_58797145	<hkxhk>	kk	hk	hk	kk	hk	kk	hk	hk	hk	--	kk	hh	kk	hk	hk	kk	hk	hk	kk	hk	hk	hk	kk	hk	hh	hk	hh	hk	hk	hk	hk	hk	hk	hk	hh	hk	hh	--	hk	hk	hh	hk	kk	hk	hh	kk	hk	hh
un_75066014	<lmxll>	ll	ll	lm	ll	lm	ll	lm	ll	ll	ll	ll	lm	ll	lm	ll	ll	lm	ll	ll	lm	lm	ll	ll	ll	lm	lm	lm	--	ll	lm	lm	lm	lm	lm	lm	lm	lm	lm	lm	ll	lm	ll	ll	ll	lm	ll	lm	lm
un_11043574	<hkxhk>	hh	hk	hk	hh	hk	hh	hk	hk	hk	hk	hh	kk	hh	--	hk	hh	hk	--	hh	hk	hk	hk	hh	hk	kk	hk	kk	hk	hk	hk	hk	hk	hk	hk	kk	hk	kk	hk	hk	hk	kk	hk	hh	hk	kk	hh	hk	kk
un_40683188	<hkxhk>	hh	hk	hk	hh	hk	hh	hk	hk	hk	hh	hh	kk	hh	hk	hk	hh	hk	hk	hh	hk	hk	hk	hh	hk	kk	hk	kk	hk	hk	hk	hk	hk	hk	hk	kk	hk	kk	hk	hk	hk	kk	hk	hh	hk	kk	hh	hk	kk
un_30764054	<nnxnp>	nn	np	nn	nn	nn	nn	nn	np	np	nn	nn	np	nn	nn	np	nn	nn	np	nn	nn	nn	np	nn	np	np	nn	np	nn	np	nn	--	nn	nn	nn	np	nn	np	nn	nn	np	np	np	nn	np	np	nn	nn	np
un_13018770	<lmxll>	ll	ll	lm	ll	lm	ll	lm	ll	ll	ll	ll	lm	ll	lm	ll	ll	lm	ll	ll	--	lm	ll	ll	ll	--	lm	--	--	ll	lm	lm	lm	lm	lm	lm	lm	lm	lm	lm	ll	lm	ll	ll	ll	lm	ll	lm	lm
un_47827364	<nnxnp>	nn	np	nn	nn	nn	nn	nn	np	np	nn	nn	np	nn	nn	np	nn	nn	--	nn	nn	nn	np	nn	--	np	nn	np	nn	np	nn	np	nn	nn	nn	np	nn	np	nn	nn	np	np	np	nn	np	np	nn	nn	np
un_22518538	<nnxnp>	nn	np	nn	nn	nn	nn	nn	np	np	nn	nn	np	nn	nn	np	nn	nn	np	nn	nn	nn	np	nn	np	np	nn	np	nn	np	nn	np	nn	nn	nn	np	nn	np	np	nn	np	--	np	nn	np	np	nn	nn	np
un_59309018	<lmxll>	ll	ll	lm	--	lm	ll	lm	ll	ll	ll	ll	lm	ll	lm	ll	ll	lm	ll	ll	ll	lm	ll	ll	--	ll	lm	--	--	ll	lm	lm	lm	lm	lm	lm	lm	lm	lm	lm	ll	lm	ll	ll	ll	lm	ll	lm	lm
un_59759834	<nnxnp>	nn	np	nn	nn	nn	nn	nn	np	np	nn	nn	np	nn	nn	np	nn	nn	--	nn	nn	nn	np	nn	nn	np	nn	np	--	np	--	np	nn	nn	nn	np	nn	np	nn	nn	np	--	np	nn	np	np	nn	nn	np
un_41375251	<nnxnp>	nn	np	nn	nn	nn	nn	nn	np	np	nn	np	np	nn	nn	nn	nn	nn	nn	nn	nn	nn	np	nn	nn	np	nn	np	np	np	--	np	nn	nn	nn	np	nn	np	np	nn	nn	nn	np	nn	np	np	nn	nn	np
un_9880232	<nnxnp>	nn	np	nn	nn	nn	nn	nn	np	np	nn	np	np	nn	nn	nn	nn	nn	nn	nn	nn	nn	np	nn	nn	np	nn	np	np	np	--	np	nn	nn	nn	np	nn	np	np	nn	--	nn	np	nn	np	np	nn	nn	np
un_11505826	<lmxll>	ll	ll	ll	ll	ll	ll	ll	lm	lm	lm	ll	ll	lm	lm	lm	lm	ll	lm	lm	lm	ll	lm	lm	ll	lm	ll	lm	ll	lm	ll	ll	ll	lm	ll	ll	ll	ll	ll	ll	ll	ll	lm	lm	lm	ll	lm	ll	ll
un_16399351	<lmxll>	ll	ll	ll	ll	ll	ll	ll	lm	lm	lm	ll	ll	lm	lm	lm	lm	ll	lm	lm	lm	ll	lm	lm	ll	lm	ll	lm	ll	lm	ll	ll	ll	lm	ll	ll	ll	ll	ll	ll	ll	ll	lm	lm	lm	ll	lm	ll	ll
un_11505841	<nnxnp>	np	nn	np	np	np	np	np	nn	nn	np	nn	nn	np	np	np	np	np	np	np	np	nn	nn	np	np	nn	np	nn	nn	nn	nn	nn	np	np	np	nn	np	nn	nn	np	np	np	nn	np	nn	nn	np	np	nn
un_16399281	<lmxll>	lm	lm	lm	lm	lm	lm	lm	ll	ll	ll	lm	lm	ll	ll	ll	ll	lm	ll	ll	ll	lm	ll	ll	lm	ll	lm	ll	lm	ll	lm	lm	lm	ll	lm	lm	lm	lm	lm	lm	lm	lm	ll	ll	ll	lm	ll	lm	lm
un_28547167	<nnxnp>	np	nn	np	np	np	np	np	nn	nn	np	nn	nn	np	np	np	np	np	np	np	np	nn	nn	np	np	nn	np	nn	nn	nn	nn	nn	np	np	np	nn	np	nn	nn	np	np	np	nn	np	nn	nn	np	np	nn
un_39912165	<nnxnp>	np	nn	np	np	np	np	np	nn	nn	np	nn	nn	np	np	np	np	np	np	np	np	nn	nn	np	np	nn	np	nn	nn	nn	nn	nn	np	np	np	nn	np	nn	nn	np	np	np	nn	np	nn	nn	np	np	nn
un_28547159	<nnxnp>	nn	np	nn	nn	nn	nn	nn	np	np	nn	np	np	nn	nn	nn	nn	nn	nn	nn	nn	np	np	nn	nn	np	nn	np	--	np	np	np	nn	nn	nn	np	nn	np	np	nn	nn	nn	np	nn	np	np	nn	nn	np
un_55941329	<lmxll>	lm	lm	lm	lm	lm	lm	lm	ll	ll	ll	lm	lm	ll	ll	ll	ll	lm	ll	ll	ll	lm	ll	ll	lm	ll	lm	ll	lm	ll	lm	lm	lm	ll	lm	lm	lm	lm	lm	lm	lm	lm	ll	ll	ll	lm	ll	lm	lm
un_16399348	<nnxnp>	nn	np	nn	nn	nn	nn	nn	np	np	nn	np	np	nn	nn	nn	nn	nn	nn	nn	nn	np	np	nn	nn	np	nn	np	--	np	--	np	nn	nn	nn	np	nn	np	np	nn	nn	nn	np	nn	np	np	nn	nn	np
un_59377653	<lmxll>	ll	ll	ll	ll	ll	ll	ll	lm	lm	lm	ll	ll	lm	lm	lm	lm	ll	lm	lm	lm	ll	lm	lm	ll	lm	ll	lm	ll	lm	ll	ll	ll	lm	ll	ll	ll	ll	ll	ll	ll	ll	lm	lm	lm	ll	lm	ll	ll
un_59130148	<hkxhk>	hh	hk	hh	hh	hh	hh	hk	kk	kk	hk	hk	--	hk	hk	hk	hk	hh	hk	hk	hk	hk	kk	hk	hh	kk	--	kk	hk	kk	hk	hk	hh	hk	hh	hk	hh	--	hk	hh	hh	hh	kk	hk	kk	hk	hk	hh	hk
un_58121683	<lmxll>	lm	lm	lm	--	lm	lm	lm	ll	ll	ll	lm	lm	ll	ll	ll	ll	lm	ll	ll	ll	lm	ll	ll	lm	ll	ll	ll	lm	ll	ll	lm	lm	ll	lm	lm	lm	lm	lm	lm	lm	lm	ll	ll	ll	lm	ll	lm	lm
un_58121632	<lmxll>	lm	lm	lm	--	lm	lm	lm	ll	ll	ll	lm	lm	ll	ll	ll	ll	lm	ll	ll	ll	lm	ll	ll	lm	ll	ll	ll	lm	ll	ll	lm	lm	ll	lm	lm	lm	lm	lm	lm	lm	lm	ll	ll	ll	lm	ll	lm	lm
un_45031276	<lmxll>	lm	--	lm	--	lm	lm	lm	ll	ll	ll	--	lm	ll	ll	ll	ll	lm	ll	ll	ll	lm	ll	ll	lm	ll	--	ll	lm	ll	--	--	lm	ll	lm	lm	lm	lm	lm	lm	lm	lm	ll	ll	ll	lm	ll	lm	lm
un_57693186	<lmxll>	lm	--	lm	ll	lm	lm	lm	ll	ll	ll	ll	lm	ll	ll	ll	ll	lm	ll	ll	ll	lm	ll	ll	lm	ll	lm	ll	lm	ll	lm	ll	lm	ll	lm	lm	lm	lm	lm	lm	lm	lm	ll	ll	ll	lm	ll	lm	lm
un_57693196	<lmxll>	lm	--	lm	ll	lm	lm	lm	ll	ll	ll	ll	lm	ll	ll	ll	ll	lm	ll	ll	ll	lm	ll	ll	lm	ll	lm	ll	lm	ll	lm	ll	lm	ll	lm	lm	lm	lm	lm	lm	lm	lm	ll	ll	ll	lm	ll	lm	lm
un_64802792	<lmxll>	--	ll	lm	ll	lm	lm	lm	ll	ll	ll	ll	lm	ll	ll	ll	ll	lm	ll	ll	ll	lm	ll	ll	lm	ll	lm	ll	lm	ll	--	--	lm	ll	lm	lm	lm	--	lm	lm	lm	lm	ll	ll	ll	lm	ll	lm	lm
un_59759878	<lmxll>	ll	ll	lm	ll	lm	lm	lm	ll	ll	ll	ll	lm	ll	ll	ll	ll	lm	ll	ll	ll	lm	ll	ll	lm	ll	lm	ll	lm	ll	--	lm	lm	ll	lm	lm	lm	--	lm	lm	ll	--	ll	ll	ll	lm	ll	lm	lm
un_18578176	<lmxll>	ll	ll	--	ll	--	--	--	--	--	ll	ll	lm	ll	ll	ll	ll	lm	ll	ll	ll	lm	ll	ll	lm	ll	--	ll	lm	ll	lm	lm	lm	ll	lm	lm	--	--	lm	--	ll	--	ll	ll	ll	--	ll	lm	lm
un_4476951	<nnxnp>	np	nn	np	np	np	np	nn	nn	nn	np	nn	nn	np	--	np	np	np	--	np	--	nn	--	np	np	nn	--	--	--	nn	nn	nn	np	--	np	nn	np	nn	nn	nn	np	--	--	np	nn	nn	np	np	nn
un_32712728	<nnxnp>	nn	np	nn	nn	nn	nn	np	np	np	nn	np	np	nn	nn	nn	nn	nn	nn	nn	nn	np	np	nn	nn	np	nn	--	np	np	np	np	nn	nn	nn	np	nn	np	np	np	nn	--	np	nn	np	np	nn	nn	np
un_41224881	<nnxnp>	np	nn	np	np	np	np	nn	nn	nn	np	nn	nn	np	np	np	np	np	np	np	np	nn	nn	np	np	nn	np	nn	nn	nn	nn	nn	np	np	np	nn	np	nn	nn	nn	np	--	nn	np	nn	nn	np	np	nn
un_55941383	<nnxnp>	np	nn	np	np	np	np	nn	nn	nn	np	nn	nn	np	np	np	np	np	np	np	np	nn	nn	np	np	nn	np	nn	nn	nn	nn	nn	np	np	np	nn	np	nn	nn	nn	np	np	nn	np	nn	nn	np	np	nn
un_37529051	<hkxhk>	hh	hk	hh	hh	hh	hh	hk	kk	--	hk	hk	hk	hk	--	hh	--	hh	--	hk	--	--	kk	--	hh	kk	hh	kk	hk	kk	--	kk	hh	hk	hh	hk	hh	--	--	hk	hh	--	--	--	--	hk	hk	--	--
un_56033377	<nnxnp>	np	nn	np	np	np	np	nn	nn	nn	np	nn	nn	np	np	np	np	np	np	np	np	nn	nn	np	np	nn	np	nn	nn	nn	nn	nn	np	np	np	nn	np	--	nn	nn	np	np	nn	np	nn	nn	--	np	nn
un_28875247	<hkxhk>	hh	hk	hh	hh	hh	hh	hk	kk	--	hk	hk	hk	hk	hk	hh	hk	hh	hk	hk	hk	hk	kk	hk	hh	kk	hh	kk	hk	kk	--	kk	hh	hk	hh	hk	hh	--	hk	hk	hh	hh	kk	hk	kk	hk	hk	hh	--
un_61999127	<nnxnp>	np	nn	np	np	np	np	nn	nn	nn	np	nn	nn	np	np	--	np	np	np	np	np	nn	nn	np	np	nn	np	nn	--	nn	nn	nn	np	np	np	nn	np	nn	nn	nn	np	np	nn	np	nn	nn	--	np	nn
un_14112198	<hkxhk>	hh	--	hh	hh	hh	hh	--	kk	kk	hk	--	hk	hk	hk	hh	hk	hh	--	hk	hk	hk	kk	--	hh	kk	hh	kk	hk	kk	hk	kk	hh	hk	hh	hk	hh	hh	hk	hh	hh	hh	kk	hk	kk	hk	kk	hh	hk
un_14112204	<hkxhk>	hh	--	hh	hh	hh	hh	--	kk	kk	hk	--	hk	hk	hk	hh	hk	hh	--	hk	hk	hk	kk	--	hh	kk	hh	kk	hk	kk	hk	kk	hh	hk	hh	hk	hh	hh	hk	hh	hh	hh	kk	hk	kk	hk	kk	hh	hk
un_21677551	<nnxnp>	nn	np	nn	nn	nn	nn	--	np	np	nn	nn	np	nn	nn	np	nn	nn	nn	nn	nn	nn	np	nn	nn	np	nn	np	nn	np	np	np	nn	nn	nn	np	nn	--	np	--	nn	nn	np	nn	np	np	nn	nn	np
un_16387065	<nnxnp>	nn	np	nn	nn	nn	nn	nn	np	np	nn	nn	np	nn	nn	--	nn	nn	nn	nn	nn	nn	np	nn	nn	np	nn	np	nn	np	np	np	nn	nn	nn	np	nn	np	np	--	nn	nn	np	nn	np	np	--	nn	np
un_16387061	<nnxnp>	nn	np	nn	nn	nn	nn	nn	np	np	nn	nn	np	nn	nn	np	nn	nn	nn	nn	nn	nn	np	nn	nn	np	nn	np	nn	np	np	np	nn	nn	nn	np	nn	np	np	nn	nn	nn	np	nn	np	np	--	nn	np
un_40582829	<hkxhk>	hk	hk	hk	hk	hk	hk	hk	hk	hk	--	kk	hh	kk	hk	hh	kk	hk	--	--	hk	hk	hk	kk	hk	hk	hk	hk	hk	hk	--	hk	hk	hk	hk	hh	hk	hh	hk	hk	hk	hk	hk	--	hk	hh	kk	hk	hh
un_16689789	<nnxnp>	nn	--	nn	nn	--	nn	np	np	np	np	np	nn	nn	nn	nn	nn	nn	np	np	np	np	np	np	np	np	np	nn	np	np	np	nn	nn	nn	nn	nn	np	np	np	np	nn	np	--	np	--	--	np	nn	nn
un_1025263	<lmxll>	lm	lm	lm	ll	ll	ll	ll	ll	--	ll	ll	lm	ll	lm	lm	ll	ll	lm	ll	ll	lm	lm	ll	lm	lm	ll	ll	lm	lm	lm	lm	ll	ll	lm	ll	lm	lm	ll	lm	lm	lm	ll	ll	ll	ll	ll	ll	ll
un_68921931	<lmxll>	lm	lm	lm	ll	ll	ll	ll	ll	--	ll	ll	lm	ll	lm	lm	ll	ll	lm	ll	ll	lm	lm	ll	lm	lm	ll	ll	lm	lm	lm	lm	ll	ll	lm	ll	lm	lm	ll	lm	lm	lm	ll	ll	ll	ll	ll	ll	ll
un_55885148	<lmxll>	ll	ll	ll	lm	lm	lm	lm	lm	--	lm	lm	ll	lm	ll	ll	lm	lm	ll	lm	lm	ll	ll	lm	ll	ll	lm	lm	ll	ll	ll	ll	lm	lm	ll	lm	ll	ll	lm	ll	ll	ll	lm	lm	lm	lm	lm	lm	lm
un_44148081	<lmxll>	ll	ll	ll	lm	lm	lm	lm	lm	--	lm	lm	ll	lm	ll	ll	lm	lm	ll	lm	lm	ll	ll	lm	ll	ll	lm	lm	ll	ll	ll	ll	--	lm	ll	lm	ll	ll	lm	ll	ll	ll	lm	lm	lm	lm	lm	lm	lm
un_33544615	<lmxll>	ll	ll	ll	lm	lm	lm	lm	lm	--	lm	lm	ll	lm	ll	ll	lm	lm	ll	lm	lm	ll	ll	lm	ll	ll	lm	--	ll	ll	ll	ll	lm	lm	ll	lm	ll	ll	lm	ll	ll	--	lm	lm	lm	lm	lm	lm	lm
un_19200250	<hkxhk>	hh	hh	hh	hk	kk	hk	kk	kk	kk	kk	kk	hh	hk	hh	hh	hk	hk	hk	kk	kk	hh	hk	--	hk	hk	kk	hh	hk	hk	hk	hh	hh	kk	hh	hk	hh	--	kk	hk	hh	--	kk	kk	kk	kk	kk	hk	hk
un_19200278	<hkxhk>	hh	hh	hh	hk	kk	hk	kk	kk	kk	kk	kk	hh	hk	hh	hh	hk	hk	hk	kk	kk	hh	hk	--	hk	hk	kk	hh	hk	hk	hk	hh	hh	kk	hh	hk	hh	--	kk	hk	hh	--	kk	kk	kk	kk	kk	hk	hk
un_19200356	<nnxnp>	np	np	np	np	nn	np	nn	nn	nn	nn	nn	np	np	np	np	np	np	nn	nn	nn	nn	nn	nn	nn	nn	nn	np	nn	nn	nn	np	np	nn	np	np	nn	--	nn	nn	np	nn	nn	nn	nn	nn	nn	np	np
un_16989888	<lmxll>	ll	ll	ll	lm	ll	lm	lm	lm	lm	lm	lm	ll	lm	ll	ll	lm	lm	ll	lm	lm	ll	ll	--	ll	ll	lm	--	ll	ll	ll	ll	--	lm	ll	lm	ll	ll	lm	ll	ll	--	ll	lm	lm	lm	lm	lm	lm
un_41315211	<nnxnp>	nn	nn	nn	nn	np	nn	np	np	np	np	np	nn	nn	nn	nn	nn	nn	np	np	np	np	np	np	np	np	np	nn	np	np	np	nn	nn	np	nn	nn	np	--	np	np	nn	np	np	np	np	np	np	nn	nn
un_58415278	<nnxnp>	nn	nn	nn	nn	np	nn	np	np	np	np	np	nn	nn	nn	nn	nn	nn	np	np	np	np	np	np	np	np	np	nn	np	np	np	nn	nn	np	nn	nn	np	--	np	np	nn	np	np	np	np	np	np	nn	nn
un_19433752	<nnxnp>	nn	nn	nn	nn	np	nn	np	np	np	np	np	nn	nn	nn	nn	nn	nn	np	np	np	np	np	--	np	np	np	nn	np	np	np	nn	nn	np	nn	nn	np	--	np	np	nn	np	np	np	np	--	--	nn	nn
un_19433692	<hkxhk>	hk	hk	hk	kk	hh	kk	hk	hk	hk	hk	hk	hk	kk	hk	--	kk	kk	hh	hk	hk	hh	hh	--	hh	hh	hk	kk	hh	hh	hh	hk	kk	hk	hk	kk	hh	--	hk	hh	hk	--	hh	hk	hk	hk	--	kk	kk
un_50710833	<nnxnp>	nn	nn	nn	nn	np	nn	np	np	np	np	np	nn	nn	nn	nn	nn	nn	np	np	np	np	np	nn	np	np	np	nn	np	np	--	nn	nn	np	nn	nn	np	nn	np	np	nn	np	np	np	np	nn	--	nn	nn
un_11588674	<lmxll>	lm	lm	lm	ll	lm	ll	ll	ll	ll	ll	ll	lm	ll	lm	lm	ll	ll	lm	ll	ll	lm	lm	ll	lm	lm	ll	ll	lm	lm	lm	lm	ll	ll	lm	ll	lm	lm	ll	lm	lm	lm	lm	ll	ll	ll	ll	ll	ll
un_55638045	<nnxnp>	np	np	np	np	nn	np	nn	nn	nn	nn	nn	np	np	np	nn	np	np	nn	nn	nn	nn	nn	np	nn	nn	nn	np	nn	nn	np	np	np	nn	np	np	nn	np	nn	nn	np	nn	nn	nn	nn	np	np	np	nn
un_39638030	<lmxll>	lm	lm	lm	ll	lm	ll	lm	ll	ll	ll	ll	lm	ll	lm	lm	ll	ll	lm	ll	ll	lm	lm	ll	lm	lm	ll	ll	lm	lm	lm	lm	ll	ll	lm	ll	lm	lm	ll	ll	lm	lm	lm	ll	ll	ll	ll	ll	ll
un_49814059	<nnxnp>	nn	nn	nn	nn	np	nn	np	np	np	np	np	nn	nn	nn	np	nn	nn	np	np	np	np	np	nn	np	np	np	nn	np	np	nn	nn	--	np	nn	nn	np	nn	np	np	nn	np	np	np	np	nn	nn	nn	np
un_11087819	<lmxll>	lm	lm	lm	ll	lm	ll	lm	ll	ll	ll	ll	lm	ll	lm	lm	ll	lm	lm	ll	ll	lm	lm	ll	lm	lm	ll	ll	lm	lm	lm	lm	ll	ll	lm	ll	lm	lm	ll	--	lm	lm	lm	ll	ll	ll	ll	ll	ll
un_40298655	<lmxll>	lm	lm	lm	ll	lm	ll	lm	ll	ll	ll	ll	lm	ll	lm	lm	ll	lm	lm	ll	ll	lm	lm	ll	lm	lm	ll	ll	lm	lm	lm	lm	ll	ll	lm	ll	lm	lm	ll	ll	lm	lm	lm	ll	ll	ll	ll	ll	ll
un_17698265	<nnxnp>	np	np	np	nn	nn	np	nn	nn	nn	nn	nn	np	np	np	nn	np	np	nn	nn	nn	nn	nn	np	nn	nn	nn	nn	nn	nn	np	np	nn	nn	np	np	nn	np	nn	nn	np	nn	nn	np	nn	np	np	np	nn
un_17698223	<nnxnp>	np	np	np	nn	nn	np	nn	nn	nn	nn	nn	np	np	np	nn	np	np	nn	nn	nn	nn	nn	np	nn	nn	nn	nn	nn	nn	np	np	nn	nn	np	np	nn	np	nn	nn	np	nn	nn	np	nn	np	np	np	nn
un_11206701	<lmxll>	ll	ll	ll	lm	ll	lm	ll	lm	lm	lm	lm	ll	lm	ll	ll	lm	ll	ll	lm	lm	ll	ll	lm	ll	ll	lm	lm	ll	ll	ll	ll	lm	lm	ll	lm	ll	ll	lm	lm	ll	ll	ll	lm	lm	lm	lm	lm	lm
un_40957509	<hkxhk>	hh	hk	hh	kk	hk	hk	hk	kk	kk	kk	kk	hh	hk	hh	hk	hk	hh	hk	hk	kk	hk	hk	hk	hk	hk	kk	kk	hk	hk	hh	hh	kk	kk	hh	hk	hk	hh	kk	kk	hh	--	hk	hk	hk	hk	hk	hk	kk
un_11292902	<lmxll>	ll	ll	ll	lm	ll	lm	ll	lm	lm	lm	lm	ll	lm	ll	ll	lm	ll	ll	lm	lm	ll	ll	lm	ll	ll	lm	lm	ll	ll	ll	ll	lm	lm	ll	lm	ll	ll	lm	lm	ll	ll	ll	lm	ll	lm	lm	lm	lm
un_2600089	<hkxhk>	hk	hk	kk	hh	hk	hk	hk	hh	hh	hh	hh	kk	hk	kk	hk	hk	kk	hk	hk	hh	hk	hk	hk	hk	hk	hh	hh	hk	kk	kk	hk	hh	hh	kk	hh	hk	kk	hh	hh	kk	hk	hk	hk	hk	hk	hk	hk	hh
un_30914507	<nnxnp>	nn	nn	np	nn	nn	np	nn	nn	nn	nn	nn	np	np	np	nn	np	np	nn	np	nn	nn	nn	np	nn	nn	nn	nn	nn	np	np	nn	nn	nn	np	nn	nn	np	nn	nn	np	--	nn	np	nn	np	np	np	nn
un_44784538	<nnxnp>	np	np	nn	np	np	nn	np	np	np	np	np	nn	nn	nn	np	nn	nn	np	nn	np	np	np	nn	np	np	np	np	np	nn	nn	np	np	np	nn	np	np	nn	np	np	nn	nn	np	nn	np	nn	nn	nn	np
un_13844645	<nnxnp>	nn	nn	np	nn	nn	np	nn	nn	nn	nn	nn	np	np	np	nn	np	np	nn	np	nn	nn	nn	np	nn	nn	nn	nn	nn	np	np	nn	nn	nn	np	nn	--	np	nn	nn	np	np	nn	np	nn	--	np	--	nn
un_32957668	<lmxll>	lm	lm	lm	ll	lm	ll	lm	ll	ll	ll	ll	lm	ll	lm	lm	ll	lm	lm	ll	ll	ll	lm	ll	lm	lm	ll	ll	lm	lm	lm	lm	ll	ll	lm	ll	lm	lm	ll	ll	lm	lm	lm	ll	lm	ll	ll	ll	ll
un_17895183	<lmxll>	lm	lm	lm	ll	lm	ll	lm	ll	ll	ll	ll	lm	ll	lm	lm	ll	lm	lm	ll	ll	ll	lm	ll	lm	lm	ll	ll	lm	lm	lm	lm	ll	lm	lm	ll	lm	lm	ll	ll	lm	lm	lm	ll	lm	ll	ll	ll	ll
un_29315116	<nnxnp>	nn	nn	np	nn	--	np	nn	nn	nn	nn	nn	np	np	np	nn	np	np	nn	np	nn	nn	nn	np	nn	nn	--	nn	nn	np	np	nn	nn	nn	np	nn	np	np	nn	nn	np	np	nn	np	nn	--	np	--	nn
un_10258347	<hkxhk>	hk	hk	kk	hh	hk	hk	hk	hh	hh	hh	hh	kk	hk	kk	hk	hk	kk	hk	hk	hh	hh	hk	hk	hk	hh	hk	hh	hk	hk	kk	hk	hh	hk	--	hh	kk	kk	hh	hh	kk	kk	hk	hk	hk	hk	hk	hk	hh
un_55882257	<lmxll>	lm	lm	lm	ll	lm	ll	lm	ll	ll	ll	ll	lm	ll	ll	ll	ll	lm	lm	ll	ll	ll	lm	ll	lm	ll	lm	ll	lm	ll	lm	ll	ll	lm	lm	ll	lm	lm	ll	ll	lm	lm	lm	ll	lm	ll	ll	ll	ll
un_64112189	<lmxll>	lm	lm	ll	ll	lm	ll	lm	ll	ll	ll	ll	lm	ll	ll	ll	ll	lm	lm	ll	ll	ll	lm	ll	lm	ll	lm	ll	lm	--	lm	ll	ll	lm	ll	ll	lm	lm	ll	ll	lm	lm	lm	ll	lm	ll	ll	ll	ll
un_16865757	<lmxll>	lm	lm	ll	ll	lm	ll	lm	ll	ll	ll	lm	lm	ll	ll	ll	ll	lm	lm	ll	ll	ll	lm	ll	lm	ll	lm	ll	lm	ll	lm	ll	ll	lm	ll	ll	lm	lm	ll	ll	lm	lm	lm	ll	lm	ll	ll	ll	ll
un_16865709	<lmxll>	lm	lm	ll	ll	lm	ll	lm	--	ll	ll	lm	lm	ll	ll	ll	ll	lm	lm	ll	ll	ll	lm	ll	lm	ll	lm	ll	lm	ll	--	ll	ll	lm	ll	ll	lm	lm	ll	ll	lm	lm	lm	ll	lm	ll	ll	ll	ll
un_29315126	<nnxnp>	np	np	nn	np	--	nn	np	np	np	np	np	nn	nn	nn	np	nn	nn	np	nn	np	np	np	nn	np	np	--	np	np	nn	nn	np	np	np	nn	np	nn	nn	np	np	nn	nn	np	nn	np	--	nn	--	np
un_19763369	<nnxnp>	np	np	nn	np	--	nn	np	np	np	np	np	nn	nn	nn	np	nn	nn	np	nn	np	np	np	nn	np	np	np	np	np	nn	nn	np	np	np	nn	np	nn	nn	np	np	nn	nn	np	nn	--	nn	nn	nn	np
un_16813821	<lmxll>	lm	ll	ll	ll	lm	ll	lm	lm	ll	ll	lm	lm	ll	ll	ll	ll	lm	lm	ll	lm	ll	lm	ll	lm	ll	lm	ll	lm	ll	ll	ll	ll	lm	ll	ll	ll	ll	--	ll	ll	lm	lm	ll	lm	--	lm	ll	lm
un_13844579	<nnxnp>	nn	nn	np	nn	nn	np	nn	nn	nn	nn	nn	np	np	np	nn	np	np	nn	np	nn	nn	nn	np	nn	nn	nn	nn	nn	np	np	nn	nn	nn	np	nn	np	np	nn	nn	np	np	nn	np	--	np	np	--	nn
un_5029109	<lmxll>	ll	lm	lm	lm	ll	lm	ll	ll	lm	lm	ll	ll	lm	lm	lm	lm	ll	ll	lm	ll	lm	ll	lm	ll	lm	ll	lm	ll	lm	lm	lm	lm	ll	lm	lm	lm	--	ll	lm	lm	ll	ll	ll	ll	ll	ll	lm	ll
un_41202983	<lmxll>	ll	lm	lm	lm	ll	lm	ll	ll	--	--	ll	ll	lm	lm	lm	lm	ll	ll	lm	ll	lm	ll	lm	ll	lm	ll	lm	ll	lm	lm	lm	lm	ll	lm	lm	lm	lm	ll	lm	lm	ll	ll	ll	ll	ll	ll	lm	ll
un_6279263	<lmxll>	ll	lm	lm	lm	ll	lm	ll	ll	lm	ll	ll	ll	lm	lm	lm	lm	ll	ll	lm	ll	lm	ll	lm	ll	lm	ll	lm	ll	lm	lm	lm	lm	ll	lm	ll	lm	lm	ll	lm	lm	ll	ll	ll	ll	ll	ll	lm	ll
un_970769	<nnxnp>	nn	nn	np	nn	nn	np	nn	nn	nn	nn	nn	np	np	np	nn	np	np	nn	np	nn	nn	nn	np	nn	nn	nn	nn	nn	np	np	nn	nn	nn	np	nn	np	np	nn	nn	np	np	nn	np	--	np	np	nn	nn
un_47346790	<lmxll>	lm	ll	ll	ll	lm	ll	lm	lm	--	--	lm	lm	ll	ll	ll	ll	lm	--	lm	lm	ll	lm	ll	lm	ll	lm	ll	--	ll	ll	ll	ll	lm	ll	lm	ll	ll	lm	ll	ll	--	lm	lm	lm	lm	lm	ll	lm
un_15235374	<lmxll>	ll	lm	lm	lm	ll	lm	ll	ll	ll	ll	ll	ll	lm	lm	lm	lm	ll	ll	ll	ll	lm	ll	--	ll	lm	ll	lm	--	lm	lm	lm	lm	ll	lm	ll	lm	lm	ll	lm	lm	--	ll	ll	ll	ll	ll	lm	ll
un_10168832	<lmxll>	ll	lm	lm	lm	ll	lm	ll	ll	ll	ll	ll	ll	lm	lm	lm	lm	ll	lm	ll	ll	lm	ll	lm	ll	lm	ll	lm	lm	lm	lm	lm	lm	ll	lm	ll	lm	lm	ll	lm	lm	--	ll	ll	ll	ll	ll	lm	ll
un_30602127	<nnxnp>	nn	nn	np	nn	nn	np	nn	nn	nn	nn	nn	np	np	np	nn	np	np	nn	np	nn	nn	nn	np	nn	nn	nn	nn	nn	np	np	nn	nn	nn	np	nn	np	np	nn	nn	np	np	nn	np	--	np	np	nn	nn
un_33095364	<lmxll>	ll	lm	lm	lm	ll	lm	ll	ll	ll	ll	ll	ll	lm	lm	lm	lm	ll	--	ll	ll	lm	ll	ll	--	lm	ll	lm	lm	lm	lm	lm	--	ll	lm	ll	lm	lm	ll	lm	lm	--	ll	ll	ll	ll	ll	lm	ll
un_5163949	<lmxll>	ll	lm	lm	lm	ll	lm	ll	ll	ll	ll	ll	ll	lm	lm	lm	lm	ll	lm	ll	ll	lm	ll	ll	lm	lm	ll	lm	lm	lm	lm	lm	ll	ll	lm	ll	lm	lm	ll	lm	lm	lm	ll	ll	ll	ll	ll	lm	ll
un_28973480	<nnxnp>	np	np	nn	np	np	nn	np	np	np	np	np	nn	nn	nn	np	nn	nn	np	nn	np	np	np	nn	np	np	np	np	np	nn	nn	np	np	np	nn	np	nn	nn	np	np	nn	--	np	nn	np	nn	nn	np	np
un_20839799	<lmxll>	lm	ll	ll	ll	lm	ll	lm	lm	lm	lm	lm	lm	ll	ll	ll	ll	lm	ll	lm	lm	ll	lm	lm	ll	ll	lm	ll	ll	ll	ll	ll	lm	lm	ll	lm	ll	ll	lm	ll	ll	ll	lm	lm	lm	lm	lm	ll	lm
un_29222855	<lmxll>	lm	ll	ll	ll	lm	ll	lm	lm	lm	lm	lm	lm	ll	ll	ll	ll	lm	ll	lm	--	ll	lm	lm	ll	ll	lm	ll	ll	ll	ll	ll	lm	lm	ll	lm	ll	ll	lm	ll	ll	ll	lm	lm	lm	lm	lm	ll	lm
un_46931311	<lmxll>	lm	ll	ll	ll	lm	ll	lm	lm	lm	lm	lm	lm	ll	ll	ll	ll	lm	ll	lm	lm	--	lm	lm	ll	ll	lm	ll	ll	ll	ll	ll	lm	lm	ll	lm	ll	ll	lm	ll	ll	ll	lm	lm	lm	lm	lm	ll	lm
un_13645413	<lmxll>	lm	ll	ll	ll	lm	ll	lm	lm	lm	lm	lm	lm	ll	ll	ll	ll	lm	ll	lm	--	--	lm	lm	ll	ll	lm	ll	--	ll	ll	ll	lm	lm	ll	lm	ll	ll	lm	ll	--	ll	lm	lm	lm	lm	lm	ll	lm
un_43137706	<lmxll>	ll	lm	lm	lm	--	lm	ll	ll	ll	ll	ll	ll	lm	lm	lm	lm	ll	lm	ll	lm	--	ll	ll	lm	lm	ll	lm	lm	lm	lm	lm	ll	ll	lm	ll	lm	lm	ll	lm	lm	lm	ll	ll	ll	ll	ll	lm	ll
un_43137747	<lmxll>	lm	ll	ll	ll	--	ll	lm	lm	lm	lm	lm	lm	ll	ll	ll	ll	lm	ll	lm	ll	--	lm	lm	ll	ll	lm	ll	ll	ll	ll	ll	lm	lm	ll	lm	ll	ll	lm	ll	ll	ll	lm	lm	lm	lm	lm	ll	lm
un_40978650	<lmxll>	lm	ll	ll	ll	ll	ll	lm	lm	lm	lm	lm	lm	ll	ll	ll	ll	lm	ll	lm	ll	lm	lm	lm	ll	ll	lm	ll	ll	ll	ll	ll	lm	lm	ll	lm	ll	ll	--	ll	ll	ll	lm	lm	lm	lm	lm	ll	lm
un_52506861	<lmxll>	ll	lm	lm	lm	lm	lm	ll	ll	ll	ll	ll	ll	lm	lm	lm	--	ll	lm	ll	ll	ll	ll	ll	lm	lm	ll	lm	ll	lm	lm	lm	ll	ll	lm	ll	lm	lm	lm	lm	ll	lm	ll	ll	ll	ll	ll	lm	ll
un_52506792	<lmxll>	ll	lm	lm	lm	lm	lm	ll	ll	ll	ll	ll	ll	lm	lm	lm	--	ll	--	ll	ll	ll	ll	ll	lm	lm	ll	lm	ll	lm	lm	lm	ll	ll	lm	ll	lm	lm	lm	lm	ll	lm	ll	ll	ll	ll	ll	lm	ll
un_40978657	<lmxll>	ll	--	lm	lm	lm	lm	ll	ll	ll	ll	ll	ll	lm	lm	lm	lm	ll	lm	ll	lm	ll	ll	ll	lm	lm	ll	lm	--	lm	lm	lm	ll	ll	lm	ll	lm	lm	ll	lm	ll	lm	ll	ll	ll	ll	ll	lm	ll
un_59457951	<lmxll>	ll	lm	lm	lm	lm	lm	ll	ll	ll	ll	ll	ll	lm	lm	lm	lm	ll	--	ll	--	ll	ll	ll	lm	lm	ll	lm	--	lm	--	lm	ll	ll	lm	ll	lm	lm	--	lm	--	lm	ll	--	ll	ll	ll	lm	ll
un_57692898	<lmxll>	lm	ll	ll	ll	ll	ll	lm	lm	lm	lm	lm	lm	ll	ll	ll	lm	lm	--	lm	--	lm	lm	lm	ll	ll	lm	ll	lm	ll	lm	ll	lm	lm	ll	lm	ll	ll	lm	ll	ll	ll	lm	--	lm	lm	lm	ll	lm
un_57639809	<lmxll>	ll	lm	lm	lm	lm	lm	ll	ll	ll	ll	ll	ll	lm	lm	lm	ll	ll	ll	ll	--	ll	ll	ll	lm	lm	ll	lm	ll	lm	ll	lm	ll	ll	lm	ll	lm	lm	ll	lm	--	lm	ll	lm	ll	ll	ll	lm	ll
un_52894053	<lmxll>	lm	lm	ll	ll	ll	ll	lm	lm	lm	lm	lm	lm	ll	ll	ll	lm	lm	lm	lm	--	lm	lm	lm	ll	ll	lm	ll	lm	ll	lm	ll	lm	lm	ll	lm	ll	ll	lm	ll	--	ll	lm	ll	lm	lm	lm	ll	lm
un_12124919	<lmxll>	lm	lm	ll	ll	ll	ll	lm	lm	lm	lm	lm	lm	ll	ll	ll	lm	lm	lm	lm	ll	lm	lm	lm	ll	ll	lm	ll	lm	ll	--	ll	lm	lm	ll	lm	ll	ll	lm	ll	ll	ll	lm	ll	lm	lm	lm	ll	lm
un_33962128	<lmxll>	lm	lm	ll	ll	ll	ll	lm	lm	lm	lm	lm	lm	ll	ll	ll	--	lm	lm	lm	ll	lm	lm	lm	ll	ll	lm	ll	lm	ll	lm	ll	lm	lm	ll	lm	ll	ll	lm	ll	ll	ll	lm	ll	lm	lm	lm	ll	lm
un_16086216	<lmxll>	ll	ll	lm	lm	lm	lm	ll	ll	ll	ll	ll	ll	lm	lm	lm	ll	ll	ll	ll	lm	ll	ll	ll	lm	lm	ll	lm	ll	lm	ll	lm	ll	ll	lm	ll	lm	lm	ll	lm	lm	lm	ll	lm	ll	ll	ll	lm	ll
un_56112240	<lmxll>	ll	ll	lm	lm	lm	lm	ll	ll	ll	ll	ll	ll	lm	lm	lm	ll	ll	ll	ll	lm	ll	ll	ll	lm	lm	ll	lm	ll	lm	ll	lm	ll	lm	lm	ll	lm	--	ll	lm	lm	lm	ll	lm	ll	ll	ll	lm	ll
un_56112273	<lmxll>	ll	ll	lm	lm	lm	lm	ll	ll	ll	ll	ll	ll	lm	lm	lm	ll	ll	ll	ll	lm	ll	ll	ll	lm	lm	ll	lm	ll	lm	ll	lm	ll	lm	lm	ll	lm	--	ll	lm	lm	lm	ll	lm	ll	ll	ll	lm	ll
un_2138	<lmxll>	ll	ll	lm	lm	lm	lm	ll	lm	ll	ll	ll	ll	lm	lm	lm	ll	ll	ll	ll	lm	ll	ll	ll	lm	lm	ll	lm	ll	lm	ll	lm	ll	--	lm	ll	lm	ll	ll	lm	lm	lm	ll	lm	ll	ll	ll	lm	ll
un_2146	<lmxll>	ll	ll	lm	lm	lm	lm	ll	lm	ll	ll	ll	ll	lm	lm	lm	ll	ll	ll	ll	lm	ll	ll	ll	lm	lm	ll	lm	ll	lm	ll	lm	ll	--	lm	ll	lm	ll	ll	lm	lm	lm	ll	lm	ll	ll	ll	lm	ll
un_20503697	<lmxll>	ll	ll	lm	lm	lm	lm	ll	lm	ll	ll	ll	ll	lm	lm	lm	ll	ll	ll	ll	lm	ll	ll	ll	lm	lm	ll	lm	ll	lm	ll	lm	ll	--	lm	ll	lm	--	ll	lm	lm	lm	ll	lm	ll	ll	ll	lm	ll
un_59206274	<lmxll>	ll	ll	lm	lm	lm	lm	ll	lm	ll	ll	ll	ll	lm	lm	lm	ll	ll	ll	ll	lm	ll	ll	ll	lm	lm	ll	lm	ll	lm	ll	lm	ll	--	lm	ll	lm	lm	ll	lm	lm	lm	ll	lm	ll	ll	ll	lm	ll
un_53671585	<lmxll>	lm	lm	ll	ll	ll	ll	lm	ll	lm	lm	lm	lm	ll	ll	ll	lm	lm	lm	lm	ll	lm	lm	lm	ll	ll	lm	ll	lm	ll	lm	ll	lm	lm	ll	lm	ll	ll	lm	ll	ll	ll	lm	ll	lm	lm	lm	ll	lm
un_26259487	<nnxnp>	nn	--	np	nn	nn	nn	nn	--	--	--	nn	np	np	np	nn	np	np	nn	--	--	nn	nn	--	nn	nn	nn	nn	np	--	--	nn	--	--	np	nn	np	--	nn	nn	np	np	np	np	nn	nn	np	nn	nn
un_31334325	<lmxll>	lm	lm	ll	ll	ll	ll	lm	ll	lm	lm	lm	lm	ll	ll	ll	lm	lm	lm	lm	ll	lm	lm	lm	ll	ll	lm	ll	lm	ll	lm	ll	lm	lm	ll	lm	ll	ll	lm	lm	ll	ll	lm	ll	ll	lm	lm	ll	lm
un_385165	<lmxll>	ll	ll	lm	lm	lm	lm	ll	lm	ll	ll	ll	ll	lm	lm	lm	ll	ll	ll	ll	lm	ll	ll	ll	lm	lm	ll	lm	ll	lm	ll	lm	ll	ll	lm	ll	lm	lm	ll	--	lm	lm	ll	lm	lm	ll	ll	lm	ll
un_30104635	<lmxll>	ll	ll	ll	lm	lm	lm	ll	lm	--	ll	ll	ll	lm	lm	lm	ll	ll	ll	lm	lm	ll	ll	ll	lm	lm	ll	lm	ll	lm	ll	lm	ll	ll	lm	ll	lm	lm	ll	--	lm	lm	ll	lm	lm	ll	ll	lm	ll
un_17693097	<lmxll>	lm	lm	lm	ll	ll	ll	lm	ll	--	lm	lm	lm	ll	ll	ll	lm	lm	lm	--	ll	lm	lm	lm	ll	ll	lm	ll	lm	ll	lm	ll	lm	lm	ll	lm	ll	ll	lm	lm	ll	ll	lm	ll	ll	lm	lm	ll	lm
un_8840167	<lmxll>	ll	ll	ll	lm	lm	lm	ll	lm	lm	ll	ll	ll	lm	lm	lm	ll	ll	ll	--	lm	ll	ll	ll	lm	lm	ll	lm	ll	lm	ll	lm	ll	ll	lm	ll	lm	lm	ll	ll	lm	lm	ll	lm	lm	ll	ll	lm	ll
un_11078938	<nnxnp>	np	np	nn	np	np	np	np	np	np	nn	np	nn	nn	nn	np	nn	nn	np	nn	np	np	np	nn	np	np	np	np	nn	nn	nn	np	np	np	nn	np	nn	nn	np	nn	nn	nn	nn	nn	np	np	nn	np	np
un_11078954	<nnxnp>	np	np	nn	np	np	np	np	np	np	nn	np	nn	nn	nn	np	nn	nn	np	nn	np	np	np	nn	np	np	np	np	nn	nn	nn	np	np	np	nn	np	nn	nn	np	nn	nn	nn	nn	nn	np	np	nn	np	np
un_13252068	<lmxll>	lm	lm	lm	ll	ll	ll	lm	ll	ll	lm	lm	lm	ll	ll	ll	lm	lm	lm	ll	ll	lm	lm	lm	ll	ll	lm	ll	lm	ll	lm	ll	lm	lm	ll	lm	ll	ll	lm	lm	ll	ll	lm	ll	ll	lm	lm	ll	lm
un_183691	<nnxnp>	np	np	nn	np	np	np	np	np	np	nn	np	nn	nn	nn	np	nn	nn	np	nn	np	np	np	nn	np	np	np	np	nn	nn	nn	np	np	np	nn	np	nn	nn	np	--	nn	nn	nn	nn	np	np	nn	np	np
un_43112049	<nnxnp>	np	np	nn	np	np	np	np	np	np	nn	np	nn	nn	nn	np	nn	nn	np	nn	np	np	np	nn	np	np	np	np	nn	nn	nn	np	np	np	nn	np	nn	nn	np	np	nn	nn	nn	nn	np	np	nn	np	np
un_46731489	<nnxnp>	nn	nn	np	nn	nn	nn	nn	nn	nn	np	nn	np	np	np	nn	np	np	nn	np	nn	nn	nn	np	nn	nn	nn	nn	np	np	np	nn	nn	nn	np	nn	np	np	nn	--	np	np	np	np	nn	nn	np	nn	nn
un_43372927	<lmxll>	ll	ll	ll	lm	lm	lm	ll	lm	lm	ll	ll	ll	lm	lm	lm	ll	ll	ll	lm	lm	ll	ll	lm	lm	lm	ll	lm	ll	lm	ll	lm	ll	ll	lm	ll	lm	lm	ll	ll	lm	ll	ll	lm	lm	ll	--	lm	ll
un_23226999	<lmxll>	lm	lm	lm	ll	ll	ll	lm	ll	ll	lm	lm	lm	ll	ll	ll	lm	lm	lm	ll	ll	lm	lm	ll	ll	ll	lm	ll	lm	ll	lm	ll	lm	lm	ll	lm	ll	ll	lm	lm	ll	lm	lm	ll	ll	lm	ll	ll	lm
un_56983892	<lmxll>	lm	lm	lm	ll	ll	ll	lm	ll	ll	lm	lm	lm	ll	ll	ll	lm	lm	lm	ll	ll	lm	lm	ll	ll	ll	lm	ll	lm	ll	lm	ll	lm	lm	ll	lm	ll	ll	lm	lm	ll	lm	lm	ll	ll	lm	ll	ll	lm
un_5891438	<nnxnp>	np	np	nn	np	np	np	np	np	np	nn	np	nn	nn	nn	np	nn	nn	np	nn	np	np	np	nn	np	np	np	np	nn	nn	nn	np	np	np	nn	np	nn	nn	np	np	nn	nn	nn	nn	np	np	nn	np	np
un_11478676	<lmxll>	lm	lm	lm	ll	ll	ll	lm	ll	ll	lm	lm	lm	ll	ll	ll	lm	lm	lm	ll	ll	lm	lm	ll	ll	ll	lm	ll	lm	ll	lm	ll	lm	lm	ll	lm	ll	ll	lm	lm	ll	lm	lm	ll	ll	lm	ll	ll	lm
un_17704192	<lmxll>	lm	lm	lm	ll	ll	ll	lm	ll	ll	lm	lm	lm	ll	ll	ll	lm	lm	lm	ll	ll	lm	lm	ll	ll	ll	lm	ll	--	ll	lm	ll	lm	lm	ll	lm	ll	ll	lm	lm	ll	lm	lm	ll	ll	lm	ll	ll	lm
un_12614392	<lmxll>	lm	lm	lm	ll	ll	ll	lm	ll	ll	lm	lm	lm	ll	ll	ll	lm	lm	lm	ll	ll	lm	lm	ll	ll	ll	lm	ll	ll	ll	lm	ll	lm	lm	ll	lm	ll	ll	lm	lm	ll	lm	lm	ll	ll	lm	ll	ll	lm
un_12614440	<lmxll>	lm	lm	lm	ll	ll	ll	lm	ll	ll	lm	lm	lm	ll	ll	ll	lm	lm	lm	ll	ll	lm	lm	ll	ll	ll	lm	ll	ll	ll	lm	ll	lm	lm	ll	lm	ll	ll	lm	lm	ll	lm	lm	ll	ll	lm	ll	ll	lm
un_14533132	<nnxnp>	np	np	nn	np	np	np	np	np	np	nn	np	nn	nn	nn	np	nn	nn	np	nn	np	np	np	nn	np	np	np	np	nn	nn	nn	np	np	np	nn	np	nn	nn	np	np	nn	nn	nn	nn	np	np	nn	np	--
un_53131343	<lmxll>	lm	lm	lm	ll	ll	ll	lm	ll	ll	lm	lm	lm	ll	ll	ll	lm	lm	lm	ll	ll	lm	lm	ll	ll	ll	lm	ll	lm	ll	lm	ll	lm	ll	ll	lm	ll	ll	lm	lm	ll	lm	lm	ll	ll	lm	ll	ll	lm
un_53131309	<lmxll>	lm	lm	lm	ll	ll	ll	lm	ll	ll	lm	lm	lm	ll	ll	ll	lm	lm	lm	ll	ll	lm	lm	ll	ll	ll	lm	ll	lm	ll	lm	ll	lm	ll	ll	lm	ll	ll	lm	lm	ll	lm	lm	ll	ll	lm	ll	ll	lm
un_21735293	<nnxnp>	np	np	nn	np	np	np	np	np	np	nn	np	nn	nn	nn	np	nn	nn	np	nn	np	np	np	nn	np	np	np	np	nn	nn	nn	np	np	np	nn	np	nn	nn	np	np	nn	nn	nn	nn	np	np	nn	np	--
un_21735315	<nnxnp>	np	np	nn	np	np	np	np	np	np	nn	np	nn	nn	nn	np	nn	nn	np	nn	np	np	np	nn	np	np	np	np	nn	nn	nn	np	np	np	nn	np	nn	nn	np	np	nn	nn	nn	nn	np	np	nn	np	--
un_44106468	<lmxll>	ll	lm	lm	ll	lm	ll	lm	ll	ll	lm	lm	lm	ll	lm	ll	lm	lm	lm	ll	ll	lm	lm	ll	ll	lm	lm	ll	lm	ll	lm	ll	lm	ll	ll	lm	ll	ll	lm	lm	ll	lm	lm	ll	ll	lm	ll	ll	lm
un_10369698	<hkxhk>	hk	hh	hk	hk	hh	hk	hh	hk	hk	hk	hh	hk	kk	hk	hk	hk	hk	hh	kk	hk	hh	hh	kk	hk	hh	hh	hk	hk	kk	hk	hk	hh	hk	kk	hh	kk	kk	hh	hh	kk	hk	hk	kk	hk	hh	kk	hk	hh
un_17143052	<lmxll>	ll	lm	lm	ll	--	ll	lm	ll	ll	lm	lm	lm	ll	--	ll	lm	lm	lm	ll	ll	lm	lm	ll	ll	lm	lm	ll	lm	ll	lm	ll	lm	ll	ll	lm	ll	ll	lm	lm	ll	lm	lm	ll	ll	lm	ll	ll	lm
un_42455219	<hkxhk>	hk	hh	hk	hk	hh	hk	hh	hk	hk	hk	hh	hk	kk	hk	hk	hk	hk	hh	kk	hk	hh	hh	kk	hk	hh	hh	hk	hk	kk	hk	hk	hh	hk	kk	hh	kk	kk	hh	hh	kk	hk	hk	kk	hk	hh	kk	hk	hh
un_17143049	<nnxnp>	nn	nn	np	nn	nn	nn	nn	nn	nn	np	nn	np	np	np	nn	np	np	nn	np	nn	nn	nn	np	nn	nn	nn	nn	np	np	np	nn	nn	nn	np	nn	np	np	nn	nn	np	np	np	np	nn	nn	np	nn	nn
un_33800364	<lmxll>	ll	lm	lm	ll	lm	ll	lm	ll	ll	lm	lm	lm	ll	lm	ll	lm	lm	lm	ll	ll	lm	lm	ll	ll	lm	lm	ll	lm	ll	lm	ll	lm	ll	ll	lm	ll	ll	lm	lm	ll	lm	lm	ll	ll	lm	ll	ll	lm
un_14533083	<lmxll>	ll	lm	lm	ll	lm	ll	lm	ll	ll	lm	lm	lm	ll	lm	ll	lm	lm	lm	ll	ll	lm	lm	ll	ll	lm	lm	ll	lm	--	lm	ll	lm	ll	ll	lm	ll	ll	lm	lm	ll	lm	lm	ll	ll	lm	ll	ll	lm
un_13416181	<nnxnp>	nn	nn	np	nn	nn	nn	nn	nn	nn	np	nn	np	np	np	nn	np	np	nn	np	nn	nn	nn	np	nn	nn	nn	nn	np	np	np	nn	nn	nn	np	nn	np	np	nn	nn	np	np	np	np	nn	nn	np	nn	nn
un_40750211	<lmxll>	ll	lm	lm	ll	lm	ll	lm	ll	ll	lm	lm	lm	ll	lm	ll	lm	lm	--	ll	ll	lm	--	ll	ll	lm	lm	ll	lm	lm	--	ll	lm	ll	ll	lm	ll	ll	lm	lm	ll	lm	lm	ll	ll	lm	ll	ll	lm
un_51519692	<hkxhk>	hh	hk	kk	hh	hk	hh	hk	hh	hh	kk	hk	kk	hk	kk	hh	kk	kk	hk	hk	hh	hk	hh	hk	hh	hk	hk	hh	kk	kk	kk	hh	hk	hh	hk	hk	hk	hk	hk	hk	hk	kk	kk	hk	hh	hk	hk	hh	hk
un_11078917	<hkxhk>	hk	hh	kk	hk	hh	hk	hh	hk	hk	hk	hh	hk	kk	hk	hk	hk	hk	--	kk	hk	hh	hk	kk	hk	hh	hh	hk	hk	hk	kk	hk	hh	hk	kk	hh	kk	kk	hh	hh	kk	hk	hk	kk	hk	hh	kk	hk	hh
un_40759904	<lmxll>	ll	lm	ll	ll	lm	ll	lm	ll	ll	lm	lm	lm	ll	lm	ll	lm	lm	ll	ll	ll	lm	--	ll	ll	lm	lm	ll	lm	lm	ll	ll	lm	ll	ll	lm	ll	ll	lm	lm	ll	lm	lm	ll	ll	lm	ll	ll	lm
un_14603250	<hkxhk>	hk	kk	--	hk	kk	hk	kk	hk	hk	hk	kk	hk	hh	hk	hk	hk	hk	hk	hh	hk	kk	hk	hh	hk	kk	kk	hk	hk	hk	hh	hk	kk	hk	hh	kk	hh	hh	kk	kk	hh	hk	hk	hh	hk	kk	hh	kk	kk
un_14603274	<lmxll>	lm	ll	--	lm	ll	lm	ll	lm	lm	ll	ll	ll	lm	ll	lm	ll	ll	lm	lm	lm	ll	lm	lm	lm	ll	ll	lm	ll	ll	lm	lm	ll	lm	lm	ll	lm	lm	ll	ll	lm	ll	ll	lm	lm	ll	lm	ll	ll
un_14603204	<nnxnp>	nn	nn	np	nn	nn	nn	nn	nn	nn	np	nn	np	np	np	nn	np	np	nn	np	nn	nn	nn	np	nn	nn	nn	nn	np	np	np	nn	nn	nn	np	nn	np	np	nn	nn	np	np	np	np	nn	nn	np	nn	nn
un_14603272	<lmxll>	lm	ll	lm	lm	ll	lm	ll	lm	lm	ll	ll	ll	lm	ll	lm	ll	ll	lm	lm	lm	ll	lm	lm	lm	ll	ll	lm	ll	ll	lm	lm	ll	lm	lm	ll	lm	lm	ll	ll	lm	ll	ll	lm	lm	ll	lm	ll	ll
un_30635863	<lmxll>	lm	ll	lm	lm	ll	lm	ll	lm	lm	ll	ll	ll	lm	ll	lm	ll	ll	lm	lm	lm	ll	lm	lm	lm	ll	ll	lm	ll	ll	lm	lm	ll	lm	lm	ll	lm	lm	ll	ll	lm	ll	ll	lm	lm	ll	lm	lm	ll
un_36379888	<hkxhk>	hh	hk	hk	hh	hk	hh	hk	hh	hh	kk	hk	kk	hk	kk	hh	kk	kk	hh	hk	hh	hk	hh	kk	hh	hk	hk	hh	kk	kk	hk	hh	hk	hh	hk	hk	hk	hk	hk	hk	hk	kk	kk	hk	hh	hk	hk	hh	hk
un_33658696	<nnxnp>	np	np	nn	np	np	np	np	np	np	nn	--	nn	nn	nn	np	nn	nn	np	nn	np	np	np	nn	np	np	np	np	nn	nn	nn	np	np	np	nn	np	nn	nn	np	np	nn	nn	nn	nn	np	np	nn	--	np
un_19801581	<nnxnp>	np	np	nn	np	np	np	np	np	np	nn	nn	nn	nn	nn	np	nn	nn	np	nn	np	np	np	nn	np	np	np	np	nn	nn	nn	np	np	np	nn	np	nn	nn	np	np	nn	nn	nn	nn	np	np	nn	nn	np
un_40825508	<nnxnp>	np	np	nn	np	np	np	np	np	np	nn	nn	nn	nn	nn	np	nn	nn	np	nn	np	np	np	nn	np	np	np	np	nn	nn	nn	np	np	np	nn	np	nn	nn	np	np	nn	--	nn	nn	np	np	nn	nn	np
un_18907573	<lmxll>	ll	lm	ll	ll	lm	ll	lm	ll	ll	lm	lm	lm	ll	lm	ll	lm	lm	ll	ll	ll	lm	ll	lm	ll	lm	lm	ll	lm	lm	ll	ll	lm	ll	ll	lm	ll	ll	lm	lm	ll	lm	lm	ll	lm	lm	ll	ll	lm
un_54021576	<nnxnp>	nn	nn	np	--	nn	nn	nn	nn	nn	--	--	np	np	--	nn	--	np	nn	np	--	nn	nn	--	nn	nn	nn	nn	--	--	np	--	nn	--	np	nn	np	np	nn	--	np	--	--	--	nn	nn	np	np	nn
un_70097655	<hkxhk>	--	--	kk	hk	hh	hk	hh	hk	hk	hk	hk	hk	--	hk	hk	--	hk	hk	--	--	hh	hk	--	hk	hh	hh	hk	--	hk	kk	hk	hk	--	kk	hh	--	--	hh	--	kk	--	hk	--	hh	hh	--	kk	hh
un_14798219	<lmxll>	ll	lm	ll	ll	lm	ll	lm	ll	ll	lm	lm	lm	--	lm	ll	lm	lm	ll	ll	ll	lm	ll	lm	ll	lm	lm	ll	lm	lm	ll	ll	lm	ll	ll	lm	ll	ll	lm	lm	ll	lm	lm	ll	lm	lm	ll	ll	lm
un_18642570	<lmxll>	ll	lm	ll	ll	lm	ll	lm	ll	ll	lm	lm	lm	ll	lm	ll	lm	lm	ll	ll	ll	lm	ll	lm	ll	lm	lm	ll	lm	lm	ll	ll	lm	ll	ll	lm	ll	ll	lm	lm	ll	lm	lm	ll	lm	lm	ll	ll	lm
un_51966242	<lmxll>	ll	lm	ll	ll	lm	ll	lm	ll	ll	lm	lm	lm	ll	lm	ll	lm	lm	ll	ll	ll	lm	ll	lm	ll	lm	lm	ll	lm	lm	ll	ll	lm	ll	ll	lm	ll	ll	lm	lm	ll	lm	lm	ll	lm	lm	ll	ll	lm
un_58602002	<lmxll>	ll	lm	ll	ll	lm	ll	lm	ll	ll	lm	lm	lm	ll	lm	ll	lm	lm	ll	ll	ll	lm	ll	lm	ll	lm	lm	ll	lm	lm	ll	ll	lm	ll	ll	lm	ll	ll	lm	lm	ll	lm	lm	ll	lm	lm	ll	ll	lm
un_40391935	<lmxll>	lm	ll	lm	lm	ll	lm	ll	lm	lm	ll	ll	ll	ll	ll	--	ll	ll	lm	lm	lm	ll	lm	ll	lm	ll	ll	lm	ll	ll	lm	lm	ll	lm	lm	lm	ll	lm	ll	ll	lm	ll	ll	lm	ll	ll	lm	lm	ll
un_47986734	<lmxll>	ll	lm	ll	ll	lm	ll	lm	lm	ll	lm	lm	lm	lm	lm	ll	lm	lm	ll	ll	ll	lm	ll	lm	ll	lm	lm	ll	lm	lm	ll	ll	lm	ll	ll	--	lm	ll	lm	lm	ll	lm	lm	ll	lm	lm	ll	ll	lm
un_45405471	<lmxll>	lm	--	lm	lm	ll	lm	ll	ll	lm	ll	ll	ll	ll	ll	ll	ll	ll	lm	lm	lm	ll	lm	ll	lm	ll	ll	lm	ll	ll	lm	lm	ll	lm	lm	--	--	lm	ll	ll	lm	ll	ll	lm	ll	ll	lm	lm	ll
un_58704992	<nnxnp>	np	nn	np	--	nn	nn	nn	np	nn	--	np	np	nn	nn	np	nn	np	nn	np	np	nn	nn	np	nn	nn	np	nn	np	np	np	nn	np	np	np	nn	np	--	nn	np	np	np	np	nn	np	nn	np	np	nn
un_58705005	<nnxnp>	nn	np	nn	--	np	np	np	nn	np	--	nn	nn	np	np	nn	np	nn	np	nn	nn	np	np	nn	np	np	nn	np	nn	nn	nn	np	nn	nn	nn	np	nn	--	np	nn	nn	nn	nn	np	nn	np	nn	nn	np
un_20089503	<lmxll>	ll	ll	ll	ll	lm	ll	lm	lm	ll	lm	lm	lm	lm	lm	lm	lm	lm	ll	ll	ll	lm	ll	lm	ll	lm	lm	ll	lm	lm	ll	ll	lm	ll	ll	ll	lm	ll	lm	lm	ll	lm	lm	ll	lm	lm	ll	ll	lm
un_59582311	<nnxnp>	np	nn	np	np	nn	nn	nn	np	nn	nn	np	np	nn	nn	np	nn	np	nn	--	np	--	nn	np	nn	nn	np	nn	np	np	nn	--	np	np	np	nn	np	--	nn	np	np	np	nn	nn	np	nn	np	np	nn
un_52800966	<lmxll>	ll	ll	ll	ll	lm	--	lm	lm	ll	lm	--	lm	lm	lm	lm	ll	lm	ll	ll	ll	lm	ll	lm	ll	lm	lm	ll	lm	lm	ll	ll	lm	ll	ll	ll	lm	ll	lm	lm	ll	lm	lm	ll	lm	lm	ll	ll	lm
un_44782732	<lmxll>	ll	ll	ll	ll	lm	lm	lm	lm	ll	lm	--	lm	lm	lm	lm	ll	lm	ll	ll	ll	lm	ll	lm	ll	lm	lm	ll	lm	lm	ll	ll	lm	ll	ll	ll	lm	ll	lm	lm	ll	lm	lm	ll	lm	lm	ll	ll	lm
un_19437026	<nnxnp>	np	nn	np	np	--	nn	nn	np	nn	nn	np	np	nn	nn	np	nn	np	nn	--	np	--	nn	np	nn	nn	np	nn	np	np	nn	np	np	np	np	nn	np	--	nn	np	np	np	nn	nn	np	nn	np	np	nn
un_19437029	<lmxll>	ll	ll	ll	ll	lm	lm	lm	lm	ll	lm	ll	lm	lm	lm	lm	ll	lm	ll	ll	ll	lm	ll	lm	ll	lm	lm	ll	lm	lm	ll	ll	lm	ll	ll	ll	lm	ll	lm	lm	ll	lm	lm	ll	lm	lm	ll	ll	lm
un_59582312	<lmxll>	ll	ll	ll	ll	lm	lm	lm	lm	ll	lm	ll	lm	lm	lm	lm	ll	lm	ll	ll	ll	lm	ll	lm	ll	lm	lm	ll	lm	lm	ll	ll	lm	ll	ll	ll	lm	ll	lm	lm	ll	lm	lm	ll	lm	lm	ll	ll	lm
un_13412167	<nnxnp>	np	nn	np	np	--	nn	nn	np	nn	np	np	np	nn	nn	np	nn	np	nn	nn	np	np	nn	np	nn	nn	np	nn	np	np	nn	np	np	np	np	nn	np	nn	nn	np	np	np	--	nn	np	nn	np	np	nn
un_30323887	<nnxnp>	np	nn	np	np	--	nn	nn	np	--	np	np	np	nn	nn	np	nn	np	nn	nn	np	np	nn	np	nn	nn	np	nn	np	np	nn	np	np	np	np	nn	np	nn	nn	np	np	np	--	nn	np	nn	np	np	nn
un_6239938	<lmxll>	ll	ll	ll	ll	lm	lm	lm	lm	ll	lm	ll	lm	lm	lm	lm	ll	lm	ll	ll	ll	lm	ll	lm	ll	lm	lm	ll	lm	lm	ll	ll	lm	ll	ll	ll	lm	ll	lm	lm	ll	lm	lm	ll	lm	lm	ll	ll	lm
un_13053366	<lmxll>	ll	ll	ll	ll	lm	lm	lm	lm	ll	lm	ll	lm	lm	lm	lm	ll	lm	ll	ll	ll	lm	ll	lm	ll	lm	lm	ll	lm	lm	ll	ll	lm	ll	ll	ll	lm	ll	lm	lm	ll	lm	lm	ll	lm	lm	ll	ll	lm
un_53180403	<hkxhk>	hk	hh	hk	hk	kk	hk	hk	kk	hk	kk	hk	kk	hk	hk	kk	hh	kk	hh	hh	hk	kk	hh	kk	hh	hk	kk	hh	kk	kk	hh	hk	kk	hk	hk	hh	kk	hh	hk	kk	hk	kk	kk	hh	kk	hk	hk	hk	hk
un_12632228	<nnxnp>	nn	np	nn	nn	nn	np	np	nn	nn	nn	nn	nn	np	np	nn	np	nn	np	np	nn	nn	np	nn	np	np	nn	np	nn	nn	np	nn	nn	nn	nn	np	nn	np	np	nn	nn	nn	nn	np	nn	np	nn	nn	np
un_46597704	<lmxll>	lm	lm	lm	lm	ll	ll	ll	ll	lm	ll	lm	ll	ll	ll	ll	lm	ll	lm	lm	lm	ll	lm	ll	lm	ll	ll	lm	ll	ll	lm	lm	ll	lm	lm	lm	ll	lm	ll	ll	lm	ll	ll	lm	ll	ll	lm	lm	ll
un_47070400	<nnxnp>	nn	np	nn	nn	nn	np	np	nn	nn	nn	nn	nn	np	np	nn	np	nn	np	np	nn	nn	np	nn	np	np	nn	np	nn	nn	np	nn	nn	nn	nn	np	nn	np	np	nn	nn	nn	nn	np	nn	np	nn	nn	np
un_47070401	<nnxnp>	nn	np	nn	nn	nn	np	np	nn	nn	nn	nn	nn	np	np	nn	np	nn	np	np	nn	nn	np	nn	np	np	nn	np	nn	nn	np	nn	nn	nn	nn	np	nn	np	np	nn	nn	nn	nn	np	nn	np	nn	nn	np
un_12308450	<lmxll>	lm	lm	lm	lm	ll	ll	ll	ll	lm	ll	lm	ll	ll	ll	ll	lm	ll	lm	lm	lm	ll	lm	ll	lm	ll	ll	lm	ll	ll	lm	lm	ll	lm	lm	lm	ll	lm	ll	ll	lm	ll	ll	lm	ll	ll	lm	lm	ll
un_55853314	<nnxnp>	np	np	--	np	nn	np	np	--	np	np	np	nn	--	nn	np	nn	np	np	nn	--	nn	np	np	np	nn	nn	nn	np	np	np	np	np	--	np	--	--	np	--	np	np	nn	--	np	np	--	--	np	nn
un_18635583	<lmxll>	lm	ll	lm	lm	lm	lm	lm	ll	ll	ll	lm	lm	ll	ll	ll	lm	ll	ll	lm	ll	ll	ll	ll	ll	lm	ll	lm	ll	ll	ll	ll	ll	ll	ll	ll	lm	lm	lm	lm	lm	ll	ll	ll	ll	lm	ll	lm	ll
un_51073033	<lmxll>	lm	ll	lm	lm	lm	lm	lm	ll	ll	ll	lm	lm	ll	ll	ll	lm	ll	ll	lm	ll	ll	ll	ll	ll	lm	ll	lm	ll	ll	ll	ll	ll	ll	ll	ll	lm	lm	lm	lm	lm	ll	ll	ll	ll	lm	ll	lm	ll
un_56039974	<lmxll>	ll	lm	ll	ll	ll	ll	ll	lm	lm	lm	ll	ll	lm	lm	lm	ll	lm	lm	ll	lm	lm	lm	lm	lm	ll	lm	ll	lm	lm	lm	lm	lm	lm	lm	lm	ll	ll	ll	ll	ll	lm	lm	lm	lm	ll	lm	ll	lm
un_19046960	<lmxll>	lm	ll	lm	lm	lm	lm	lm	ll	ll	ll	lm	lm	ll	ll	ll	lm	ll	ll	lm	ll	ll	ll	ll	ll	lm	ll	lm	ll	ll	ll	--	ll	ll	--	ll	lm	lm	lm	lm	lm	ll	ll	ll	ll	lm	ll	lm	ll
un_47540351	<lmxll>	lm	ll	lm	lm	lm	lm	lm	ll	ll	ll	lm	lm	ll	ll	ll	lm	ll	ll	lm	ll	ll	ll	ll	ll	lm	ll	lm	ll	ll	ll	--	ll	ll	ll	ll	lm	lm	lm	lm	lm	ll	ll	ll	ll	lm	--	lm	ll
un_15913822	<hkxhk>	hh	hk	hh	hh	hk	hh	hh	--	hk	hk	hh	--	kk	kk	hk	hk	hk	kk	hh	--	--	hk	hk	hk	hk	--	hk	--	hk	--	hh	hk	--	hk	kk	hh	hh	--	hk	hh	kk	--	hk	hk	--	--	hh	hk
un_57740627	<lmxll>	lm	lm	lm	lm	lm	lm	lm	ll	ll	ll	lm	lm	ll	ll	ll	lm	ll	ll	lm	ll	ll	ll	ll	ll	lm	ll	lm	lm	ll	ll	lm	ll	ll	lm	ll	lm	--	lm	ll	lm	ll	ll	ll	ll	lm	lm	lm	ll
un_40742830	<lmxll>	lm	lm	lm	lm	lm	lm	lm	ll	ll	ll	lm	lm	ll	ll	ll	lm	ll	ll	lm	ll	ll	ll	ll	ll	lm	lm	lm	lm	ll	ll	lm	ll	ll	lm	ll	lm	ll	lm	ll	lm	ll	ll	ll	ll	lm	lm	lm	ll
un_58749235	<nnxnp>	np	nn	np	np	nn	np	np	nn	np	np	np	np	nn	nn	np	nn	np	--	--	nn	np	np	np	np	nn	nn	nn	np	np	--	np	np	nn	nn	nn	np	np	nn	np	np	--	nn	np	np	nn	nn	np	np
un_58375398	<lmxll>	lm	lm	lm	lm	lm	lm	lm	ll	ll	ll	lm	lm	ll	ll	ll	lm	ll	ll	ll	ll	ll	ll	ll	ll	lm	lm	lm	lm	ll	ll	lm	ll	ll	lm	ll	lm	ll	lm	ll	lm	ll	ll	ll	ll	lm	lm	lm	ll
un_58375413	<lmxll>	ll	ll	ll	ll	ll	ll	ll	lm	lm	lm	ll	ll	lm	lm	lm	ll	lm	lm	ll	lm	lm	lm	lm	lm	ll	ll	ll	ll	lm	lm	ll	lm	lm	ll	lm	ll	lm	ll	lm	ll	--	lm	lm	lm	ll	ll	ll	lm
un_41073993	<lmxll>	ll	ll	ll	ll	ll	ll	ll	lm	lm	lm	ll	ll	lm	lm	lm	ll	lm	lm	lm	lm	lm	lm	lm	lm	ll	ll	ll	ll	ll	lm	ll	lm	lm	ll	lm	ll	lm	ll	lm	ll	--	lm	ll	ll	ll	ll	ll	lm
un_45935588	<lmxll>	lm	lm	lm	lm	lm	lm	lm	ll	ll	ll	lm	lm	ll	ll	ll	lm	ll	ll	ll	ll	ll	ll	ll	ll	lm	lm	lm	lm	lm	ll	lm	ll	ll	lm	ll	lm	ll	lm	ll	lm	ll	ll	--	--	lm	lm	lm	ll
un_14452339	<hkxhk>	hh	hk	--	hh	hk	hh	hh	kk	hk	hk	hh	hk	kk	kk	hk	hk	hk	--	kk	hk	hk	hk	hk	hk	hk	hk	hk	hh	hh	kk	hh	kk	--	hh	kk	hh	hk	hk	hk	hh	hk	kk	hh	hh	--	hk	hh	hk
un_70681356	<lmxll>	lm	lm	lm	lm	lm	lm	lm	ll	ll	ll	lm	lm	ll	ll	ll	lm	ll	ll	ll	ll	ll	ll	ll	ll	lm	lm	lm	lm	lm	ll	lm	ll	ll	lm	ll	lm	ll	lm	ll	lm	lm	ll	lm	lm	lm	lm	lm	ll
un_40711855	<lmxll>	lm	lm	lm	lm	lm	lm	lm	ll	ll	ll	lm	lm	ll	ll	ll	lm	ll	ll	ll	ll	ll	ll	ll	ll	lm	lm	lm	lm	lm	ll	lm	ll	ll	lm	ll	lm	ll	lm	ll	lm	lm	ll	lm	lm	lm	lm	lm	ll
un_40711852	<lmxll>	lm	lm	lm	lm	lm	lm	lm	ll	ll	ll	lm	lm	ll	ll	ll	lm	ll	ll	ll	ll	ll	ll	ll	ll	lm	lm	lm	lm	lm	ll	lm	ll	ll	lm	ll	lm	ll	lm	ll	lm	lm	ll	lm	lm	lm	lm	lm	ll
un_58452642	<lmxll>	lm	lm	lm	lm	lm	lm	lm	ll	ll	ll	lm	lm	ll	ll	ll	lm	ll	ll	ll	ll	ll	ll	ll	--	lm	lm	lm	lm	lm	ll	ll	ll	ll	lm	ll	lm	ll	lm	ll	lm	lm	ll	lm	ll	lm	lm	lm	ll
un_58452643	<lmxll>	lm	lm	lm	lm	lm	lm	lm	ll	ll	ll	lm	lm	ll	ll	ll	lm	ll	ll	ll	ll	ll	ll	ll	--	lm	lm	lm	lm	lm	ll	ll	ll	ll	lm	ll	lm	ll	lm	ll	lm	lm	ll	lm	ll	lm	--	lm	ll
un_46554181	<lmxll>	ll	ll	ll	ll	ll	ll	ll	lm	lm	lm	lm	ll	lm	lm	lm	ll	lm	lm	lm	lm	lm	lm	lm	ll	ll	ll	ll	ll	ll	lm	--	lm	lm	ll	lm	ll	lm	ll	lm	ll	ll	lm	ll	--	ll	--	ll	lm
un_14032780	<lmxll>	ll	ll	ll	lm	ll	ll	ll	lm	lm	lm	lm	ll	lm	lm	lm	ll	lm	lm	lm	lm	lm	lm	lm	ll	ll	ll	ll	ll	ll	lm	ll	lm	lm	ll	lm	ll	lm	ll	lm	ll	ll	lm	ll	ll	ll	ll	ll	lm
un_39718083	<lmxll>	lm	lm	lm	ll	lm	lm	lm	ll	ll	ll	ll	lm	ll	ll	ll	lm	ll	ll	ll	ll	ll	ll	ll	lm	lm	lm	lm	lm	lm	ll	lm	ll	ll	lm	ll	lm	ll	lm	ll	lm	lm	ll	lm	lm	lm	lm	lm	ll
un_8478943	<hkxhk>	hh	hk	hh	--	hk	hh	hh	kk	hk	hk	hk	--	--	kk	hk	hk	hk	kk	kk	--	kk	hk	hk	hh	hk	hk	hk	hh	hh	kk	hh	kk	kk	hh	kk	hh	hk	--	hk	hh	hh	kk	hh	hh	hk	kk	hh	hk
un_8478916	<hkxhk>	hh	hk	hh	--	hk	hh	hh	kk	hk	hk	hk	--	--	kk	hk	hk	hk	kk	kk	--	kk	hk	hk	hh	hk	hk	hk	hh	hh	kk	hh	kk	kk	hh	kk	hh	hk	--	hk	hh	hh	kk	hh	hh	hk	kk	hh	hk
un_27251611	<lmxll>	lm	lm	lm	ll	lm	lm	lm	ll	ll	ll	ll	lm	ll	ll	ll	lm	ll	ll	ll	ll	ll	ll	ll	lm	lm	lm	lm	lm	lm	ll	lm	ll	ll	lm	ll	lm	ll	--	ll	lm	lm	ll	lm	lm	--	lm	lm	ll
un_39917221	<hkxhk>	hh	hk	hh	hk	hk	hh	hh	kk	hk	hk	hk	hk	kk	kk	hk	hk	hk	kk	kk	hk	kk	hk	hk	hh	hk	hk	hk	hh	hh	kk	hh	kk	kk	hh	kk	hh	hk	hk	hk	hh	hk	kk	hh	hh	hk	hk	hh	hk
un_18218898	<nnxnp>	np	nn	np	np	nn	np	np	nn	np	np	np	nn	nn	nn	np	nn	np	nn	nn	np	nn	np	np	np	nn	nn	nn	np	np	nn	np	nn	nn	np	nn	np	np	nn	np	np	nn	nn	np	np	nn	nn	np	np
un_30713754	<hkxhk>	hh	hk	hh	hk	hk	hh	hh	kk	hk	hk	hk	hk	kk	kk	hk	hk	hk	kk	kk	hk	kk	hk	hk	hh	hk	hk	hk	hh	hh	kk	hh	kk	kk	hh	kk	hh	hk	hk	hk	hh	hk	kk	hh	hh	hk	hk	hh	hk
un_61755384	<nnxnp>	np	nn	np	np	nn	np	np	nn	np	np	np	nn	nn	nn	np	nn	np	nn	nn	np	nn	np	np	np	nn	nn	nn	np	np	nn	np	nn	nn	np	nn	np	np	nn	np	np	nn	nn	np	np	nn	nn	np	np
un_9813352	<nnxnp>	nn	np	nn	nn	np	nn	nn	np	nn	nn	nn	np	np	np	nn	np	nn	np	np	nn	np	nn	nn	nn	np	np	np	nn	nn	np	nn	np	np	nn	np	nn	nn	np	nn	nn	np	np	nn	nn	np	np	nn	nn
un_12867589	<nnxnp>	nn	np	nn	nn	np	nn	nn	np	nn	nn	nn	np	np	np	nn	np	nn	np	np	nn	np	nn	nn	nn	np	np	np	nn	nn	np	nn	np	np	nn	np	nn	nn	np	nn	nn	np	np	nn	nn	np	np	nn	nn
un_37757938	<hkxhk>	kk	hk	kk	--	hk	kk	kk	hh	hk	hk	hk	hk	hh	hh	hk	hk	hk	hh	hh	hk	hh	--	hk	kk	hk	hk	hk	kk	kk	hh	kk	hh	hh	kk	hh	kk	hk	hk	hk	kk	hk	hh	kk	kk	hk	hk	kk	hk
un_43196180	<lmxll>	ll	--	ll	--	--	ll	ll	lm	lm	--	lm	ll	lm	lm	--	lm	lm	lm	lm	lm	lm	--	lm	ll	ll	ll	--	ll	ll	lm	ll	lm	lm	ll	lm	ll	lm	--	--	ll	lm	lm	ll	ll	--	ll	ll	--
un_5843584	<hkxhk>	kk	hk	kk	hk	hk	kk	kk	hh	hk	--	hk	hk	hh	hh	hk	hh	hk	hh	hh	hk	hh	hk	hk	kk	hk	hk	hk	kk	kk	hh	kk	hh	hh	kk	hh	kk	hk	hk	hk	kk	--	hh	kk	kk	hh	hk	kk	hk
un_10297319	<nnxnp>	np	nn	np	np	nn	np	np	nn	np	np	np	nn	nn	nn	np	nn	np	nn	nn	np	nn	np	np	np	nn	nn	nn	np	np	nn	np	nn	nn	np	nn	np	np	nn	np	np	--	nn	np	np	nn	nn	np	np
un_5078210	<nnxnp>	np	nn	np	np	nn	np	np	nn	np	np	np	nn	np	nn	np	nn	np	nn	nn	np	nn	np	np	np	nn	nn	nn	np	np	nn	np	nn	nn	np	nn	np	np	nn	np	np	nn	nn	np	np	nn	nn	np	np
un_47048458	<nnxnp>	np	nn	np	np	nn	np	np	nn	np	np	np	nn	np	nn	np	nn	np	nn	nn	np	nn	np	np	np	nn	nn	nn	np	np	nn	np	nn	nn	np	nn	np	np	nn	np	np	--	nn	np	np	nn	nn	np	np
un_61755299	<lmxll>	--	--	ll	--	ll	ll	ll	--	lm	lm	lm	ll	lm	lm	lm	lm	lm	lm	lm	--	lm	--	lm	ll	--	ll	ll	ll	ll	lm	--	lm	lm	ll	lm	ll	lm	ll	lm	ll	ll	--	ll	ll	lm	ll	ll	lm
un_16784617	<nnxnp>	np	nn	np	np	nn	np	np	nn	np	np	np	nn	np	nn	np	nn	np	nn	nn	np	nn	np	np	np	nn	nn	nn	np	np	nn	np	nn	nn	np	nn	np	np	nn	np	np	np	nn	np	np	nn	nn	np	np
un_20052945	<nnxnp>	nn	np	nn	nn	np	nn	nn	np	nn	nn	nn	np	nn	np	nn	np	nn	np	np	nn	np	nn	nn	nn	np	np	np	nn	nn	np	nn	np	np	nn	np	nn	nn	np	nn	nn	nn	np	nn	nn	np	np	nn	--
un_31130958	<nnxnp>	nn	np	nn	nn	np	nn	nn	np	nn	nn	nn	np	nn	np	nn	np	nn	np	np	nn	np	nn	nn	nn	np	np	np	nn	nn	np	nn	np	np	nn	np	nn	nn	np	nn	nn	nn	np	nn	nn	np	np	nn	np
un_58700069	<nnxnp>	np	nn	np	np	nn	np	np	nn	np	np	np	nn	np	nn	np	nn	np	nn	nn	np	nn	np	np	np	nn	nn	nn	np	np	nn	np	nn	nn	np	nn	np	np	nn	np	np	np	nn	np	np	nn	nn	np	nn
un_53538806	<nnxnp>	np	nn	np	np	nn	np	np	nn	np	np	np	nn	np	nn	np	nn	np	nn	nn	np	nn	np	np	np	nn	nn	nn	np	np	nn	np	nn	nn	np	nn	np	np	nn	np	np	np	nn	np	np	nn	nn	np	nn
un_30640224	<nnxnp>	np	nn	np	np	nn	np	np	nn	np	np	np	nn	np	nn	np	nn	np	nn	nn	np	nn	np	np	np	nn	nn	nn	np	np	nn	np	nn	nn	np	nn	np	np	nn	np	np	np	nn	np	np	nn	nn	np	nn
un_70994032	<nnxnp>	np	nn	np	np	nn	np	np	nn	np	np	np	nn	np	nn	np	nn	np	nn	nn	np	nn	np	np	np	nn	nn	nn	np	np	nn	np	nn	nn	np	nn	np	np	nn	np	np	np	nn	np	np	nn	nn	np	nn
un_28017615	<nnxnp>	np	nn	np	np	nn	np	np	nn	np	np	np	nn	np	nn	np	nn	np	nn	nn	np	nn	np	np	np	nn	nn	nn	np	np	nn	np	nn	nn	np	nn	np	np	nn	np	np	np	nn	np	np	nn	nn	np	nn
un_40303673	<lmxll>	lm	lm	lm	--	lm	lm	lm	ll	--	ll	ll	lm	ll	ll	ll	ll	ll	--	--	ll	--	ll	ll	lm	lm	lm	--	lm	lm	ll	lm	ll	ll	lm	ll	lm	--	lm	--	--	--	ll	lm	--	ll	lm	lm	ll
un_29293888	<nnxnp>	np	nn	np	np	nn	np	np	nn	np	np	np	nn	np	nn	np	nn	np	nn	nn	np	nn	np	np	np	nn	nn	nn	np	np	nn	np	nn	nn	np	nn	np	np	nn	np	np	np	nn	np	np	nn	nn	np	nn
un_43105802	<nnxnp>	np	nn	np	np	nn	np	np	nn	np	np	np	nn	np	nn	np	nn	np	nn	nn	np	nn	np	np	np	nn	nn	nn	np	np	nn	np	nn	nn	np	nn	np	np	nn	np	np	--	nn	np	np	nn	nn	np	nn
un_9107025	<nnxnp>	np	nn	np	np	nn	np	np	nn	np	np	np	nn	np	nn	np	nn	np	nn	nn	np	nn	np	np	np	nn	nn	nn	np	np	nn	np	nn	nn	np	nn	np	np	nn	np	np	np	nn	np	np	nn	nn	np	nn
un_53745658	<nnxnp>	nn	np	nn	nn	np	nn	nn	np	nn	nn	nn	np	nn	np	nn	np	nn	np	np	nn	np	nn	nn	nn	np	np	np	nn	nn	np	nn	np	np	nn	np	nn	nn	np	nn	nn	np	np	nn	nn	np	np	nn	nn
un_19737680	<nnxnp>	np	nn	np	np	nn	np	np	nn	np	np	np	nn	np	nn	np	nn	np	nn	nn	np	nn	np	np	np	nn	nn	nn	np	np	nn	np	nn	nn	np	nn	np	np	nn	np	np	--	nn	np	np	nn	nn	np	np
un_61968266	<hkxhk>	kk	hk	kk	--	hk	--	kk	hh	--	hk	hk	hk	hk	hh	hk	hh	hk	--	hh	hk	hh	hk	hk	kk	hk	hk	hk	kk	kk	hh	kk	hh	hh	kk	hh	kk	--	hk	--	kk	--	hh	kk	--	hh	hk	kk	--
un_40660470	<nnxnp>	np	nn	np	np	nn	nn	np	nn	np	np	np	nn	np	nn	np	nn	np	nn	nn	np	nn	np	np	np	nn	nn	nn	np	np	nn	np	nn	nn	np	nn	np	np	nn	np	np	nn	nn	np	np	nn	nn	np	np
un_17676546	<lmxll>	lm	lm	lm	ll	lm	lm	lm	ll	ll	lm	ll	lm	ll	ll	ll	ll	ll	--	ll	ll	ll	ll	ll	lm	lm	lm	--	lm	lm	ll	lm	ll	ll	lm	ll	lm	ll	lm	--	lm	--	ll	lm	lm	ll	lm	lm	ll
un_41854953	<nnxnp>	np	nn	np	np	nn	nn	np	nn	np	np	np	nn	np	nn	np	nn	np	nn	nn	np	nn	np	np	np	nn	nn	nn	np	np	nn	np	nn	nn	np	nn	np	np	nn	np	np	np	nn	np	np	nn	nn	np	nn
un_44597671	<lmxll>	lm	lm	lm	ll	lm	lm	lm	ll	ll	lm	ll	lm	ll	ll	ll	ll	ll	lm	ll	ll	ll	ll	ll	lm	lm	lm	lm	lm	lm	ll	lm	ll	ll	lm	ll	lm	ll	lm	ll	lm	lm	ll	lm	lm	ll	lm	lm	ll
un_24887674	<lmxll>	ll	ll	ll	lm	ll	ll	ll	lm	lm	ll	lm	ll	lm	lm	lm	lm	lm	ll	lm	lm	lm	lm	lm	ll	ll	ll	ll	ll	ll	lm	ll	lm	lm	ll	lm	ll	lm	ll	lm	ll	ll	lm	ll	ll	lm	ll	ll	lm
un_54926402	<lmxll>	lm	lm	lm	ll	lm	lm	lm	ll	ll	lm	ll	lm	ll	ll	ll	ll	ll	lm	ll	ll	ll	ll	ll	lm	lm	lm	lm	lm	lm	ll	lm	ll	ll	lm	ll	lm	ll	lm	ll	lm	lm	ll	lm	lm	ll	lm	lm	ll
un_12805159	<lmxll>	lm	lm	lm	ll	lm	lm	lm	ll	ll	lm	ll	lm	ll	ll	ll	ll	ll	lm	ll	ll	ll	ll	ll	lm	lm	lm	lm	lm	lm	ll	lm	ll	ll	lm	ll	lm	ll	lm	ll	lm	lm	ll	lm	lm	ll	lm	lm	ll
un_58806455	<nnxnp>	np	nn	np	np	nn	np	np	nn	np	np	np	nn	np	nn	np	nn	np	nn	nn	np	nn	np	np	np	nn	nn	nn	np	np	nn	np	nn	nn	np	nn	np	np	nn	np	np	np	nn	np	np	nn	nn	np	nn
un_37287273	<nnxnp>	np	nn	np	np	nn	np	np	nn	np	np	np	nn	np	nn	np	nn	np	nn	nn	np	nn	np	np	np	nn	nn	nn	np	np	nn	np	nn	nn	np	nn	np	np	nn	np	np	np	nn	np	np	nn	nn	np	nn
un_55281251	<lmxll>	lm	lm	lm	ll	lm	lm	lm	ll	ll	lm	ll	lm	ll	ll	ll	ll	ll	lm	ll	ll	ll	ll	ll	lm	lm	lm	lm	lm	lm	ll	lm	ll	ll	lm	ll	lm	ll	lm	ll	lm	lm	ll	lm	lm	ll	lm	lm	ll
un_57888627	<nnxnp>	np	nn	np	np	nn	np	np	nn	np	np	np	nn	np	nn	np	nn	np	nn	nn	np	nn	np	np	np	nn	nn	nn	np	np	nn	np	nn	nn	np	nn	np	np	nn	np	np	np	nn	np	np	nn	nn	np	nn
un_49611845	<nnxnp>	np	nn	np	np	nn	np	np	nn	np	np	np	nn	np	nn	np	nn	np	nn	nn	np	nn	np	np	np	nn	nn	nn	np	np	nn	np	nn	nn	np	nn	np	np	nn	np	np	np	nn	np	np	nn	nn	np	nn
un_46681582	<nnxnp>	np	nn	np	np	nn	np	np	nn	np	np	np	nn	np	nn	np	nn	np	nn	nn	np	nn	np	np	np	nn	nn	nn	np	np	nn	np	nn	nn	np	nn	np	np	nn	np	np	np	nn	np	np	nn	nn	np	nn
un_40660432	<lmxll>	lm	lm	lm	ll	lm	--	lm	ll	--	lm	ll	lm	ll	ll	ll	ll	ll	lm	ll	ll	ll	ll	ll	--	lm	lm	lm	lm	lm	--	--	ll	ll	lm	ll	lm	ll	lm	ll	lm	lm	ll	lm	lm	ll	lm	lm	ll
un_54809890	<nnxnp>	np	nn	np	np	nn	np	np	nn	np	np	np	nn	np	nn	np	nn	np	nn	nn	np	nn	np	np	np	nn	nn	nn	np	np	nn	np	nn	nn	np	nn	np	np	nn	np	np	np	nn	np	np	nn	nn	np	nn
un_54809898	<nnxnp>	np	nn	np	np	nn	np	np	nn	np	np	np	nn	np	nn	np	nn	np	nn	nn	np	nn	np	np	np	nn	nn	nn	np	np	nn	np	nn	nn	np	nn	np	np	nn	np	np	np	nn	np	np	nn	nn	np	nn
un_54298363	<lmxll>	lm	lm	--	ll	lm	--	lm	ll	--	lm	ll	lm	ll	ll	ll	ll	--	--	--	ll	ll	ll	ll	--	lm	lm	lm	--	--	--	--	--	ll	--	ll	lm	ll	lm	ll	--	lm	ll	--	lm	ll	lm	lm	ll
un_56795014	<nnxnp>	np	nn	np	np	nn	np	np	nn	np	np	np	nn	np	nn	np	nn	np	nn	nn	np	nn	np	np	np	nn	nn	nn	np	np	nn	np	nn	nn	np	nn	np	np	nn	np	np	np	nn	np	np	nn	nn	np	nn
un_14851027	<nnxnp>	np	nn	np	np	nn	np	np	nn	np	np	np	nn	np	nn	np	nn	np	nn	nn	np	nn	np	np	np	nn	nn	nn	np	np	nn	np	nn	nn	np	nn	np	np	nn	np	np	np	nn	np	np	nn	nn	np	nn
un_68906474	<nnxnp>	nn	np	nn	nn	np	nn	nn	np	nn	nn	nn	np	nn	np	nn	np	nn	np	np	nn	np	nn	nn	nn	np	np	np	nn	nn	np	nn	np	np	nn	np	nn	nn	np	nn	nn	nn	np	nn	nn	np	np	nn	np
un_68906384	<nnxnp>	np	nn	np	np	nn	np	np	nn	np	np	np	nn	np	nn	np	nn	np	nn	nn	np	nn	np	np	np	nn	nn	nn	np	np	nn	np	nn	nn	np	nn	np	np	nn	np	np	np	nn	np	np	nn	nn	np	nn
un_55310035	<nnxnp>	np	nn	np	np	nn	np	np	nn	np	np	np	nn	np	nn	np	nn	np	nn	nn	np	nn	np	np	np	nn	nn	nn	np	np	nn	np	nn	nn	np	nn	np	np	nn	np	np	np	nn	np	np	nn	nn	np	nn
un_58280459	<nnxnp>	np	nn	np	np	nn	np	np	nn	np	np	np	nn	np	nn	np	nn	np	nn	nn	np	nn	np	np	np	nn	nn	nn	np	np	nn	np	nn	nn	np	nn	np	np	nn	np	np	np	nn	np	np	nn	nn	np	nn
un_7263455	<lmxll>	ll	ll	ll	lm	ll	--	ll	lm	lm	ll	lm	ll	--	--	lm	--	--	--	--	lm	lm	--	lm	ll	ll	ll	ll	ll	ll	lm	--	lm	lm	ll	--	ll	--	ll	--	--	ll	lm	ll	ll	lm	ll	ll	lm
un_49611822	<nnxnp>	nn	np	nn	nn	np	nn	nn	np	nn	nn	nn	np	nn	np	nn	np	nn	--	np	nn	np	nn	nn	nn	np	np	np	nn	nn	np	nn	np	--	nn	np	nn	nn	--	nn	nn	nn	np	nn	nn	np	np	nn	np
un_49611832	<nnxnp>	nn	np	nn	nn	np	nn	nn	np	nn	nn	nn	np	nn	np	nn	np	nn	--	np	nn	np	nn	nn	nn	np	np	np	nn	nn	np	nn	np	--	nn	np	nn	nn	--	nn	nn	nn	np	nn	nn	np	np	nn	np
un_56715047	<lmxll>	ll	ll	ll	lm	ll	ll	ll	lm	lm	ll	lm	ll	lm	lm	lm	--	lm	--	lm	lm	lm	--	ll	ll	ll	ll	ll	ll	ll	lm	ll	lm	lm	ll	ll	ll	lm	ll	lm	ll	ll	lm	ll	ll	lm	ll	ll	lm
un_29546855	<lmxll>	ll	ll	ll	lm	ll	ll	ll	lm	lm	ll	lm	ll	lm	lm	lm	lm	lm	ll	lm	ll	lm	lm	ll	ll	ll	ll	ll	ll	ll	lm	ll	lm	lm	ll	ll	ll	lm	ll	lm	ll	ll	lm	ll	ll	lm	ll	ll	lm
un_56715091	<nnxnp>	nn	np	nn	nn	np	nn	nn	np	nn	nn	nn	np	nn	np	nn	np	nn	--	np	nn	np	nn	nn	nn	np	np	np	nn	nn	np	nn	--	--	nn	np	nn	nn	--	nn	nn	nn	np	nn	nn	np	np	nn	np
un_70994064	<lmxll>	ll	ll	ll	lm	ll	ll	ll	lm	lm	ll	lm	ll	lm	lm	lm	lm	lm	ll	lm	--	lm	lm	ll	ll	ll	ll	ll	ll	ll	lm	ll	lm	lm	ll	ll	ll	lm	ll	lm	ll	ll	lm	ll	ll	lm	ll	ll	lm
un_19343979	<hkxhk>	hh	hk	hh	hk	hk	hh	hh	kk	hk	hh	hk	hk	hk	kk	hk	kk	hk	hh	kk	hh	kk	hk	hh	hh	hk	hk	hk	hh	hh	kk	hh	--	--	hh	hk	hh	hk	--	hk	hh	hh	kk	hh	hh	kk	hk	hh	kk
un_19344005	<lmxll>	lm	lm	lm	ll	lm	lm	lm	ll	ll	lm	ll	lm	ll	ll	ll	ll	ll	lm	ll	lm	ll	ll	lm	lm	lm	lm	lm	lm	lm	ll	lm	ll	ll	lm	lm	lm	ll	lm	ll	lm	lm	ll	lm	lm	ll	lm	lm	ll
un_54512841	<lmxll>	ll	ll	ll	lm	ll	ll	ll	lm	lm	ll	lm	ll	lm	lm	lm	lm	lm	ll	lm	ll	lm	lm	ll	ll	ll	ll	ll	ll	ll	lm	ll	lm	lm	ll	ll	ll	lm	ll	lm	ll	ll	lm	ll	ll	lm	ll	ll	lm
un_54512839	<lmxll>	ll	ll	ll	lm	ll	ll	ll	lm	lm	ll	lm	ll	lm	lm	lm	lm	lm	ll	lm	ll	lm	lm	ll	ll	ll	ll	ll	ll	ll	lm	ll	lm	lm	ll	ll	ll	lm	ll	lm	ll	ll	lm	ll	ll	lm	ll	ll	lm
un_40458824	<lmxll>	lm	lm	lm	ll	lm	lm	lm	ll	ll	lm	ll	lm	ll	ll	ll	ll	ll	lm	ll	lm	ll	ll	lm	lm	lm	lm	lm	lm	lm	ll	lm	ll	ll	lm	lm	lm	ll	lm	ll	lm	lm	ll	lm	lm	ll	lm	lm	ll
un_58102288	<lmxll>	ll	ll	ll	lm	ll	ll	ll	lm	lm	ll	lm	ll	lm	lm	lm	lm	lm	ll	lm	ll	lm	lm	ll	ll	ll	ll	ll	ll	ll	lm	ll	lm	lm	ll	ll	ll	lm	ll	lm	ll	ll	lm	ll	ll	lm	ll	ll	lm
un_15447564	<nnxnp>	np	nn	np	np	nn	np	np	nn	np	np	np	nn	np	nn	np	nn	np	nn	nn	np	nn	np	np	np	nn	nn	nn	np	np	nn	np	--	nn	np	nn	np	np	nn	np	np	np	nn	np	np	nn	nn	np	nn
un_58146086	<nnxnp>	np	nn	np	np	nn	np	np	nn	np	np	np	nn	np	nn	np	nn	np	nn	nn	np	nn	np	np	np	nn	nn	nn	np	np	nn	np	nn	nn	np	nn	np	np	nn	np	np	np	nn	np	np	nn	nn	np	nn
un_17913689	<nnxnp>	nn	np	nn	nn	np	nn	nn	np	nn	nn	nn	np	nn	np	nn	np	nn	np	np	nn	np	nn	nn	nn	np	np	np	nn	nn	np	nn	np	np	nn	np	nn	nn	np	nn	nn	nn	np	nn	nn	np	np	nn	np
un_55607330	<nnxnp>	nn	np	nn	nn	np	nn	nn	np	nn	nn	nn	np	nn	np	nn	np	nn	np	np	nn	np	nn	nn	nn	np	np	np	nn	nn	np	nn	np	np	nn	np	nn	nn	np	nn	nn	nn	np	nn	nn	np	np	nn	np
un_32364878	<lmxll>	lm	lm	lm	ll	lm	--	lm	ll	--	lm	ll	lm	ll	ll	ll	ll	ll	lm	ll	lm	ll	ll	lm	lm	lm	lm	lm	--	lm	ll	lm	ll	ll	lm	lm	lm	ll	lm	ll	--	lm	ll	lm	--	ll	lm	lm	ll
un_44018571	<lmxll>	lm	lm	lm	ll	lm	--	lm	ll	--	lm	ll	lm	ll	ll	ll	ll	ll	lm	ll	lm	ll	ll	lm	lm	lm	lm	lm	--	lm	ll	lm	ll	ll	lm	lm	lm	ll	lm	ll	--	lm	ll	lm	ll	ll	lm	lm	ll
un_42395334	<nnxnp>	np	nn	np	np	nn	np	np	nn	np	np	np	nn	np	nn	np	nn	np	nn	nn	np	nn	np	np	np	nn	nn	nn	np	np	nn	np	nn	nn	np	nn	np	np	nn	np	np	np	nn	np	np	nn	nn	np	nn
un_19126680	<nnxnp>	np	nn	np	np	nn	np	np	nn	np	np	np	nn	np	nn	np	nn	np	nn	nn	np	nn	np	np	np	nn	nn	nn	np	np	nn	np	nn	nn	np	nn	np	np	nn	np	np	np	nn	np	np	nn	nn	np	nn
un_43650576	<lmxll>	lm	lm	lm	ll	lm	--	lm	ll	--	lm	ll	lm	ll	ll	ll	ll	ll	lm	ll	lm	ll	ll	lm	lm	lm	lm	lm	--	lm	ll	lm	ll	ll	lm	lm	lm	ll	lm	ll	--	lm	ll	lm	--	ll	lm	lm	ll
un_29631278	<lmxll>	lm	lm	lm	ll	lm	--	lm	ll	--	lm	ll	lm	ll	ll	ll	ll	ll	lm	ll	lm	ll	ll	lm	lm	lm	lm	lm	--	lm	ll	lm	ll	ll	lm	lm	lm	ll	lm	ll	--	lm	ll	lm	--	ll	lm	lm	ll
un_81536114	<lmxll>	lm	lm	lm	ll	lm	--	lm	ll	--	lm	ll	lm	ll	ll	ll	ll	ll	lm	ll	lm	ll	ll	lm	lm	lm	lm	lm	--	lm	ll	lm	ll	ll	lm	lm	lm	ll	lm	ll	--	lm	ll	lm	--	ll	lm	lm	ll
un_58910785	<lmxll>	ll	ll	ll	lm	ll	ll	ll	lm	--	ll	lm	ll	lm	lm	lm	lm	lm	ll	lm	ll	lm	lm	ll	ll	ll	ll	ll	ll	ll	lm	ll	lm	lm	ll	ll	ll	lm	ll	lm	ll	ll	lm	ll	ll	lm	ll	ll	lm
un_47333791	<lmxll>	lm	lm	lm	ll	lm	lm	lm	ll	lm	lm	ll	lm	ll	ll	ll	ll	ll	lm	ll	lm	ll	ll	lm	lm	lm	lm	lm	lm	lm	ll	lm	ll	ll	lm	lm	lm	ll	lm	ll	lm	lm	ll	lm	lm	ll	lm	lm	ll
un_42006061	<nnxnp>	np	nn	np	np	nn	np	np	nn	np	np	np	nn	np	nn	np	nn	np	nn	nn	np	nn	np	np	np	nn	nn	nn	np	np	nn	np	nn	nn	np	nn	np	np	nn	np	np	np	nn	np	np	nn	nn	np	nn
un_21754178	<lmxll>	ll	ll	ll	lm	ll	ll	ll	lm	ll	ll	lm	ll	lm	lm	lm	lm	lm	ll	lm	ll	lm	lm	ll	ll	ll	ll	ll	ll	ll	lm	ll	lm	lm	ll	ll	ll	lm	ll	lm	ll	ll	lm	ll	ll	lm	ll	ll	lm
un_9316429	<lmxll>	ll	ll	ll	lm	ll	ll	ll	lm	ll	ll	lm	ll	lm	lm	lm	lm	lm	ll	lm	ll	lm	lm	ll	ll	ll	ll	ll	ll	ll	lm	ll	lm	lm	ll	ll	ll	lm	ll	lm	ll	ll	lm	ll	ll	lm	ll	ll	lm
un_58126739	<nnxnp>	np	nn	np	np	nn	np	np	nn	np	np	np	nn	np	nn	np	nn	np	nn	nn	np	nn	np	np	np	nn	nn	nn	np	np	nn	np	nn	nn	np	nn	np	np	nn	np	np	np	nn	np	np	nn	nn	np	nn
un_17578358	<lmxll>	lm	lm	lm	ll	lm	lm	lm	ll	lm	lm	ll	lm	ll	ll	ll	ll	ll	lm	ll	lm	ll	ll	lm	lm	lm	lm	lm	lm	lm	ll	lm	ll	ll	lm	lm	lm	ll	lm	ll	lm	lm	ll	lm	lm	ll	lm	lm	ll
un_53143452	<nnxnp>	nn	np	nn	nn	np	nn	nn	np	nn	nn	nn	np	nn	np	nn	np	nn	np	np	nn	np	nn	nn	nn	np	np	np	nn	nn	np	nn	np	np	nn	np	nn	nn	--	nn	nn	nn	np	nn	nn	np	np	nn	np
un_45459707	<lmxll>	lm	lm	lm	ll	lm	lm	lm	ll	lm	lm	ll	lm	ll	ll	ll	ll	ll	ll	ll	lm	ll	ll	lm	lm	lm	lm	lm	lm	lm	ll	lm	ll	ll	ll	lm	lm	ll	lm	ll	lm	lm	ll	lm	lm	ll	lm	lm	ll
un_44960464	<nnxnp>	np	nn	np	np	nn	np	np	nn	np	np	np	nn	np	nn	np	nn	np	nn	nn	np	nn	np	np	np	nn	nn	nn	np	np	nn	np	nn	nn	np	nn	np	np	--	np	np	np	nn	np	np	nn	nn	np	nn
un_56372054	<lmxll>	lm	lm	lm	ll	lm	lm	lm	ll	lm	lm	ll	lm	ll	ll	ll	ll	ll	ll	ll	lm	ll	ll	lm	lm	lm	lm	lm	lm	lm	ll	lm	ll	ll	ll	lm	lm	ll	lm	ll	lm	lm	ll	lm	lm	ll	lm	lm	ll
un_56372012	<lmxll>	ll	ll	ll	lm	ll	ll	ll	lm	ll	ll	lm	ll	lm	lm	lm	lm	lm	lm	lm	ll	lm	lm	ll	ll	ll	ll	ll	ll	ll	lm	ll	lm	lm	lm	ll	ll	lm	ll	lm	ll	ll	lm	ll	ll	lm	ll	ll	lm
un_59441665	<nnxnp>	nn	np	nn	nn	np	nn	nn	np	nn	nn	nn	np	nn	np	nn	np	nn	np	np	nn	np	nn	nn	nn	np	--	np	nn	nn	--	nn	np	np	nn	--	nn	nn	--	nn	nn	nn	np	nn	nn	np	np	nn	np
un_54142560	<lmxll>	lm	--	lm	ll	lm	lm	lm	ll	lm	lm	ll	lm	ll	ll	ll	ll	ll	ll	ll	lm	ll	ll	lm	lm	lm	lm	lm	lm	lm	ll	lm	ll	ll	ll	lm	lm	ll	lm	ll	lm	lm	ll	lm	lm	ll	lm	lm	ll
un_17916155	<lmxll>	lm	--	lm	ll	lm	lm	lm	ll	lm	lm	ll	lm	ll	ll	ll	ll	ll	--	ll	lm	ll	ll	lm	lm	lm	lm	lm	lm	lm	ll	lm	ll	ll	--	lm	lm	ll	lm	ll	lm	lm	ll	lm	lm	ll	lm	lm	ll
un_10399788	<lmxll>	lm	ll	lm	ll	lm	lm	lm	ll	lm	lm	ll	lm	ll	ll	ll	ll	ll	--	ll	lm	ll	ll	lm	lm	lm	lm	lm	lm	lm	ll	lm	ll	ll	ll	lm	lm	ll	lm	ll	lm	lm	ll	lm	lm	ll	lm	lm	ll
un_58243539	<lmxll>	lm	ll	lm	ll	lm	lm	lm	ll	lm	lm	ll	lm	ll	ll	ll	ll	ll	--	ll	lm	ll	ll	lm	lm	lm	lm	lm	lm	lm	ll	lm	ll	ll	--	lm	lm	ll	lm	ll	lm	lm	ll	lm	lm	ll	lm	lm	ll
un_40461119	<nnxnp>	nn	np	nn	nn	np	nn	nn	np	nn	nn	nn	np	nn	np	nn	np	nn	np	np	nn	np	nn	nn	nn	np	--	np	nn	nn	--	nn	np	np	nn	nn	nn	nn	np	nn	nn	nn	np	nn	nn	np	--	nn	np
un_42467493	<lmxll>	lm	lm	lm	ll	lm	lm	lm	ll	lm	lm	ll	lm	ll	ll	ll	ll	ll	lm	ll	lm	ll	ll	lm	lm	lm	lm	lm	lm	lm	ll	lm	ll	ll	lm	lm	lm	ll	lm	ll	lm	lm	ll	lm	lm	ll	lm	lm	ll
un_16896728	<lmxll>	ll	ll	ll	lm	ll	ll	ll	lm	ll	ll	lm	ll	lm	lm	lm	lm	lm	ll	lm	ll	lm	lm	ll	ll	ll	ll	ll	ll	ll	lm	ll	lm	lm	ll	ll	ll	lm	ll	lm	ll	ll	lm	ll	ll	lm	ll	ll	lm
un_16975510	<lmxll>	ll	--	ll	lm	ll	ll	ll	lm	ll	ll	lm	ll	lm	lm	lm	lm	lm	--	lm	ll	lm	lm	ll	ll	ll	ll	ll	ll	ll	lm	ll	lm	lm	ll	ll	ll	lm	ll	lm	ll	ll	lm	ll	ll	lm	ll	ll	lm
un_16975545	<lmxll>	ll	--	ll	lm	ll	ll	ll	lm	ll	ll	lm	ll	lm	lm	lm	lm	lm	--	lm	ll	lm	lm	ll	ll	ll	ll	ll	ll	ll	lm	ll	lm	lm	--	ll	ll	lm	ll	lm	ll	ll	lm	ll	ll	lm	ll	ll	lm
un_56501082	<nnxnp>	np	nn	np	np	nn	np	np	nn	np	np	np	nn	np	nn	np	nn	np	nn	nn	np	nn	np	np	np	nn	nn	nn	np	np	--	np	nn	nn	np	np	np	np	nn	np	np	np	nn	np	np	nn	--	np	nn
un_30387584	<nnxnp>	nn	np	nn	nn	np	nn	nn	np	nn	nn	nn	np	nn	np	nn	np	nn	np	np	nn	np	nn	nn	nn	np	np	np	nn	nn	--	nn	np	np	nn	nn	nn	nn	np	nn	nn	nn	np	nn	nn	np	np	nn	np
un_30309312	<lmxll>	ll	lm	ll	lm	ll	ll	ll	lm	ll	ll	lm	ll	lm	lm	lm	lm	lm	lm	lm	ll	lm	lm	ll	ll	ll	ll	ll	ll	ll	lm	ll	lm	lm	--	ll	ll	lm	ll	lm	ll	ll	lm	ll	ll	lm	ll	ll	lm
un_54043756	<nnxnp>	nn	np	nn	nn	np	nn	nn	np	nn	nn	nn	np	nn	np	nn	np	nn	np	np	nn	np	nn	nn	nn	np	np	np	nn	nn	np	nn	np	np	nn	nn	nn	nn	np	nn	nn	nn	np	nn	nn	np	np	nn	np
un_57093741	<lmxll>	ll	lm	ll	lm	ll	ll	ll	lm	ll	ll	lm	ll	lm	lm	lm	lm	lm	lm	lm	ll	lm	lm	--	ll	--	ll	ll	ll	ll	lm	ll	lm	lm	lm	ll	ll	lm	ll	lm	ll	ll	lm	ll	ll	lm	ll	ll	lm
un_54043664	<lmxll>	ll	lm	ll	lm	ll	ll	ll	lm	ll	ll	lm	ll	lm	lm	lm	lm	lm	lm	lm	ll	lm	lm	ll	ll	lm	ll	ll	ll	ll	lm	ll	lm	lm	lm	ll	ll	lm	ll	ll	ll	ll	lm	ll	ll	lm	ll	ll	lm
un_57217980	<lmxll>	lm	ll	lm	ll	lm	lm	lm	ll	lm	lm	ll	lm	ll	ll	ll	ll	ll	ll	ll	lm	ll	ll	ll	lm	ll	lm	lm	lm	lm	ll	lm	ll	ll	ll	lm	lm	ll	ll	lm	lm	lm	ll	lm	lm	ll	lm	lm	ll
un_40408034	<lmxll>	lm	ll	lm	ll	lm	lm	lm	ll	lm	lm	ll	lm	ll	ll	ll	ll	ll	ll	ll	lm	ll	ll	ll	lm	ll	lm	lm	lm	lm	ll	lm	ll	ll	ll	lm	ll	ll	ll	lm	lm	lm	ll	lm	lm	ll	lm	lm	ll
un_13570939	<hkxhk>	hh	kk	hh	hk	hk	hh	hh	kk	hh	hh	hk	hk	hk	kk	hk	kk	hk	kk	kk	hh	kk	hk	hk	hh	kk	hk	hk	hh	hh	kk	hk	kk	kk	hk	hh	hk	hk	kk	hh	hh	hh	kk	hh	hh	kk	hk	hh	kk
un_13487182	<hkxhk>	hh	kk	hh	hk	hk	hh	hh	kk	hh	hh	hk	hk	hk	kk	hk	kk	hk	hk	kk	hh	kk	hk	hk	hh	kk	hk	hk	hh	hh	kk	hk	kk	kk	hk	hh	hk	hk	kk	hh	hh	hh	kk	hh	hh	kk	kk	hh	kk
un_33349896	<hkxhk>	hh	kk	hh	hk	hk	hh	hh	kk	hh	hh	hk	hk	hk	kk	hk	kk	hk	hk	kk	hh	kk	hk	hk	hh	kk	hk	hk	hh	hh	kk	hk	kk	kk	hk	hh	hk	hk	kk	hh	hh	hh	kk	hh	hh	kk	kk	hh	kk
un_40499820	<hkxhk>	hh	kk	hh	hk	hk	hh	hh	kk	hh	hh	hk	hk	--	kk	hk	kk	hk	hk	kk	hh	kk	hk	hk	hh	kk	hk	hk	hh	hh	kk	hk	kk	kk	kk	hh	hk	hk	kk	hh	hh	hh	kk	hh	hh	kk	kk	hh	kk
un_35309712	<lmxll>	ll	lm	ll	lm	ll	ll	ll	lm	ll	lm	lm	ll	lm	lm	lm	lm	lm	lm	lm	ll	lm	lm	lm	ll	lm	ll	ll	ll	ll	lm	ll	lm	lm	--	ll	lm	lm	lm	ll	ll	ll	lm	ll	ll	lm	lm	ll	lm
un_55468315	<lmxll>	ll	lm	ll	lm	ll	ll	ll	lm	ll	lm	lm	--	lm	lm	lm	lm	lm	lm	lm	ll	lm	lm	lm	ll	lm	ll	ll	ll	ll	lm	ll	lm	lm	--	ll	lm	lm	lm	ll	ll	ll	lm	ll	ll	lm	lm	ll	lm
un_17090528	<hkxhk>	hh	kk	hh	hk	hk	hh	hh	kk	hh	hk	hk	hk	hk	kk	hk	kk	hk	hk	kk	hh	kk	hk	hk	hh	kk	hk	hk	hh	hh	kk	hk	kk	hk	hk	hh	hk	hk	kk	hh	hh	hh	kk	hh	hh	kk	kk	hh	kk
un_55468382	<nnxnp>	nn	np	nn	nn	np	nn	nn	np	nn	nn	nn	--	nn	np	nn	np	nn	nn	np	nn	np	nn	nn	nn	np	np	np	nn	nn	np	np	np	nn	--	nn	nn	nn	np	nn	nn	nn	np	nn	nn	np	np	nn	np
un_55468368	<nnxnp>	nn	np	nn	nn	np	nn	nn	np	nn	nn	nn	--	nn	np	nn	np	nn	nn	np	nn	np	nn	nn	nn	np	np	np	nn	nn	np	np	np	nn	--	nn	nn	nn	np	nn	nn	nn	np	nn	nn	np	np	nn	np
un_14533934	<nnxnp>	nn	np	nn	nn	np	nn	nn	np	nn	nn	nn	--	nn	np	nn	np	nn	nn	np	nn	np	nn	nn	nn	np	np	np	nn	nn	np	np	np	nn	nn	nn	nn	nn	np	nn	nn	nn	np	nn	nn	np	np	nn	np
un_30558672	<nnxnp>	nn	np	nn	nn	np	nn	nn	np	nn	nn	nn	np	nn	np	nn	np	nn	nn	np	nn	np	nn	nn	nn	np	np	np	nn	nn	np	np	np	nn	nn	nn	nn	nn	np	nn	nn	nn	np	nn	nn	np	np	nn	np
un_55468410	<hkxhk>	hh	kk	hh	hk	hk	hk	hh	kk	hh	hk	hk	--	hk	kk	hk	kk	hk	hk	kk	hh	kk	hk	hk	hh	kk	hk	hk	hh	hh	kk	hk	kk	hk	--	hh	hk	hk	kk	hh	hh	hh	kk	hh	hh	kk	kk	hh	--
un_21327434	<nnxnp>	nn	nn	np	np	nn	np	np	nn	np	np	np	nn	np	nn	np	nn	np	np	nn	np	nn	np	np	np	nn	nn	nn	np	np	nn	nn	nn	np	np	np	nn	np	nn	np	np	np	nn	np	np	nn	nn	np	nn
un_41376451	<hkxhk>	--	hk	kk	hk	hk	hk	kk	hh	kk	hk	hk	--	hk	hh	hk	hh	hk	hk	hh	kk	hh	--	hk	kk	hh	hk	hk	kk	kk	hh	hk	hh	hk	--	kk	hk	hk	hh	kk	kk	--	hh	kk	kk	hh	hh	kk	hk
un_32963200	<nnxnp>	nn	nn	np	np	nn	np	np	nn	np	np	np	nn	np	nn	np	nn	np	np	nn	np	nn	np	np	np	nn	nn	nn	np	np	nn	nn	nn	np	np	np	nn	np	nn	np	np	np	nn	np	np	nn	nn	np	nn
un_18547056	<lmxll>	lm	lm	--	ll	lm	ll	lm	ll	lm	--	ll	lm	ll	ll	ll	ll	ll	ll	ll	lm	ll	--	ll	lm	ll	lm	lm	lm	lm	ll	lm	ll	ll	ll	lm	ll	ll	ll	lm	lm	--	ll	lm	lm	ll	ll	lm	lm
un_17734758	<hkxhk>	hk	hk	--	hk	hk	hk	kk	hh	kk	hk	hk	hk	hk	hh	hk	hh	hk	hk	hh	kk	hh	hk	hk	kk	hh	hk	hk	kk	kk	hh	hk	hh	hk	hk	kk	hh	hk	hh	kk	kk	--	hh	kk	kk	hh	hh	kk	hk
un_57401090	<nnxnp>	np	np	nn	nn	np	nn	nn	np	nn	nn	nn	np	nn	np	nn	np	nn	nn	np	nn	np	nn	nn	nn	np	np	np	nn	nn	np	np	np	nn	nn	nn	np	nn	np	nn	nn	nn	np	nn	nn	np	np	nn	np
un_57888869	<nnxnp>	np	np	nn	nn	np	nn	nn	np	nn	nn	nn	np	nn	np	nn	np	nn	nn	np	nn	np	nn	nn	nn	np	np	np	nn	--	np	np	np	nn	nn	nn	np	nn	np	nn	nn	nn	np	nn	nn	np	np	nn	np
un_25742069	<lmxll>	ll	ll	lm	lm	ll	lm	ll	lm	ll	lm	lm	ll	lm	lm	lm	lm	lm	lm	lm	ll	lm	ll	lm	ll	lm	ll	ll	ll	ll	lm	ll	lm	lm	lm	ll	lm	lm	lm	ll	--	--	lm	ll	ll	lm	lm	ll	ll
un_58708635	<lmxll>	lm	lm	ll	ll	lm	ll	lm	ll	lm	ll	ll	lm	ll	ll	ll	ll	ll	ll	ll	lm	ll	lm	ll	lm	ll	lm	lm	lm	lm	ll	lm	ll	ll	ll	lm	ll	ll	ll	lm	--	--	ll	lm	lm	ll	ll	lm	lm
un_45995107	<nnxnp>	np	np	nn	nn	np	nn	nn	np	nn	nn	nn	np	nn	np	nn	np	nn	nn	np	nn	np	nn	nn	nn	np	np	np	nn	--	--	np	np	nn	nn	nn	np	nn	np	nn	nn	nn	np	nn	nn	np	np	nn	np
un_19644907	<lmxll>	lm	lm	ll	ll	--	ll	lm	ll	lm	ll	ll	lm	ll	ll	ll	ll	ll	ll	ll	lm	ll	lm	ll	lm	ll	lm	lm	lm	lm	ll	lm	ll	ll	ll	lm	ll	ll	ll	lm	lm	lm	ll	lm	lm	lm	ll	lm	lm
un_17550948	<lmxll>	lm	lm	ll	ll	--	ll	lm	ll	lm	ll	ll	lm	ll	ll	ll	ll	ll	ll	ll	lm	ll	lm	ll	lm	ll	lm	lm	lm	lm	ll	lm	ll	ll	ll	lm	ll	ll	ll	lm	ll	lm	ll	lm	lm	lm	ll	lm	lm
un_17550891	<lmxll>	lm	lm	ll	ll	--	ll	lm	ll	lm	ll	ll	lm	ll	ll	ll	ll	ll	ll	ll	lm	ll	lm	ll	lm	ll	lm	lm	lm	lm	ll	lm	ll	ll	ll	lm	ll	ll	ll	lm	ll	lm	ll	lm	lm	lm	ll	lm	lm
un_17551006	<lmxll>	lm	lm	ll	ll	--	ll	lm	ll	lm	ll	ll	lm	ll	ll	ll	ll	ll	ll	ll	lm	ll	lm	ll	lm	ll	lm	lm	lm	lm	ll	lm	ll	ll	ll	lm	ll	ll	ll	lm	ll	lm	ll	lm	lm	lm	ll	lm	lm
un_10013453	<lmxll>	ll	ll	lm	lm	lm	lm	ll	lm	ll	lm	lm	ll	lm	lm	lm	lm	lm	lm	lm	ll	lm	ll	lm	ll	lm	ll	ll	ll	ll	lm	ll	lm	--	lm	ll	lm	lm	lm	ll	--	ll	lm	ll	ll	ll	lm	ll	ll
un_19075892	<hkxhk>	hk	--	hk	hk	kk	--	hh	kk	hh	hk	hk	hk	hk	kk	hk	kk	hk	hk	kk	hh	kk	hh	hk	hh	kk	hk	hk	hh	hh	hk	hk	kk	hk	hk	hh	kk	hk	kk	hh	hh	hh	hk	hh	hh	hk	kk	hh	hk
un_56418531	<nnxnp>	np	np	nn	nn	np	np	nn	np	nn	nn	nn	np	nn	np	nn	np	nn	np	np	nn	nn	nn	nn	nn	np	np	np	nn	nn	nn	np	np	nn	np	nn	np	nn	np	nn	nn	nn	nn	nn	nn	np	np	np	np
un_57853772	<hkxhk>	hh	hk	hk	hk	hh	hh	kk	hh	kk	hk	hk	hh	hk	hh	kk	hh	hk	hh	hh	kk	hk	kk	hk	kk	hh	hk	hk	kk	kk	hk	--	hk	hk	hh	kk	hh	hk	hh	kk	hk	kk	hk	kk	kk	hk	hh	hk	hk
un_22467030	<nnxnp>	nn	nn	np	np	nn	nn	np	nn	np	np	np	nn	np	nn	np	nn	np	nn	nn	np	np	np	np	np	nn	np	nn	np	np	np	nn	nn	np	nn	np	nn	np	--	np	np	np	np	np	np	nn	nn	nn	nn
un_18464419	<hkxhk>	hh	kk	--	hk	hh	hh	kk	hk	kk	hk	hk	hh	hk	--	kk	hh	hk	hh	hh	kk	hk	kk	hk	hk	hh	kk	hh	kk	kk	hk	hh	hk	hk	hh	kk	hh	hk	hk	kk	hk	kk	hk	kk	kk	hk	hh	hk	--
un_18464442	<hkxhk>	hh	kk	--	hk	hh	hh	kk	hk	kk	hk	hk	hh	hk	--	kk	hh	hk	hh	hh	kk	hk	kk	hk	hk	hh	kk	hh	kk	kk	hk	hh	hk	hk	hh	kk	hh	hk	hk	kk	hk	kk	hk	kk	kk	hk	hh	hk	--
un_15557174	<lmxll>	ll	--	ll	--	ll	ll	lm	lm	--	--	--	--	--	--	lm	ll	--	--	ll	--	--	ll	--	--	ll	lm	ll	--	ll	--	ll	--	--	ll	ll	ll	ll	--	lm	--	lm	--	lm	ll	lm	ll	ll	lm
un_8397232	<nnxnp>	np	nn	np	nn	np	np	nn	np	nn	nn	nn	np	nn	np	nn	np	nn	np	np	nn	nn	nn	nn	nn	np	nn	np	nn	nn	nn	np	np	nn	np	nn	np	nn	--	nn	nn	nn	nn	nn	nn	np	np	np	np
un_8397185	<lmxll>	ll	lm	ll	ll	ll	ll	lm	lm	lm	ll	ll	ll	ll	lm	lm	ll	ll	ll	ll	lm	ll	lm	ll	ll	ll	lm	ll	--	lm	ll	ll	lm	--	ll	lm	ll	--	ll	lm	ll	lm	ll	lm	lm	lm	ll	--	--
un_18860766	<nnxnp>	nn	np	nn	np	nn	nn	np	nn	np	np	np	nn	np	nn	np	nn	np	--	nn	np	np	np	np	np	nn	np	nn	np	np	np	nn	nn	np	nn	np	nn	np	np	np	np	np	np	np	np	nn	nn	nn	nn
un_57428734	<hkxhk>	hh	kk	hh	hk	hh	hh	kk	hk	kk	hk	hk	hh	hk	hk	kk	hh	hk	--	hh	kk	hk	kk	hk	hk	hh	kk	hh	--	kk	hk	hh	hk	--	hh	kk	hh	--	hk	kk	hk	kk	hk	kk	kk	hk	hh	hk	hk
un_12762449	<lmxll>	lm	ll	lm	lm	lm	lm	ll	ll	ll	lm	lm	lm	lm	ll	ll	lm	lm	lm	lm	ll	lm	ll	lm	lm	lm	ll	lm	lm	ll	lm	lm	ll	--	lm	ll	lm	--	lm	ll	lm	ll	lm	ll	ll	ll	lm	ll	ll
un_56728688	<lmxll>	lm	ll	lm	lm	lm	lm	ll	ll	ll	lm	lm	lm	lm	ll	ll	lm	lm	lm	lm	ll	lm	ll	lm	lm	lm	ll	lm	lm	ll	lm	lm	ll	lm	lm	ll	lm	ll	lm	ll	lm	ll	lm	ll	ll	ll	lm	ll	ll
un_18919256	<nnxnp>	nn	np	nn	np	nn	nn	np	nn	np	np	np	nn	np	nn	np	nn	np	np	nn	np	np	np	np	np	nn	np	nn	np	np	np	nn	nn	np	nn	np	nn	np	np	np	np	np	np	np	np	nn	nn	nn	nn
un_18464400	<lmxll>	lm	ll	lm	lm	lm	lm	ll	ll	ll	lm	lm	lm	lm	ll	ll	lm	lm	lm	lm	ll	lm	ll	lm	lm	--	ll	lm	lm	ll	lm	lm	ll	lm	lm	ll	lm	lm	lm	ll	lm	ll	lm	ll	ll	ll	lm	ll	ll
un_57890524	<hkxhk>	hk	hk	hk	hh	hk	hk	hk	kk	hk	hh	hh	hk	hh	kk	hk	hk	hh	hh	hk	hk	hh	hk	hh	hh	hk	hk	hk	hh	hk	hh	hk	kk	hh	hk	hk	hk	--	hh	hk	--	--	hh	hk	hk	kk	--	kk	kk
un_54450963	<nnxnp>	np	nn	np	nn	np	np	nn	np	nn	nn	nn	np	nn	np	nn	np	nn	nn	np	nn	nn	nn	nn	nn	np	nn	np	nn	nn	nn	np	np	nn	np	nn	np	nn	nn	nn	nn	nn	nn	nn	nn	np	np	np	np
un_58765415	<lmxll>	lm	ll	lm	lm	lm	lm	ll	ll	ll	lm	lm	lm	lm	ll	ll	lm	lm	lm	lm	ll	lm	--	lm	lm	--	ll	lm	lm	ll	lm	lm	ll	lm	lm	ll	lm	--	lm	ll	--	--	lm	ll	--	ll	--	ll	ll
un_57849323	<nnxnp>	nn	np	nn	np	nn	nn	np	nn	np	np	np	nn	np	nn	np	nn	np	np	nn	np	np	np	np	np	nn	np	nn	np	np	np	nn	nn	np	nn	np	nn	np	np	np	np	np	np	np	np	nn	nn	nn	nn
un_12442385	<lmxll>	lm	ll	lm	lm	lm	lm	ll	ll	ll	lm	lm	lm	--	ll	ll	lm	lm	--	lm	--	lm	--	lm	lm	--	ll	lm	lm	ll	lm	--	ll	lm	lm	ll	lm	--	lm	ll	--	--	lm	ll	--	ll	--	ll	ll
un_46030421	<nnxnp>	nn	np	nn	np	nn	nn	np	nn	np	np	np	nn	np	nn	np	nn	np	np	nn	np	np	np	np	np	nn	np	nn	np	np	np	nn	nn	np	nn	np	nn	np	np	np	np	np	np	np	np	nn	nn	nn	nn
un_11012681	<nnxnp>	np	nn	np	nn	np	np	nn	np	nn	nn	nn	np	nn	np	nn	np	nn	nn	np	nn	nn	nn	nn	nn	np	nn	np	nn	nn	nn	np	np	nn	np	nn	np	nn	nn	nn	nn	nn	nn	nn	nn	np	np	np	np
un_59685417	<lmxll>	lm	--	--	ll	--	--	lm	--	--	ll	ll	--	ll	lm	lm	--	ll	ll	--	lm	ll	lm	ll	lm	--	--	lm	ll	lm	--	--	--	ll	ll	--	--	ll	ll	lm	ll	--	--	lm	--	--	lm	--	--
un_56634347	<nnxnp>	np	nn	np	nn	np	np	nn	np	nn	nn	nn	np	nn	np	nn	np	nn	nn	np	nn	nn	nn	nn	nn	np	nn	np	nn	nn	nn	np	np	nn	np	nn	np	nn	nn	nn	nn	nn	nn	nn	nn	np	np	np	np
un_28129638	<nnxnp>	np	nn	np	nn	np	np	nn	np	nn	nn	nn	np	nn	np	nn	np	nn	nn	np	nn	nn	nn	nn	nn	np	nn	np	nn	nn	nn	np	np	nn	np	nn	np	nn	nn	nn	nn	nn	nn	nn	nn	np	np	np	np
un_52990132	<lmxll>	lm	ll	lm	lm	lm	lm	ll	ll	ll	lm	lm	lm	lm	ll	ll	lm	lm	lm	lm	ll	lm	ll	lm	lm	--	ll	lm	lm	ll	lm	--	ll	lm	lm	ll	lm	lm	lm	ll	lm	ll	lm	ll	ll	ll	--	ll	ll
un_22882374	<hkxhk>	hk	hk	hk	hh	hk	hk	hk	kk	hk	hh	hh	hk	hh	kk	hk	hk	hh	hh	hk	hk	hh	hk	hh	hh	hk	hk	hk	hh	hk	hh	hk	kk	hh	hk	hk	hk	hh	hh	hk	--	hk	hh	hk	hk	kk	hk	kk	kk
un_18860723	<nnxnp>	np	nn	np	nn	np	np	nn	np	nn	nn	nn	np	nn	np	nn	np	nn	nn	np	nn	nn	nn	nn	nn	np	nn	np	nn	nn	nn	np	np	nn	np	nn	np	nn	nn	nn	nn	nn	nn	nn	nn	np	np	np	np
un_14738032	<hkxhk>	hh	kk	hh	hk	hh	hh	kk	hk	kk	hk	hk	hh	hk	hk	kk	hh	hk	hk	hh	kk	hk	kk	hk	hk	hh	kk	hh	hk	kk	hk	hk	hk	hk	hh	kk	hh	hk	hk	kk	hk	kk	hk	kk	kk	hk	hh	hk	hk
un_57645573	<lmxll>	lm	ll	lm	--	lm	lm	ll	ll	ll	--	--	lm	--	--	ll	lm	--	--	lm	ll	--	ll	--	--	lm	ll	lm	--	ll	--	lm	ll	--	lm	ll	lm	--	--	ll	--	ll	--	ll	ll	ll	lm	--	ll
un_57681713	<hkxhk>	hh	kk	hh	hk	hh	hh	kk	hk	kk	hk	hk	hh	hk	hk	kk	hh	hk	hk	hh	kk	hk	kk	hk	--	hh	kk	hh	kk	--	hk	hh	hk	hk	hh	kk	hh	hk	hk	kk	--	kk	hk	kk	kk	--	hh	hk	hk
un_22382784	<nnxnp>	np	nn	np	nn	np	np	nn	np	nn	nn	nn	np	nn	np	nn	np	nn	nn	np	nn	nn	nn	nn	nn	np	nn	np	nn	nn	nn	np	np	nn	np	nn	nn	nn	nn	nn	nn	nn	nn	nn	nn	np	nn	np	np
un_22382770	<nnxnp>	np	nn	np	nn	np	np	nn	np	nn	nn	nn	np	nn	np	nn	np	nn	nn	np	nn	nn	nn	nn	nn	np	nn	np	nn	nn	nn	np	np	nn	np	nn	nn	nn	nn	nn	nn	nn	nn	nn	nn	np	nn	np	np
un_22382771	<nnxnp>	np	nn	np	nn	np	np	nn	np	nn	nn	nn	np	nn	np	nn	np	nn	nn	np	nn	nn	nn	nn	nn	np	nn	np	nn	nn	nn	np	np	nn	np	nn	nn	nn	nn	nn	nn	nn	nn	nn	nn	np	nn	np	np
un_28380227	<lmxll>	lm	ll	--	ll	lm	lm	ll	ll	lm	--	--	lm	--	lm	--	lm	--	--	lm	ll	ll	ll	ll	ll	lm	ll	lm	ll	--	lm	lm	lm	--	--	--	lm	ll	--	ll	ll	ll	--	ll	ll	lm	lm	lm	ll
un_12442344	<hkxhk>	hk	hk	hk	kk	hk	hh	kk	--	hk	kk	kk	hh	--	hh	hk	hk	kk	--	hk	--	kk	--	kk	kk	--	hk	hh	kk	--	kk	--	hh	kk	hk	hk	hk	kk	kk	kk	--	--	hk	--	--	hh	--	hh	hh
un_21220304	<nnxnp>	nn	np	nn	np	nn	nn	np	np	np	np	np	np	np	nn	np	nn	np	--	nn	np	np	np	np	np	nn	np	nn	np	np	np	nn	nn	np	nn	np	nn	np	np	np	np	np	np	np	np	nn	--	nn	nn
un_46030442	<nnxnp>	nn	np	nn	np	nn	nn	np	nn	np	np	np	nn	np	nn	np	nn	np	np	nn	np	np	np	np	np	nn	np	nn	np	np	np	nn	nn	np	nn	np	nn	np	np	np	np	np	np	np	np	nn	nn	nn	nn
un_42308880	<hkxhk>	hk	hk	hk	hh	hk	hk	hh	--	hk	hh	hh	hk	hh	kk	hk	hk	hh	hh	hk	hk	hh	hk	hh	--	hk	hk	hk	hh	hk	hh	--	kk	--	hk	hk	hk	hh	hh	--	--	hk	hh	hk	--	kk	hk	kk	kk
un_46030435	<nnxnp>	nn	np	nn	np	nn	nn	np	nn	np	np	np	nn	np	nn	np	nn	np	np	nn	np	np	np	np	np	nn	np	nn	np	np	np	nn	nn	np	nn	np	nn	np	np	np	np	np	np	np	np	nn	nn	nn	nn
un_22450589	<nnxnp>	nn	np	nn	np	nn	--	np	nn	np	np	np	nn	np	nn	np	nn	np	np	nn	np	np	np	np	np	nn	np	nn	np	np	np	nn	nn	np	nn	np	nn	np	np	np	np	np	np	np	np	nn	nn	nn	nn
un_51963639	<nnxnp>	np	nn	--	nn	np	--	nn	np	nn	nn	nn	np	nn	np	nn	np	nn	nn	np	nn	nn	nn	nn	nn	np	nn	np	nn	nn	nn	np	np	nn	np	nn	np	nn	nn	nn	nn	nn	nn	nn	nn	np	np	np	np
un_45479112	<nnxnp>	np	nn	--	nn	np	--	nn	np	nn	nn	nn	np	nn	np	nn	np	nn	nn	np	nn	nn	nn	nn	nn	np	nn	np	nn	--	nn	np	np	nn	np	nn	np	nn	nn	nn	nn	nn	nn	nn	nn	np	np	np	np
un_57991559	<nnxnp>	np	nn	np	nn	np	--	nn	np	nn	nn	nn	np	nn	np	nn	np	nn	nn	np	nn	nn	nn	nn	nn	np	nn	np	nn	nn	nn	np	np	nn	nn	nn	np	nn	nn	nn	nn	nn	nn	nn	nn	np	np	np	np
un_19644978	<nnxnp>	np	--	--	nn	np	nn	nn	np	nn	nn	nn	np	nn	np	nn	np	nn	nn	np	nn	nn	nn	nn	nn	np	np	np	nn	nn	nn	np	np	nn	nn	nn	np	nn	np	nn	nn	nn	nn	nn	nn	np	np	np	np
un_57853847	<hkxhk>	hk	hh	kk	kk	hk	hk	kk	hk	hk	kk	kk	hk	kk	hk	hk	--	kk	kk	--	--	kk	hk	kk	hk	hk	hh	hh	kk	hk	kk	--	hh	kk	kk	hk	hk	kk	hk	hk	kk	hk	kk	hk	hk	hh	--	hh	hh
un_19886041	<nnxnp>	--	nn	np	np	nn	np	np	nn	np	np	np	nn	np	nn	np	nn	np	np	nn	np	np	np	np	np	nn	nn	nn	np	nn	--	nn	nn	np	np	np	nn	np	nn	np	np	np	np	np	np	nn	nn	nn	nn
un_19886037	<hkxhk>	--	hh	kk	kk	hk	--	kk	hh	--	kk	kk	--	kk	hk	hk	--	kk	kk	--	--	--	hk	kk	hk	hk	hh	hh	kk	hh	--	hh	hh	kk	kk	hk	hk	kk	hk	hk	kk	kk	kk	--	--	hh	--	hh	hh
un_10013539	<hkxhk>	hh	hh	kk	kk	hk	kk	kk	hk	hk	kk	kk	hh	kk	hk	kk	hk	kk	--	hk	hk	kk	hk	kk	--	hk	hh	hh	kk	hk	--	hh	hh	--	kk	--	hk	kk	hk	hk	--	hk	kk	hk	hk	hh	hk	hh	hh
un_43016331	<nnxnp>	nn	nn	np	np	nn	np	np	nn	np	np	np	nn	np	nn	np	nn	np	np	nn	np	nn	np	np	np	nn	nn	nn	np	np	nn	nn	nn	np	np	np	nn	np	nn	np	np	np	nn	np	np	nn	nn	np	nn
un_54302224	<nnxnp>	nn	np	nn	nn	np	nn	nn	np	nn	nn	nn	np	nn	np	nn	np	nn	--	np	nn	--	nn	nn	nn	np	np	np	nn	--	np	nn	np	--	nn	nn	--	nn	np	nn	nn	nn	--	nn	nn	np	np	--	np
un_54302087	<nnxnp>	np	nn	np	np	nn	np	np	nn	np	np	np	nn	np	nn	np	nn	np	nn	nn	np	--	np	np	np	nn	nn	nn	np	--	nn	np	nn	np	np	np	--	np	nn	np	np	np	nn	np	np	nn	nn	--	nn
un_30387694	<nnxnp>	np	nn	np	np	nn	np	np	nn	np	np	np	nn	np	nn	np	nn	np	nn	nn	np	nn	np	np	np	nn	nn	nn	np	np	nn	np	nn	nn	np	np	np	np	nn	np	np	np	nn	np	np	nn	nn	np	nn
un_12141600	<nnxnp>	np	nn	np	np	nn	np	np	nn	np	np	np	nn	np	nn	np	nn	np	nn	nn	np	nn	np	np	np	nn	nn	nn	np	np	nn	nn	nn	nn	np	np	np	np	nn	np	np	np	nn	np	np	nn	nn	np	nn
un_21634876	<nnxnp>	nn	np	nn	nn	np	nn	nn	np	nn	nn	nn	np	nn	np	nn	np	nn	--	np	nn	np	nn	nn	nn	np	np	np	nn	nn	np	np	np	--	nn	nn	nn	nn	np	nn	nn	nn	np	nn	nn	np	np	nn	np
un_21634870	<hkxhk>	hk	hk	hk	kk	hh	hk	kk	hk	hk	hk	kk	hh	kk	hk	kk	--	--	hh	hk	--	hk	--	kk	hk	--	hh	hh	hk	hk	--	hh	hk	--	kk	hk	kk	--	hk	hk	hk	hk	hk	--	--	--	hh	hk	--
un_27791158	<nnxnp>	np	nn	np	np	nn	np	np	nn	np	np	np	nn	np	nn	np	nn	np	nn	nn	np	nn	np	np	np	nn	nn	nn	np	np	nn	nn	nn	nn	np	np	np	np	nn	np	np	np	nn	np	np	nn	nn	np	nn
un_27791213	<nnxnp>	np	nn	np	np	nn	np	np	nn	np	np	np	nn	np	nn	np	nn	np	nn	nn	np	nn	np	np	np	nn	nn	nn	np	np	--	nn	nn	nn	np	np	np	np	nn	np	np	np	nn	np	np	--	nn	np	nn
un_59783378	<nnxnp>	nn	np	nn	nn	np	nn	nn	np	nn	nn	nn	np	nn	np	nn	np	nn	nn	np	nn	np	nn	nn	nn	np	np	np	nn	nn	--	--	np	np	nn	nn	nn	nn	np	nn	nn	nn	np	nn	nn	np	np	nn	np
un_25828388	<nnxnp>	nn	np	nn	nn	np	nn	nn	np	nn	nn	nn	np	nn	np	nn	np	nn	--	np	nn	np	nn	nn	nn	np	np	np	nn	nn	np	nn	np	np	nn	nn	nn	nn	np	nn	nn	nn	np	nn	nn	--	np	nn	np
un_25828361	<nnxnp>	nn	np	nn	nn	np	nn	nn	np	nn	nn	nn	np	nn	np	nn	np	nn	--	np	nn	np	nn	nn	nn	np	np	np	nn	nn	np	nn	np	np	nn	nn	nn	nn	np	nn	nn	nn	np	nn	nn	--	np	nn	np
un_54459693	<hkxhk>	hk	hh	hh	kk	hh	hk	kk	hk	hk	hk	kk	hh	kk	--	--	--	--	kk	--	--	--	kk	hk	--	--	hh	--	--	hk	kk	--	hk	hk	kk	hk	hk	kk	--	kk	hk	hk	--	--	hk	kk	--	hk	hk
un_54459726	<hkxhk>	hk	hh	hh	kk	hh	hk	kk	hk	hk	hk	kk	hh	kk	--	--	--	--	kk	--	--	--	kk	hk	--	--	hh	--	--	hk	kk	--	hk	hk	kk	hk	hk	kk	--	kk	hk	hk	--	--	hk	kk	--	hk	hk
un_54376235	<nnxnp>	np	nn	np	np	nn	np	np	nn	np	np	np	nn	np	nn	np	nn	np	nn	nn	nn	nn	np	np	np	nn	nn	nn	np	nn	--	np	nn	nn	np	nn	np	np	nn	np	np	np	nn	np	np	nn	nn	np	nn
un_54376233	<nnxnp>	np	nn	np	np	nn	np	np	nn	np	np	np	nn	np	nn	np	nn	np	nn	nn	nn	nn	np	np	np	nn	nn	nn	np	nn	--	np	nn	nn	np	nn	np	np	nn	np	np	np	nn	np	np	nn	nn	np	nn
un_54376237	<nnxnp>	np	nn	np	np	nn	np	np	nn	np	np	np	nn	np	nn	np	nn	np	nn	nn	nn	nn	np	np	np	nn	nn	nn	np	nn	--	np	nn	nn	np	nn	np	np	nn	np	np	np	nn	np	np	nn	nn	np	nn
un_47333849	<nnxnp>	np	nn	--	np	nn	np	np	nn	np	np	np	nn	np	nn	np	nn	np	nn	nn	--	nn	np	np	np	nn	nn	nn	np	np	nn	np	nn	nn	np	nn	np	np	nn	np	np	np	nn	np	np	nn	nn	np	nn
un_47333738	<nnxnp>	np	nn	--	np	nn	np	np	nn	np	np	np	nn	np	nn	np	nn	np	nn	nn	--	nn	np	np	np	nn	nn	nn	np	np	nn	np	nn	nn	np	nn	np	np	nn	np	np	np	nn	np	np	nn	nn	np	nn
un_17599881	<nnxnp>	np	nn	np	np	nn	np	np	nn	np	np	np	nn	np	nn	np	nn	np	nn	nn	np	nn	np	np	np	nn	nn	nn	np	--	nn	np	nn	nn	np	nn	np	np	nn	np	np	np	nn	np	np	nn	nn	np	nn
un_17599755	<nnxnp>	np	nn	np	np	nn	np	np	nn	np	np	np	nn	np	nn	np	nn	np	nn	nn	np	nn	np	np	np	nn	nn	nn	np	--	nn	np	nn	nn	np	nn	np	np	nn	np	np	np	nn	np	np	nn	nn	np	nn
un_45415794	<nnxnp>	np	nn	np	np	nn	np	np	nn	np	np	np	nn	np	nn	np	nn	np	nn	nn	np	nn	np	np	np	nn	nn	nn	np	np	nn	np	nn	nn	np	nn	np	np	nn	np	np	np	nn	np	np	nn	nn	np	nn
un_43135507	<nnxnp>	np	nn	np	np	nn	np	np	nn	np	np	np	nn	np	nn	np	nn	np	nn	nn	np	nn	np	np	np	nn	nn	nn	np	np	nn	np	nn	nn	np	nn	np	np	nn	np	np	np	nn	np	np	nn	nn	np	nn
un_56263988	<nnxnp>	np	nn	np	np	nn	np	np	nn	np	np	np	nn	np	nn	np	nn	np	nn	nn	np	nn	np	np	np	nn	nn	nn	np	np	nn	np	nn	nn	np	nn	np	np	nn	np	np	np	nn	np	np	nn	nn	np	nn
un_19796372	<nnxnp>	np	nn	np	np	nn	np	np	nn	np	np	np	nn	np	nn	np	nn	np	nn	nn	np	nn	np	np	np	nn	nn	nn	np	np	nn	np	nn	nn	np	nn	np	np	nn	np	np	np	nn	np	np	nn	nn	np	nn
un_18117561	<nnxnp>	np	nn	np	np	nn	np	np	nn	np	np	np	nn	np	nn	np	nn	np	nn	nn	np	nn	np	np	np	nn	nn	nn	np	np	nn	np	nn	nn	np	nn	np	np	nn	np	np	np	nn	np	np	nn	nn	np	nn
un_19343955	<nnxnp>	np	nn	np	np	nn	np	np	nn	np	np	np	nn	np	nn	np	nn	np	nn	nn	np	nn	np	np	np	nn	nn	nn	np	np	nn	np	nn	nn	np	nn	np	np	nn	np	np	np	nn	np	np	nn	nn	np	nn
un_45695021	<nnxnp>	np	nn	np	np	nn	np	np	nn	np	np	np	nn	np	nn	np	nn	np	nn	nn	np	nn	np	np	np	nn	nn	nn	np	np	nn	np	nn	nn	np	nn	np	np	nn	np	np	np	nn	np	np	nn	nn	np	nn
un_45694988	<nnxnp>	np	nn	np	np	nn	np	np	nn	np	np	np	nn	np	nn	np	nn	np	nn	nn	np	nn	np	np	np	nn	nn	nn	np	np	nn	np	nn	nn	np	nn	np	np	nn	np	np	np	nn	np	np	nn	nn	np	nn
un_19425364	<nnxnp>	np	nn	np	np	nn	np	np	nn	np	np	np	nn	np	nn	np	nn	np	nn	nn	np	nn	np	np	np	nn	nn	nn	np	np	nn	np	nn	nn	np	nn	np	np	nn	np	np	np	nn	np	np	nn	nn	np	nn
un_8466237	<nnxnp>	np	nn	np	np	nn	np	np	nn	np	np	np	nn	np	nn	np	nn	np	nn	nn	np	nn	np	np	np	nn	nn	nn	np	np	nn	np	nn	nn	np	nn	np	np	nn	np	np	np	nn	np	np	nn	nn	np	nn
un_51783608	<nnxnp>	np	nn	np	np	nn	np	np	nn	np	np	np	nn	np	nn	np	nn	np	nn	nn	np	nn	np	np	np	nn	nn	nn	np	np	nn	np	nn	nn	np	nn	np	np	nn	np	np	np	nn	np	np	nn	nn	np	--
un_29293977	<nnxnp>	np	nn	np	np	nn	np	np	nn	np	np	np	nn	np	nn	np	nn	np	nn	nn	np	nn	np	np	np	nn	nn	nn	np	np	nn	np	nn	nn	np	nn	np	np	nn	np	np	np	nn	np	np	nn	nn	np	nn
un_53143462	<nnxnp>	np	nn	np	np	nn	np	np	nn	np	np	np	nn	--	nn	np	nn	np	nn	nn	np	nn	np	np	np	nn	nn	nn	np	np	nn	np	nn	nn	np	nn	np	np	nn	np	np	np	nn	np	np	nn	nn	np	nn
un_19796271	<nnxnp>	np	nn	np	np	nn	np	np	nn	np	np	np	nn	np	nn	np	nn	np	nn	nn	np	nn	np	np	np	nn	nn	nn	np	np	nn	np	nn	nn	np	nn	np	np	nn	np	np	--	nn	np	np	nn	nn	np	nn
un_65099608	<nnxnp>	nn	np	nn	nn	np	nn	nn	--	nn	nn	nn	np	nn	np	nn	np	nn	np	np	nn	np	nn	nn	nn	np	np	np	nn	nn	np	nn	np	np	nn	np	nn	nn	np	nn	nn	--	np	nn	nn	np	np	nn	nn
un_41478443	<nnxnp>	np	nn	np	np	nn	np	np	nn	np	np	np	nn	nn	nn	np	nn	np	nn	nn	np	nn	np	np	np	nn	nn	nn	np	np	nn	--	nn	nn	np	nn	np	np	nn	np	np	nn	nn	np	np	nn	nn	np	np
un_49560695	<nnxnp>	nn	np	nn	nn	np	nn	nn	np	nn	nn	nn	np	np	np	nn	np	nn	np	np	nn	np	nn	nn	nn	np	np	np	nn	nn	np	nn	np	np	nn	np	nn	nn	np	nn	nn	np	np	nn	nn	np	np	nn	--
un_41478548	<hkxhk>	hk	hh	--	kk	hh	hk	kk	hk	kk	kk	kk	hh	hk	hk	kk	hk	kk	hk	hk	kk	hk	kk	kk	hk	hh	hh	hh	hk	hk	hk	--	hk	hk	--	hk	hk	kk	hh	kk	hk	hh	hk	hk	hk	hh	hh	hk	kk
un_42025404	<nnxnp>	nn	np	nn	nn	np	nn	nn	nn	nn	nn	nn	np	nn	np	nn	np	nn	np	np	nn	np	nn	nn	nn	np	np	np	nn	nn	np	np	np	np	nn	np	nn	nn	np	nn	nn	np	np	nn	nn	np	np	nn	--
un_42025436	<nnxnp>	nn	np	nn	nn	np	nn	nn	nn	nn	nn	nn	np	nn	np	nn	np	nn	np	np	nn	np	nn	nn	nn	np	np	np	nn	nn	np	np	np	np	nn	np	nn	nn	np	nn	nn	np	np	nn	nn	np	np	nn	nn
un_10297335	<hkxhk>	hk	kk	hk	--	kk	hk	hh	hk	hh	hh	hh	--	hk	hk	hh	hk	hh	hk	hk	hh	hk	hh	hh	hk	kk	kk	kk	hk	--	hk	--	--	hk	hk	hk	hk	--	--	hh	--	--	hk	--	--	kk	--	--	hh
un_5843613	<nnxnp>	nn	np	nn	nn	np	nn	nn	np	nn	nn	nn	np	np	np	nn	np	nn	np	np	nn	np	nn	nn	nn	np	np	np	nn	nn	np	nn	np	np	--	np	nn	nn	np	nn	nn	np	np	nn	nn	np	np	nn	nn
un_56740574	<nnxnp>	np	nn	np	np	nn	np	np	nn	np	np	np	nn	nn	nn	np	nn	np	nn	np	np	np	np	np	np	nn	nn	nn	np	np	nn	np	nn	nn	--	nn	np	np	nn	np	np	nn	nn	np	np	nn	nn	np	np
un_57740625	<nnxnp>	nn	np	nn	nn	np	nn	nn	np	nn	nn	nn	np	np	np	nn	np	nn	np	nn	nn	nn	nn	nn	nn	np	np	np	nn	nn	np	nn	np	np	nn	np	nn	nn	np	nn	nn	np	np	nn	nn	np	np	nn	nn
un_21026904	<nnxnp>	nn	np	nn	nn	np	nn	nn	np	nn	nn	nn	np	np	np	nn	np	nn	np	nn	--	nn	nn	nn	nn	np	np	np	nn	nn	np	nn	np	np	nn	np	nn	nn	np	nn	nn	np	np	nn	nn	np	np	nn	nn
un_37141961	<nnxnp>	np	nn	np	np	nn	np	np	nn	np	np	np	np	nn	nn	np	nn	np	nn	nn	nn	np	np	np	np	nn	nn	nn	np	np	nn	np	np	nn	nn	nn	np	np	nn	np	np	nn	nn	np	np	nn	nn	np	np
un_69824924	<hkxhk>	--	hh	hk	hk	hh	hk	kk	hk	kk	kk	kk	hh	hk	hk	kk	hh	kk	--	--	--	kk	kk	kk	kk	hh	hh	hh	kk	kk	hk	--	kk	hk	hh	hk	hk	--	hh	kk	--	--	hk	kk	kk	hh	hh	hk	kk
un_37141946	<nnxnp>	nn	np	nn	nn	np	nn	nn	np	nn	nn	nn	nn	np	np	nn	np	nn	np	nn	np	nn	nn	nn	nn	np	np	np	nn	nn	np	nn	nn	np	np	np	nn	nn	np	nn	nn	np	np	nn	nn	np	np	nn	nn
un_33406745	<hkxhk>	hk	kk	--	hk	kk	--	hh	--	hh	hh	hh	hk	hk	hk	hh	kk	hh	hk	hk	hk	hh	hh	hh	hh	kk	kk	kk	hh	hh	hk	hk	hh	hk	hk	hk	hk	hk	kk	hh	hk	hk	hk	hh	hh	kk	kk	--	hh
un_37141959	<hkxhk>	hk	hh	--	hk	hh	--	kk	hk	kk	kk	kk	hk	hk	hk	kk	hh	kk	hk	hh	hk	kk	kk	kk	kk	hh	hh	hh	kk	kk	--	hk	kk	hk	hk	hk	hk	hk	hh	kk	hk	hk	--	kk	kk	hh	hh	hk	kk
un_30181752	<lmxll>	ll	ll	lm	ll	lm	ll	lm	lm	ll	ll	ll	ll	lm	ll	lm	lm	ll	lm	ll	ll	lm	ll	lm	ll	ll	ll	lm	lm	lm	lm	lm	lm	ll	ll	ll	ll	ll	lm	ll	ll	ll	ll	ll	lm	lm	lm	lm	lm
un_30181753	<lmxll>	ll	ll	lm	ll	lm	--	lm	lm	ll	ll	ll	ll	lm	ll	lm	lm	ll	lm	ll	ll	lm	ll	lm	ll	ll	ll	lm	lm	lm	lm	lm	lm	ll	ll	ll	ll	ll	lm	ll	ll	ll	ll	ll	lm	lm	lm	lm	lm
un_30181703	<lmxll>	ll	ll	lm	ll	lm	--	lm	lm	ll	ll	ll	ll	lm	ll	lm	lm	ll	lm	ll	ll	lm	ll	lm	ll	ll	ll	lm	lm	lm	lm	lm	lm	ll	ll	ll	ll	ll	lm	ll	ll	ll	ll	ll	lm	lm	lm	lm	lm
un_20853637	<lmxll>	ll	ll	lm	ll	lm	ll	lm	lm	ll	ll	ll	ll	lm	ll	lm	lm	ll	lm	ll	ll	lm	ll	lm	ll	ll	ll	lm	lm	lm	lm	lm	lm	ll	ll	ll	ll	ll	lm	ll	ll	ll	ll	ll	lm	lm	lm	lm	lm
un_20853622	<lmxll>	ll	ll	lm	ll	lm	ll	lm	lm	ll	ll	ll	ll	lm	ll	lm	lm	ll	lm	ll	ll	lm	ll	lm	ll	ll	ll	lm	lm	lm	lm	lm	lm	ll	ll	ll	ll	ll	lm	ll	ll	ll	ll	ll	lm	lm	lm	lm	lm
un_11186607	<lmxll>	ll	ll	lm	ll	lm	lm	lm	lm	ll	ll	ll	ll	lm	ll	lm	lm	ll	lm	ll	ll	lm	ll	lm	ll	ll	ll	lm	lm	lm	lm	lm	lm	ll	ll	ll	ll	ll	lm	ll	ll	ll	ll	ll	lm	lm	lm	lm	lm
un_17326479	<lmxll>	ll	ll	lm	ll	lm	lm	lm	lm	ll	ll	ll	ll	lm	ll	lm	lm	ll	lm	ll	ll	lm	ll	lm	ll	ll	ll	lm	lm	lm	lm	lm	lm	ll	ll	ll	ll	ll	lm	ll	ll	ll	ll	ll	lm	lm	lm	lm	lm
un_14660269	<lmxll>	ll	ll	lm	ll	lm	lm	lm	lm	ll	ll	ll	ll	lm	ll	lm	lm	ll	lm	ll	ll	lm	ll	lm	ll	ll	ll	lm	lm	lm	lm	lm	lm	ll	ll	ll	ll	ll	lm	ll	ll	ll	ll	ll	lm	lm	lm	lm	lm
un_30526869	<lmxll>	ll	ll	lm	ll	lm	lm	lm	lm	ll	ll	ll	ll	lm	ll	lm	lm	ll	lm	ll	ll	lm	ll	lm	ll	ll	ll	lm	lm	lm	lm	lm	lm	ll	ll	ll	ll	ll	lm	ll	ll	ll	ll	ll	lm	lm	lm	lm	lm
un_58071388	<lmxll>	ll	ll	lm	ll	lm	lm	lm	lm	ll	ll	ll	ll	lm	ll	lm	lm	ll	lm	ll	ll	lm	ll	lm	ll	ll	ll	lm	lm	lm	lm	lm	lm	ll	ll	ll	ll	ll	lm	ll	ll	ll	ll	ll	lm	lm	lm	lm	lm
un_16171709	<lmxll>	ll	ll	lm	ll	lm	lm	lm	lm	ll	ll	ll	ll	lm	ll	lm	lm	ll	lm	ll	ll	lm	ll	lm	ll	ll	ll	lm	lm	lm	lm	lm	lm	ll	ll	ll	ll	ll	lm	ll	ll	ll	ll	ll	lm	lm	lm	lm	lm
un_28731279	<lmxll>	ll	ll	lm	ll	lm	lm	lm	lm	ll	ll	ll	ll	lm	ll	lm	lm	ll	lm	ll	ll	lm	ll	lm	ll	ll	ll	lm	lm	lm	lm	lm	lm	ll	ll	ll	ll	ll	lm	ll	ll	ll	ll	ll	lm	lm	lm	lm	lm
un_30506338	<lmxll>	ll	ll	lm	ll	lm	lm	lm	lm	ll	ll	ll	ll	lm	ll	lm	lm	ll	lm	ll	ll	lm	ll	lm	ll	ll	ll	lm	lm	lm	lm	lm	lm	ll	ll	ll	ll	ll	lm	ll	ll	ll	ll	ll	lm	lm	lm	lm	lm
un_39883997	<lmxll>	ll	ll	lm	ll	lm	lm	lm	lm	ll	ll	ll	ll	lm	ll	lm	lm	ll	lm	ll	ll	lm	ll	lm	ll	ll	ll	lm	lm	lm	lm	lm	lm	ll	ll	ll	ll	ll	lm	ll	ll	ll	ll	ll	lm	lm	lm	lm	lm
un_22820531	<lmxll>	ll	ll	lm	ll	lm	lm	lm	lm	ll	ll	ll	ll	lm	ll	lm	lm	ll	lm	ll	ll	lm	ll	lm	ll	ll	ll	lm	lm	lm	lm	lm	lm	ll	ll	ll	ll	ll	lm	ll	ll	ll	ll	ll	lm	lm	lm	lm	lm
un_46921798	<lmxll>	ll	ll	lm	ll	lm	lm	lm	lm	ll	ll	ll	ll	lm	ll	lm	lm	ll	lm	ll	ll	lm	ll	lm	ll	ll	ll	lm	lm	lm	lm	lm	lm	ll	ll	ll	ll	ll	lm	ll	ll	ll	ll	ll	lm	lm	lm	lm	lm
un_51867720	<lmxll>	ll	ll	lm	ll	lm	lm	lm	lm	ll	ll	ll	ll	lm	ll	lm	lm	ll	lm	ll	ll	lm	ll	lm	ll	ll	ll	lm	lm	lm	lm	lm	lm	ll	ll	ll	ll	ll	lm	ll	ll	ll	ll	ll	lm	lm	lm	lm	lm
un_39618300	<lmxll>	ll	ll	lm	ll	lm	lm	lm	lm	ll	ll	ll	ll	lm	ll	lm	lm	ll	lm	ll	ll	lm	ll	lm	ll	ll	ll	lm	lm	lm	lm	lm	lm	ll	ll	ll	ll	ll	lm	ll	ll	ll	ll	ll	lm	lm	lm	--	lm
un_49993946	<lmxll>	ll	ll	lm	ll	lm	lm	lm	lm	ll	ll	ll	ll	lm	ll	lm	lm	ll	lm	ll	ll	lm	ll	lm	ll	ll	ll	lm	lm	lm	lm	lm	lm	ll	ll	ll	ll	ll	lm	ll	ll	ll	ll	ll	lm	lm	lm	lm	lm
un_40451450	<lmxll>	ll	ll	lm	ll	lm	--	lm	lm	ll	ll	ll	ll	lm	ll	lm	lm	ll	--	ll	ll	lm	ll	lm	ll	ll	ll	lm	--	lm	lm	lm	lm	ll	ll	ll	ll	ll	lm	ll	ll	ll	ll	ll	lm	lm	lm	--	lm
un_50930234	<lmxll>	ll	ll	lm	ll	lm	ll	lm	lm	ll	ll	ll	ll	lm	ll	lm	lm	ll	lm	ll	ll	lm	ll	lm	ll	ll	ll	lm	lm	lm	lm	lm	lm	ll	ll	ll	ll	ll	lm	ll	ll	ll	ll	ll	lm	lm	lm	ll	lm
un_58181364	<lmxll>	ll	ll	lm	ll	lm	ll	lm	lm	ll	ll	ll	ll	lm	ll	lm	lm	ll	lm	ll	ll	lm	ll	lm	ll	ll	ll	lm	lm	lm	lm	lm	lm	ll	ll	ll	ll	ll	lm	ll	ll	ll	ll	ll	lm	lm	lm	ll	lm
un_51451216	<lmxll>	ll	ll	lm	ll	lm	ll	lm	lm	ll	ll	ll	ll	lm	ll	lm	lm	ll	ll	ll	ll	lm	ll	lm	ll	ll	ll	lm	ll	lm	lm	lm	lm	ll	ll	ll	ll	ll	lm	ll	ll	ll	ll	ll	lm	lm	lm	--	lm
un_51451211	<lmxll>	ll	ll	lm	ll	lm	ll	lm	lm	ll	ll	ll	ll	lm	ll	lm	lm	ll	ll	ll	ll	lm	ll	lm	ll	ll	ll	lm	ll	lm	lm	lm	lm	ll	ll	ll	ll	ll	lm	ll	ll	ll	ll	ll	lm	lm	lm	ll	lm
un_51451153	<lmxll>	ll	ll	lm	ll	lm	ll	lm	lm	ll	ll	ll	ll	lm	ll	lm	lm	ll	ll	ll	ll	lm	ll	lm	ll	ll	ll	lm	ll	lm	lm	lm	lm	ll	ll	ll	ll	ll	lm	ll	ll	ll	ll	ll	lm	lm	lm	ll	lm
un_41959141	<lmxll>	ll	lm	lm	ll	lm	ll	lm	lm	ll	ll	ll	ll	lm	ll	lm	lm	ll	--	ll	ll	lm	ll	lm	ll	ll	ll	lm	--	lm	lm	lm	lm	ll	ll	ll	ll	ll	lm	ll	ll	ll	ll	--	lm	lm	lm	ll	lm
un_59812092	<lmxll>	ll	--	lm	ll	lm	ll	lm	lm	ll	ll	ll	ll	lm	ll	lm	lm	ll	lm	ll	ll	lm	ll	lm	ll	ll	ll	lm	--	lm	lm	lm	lm	ll	ll	ll	ll	ll	lm	ll	ll	ll	ll	lm	lm	lm	lm	ll	lm
un_59812104	<lmxll>	ll	--	lm	ll	lm	ll	lm	lm	ll	ll	ll	ll	lm	ll	lm	lm	ll	lm	ll	ll	lm	ll	lm	ll	ll	ll	lm	--	lm	lm	lm	lm	ll	ll	ll	ll	ll	lm	ll	ll	ll	ll	lm	lm	lm	lm	ll	lm
un_14151125	<lmxll>	ll	lm	lm	ll	lm	ll	lm	lm	ll	ll	ll	ll	lm	ll	lm	lm	ll	lm	ll	ll	lm	ll	lm	ll	ll	ll	lm	lm	lm	lm	lm	lm	ll	ll	ll	ll	ll	lm	ll	ll	ll	ll	lm	lm	lm	lm	ll	lm
un_53230043	<lmxll>	ll	lm	lm	ll	lm	ll	lm	lm	ll	ll	ll	ll	lm	ll	lm	lm	ll	--	ll	ll	lm	ll	lm	ll	ll	ll	lm	lm	lm	lm	lm	lm	ll	ll	ll	ll	ll	lm	ll	ll	ll	ll	lm	lm	lm	lm	ll	lm
un_59845657	<lmxll>	ll	lm	lm	ll	lm	ll	lm	lm	ll	ll	ll	ll	lm	ll	lm	lm	ll	lm	ll	ll	lm	ll	lm	ll	ll	ll	lm	lm	lm	--	lm	lm	ll	ll	ll	ll	ll	lm	ll	ll	ll	ll	lm	lm	ll	lm	ll	lm
un_59845734	<lmxll>	ll	lm	lm	ll	lm	ll	lm	lm	ll	ll	ll	ll	lm	ll	lm	lm	ll	lm	ll	ll	lm	ll	lm	ll	ll	ll	lm	lm	lm	--	lm	lm	ll	ll	ll	ll	ll	lm	ll	ll	ll	ll	lm	lm	ll	lm	ll	lm
un_30488021	<lmxll>	ll	lm	lm	ll	lm	ll	lm	lm	ll	ll	ll	ll	lm	ll	lm	lm	ll	lm	ll	ll	lm	ll	lm	ll	ll	ll	lm	lm	lm	--	lm	lm	ll	ll	ll	ll	ll	lm	ll	ll	ll	ll	lm	lm	ll	lm	ll	lm
un_30488040	<lmxll>	ll	lm	lm	ll	lm	ll	lm	lm	ll	ll	ll	ll	lm	ll	lm	lm	ll	lm	ll	ll	lm	ll	lm	ll	ll	ll	lm	lm	lm	--	lm	lm	ll	ll	ll	ll	ll	lm	ll	ll	ll	ll	lm	lm	ll	lm	ll	lm
un_20740279	<lmxll>	ll	lm	lm	ll	lm	ll	lm	lm	ll	ll	ll	ll	lm	ll	lm	lm	ll	ll	ll	ll	lm	ll	lm	ll	ll	ll	lm	ll	lm	--	lm	lm	ll	ll	ll	ll	--	lm	ll	ll	ll	ll	lm	lm	ll	lm	ll	lm
un_20740362	<lmxll>	ll	lm	lm	ll	lm	ll	lm	lm	ll	ll	ll	ll	lm	ll	lm	lm	ll	ll	ll	ll	lm	ll	lm	ll	ll	ll	lm	ll	lm	--	lm	lm	ll	ll	ll	ll	--	lm	ll	ll	ll	ll	lm	lm	ll	lm	ll	lm
un_55025559	<lmxll>	ll	lm	lm	ll	lm	ll	lm	lm	ll	ll	ll	ll	lm	ll	lm	lm	ll	lm	ll	ll	lm	ll	lm	ll	ll	ll	lm	lm	lm	ll	lm	lm	ll	ll	ll	ll	--	lm	ll	ll	ll	ll	lm	lm	ll	lm	ll	lm
un_30060712	<lmxll>	ll	lm	lm	ll	lm	ll	lm	lm	--	--	ll	ll	lm	ll	lm	lm	ll	lm	lm	ll	lm	ll	lm	ll	ll	ll	lm	lm	lm	ll	lm	lm	ll	lm	ll	ll	--	lm	ll	ll	ll	ll	lm	lm	ll	lm	ll	lm
un_22209515	<lmxll>	ll	lm	lm	ll	lm	ll	lm	lm	lm	lm	ll	ll	lm	ll	lm	lm	ll	--	lm	ll	lm	ll	lm	ll	ll	ll	lm	lm	lm	ll	lm	lm	ll	lm	ll	ll	--	lm	ll	ll	ll	ll	lm	lm	ll	lm	ll	lm
un_13756125	<lmxll>	ll	lm	ll	ll	lm	ll	lm	lm	--	lm	ll	ll	lm	ll	lm	lm	ll	lm	lm	ll	lm	ll	lm	ll	ll	ll	lm	--	lm	ll	lm	lm	ll	lm	lm	ll	--	lm	ll	ll	ll	ll	lm	lm	ll	lm	ll	lm
un_42759284	<lmxll>	ll	lm	ll	ll	lm	ll	lm	lm	lm	lm	ll	ll	lm	ll	lm	lm	ll	--	--	ll	lm	ll	lm	ll	ll	ll	lm	--	ll	ll	lm	lm	ll	lm	lm	ll	--	ll	ll	ll	ll	ll	lm	lm	ll	lm	ll	lm
un_15816948	<lmxll>	ll	lm	ll	ll	lm	ll	lm	lm	--	lm	ll	ll	lm	ll	lm	lm	ll	lm	--	ll	lm	ll	lm	ll	ll	ll	lm	lm	--	ll	lm	lm	ll	--	lm	ll	--	--	ll	ll	ll	ll	lm	lm	ll	lm	ll	lm
un_10814723	<lmxll>	ll	lm	ll	ll	lm	ll	lm	lm	lm	lm	ll	ll	lm	ll	lm	lm	ll	lm	lm	ll	lm	ll	lm	ll	ll	ll	lm	lm	ll	ll	lm	lm	ll	lm	lm	ll	--	ll	ll	ll	ll	ll	lm	lm	ll	lm	ll	lm
un_8804284	<lmxll>	ll	lm	ll	ll	lm	ll	lm	lm	lm	lm	ll	ll	lm	ll	lm	lm	ll	lm	lm	ll	lm	ll	lm	lm	ll	ll	lm	lm	ll	ll	lm	lm	ll	lm	lm	ll	--	ll	ll	ll	ll	ll	lm	lm	ll	lm	ll	lm
un_4496661	<lmxll>	ll	lm	ll	ll	lm	ll	lm	lm	lm	lm	ll	ll	lm	ll	lm	lm	ll	lm	lm	ll	lm	ll	lm	lm	ll	ll	lm	lm	ll	ll	lm	lm	ll	lm	lm	ll	--	ll	ll	ll	ll	ll	lm	lm	ll	lm	ll	lm
un_15423034	<lmxll>	ll	lm	ll	ll	lm	ll	lm	lm	lm	lm	ll	ll	lm	ll	lm	lm	ll	lm	lm	ll	lm	ll	lm	--	ll	ll	lm	lm	ll	ll	lm	lm	ll	lm	lm	ll	ll	ll	ll	ll	ll	ll	lm	lm	ll	lm	ll	lm
un_9644082	<lmxll>	ll	lm	ll	ll	lm	ll	lm	lm	lm	lm	ll	ll	lm	ll	lm	lm	ll	lm	lm	ll	lm	ll	lm	ll	ll	ll	lm	lm	ll	ll	lm	lm	ll	lm	lm	ll	--	ll	ll	ll	ll	ll	lm	lm	ll	lm	ll	lm
un_16391836	<lmxll>	ll	lm	ll	ll	lm	ll	lm	lm	lm	lm	ll	ll	lm	ll	lm	lm	ll	lm	lm	ll	lm	ll	lm	lm	ll	ll	lm	lm	ll	ll	lm	lm	ll	lm	lm	ll	--	ll	ll	ll	ll	ll	lm	lm	ll	lm	ll	lm
un_16391832	<lmxll>	ll	lm	ll	ll	lm	ll	lm	lm	lm	lm	ll	ll	lm	ll	lm	lm	ll	lm	lm	ll	lm	ll	lm	lm	ll	ll	lm	lm	ll	ll	lm	lm	ll	lm	lm	ll	--	ll	ll	ll	ll	ll	lm	lm	ll	lm	ll	lm
un_16391841	<lmxll>	ll	lm	ll	ll	lm	ll	lm	lm	lm	lm	ll	ll	lm	ll	lm	lm	ll	lm	lm	ll	lm	ll	lm	lm	ll	ll	lm	lm	ll	ll	lm	lm	ll	lm	lm	ll	--	ll	ll	ll	ll	ll	lm	lm	ll	lm	ll	lm
un_59249762	<lmxll>	ll	lm	ll	ll	lm	ll	lm	lm	lm	lm	ll	ll	lm	ll	ll	lm	ll	lm	lm	ll	lm	ll	lm	lm	ll	ll	lm	lm	ll	ll	lm	lm	ll	lm	lm	ll	lm	ll	ll	ll	ll	ll	lm	lm	ll	lm	ll	lm
un_49427475	<lmxll>	ll	lm	ll	ll	lm	ll	lm	lm	lm	lm	ll	ll	lm	ll	ll	lm	ll	lm	lm	ll	lm	ll	lm	lm	ll	ll	lm	lm	ll	ll	lm	lm	ll	lm	lm	ll	lm	ll	ll	ll	ll	ll	lm	lm	ll	lm	ll	lm
un_58767828	<lmxll>	ll	lm	ll	ll	lm	ll	lm	lm	lm	lm	ll	ll	lm	ll	ll	lm	ll	lm	lm	ll	lm	ll	lm	lm	ll	ll	lm	lm	ll	ll	lm	lm	ll	lm	lm	ll	lm	ll	ll	ll	ll	ll	lm	lm	ll	lm	ll	lm
un_42366418	<lmxll>	ll	lm	ll	ll	lm	ll	lm	lm	lm	lm	ll	ll	lm	ll	--	lm	ll	lm	lm	ll	lm	ll	lm	lm	ll	ll	lm	lm	ll	ll	lm	lm	ll	lm	lm	ll	lm	ll	ll	ll	ll	ll	lm	--	ll	lm	ll	lm
un_4076123	<lmxll>	ll	lm	ll	ll	lm	ll	lm	lm	lm	lm	ll	ll	ll	ll	ll	ll	ll	lm	lm	ll	lm	ll	lm	lm	ll	ll	lm	lm	ll	ll	lm	lm	ll	lm	lm	ll	lm	ll	ll	ll	ll	ll	lm	--	ll	lm	ll	lm
un_4076134	<lmxll>	ll	lm	ll	ll	lm	ll	lm	lm	lm	lm	ll	ll	ll	ll	ll	ll	ll	lm	lm	ll	lm	ll	lm	lm	ll	ll	lm	lm	ll	ll	lm	lm	ll	lm	lm	ll	lm	ll	ll	ll	ll	ll	lm	--	ll	lm	ll	lm
un_4076141	<lmxll>	ll	lm	ll	ll	lm	ll	lm	lm	lm	lm	ll	ll	ll	ll	ll	ll	ll	lm	lm	ll	lm	ll	lm	lm	ll	ll	lm	lm	ll	ll	lm	lm	ll	lm	lm	ll	lm	ll	ll	ll	ll	ll	lm	--	ll	lm	ll	lm
un_11048239	<lmxll>	ll	lm	ll	ll	lm	ll	lm	lm	lm	lm	ll	ll	ll	ll	ll	--	ll	lm	lm	ll	lm	ll	lm	lm	ll	ll	lm	lm	ll	ll	lm	lm	ll	lm	lm	ll	lm	ll	ll	ll	ll	ll	lm	ll	ll	lm	ll	lm
un_11048165	<lmxll>	ll	lm	ll	ll	lm	ll	lm	lm	lm	lm	ll	ll	ll	ll	ll	--	ll	lm	lm	ll	lm	ll	lm	lm	ll	ll	lm	lm	ll	ll	lm	lm	ll	lm	lm	ll	lm	ll	ll	ll	ll	ll	lm	ll	ll	lm	ll	lm
un_15060438	<lmxll>	ll	lm	ll	ll	lm	ll	lm	lm	lm	lm	ll	ll	ll	ll	ll	--	ll	lm	lm	ll	lm	ll	lm	lm	ll	ll	lm	lm	ll	ll	lm	lm	ll	lm	lm	ll	lm	ll	ll	ll	ll	ll	lm	ll	ll	lm	ll	lm
un_71392449	<lmxll>	ll	lm	ll	ll	lm	ll	lm	lm	lm	lm	ll	ll	ll	ll	ll	lm	ll	lm	lm	ll	lm	ll	lm	lm	ll	ll	lm	lm	ll	ll	lm	lm	--	lm	lm	ll	lm	ll	ll	ll	ll	ll	lm	ll	ll	lm	ll	lm
un_40236197	<lmxll>	ll	lm	ll	ll	lm	ll	lm	lm	lm	lm	ll	ll	ll	ll	ll	lm	ll	lm	lm	ll	lm	ll	lm	lm	ll	ll	lm	lm	ll	ll	lm	lm	ll	lm	lm	ll	lm	ll	ll	ll	ll	ll	lm	ll	ll	lm	ll	lm
un_18785588	<lmxll>	ll	lm	ll	ll	lm	ll	lm	--	lm	lm	ll	ll	ll	ll	ll	lm	ll	lm	lm	ll	lm	ll	lm	lm	ll	ll	lm	lm	ll	ll	lm	lm	ll	lm	lm	ll	lm	ll	ll	ll	ll	ll	lm	ll	ll	lm	ll	lm
un_53789322	<lmxll>	ll	lm	ll	ll	lm	ll	lm	lm	lm	lm	ll	ll	ll	ll	ll	lm	ll	lm	lm	ll	lm	ll	lm	lm	ll	ll	lm	lm	ll	ll	lm	lm	lm	lm	lm	lm	lm	ll	ll	ll	ll	ll	lm	ll	ll	lm	ll	lm
un_134082318	<lmxll>	ll	lm	ll	ll	lm	ll	lm	--	lm	lm	--	ll	ll	--	ll	lm	ll	lm	lm	ll	lm	ll	lm	lm	ll	ll	lm	lm	ll	ll	--	lm	lm	lm	lm	--	lm	ll	ll	ll	ll	ll	lm	ll	ll	lm	ll	lm
un_15282824	<lmxll>	ll	lm	ll	ll	lm	ll	lm	ll	lm	lm	lm	ll	ll	lm	ll	lm	ll	lm	lm	ll	lm	ll	lm	lm	ll	ll	lm	lm	ll	ll	lm	lm	lm	lm	lm	lm	lm	ll	ll	ll	ll	ll	lm	ll	ll	lm	ll	lm
un_23608297	<lmxll>	ll	lm	ll	ll	lm	ll	lm	--	lm	lm	lm	ll	ll	lm	ll	lm	ll	lm	lm	ll	lm	ll	lm	lm	ll	ll	lm	lm	ll	ll	--	lm	lm	lm	lm	lm	lm	ll	ll	ll	ll	ll	lm	ll	ll	lm	ll	lm
un_10213877	<lmxll>	ll	lm	ll	ll	lm	ll	lm	ll	lm	lm	ll	ll	ll	lm	ll	lm	ll	lm	lm	ll	lm	ll	lm	lm	ll	ll	lm	lm	ll	ll	ll	lm	--	lm	lm	lm	lm	ll	ll	ll	ll	ll	lm	ll	ll	lm	ll	lm
un_10213920	<lmxll>	ll	lm	ll	ll	lm	ll	lm	ll	lm	lm	ll	ll	ll	lm	ll	lm	ll	lm	lm	ll	lm	ll	lm	lm	ll	ll	lm	lm	ll	ll	ll	lm	lm	lm	lm	lm	lm	ll	ll	ll	ll	ll	lm	ll	ll	lm	ll	lm
un_7504107	<lmxll>	ll	lm	ll	ll	lm	ll	lm	ll	lm	lm	lm	ll	ll	lm	ll	lm	ll	lm	lm	ll	lm	ll	lm	lm	ll	ll	lm	lm	ll	ll	ll	lm	lm	lm	lm	lm	lm	ll	ll	ll	ll	ll	lm	ll	ll	lm	ll	lm
un_53665347	<lmxll>	ll	lm	ll	ll	lm	ll	lm	ll	lm	lm	lm	ll	ll	lm	ll	lm	ll	lm	lm	ll	lm	ll	lm	lm	ll	ll	lm	lm	ll	ll	ll	lm	lm	lm	lm	lm	lm	ll	ll	ll	ll	ll	lm	ll	ll	lm	ll	lm
un_56716471	<lmxll>	ll	ll	ll	ll	lm	ll	lm	ll	lm	lm	--	ll	ll	lm	ll	lm	ll	lm	lm	ll	lm	ll	lm	lm	ll	ll	lm	lm	ll	ll	ll	lm	lm	lm	lm	lm	lm	ll	ll	ll	ll	ll	lm	ll	ll	lm	ll	lm
un_54872638	<lmxll>	ll	ll	ll	ll	lm	ll	lm	ll	lm	lm	lm	ll	ll	lm	ll	lm	ll	lm	lm	ll	lm	ll	lm	lm	ll	ll	lm	lm	ll	ll	ll	lm	lm	lm	lm	lm	lm	ll	ll	ll	ll	ll	lm	ll	ll	lm	ll	lm
un_22643195	<lmxll>	ll	ll	ll	ll	lm	ll	lm	ll	lm	lm	lm	ll	ll	lm	ll	lm	ll	lm	lm	ll	--	ll	lm	lm	ll	ll	lm	lm	ll	ll	ll	lm	lm	lm	lm	lm	lm	ll	ll	ll	ll	ll	lm	ll	ll	lm	ll	lm
un_59479889	<lmxll>	ll	--	ll	ll	lm	ll	lm	ll	lm	--	lm	ll	ll	lm	ll	lm	ll	lm	lm	ll	lm	ll	lm	lm	ll	ll	lm	lm	ll	ll	ll	lm	lm	lm	lm	lm	lm	ll	ll	ll	ll	ll	lm	ll	ll	lm	ll	lm
un_47667027	<lmxll>	ll	ll	ll	ll	lm	ll	lm	ll	lm	--	lm	ll	ll	lm	ll	lm	ll	--	lm	ll	lm	ll	lm	lm	ll	--	lm	lm	ll	ll	ll	lm	lm	lm	lm	lm	lm	ll	ll	ll	ll	ll	lm	ll	ll	lm	ll	lm
un_54522913	<lmxll>	ll	ll	ll	ll	lm	ll	lm	ll	lm	ll	lm	ll	ll	lm	ll	lm	ll	lm	--	ll	lm	ll	lm	lm	ll	ll	lm	lm	ll	ll	ll	lm	lm	lm	lm	lm	lm	ll	ll	ll	ll	ll	lm	ll	ll	lm	ll	lm
un_40528072	<lmxll>	ll	ll	ll	ll	lm	ll	lm	ll	--	ll	lm	ll	ll	lm	ll	lm	ll	lm	lm	ll	ll	ll	lm	lm	ll	lm	lm	lm	ll	ll	ll	lm	lm	lm	lm	lm	lm	ll	ll	ll	ll	ll	lm	ll	ll	lm	ll	lm
un_30731493	<lmxll>	ll	ll	ll	ll	lm	ll	lm	ll	--	--	lm	ll	ll	lm	ll	lm	ll	--	lm	ll	ll	ll	lm	lm	ll	--	lm	lm	ll	ll	ll	lm	lm	lm	lm	lm	lm	ll	ll	ll	ll	ll	lm	ll	ll	lm	ll	lm
un_41291369	<lmxll>	lm	ll	ll	ll	lm	ll	lm	ll	lm	ll	lm	ll	ll	lm	ll	lm	ll	ll	--	ll	ll	ll	lm	lm	ll	lm	lm	lm	ll	ll	ll	lm	lm	lm	lm	lm	lm	ll	ll	ll	ll	ll	lm	ll	ll	lm	ll	lm
un_20659560	<lmxll>	lm	ll	ll	ll	lm	ll	lm	ll	--	ll	lm	ll	ll	lm	ll	lm	ll	ll	ll	ll	ll	ll	lm	lm	ll	lm	lm	lm	ll	ll	ll	lm	lm	lm	lm	lm	lm	ll	ll	ll	ll	ll	lm	ll	ll	lm	ll	lm
un_45744474	<lmxll>	ll	ll	ll	ll	lm	ll	lm	ll	ll	ll	ll	ll	ll	ll	ll	lm	ll	--	ll	ll	ll	ll	lm	ll	ll	ll	lm	lm	ll	ll	ll	lm	lm	lm	lm	lm	lm	ll	--	ll	ll	ll	lm	ll	ll	lm	ll	lm
un_45744458	<lmxll>	ll	ll	ll	ll	lm	ll	lm	ll	ll	ll	ll	ll	ll	ll	ll	lm	ll	--	ll	ll	ll	ll	lm	ll	ll	ll	lm	lm	ll	ll	ll	lm	lm	lm	lm	lm	lm	ll	--	ll	ll	ll	lm	ll	ll	lm	ll	lm
un_45744445	<lmxll>	ll	ll	ll	ll	lm	ll	lm	ll	ll	ll	ll	ll	ll	ll	ll	lm	ll	ll	ll	ll	ll	ll	lm	ll	ll	ll	lm	lm	ll	ll	ll	lm	lm	lm	lm	lm	lm	ll	--	ll	ll	ll	lm	ll	ll	lm	ll	lm
un_57516274	<lmxll>	lm	ll	ll	ll	lm	ll	lm	ll	ll	ll	lm	ll	ll	--	ll	lm	ll	ll	ll	ll	ll	ll	lm	lm	ll	lm	lm	lm	ll	ll	ll	lm	--	lm	lm	lm	--	ll	--	ll	ll	ll	lm	--	ll	lm	ll	lm
un_17575483	<hkxhk>	kk	hh	hk	--	kk	hh	--	hh	hh	hk	hk	hh	hh	kk	hh	hk	hh	hk	hk	hh	hh	hk	hk	kk	hh	hk	hk	hk	--	hh	hk	--	hk	kk	hk	hk	hk	hk	hk	--	hk	hh	kk	hk	hh	kk	hk	hk
un_20988096	<lmxll>	lm	--	--	ll	lm	ll	--	ll	--	--	--	ll	--	lm	ll	--	ll	ll	ll	ll	--	--	lm	--	ll	--	ll	lm	ll	ll	ll	--	--	lm	--	--	--	--	--	lm	ll	ll	--	ll	--	lm	ll	--
un_9941054	<nnxnp>	np	nn	np	--	np	nn	np	nn	nn	np	nn	nn	nn	np	nn	--	nn	--	np	nn	nn	np	nn	np	nn	nn	nn	nn	nn	nn	np	np	nn	np	nn	nn	nn	--	nn	np	np	nn	np	np	nn	np	np	nn
un_9941034	<nnxnp>	np	nn	np	--	np	nn	np	nn	nn	np	nn	nn	nn	np	nn	--	nn	--	np	nn	nn	np	nn	np	nn	nn	nn	nn	nn	nn	np	np	nn	np	nn	nn	nn	--	nn	np	np	nn	np	np	nn	np	np	nn
un_36221671	<nnxnp>	np	nn	np	--	np	nn	np	nn	nn	np	nn	nn	nn	np	nn	--	nn	--	np	nn	nn	np	nn	np	nn	nn	nn	nn	nn	nn	np	np	nn	np	nn	nn	nn	--	--	np	np	nn	np	np	nn	np	np	nn
un_59539023	<nnxnp>	np	nn	np	np	np	nn	np	nn	nn	np	nn	nn	nn	np	nn	nn	nn	nn	np	nn	nn	np	nn	np	nn	nn	nn	nn	nn	nn	np	np	nn	np	nn	nn	nn	np	np	np	np	nn	np	np	nn	np	np	nn
un_30667043	<nnxnp>	np	nn	np	np	np	nn	np	nn	nn	--	nn	nn	nn	np	nn	nn	nn	nn	np	nn	nn	np	nn	np	nn	nn	nn	nn	nn	nn	np	np	nn	np	nn	nn	nn	--	np	np	--	nn	np	np	nn	np	np	nn
un_40214618	<hkxhk>	kk	hh	hk	hk	kk	hh	kk	hh	hk	hk	hk	--	hh	kk	hh	hk	hh	hh	hk	hh	hh	hk	hk	kk	hh	hk	hh	hk	hh	hh	hk	hk	hk	kk	hk	hk	hh	hk	--	--	--	hh	kk	kk	hh	kk	hk	hk
un_16590266	<lmxll>	lm	ll	ll	ll	lm	ll	lm	ll	--	ll	lm	ll	ll	lm	ll	lm	ll	ll	ll	ll	ll	ll	lm	lm	ll	lm	ll	lm	ll	ll	--	ll	--	lm	--	lm	ll	ll	ll	ll	ll	ll	lm	lm	ll	lm	ll	lm
un_16590349	<hkxhk>	hh	kk	hk	hk	hh	kk	hh	kk	--	hk	hk	kk	kk	hh	kk	hk	kk	kk	hk	kk	kk	hk	hk	hh	kk	hk	kk	hk	kk	kk	--	hk	--	hh	--	hk	kk	hk	hk	hk	hk	kk	hh	hh	kk	hh	hk	hk
un_12279921	<lmxll>	lm	ll	ll	ll	lm	ll	lm	ll	--	ll	lm	ll	ll	lm	ll	lm	ll	ll	ll	ll	ll	ll	lm	lm	ll	lm	ll	lm	ll	ll	--	ll	lm	lm	lm	lm	ll	ll	ll	ll	ll	ll	lm	lm	ll	lm	ll	lm
un_39627627	<lmxll>	lm	ll	ll	ll	lm	ll	lm	ll	--	ll	lm	ll	ll	lm	ll	lm	ll	ll	ll	ll	ll	ll	lm	lm	ll	lm	ll	lm	ll	ll	ll	ll	--	lm	lm	lm	ll	ll	ll	ll	ll	ll	lm	lm	lm	lm	ll	lm
un_59539126	<lmxll>	lm	ll	ll	ll	lm	ll	lm	ll	--	ll	lm	ll	ll	lm	ll	lm	ll	ll	ll	ll	ll	ll	lm	lm	ll	lm	ll	lm	ll	ll	ll	ll	lm	lm	lm	lm	ll	ll	ll	ll	ll	ll	lm	lm	lm	lm	ll	lm
un_46716275	<lmxll>	lm	ll	ll	ll	lm	ll	lm	ll	lm	ll	lm	ll	ll	lm	ll	lm	ll	ll	ll	ll	ll	ll	lm	lm	ll	lm	ll	ll	ll	ll	ll	ll	lm	lm	lm	lm	ll	ll	ll	ll	ll	ll	lm	lm	lm	lm	ll	lm
un_12277840	<lmxll>	lm	ll	ll	ll	lm	ll	lm	ll	lm	ll	lm	ll	ll	lm	ll	lm	ll	ll	ll	ll	ll	ll	lm	lm	ll	lm	ll	--	ll	ll	ll	ll	--	lm	lm	lm	ll	ll	ll	ll	ll	ll	lm	lm	--	lm	ll	lm
un_17508776	<lmxll>	lm	ll	ll	ll	lm	ll	lm	ll	lm	ll	lm	ll	ll	lm	ll	lm	ll	ll	ll	ll	ll	ll	lm	lm	ll	lm	ll	ll	ll	ll	ll	ll	ll	lm	lm	lm	ll	ll	ll	ll	ll	ll	lm	lm	--	lm	ll	lm
un_17508845	<lmxll>	lm	ll	ll	ll	lm	ll	lm	ll	lm	ll	lm	ll	--	lm	ll	lm	ll	ll	ll	ll	ll	ll	lm	lm	ll	lm	ll	ll	ll	ll	ll	ll	ll	lm	lm	lm	ll	ll	ll	ll	ll	ll	lm	lm	lm	lm	ll	lm
un_39817874	<hkxhk>	hh	kk	hk	hk	hh	kk	hh	kk	hk	hk	hk	kk	kk	hh	kk	hk	kk	--	hk	kk	kk	hk	hk	hh	kk	hk	kk	hk	kk	kk	hk	hk	hk	hh	hk	hk	kk	hk	hk	hk	hk	kk	hh	hh	hk	hh	hk	hk
un_57424617	<lmxll>	lm	ll	ll	ll	lm	ll	lm	ll	lm	ll	lm	ll	ll	lm	ll	lm	ll	ll	ll	ll	ll	ll	lm	lm	ll	lm	ll	lm	ll	ll	ll	ll	lm	lm	lm	lm	ll	ll	ll	ll	ll	ll	lm	lm	lm	lm	ll	lm
un_39817757	<nnxnp>	np	nn	np	np	np	nn	np	nn	nn	np	nn	nn	nn	np	nn	nn	nn	--	np	nn	nn	np	nn	np	nn	nn	nn	nn	nn	nn	np	np	nn	np	nn	nn	nn	np	np	np	np	nn	np	np	nn	np	np	nn
un_18686103	<lmxll>	lm	ll	ll	ll	lm	ll	lm	ll	--	ll	lm	ll	lm	lm	ll	lm	ll	ll	ll	ll	ll	ll	lm	lm	ll	lm	ll	--	ll	ll	ll	ll	ll	lm	lm	lm	ll	ll	ll	ll	ll	ll	lm	lm	lm	lm	ll	lm
un_18686210	<lmxll>	lm	ll	ll	ll	lm	ll	lm	ll	--	ll	lm	ll	lm	lm	ll	lm	ll	ll	ll	ll	ll	ll	lm	lm	ll	lm	ll	--	ll	ll	ll	ll	--	lm	lm	lm	ll	ll	ll	ll	ll	ll	lm	lm	lm	lm	ll	lm
un_56805709	<lmxll>	lm	ll	ll	ll	lm	ll	lm	ll	--	ll	lm	ll	lm	lm	ll	lm	ll	ll	--	ll	ll	ll	lm	lm	ll	lm	ll	lm	ll	ll	ll	--	lm	lm	lm	lm	ll	lm	ll	ll	ll	ll	lm	lm	lm	lm	ll	lm
un_57812985	<nnxnp>	np	nn	np	np	np	nn	np	nn	nn	np	nn	nn	nn	np	nn	nn	nn	nn	np	nn	nn	np	nn	np	nn	nn	nn	nn	nn	nn	np	np	nn	np	nn	nn	nn	np	np	np	np	nn	np	np	nn	np	np	nn
un_59426559	<hkxhk>	kk	hh	hk	hk	kk	hh	kk	hh	hk	hk	hk	hh	hk	kk	hh	hk	hh	hh	hk	hh	hh	hk	hk	hk	hh	hk	hh	hk	hh	hh	hk	hk	hk	kk	hk	hk	hh	--	hk	hk	hk	hh	kk	kk	hk	kk	hk	hk
un_23397421	<hkxhk>	kk	hh	hk	hk	kk	hh	kk	hh	--	hk	hk	hh	hk	kk	hh	hk	hh	hh	hk	hh	hh	hk	hk	kk	hh	hk	hh	hk	hh	hh	hk	hk	hk	kk	hk	hk	hh	hk	hk	hk	hk	hh	kk	kk	hk	kk	hk	hk
un_13891457	<lmxll>	lm	ll	ll	ll	lm	ll	lm	ll	--	ll	lm	ll	lm	lm	ll	lm	ll	--	--	ll	ll	ll	lm	--	ll	lm	ll	lm	ll	ll	ll	--	lm	lm	lm	lm	ll	lm	ll	ll	ll	ll	lm	lm	lm	lm	ll	lm
un_51980257	<nnxnp>	np	nn	np	np	np	nn	np	nn	nn	np	nn	nn	nn	np	nn	nn	--	nn	np	nn	nn	np	nn	np	nn	nn	nn	nn	nn	nn	np	np	nn	np	nn	nn	nn	np	np	np	np	nn	np	np	nn	np	np	nn
un_59108417	<lmxll>	lm	ll	ll	ll	lm	ll	lm	ll	--	ll	lm	ll	lm	lm	ll	lm	ll	--	--	ll	ll	ll	lm	ll	ll	lm	ll	lm	--	ll	ll	--	--	lm	lm	lm	ll	lm	ll	ll	ll	ll	lm	lm	lm	lm	ll	lm
un_19193895	<hkxhk>	kk	hh	hk	hk	kk	hh	hk	hh	hk	hk	hk	hh	hk	kk	hh	hk	hk	--	hk	hh	hh	hk	hk	hh	hh	hk	hh	hk	hk	hh	hk	kk	hk	kk	hk	hk	hh	hk	hk	hk	hk	hh	kk	kk	hk	kk	hk	hk
un_19193941	<nnxnp>	np	nn	np	np	np	nn	np	nn	nn	np	nn	nn	nn	np	nn	nn	np	nn	np	nn	nn	np	nn	nn	nn	nn	nn	nn	nn	nn	np	np	nn	np	nn	nn	nn	--	np	np	np	nn	np	np	nn	np	np	nn
un_19193899	<nnxnp>	np	nn	np	np	np	nn	np	nn	nn	np	nn	nn	nn	np	nn	nn	np	nn	np	nn	nn	np	nn	nn	nn	nn	nn	nn	nn	nn	np	np	nn	np	nn	nn	nn	--	np	np	np	nn	np	np	nn	np	np	nn
un_59611052	<nnxnp>	np	nn	np	np	np	nn	np	nn	nn	np	nn	nn	nn	np	nn	nn	np	nn	np	nn	np	np	nn	np	nn	nn	nn	nn	nn	nn	np	np	nn	np	nn	nn	nn	nn	np	np	np	nn	np	np	nn	np	np	nn
un_75671589	<lmxll>	lm	ll	ll	ll	lm	ll	ll	ll	--	ll	lm	ll	lm	lm	ll	lm	ll	--	ll	ll	ll	ll	lm	ll	ll	lm	ll	lm	lm	ll	ll	--	--	lm	lm	lm	ll	lm	ll	ll	ll	ll	lm	lm	lm	lm	ll	lm
un_19402793	<nnxnp>	np	nn	np	np	np	nn	np	nn	nn	np	nn	nn	nn	np	nn	nn	np	nn	np	nn	np	np	nn	nn	nn	nn	nn	nn	nn	nn	np	np	nn	np	nn	nn	nn	nn	np	np	np	nn	np	np	nn	np	np	nn
un_39845558	<hkxhk>	kk	hh	hk	hk	kk	hh	hk	hh	hk	hk	hk	hh	hk	kk	hh	hk	hk	hk	hk	hh	hk	hk	hk	hh	hh	hk	hh	hk	hk	hh	hk	hk	hk	kk	hk	hk	hh	hk	hk	hk	hk	hh	kk	kk	hk	kk	hk	hk
un_39761994	<lmxll>	lm	ll	ll	ll	lm	ll	ll	ll	--	ll	lm	ll	lm	lm	ll	lm	ll	--	ll	ll	ll	ll	lm	ll	ll	lm	ll	lm	lm	ll	ll	ll	--	lm	lm	lm	ll	lm	ll	ll	ll	ll	lm	lm	lm	lm	ll	lm
un_31128277	<lmxll>	lm	ll	ll	ll	lm	ll	ll	ll	lm	ll	lm	ll	lm	lm	ll	lm	ll	lm	ll	ll	ll	ll	lm	ll	ll	lm	ll	lm	lm	ll	ll	ll	lm	lm	lm	lm	ll	lm	ll	ll	ll	ll	lm	lm	--	lm	ll	lm
un_43213095	<nnxnp>	np	nn	np	np	np	nn	np	nn	nn	np	nn	nn	nn	np	nn	nn	nn	nn	np	nn	--	np	nn	nn	nn	nn	nn	nn	nn	nn	np	np	nn	np	nn	nn	nn	nn	np	np	np	nn	np	np	nn	np	np	nn
un_58616249	<lmxll>	lm	ll	ll	ll	lm	ll	ll	ll	--	ll	lm	ll	lm	lm	ll	lm	ll	lm	ll	ll	ll	ll	lm	ll	ll	lm	ll	lm	lm	ll	--	ll	lm	lm	lm	lm	ll	lm	--	--	ll	ll	lm	lm	--	lm	--	lm
un_30268873	<nnxnp>	np	nn	np	--	np	nn	np	nn	nn	np	nn	nn	nn	np	nn	nn	nn	nn	np	nn	nn	np	nn	--	nn	nn	nn	nn	nn	nn	np	np	nn	np	nn	nn	nn	nn	np	nn	np	nn	np	np	nn	np	np	nn
un_30268883	<nnxnp>	np	nn	np	--	np	nn	np	nn	nn	np	nn	nn	nn	np	nn	nn	nn	nn	np	nn	nn	np	nn	--	nn	nn	nn	nn	nn	nn	np	np	nn	np	nn	nn	nn	nn	np	nn	np	nn	np	np	nn	np	np	nn
un_54216833	<hkxhk>	kk	hh	hk	--	kk	hh	hk	--	--	hk	hk	hh	--	kk	hh	--	hh	--	--	hh	hh	hk	hk	hk	hh	hk	hh	hk	hk	hh	hk	hk	hk	kk	hk	hk	hh	hk	--	hk	hk	hh	kk	kk	hk	kk	hk	hk
un_17956687	<nnxnp>	np	nn	np	--	np	nn	np	nn	nn	np	nn	nn	nn	np	nn	nn	nn	nn	np	nn	nn	np	nn	--	nn	nn	nn	nn	nn	nn	np	np	nn	np	nn	nn	nn	nn	np	nn	np	nn	np	np	nn	np	np	nn
un_12277860	<nnxnp>	np	nn	np	--	np	nn	np	nn	nn	np	nn	nn	nn	np	nn	nn	nn	nn	np	nn	nn	np	nn	np	nn	nn	nn	nn	nn	nn	np	np	nn	np	nn	nn	nn	nn	np	nn	np	--	np	np	nn	np	np	nn
un_46430636	<hkxhk>	hh	kk	hk	kk	hh	kk	hk	hk	--	hk	hk	kk	hk	hh	kk	hk	--	--	hh	kk	hk	hk	hk	hk	kk	hk	kk	kk	hk	kk	--	hk	hk	kk	hk	hk	kk	hk	hk	--	hk	hk	hh	hh	hk	hh	hk	hk
un_46430668	<hkxhk>	hh	kk	hk	kk	hh	kk	hk	hk	--	hk	hk	kk	hk	hh	kk	hk	--	--	hh	kk	hk	hk	hk	hk	kk	hk	kk	kk	hk	kk	--	hk	hk	kk	hk	hk	kk	hk	hk	--	hk	hk	hh	hh	hk	hh	hk	hk
un_58616170	<nnxnp>	np	nn	np	nn	np	nn	np	nn	nn	np	nn	nn	nn	np	nn	nn	np	nn	np	nn	--	np	nn	np	nn	nn	nn	nn	nn	nn	np	np	nn	np	nn	np	nn	nn	np	--	--	np	np	np	nn	np	np	nn
un_46248047	<hkxhk>	kk	hh	hk	hh	kk	hh	hk	hk	hk	hk	hk	hh	hk	--	hh	hk	hk	hk	hk	hh	--	hk	hk	hk	hh	hk	hh	hk	hk	hh	hk	hk	hk	kk	hk	--	hh	hk	hk	hk	hk	hk	kk	kk	hk	kk	--	hk
un_52627729	<lmxll>	lm	ll	ll	ll	lm	ll	ll	lm	--	ll	lm	ll	--	lm	ll	--	ll	--	--	ll	ll	ll	lm	ll	ll	lm	ll	--	--	ll	ll	ll	lm	lm	lm	lm	ll	lm	ll	ll	ll	ll	lm	lm	--	lm	ll	--
un_17371608	<nnxnp>	np	nn	np	nn	np	nn	np	nn	nn	nn	nn	nn	nn	nn	nn	np	np	np	np	nn	--	np	nn	np	nn	nn	nn	nn	nn	nn	np	np	nn	np	nn	np	nn	nn	np	np	nn	np	np	np	nn	np	np	nn
un_43356337	<nnxnp>	np	nn	np	nn	np	nn	np	nn	nn	nn	nn	nn	nn	nn	nn	np	np	np	np	nn	np	np	nn	np	nn	nn	nn	nn	nn	nn	np	np	nn	np	nn	np	nn	nn	np	np	nn	np	np	np	nn	np	np	nn
un_48998395	<hkxhk>	hh	kk	hk	kk	hh	kk	hk	hk	hk	kk	hk	kk	hk	hh	kk	--	hk	--	hk	kk	hk	hk	hk	hk	kk	hk	kk	hk	hk	kk	hk	hk	hk	hh	hk	hh	--	hk	hk	hk	kk	hk	hh	hh	hk	hh	hk	hk
un_43356385	<lmxll>	lm	ll	ll	ll	lm	ll	ll	lm	lm	ll	lm	ll	ll	lm	ll	lm	ll	ll	ll	ll	ll	ll	lm	ll	ll	lm	ll	lm	lm	ll	lm	ll	lm	lm	lm	lm	--	lm	ll	ll	ll	ll	lm	lm	lm	lm	ll	lm
un_32483596	<nnxnp>	np	nn	np	nn	np	nn	np	nn	nn	nn	nn	nn	nn	nn	nn	np	np	np	np	nn	np	np	nn	np	nn	nn	nn	nn	nn	nn	np	np	nn	np	nn	np	nn	nn	np	np	nn	np	np	np	nn	np	np	nn
un_32483597	<nnxnp>	np	nn	np	nn	np	nn	np	nn	nn	nn	nn	nn	nn	nn	nn	np	np	np	np	nn	np	np	nn	np	nn	nn	nn	nn	nn	nn	np	np	nn	np	nn	np	nn	nn	np	np	nn	np	np	np	nn	np	np	nn
un_32483635	<hkxhk>	kk	hh	hk	hh	kk	hh	hk	hk	hk	hh	--	hh	hh	--	hh	kk	hk	hk	hk	hh	--	hk	hk	hk	hh	hh	hh	hk	hk	hh	kk	hk	hk	kk	hk	kk	--	hh	hk	--	hh	hk	kk	kk	hk	kk	--	hk
un_13432479	<hkxhk>	kk	hh	hk	hh	kk	hh	hk	hk	hk	hh	hk	hh	hh	hk	hh	kk	hk	hk	hk	hh	hk	hk	hk	hk	hh	hh	hh	hk	hk	hh	kk	hk	hk	kk	hk	kk	--	hh	hk	--	hh	hk	kk	kk	hk	kk	hk	hk
un_32483583	<lmxll>	lm	ll	ll	ll	lm	ll	ll	lm	lm	ll	--	ll	ll	--	ll	lm	ll	ll	ll	ll	--	ll	lm	ll	ll	ll	ll	lm	lm	ll	lm	ll	lm	lm	lm	--	--	ll	ll	--	ll	ll	lm	lm	lm	lm	--	lm
un_17371687	<hkxhk>	hh	kk	--	kk	hh	kk	hk	hk	hk	kk	--	hk	kk	--	kk	hh	hk	hk	hk	kk	--	hk	hk	hk	kk	kk	kk	hk	hk	kk	hh	hk	hk	hh	hk	--	hk	kk	hk	hh	kk	hk	hh	hh	hk	hh	hk	hk
un_29779562	<hkxhk>	hh	kk	hh	kk	hh	kk	hk	hk	hk	kk	hk	hk	kk	hk	kk	hh	hk	hk	hk	kk	hk	hh	hk	hk	kk	kk	kk	hk	hk	kk	hh	hk	hk	hk	hk	--	hk	kk	hk	hh	kk	hk	hh	hh	hk	hh	hk	hk
un_12924782	<nnxnp>	np	nn	np	nn	np	nn	np	nn	nn	nn	nn	nn	nn	nn	nn	np	np	np	np	nn	np	np	nn	np	nn	nn	nn	nn	nn	nn	np	np	nn	nn	nn	np	nn	nn	np	np	nn	np	np	np	nn	np	np	nn
un_38591092	<lmxll>	lm	ll	lm	ll	lm	ll	ll	lm	lm	ll	--	lm	ll	--	ll	ll	ll	ll	ll	ll	--	lm	lm	ll	ll	ll	ll	lm	lm	ll	lm	ll	lm	lm	lm	--	lm	ll	ll	lm	ll	ll	lm	--	lm	ll	--	lm
un_44462855	<nnxnp>	np	nn	np	nn	np	nn	np	nn	nn	nn	nn	nn	nn	nn	nn	np	np	--	np	nn	--	np	nn	np	nn	nn	nn	nn	nn	nn	np	np	nn	nn	nn	np	nn	nn	np	np	nn	np	np	np	nn	np	np	nn
un_44462913	<nnxnp>	np	nn	np	nn	np	nn	np	nn	nn	nn	nn	nn	nn	nn	nn	np	np	--	np	nn	--	np	nn	np	nn	nn	nn	nn	nn	nn	np	np	nn	nn	nn	np	nn	nn	np	np	nn	np	np	np	nn	np	np	nn
un_40419023	<nnxnp>	nn	np	nn	np	nn	np	nn	np	np	np	np	np	np	--	np	nn	nn	--	nn	np	--	nn	np	nn	np	np	np	np	np	np	nn	nn	np	np	np	--	np	np	nn	nn	np	nn	nn	nn	np	nn	nn	np
un_54141957	<lmxll>	lm	ll	lm	ll	lm	ll	ll	lm	lm	ll	lm	lm	ll	ll	ll	ll	lm	ll	ll	ll	ll	lm	lm	ll	ll	ll	lm	lm	lm	ll	lm	ll	lm	lm	lm	ll	lm	ll	lm	lm	ll	ll	lm	ll	ll	ll	ll	ll
un_47717623	<lmxll>	lm	ll	lm	ll	lm	ll	ll	lm	lm	ll	lm	lm	ll	ll	ll	ll	lm	ll	ll	ll	ll	lm	lm	ll	ll	ll	lm	lm	lm	ll	lm	ll	lm	lm	lm	ll	lm	ll	lm	lm	ll	ll	lm	ll	ll	ll	ll	ll
un_31714733	<lmxll>	lm	ll	lm	ll	lm	ll	ll	lm	lm	ll	lm	lm	ll	ll	ll	ll	lm	ll	ll	ll	ll	lm	lm	ll	ll	ll	lm	lm	lm	ll	lm	ll	lm	lm	lm	ll	lm	ll	lm	lm	ll	ll	lm	ll	ll	ll	ll	ll
un_42340086	<lmxll>	lm	ll	lm	ll	lm	ll	ll	lm	lm	ll	lm	lm	ll	ll	ll	ll	lm	ll	ll	ll	ll	lm	lm	ll	ll	ll	lm	lm	lm	ll	lm	ll	lm	lm	lm	ll	lm	ll	lm	lm	ll	ll	lm	ll	ll	ll	ll	ll
un_17760063	<lmxll>	lm	ll	lm	ll	lm	ll	ll	lm	lm	ll	lm	lm	ll	ll	ll	ll	lm	ll	ll	ll	ll	lm	lm	ll	ll	ll	lm	lm	lm	ll	lm	ll	lm	lm	lm	ll	lm	ll	lm	lm	ll	ll	lm	ll	ll	ll	ll	ll
un_17760135	<lmxll>	lm	ll	lm	ll	lm	ll	ll	lm	lm	ll	lm	lm	ll	ll	ll	ll	lm	ll	ll	ll	ll	lm	lm	ll	ll	ll	lm	lm	lm	ll	lm	ll	lm	lm	lm	ll	lm	ll	lm	lm	ll	ll	lm	ll	ll	ll	ll	ll
un_17760078	<lmxll>	lm	ll	lm	ll	lm	ll	ll	lm	lm	ll	lm	lm	ll	ll	ll	ll	lm	ll	ll	ll	ll	lm	lm	ll	ll	ll	lm	lm	lm	ll	lm	ll	lm	lm	lm	ll	lm	ll	lm	lm	ll	ll	lm	ll	ll	ll	ll	ll
un_11148922	<lmxll>	lm	ll	lm	ll	lm	ll	ll	lm	lm	ll	lm	lm	ll	ll	ll	ll	lm	ll	ll	ll	ll	lm	lm	ll	ll	ll	lm	lm	lm	ll	lm	ll	lm	lm	lm	ll	lm	ll	lm	lm	ll	ll	lm	ll	ll	ll	ll	ll
un_22522303	<lmxll>	lm	ll	lm	ll	lm	ll	ll	lm	lm	ll	lm	lm	ll	ll	ll	ll	lm	ll	ll	ll	ll	lm	lm	ll	ll	ll	lm	lm	lm	ll	lm	ll	lm	lm	lm	ll	lm	ll	lm	lm	ll	lm	lm	ll	ll	ll	ll	ll
un_39529772	<lmxll>	lm	ll	lm	ll	lm	ll	ll	lm	lm	ll	lm	lm	ll	ll	ll	ll	lm	ll	ll	ll	ll	lm	lm	ll	ll	ll	lm	lm	lm	ll	lm	ll	lm	lm	lm	ll	lm	ll	lm	lm	ll	lm	lm	ll	ll	ll	ll	ll
un_32483669	<lmxll>	lm	ll	ll	ll	ll	ll	lm	ll	lm	lm	ll	lm	lm	ll	ll	ll	lm	lm	ll	lm	ll	ll	lm	ll	lm	lm	lm	lm	ll	lm	lm	ll	ll	lm	lm	ll	lm	lm	ll	lm	lm	ll	ll	ll	lm	ll	lm	lm
un_57125334	<lmxll>	lm	ll	ll	ll	ll	ll	lm	ll	lm	lm	ll	lm	lm	ll	ll	ll	lm	lm	ll	lm	ll	ll	lm	ll	lm	lm	lm	lm	ll	lm	lm	ll	ll	lm	lm	ll	lm	lm	ll	lm	lm	ll	ll	ll	lm	ll	lm	lm
un_46073549	<lmxll>	lm	ll	ll	ll	ll	ll	lm	ll	lm	lm	ll	lm	lm	ll	ll	ll	lm	lm	ll	lm	ll	ll	lm	ll	lm	lm	lm	lm	ll	lm	lm	ll	ll	lm	lm	ll	lm	lm	ll	lm	lm	ll	ll	ll	lm	ll	lm	lm
un_69124848	<lmxll>	lm	ll	ll	ll	ll	ll	lm	ll	lm	lm	ll	lm	lm	ll	ll	ll	lm	lm	ll	lm	ll	ll	lm	ll	lm	lm	lm	lm	ll	lm	lm	ll	ll	lm	lm	ll	lm	lm	ll	lm	lm	ll	ll	ll	lm	ll	lm	lm
un_18870847	<lmxll>	lm	ll	ll	ll	ll	ll	lm	ll	lm	lm	ll	lm	lm	ll	ll	ll	lm	lm	ll	lm	ll	ll	lm	ll	lm	lm	lm	lm	ll	lm	lm	ll	ll	lm	lm	ll	lm	lm	ll	lm	lm	ll	ll	ll	lm	ll	lm	lm
un_16857280	<lmxll>	lm	ll	ll	ll	ll	ll	lm	ll	lm	lm	ll	lm	lm	ll	ll	ll	lm	lm	ll	lm	ll	ll	lm	ll	lm	lm	lm	lm	ll	lm	lm	ll	ll	lm	lm	ll	lm	lm	ll	lm	lm	ll	ll	ll	lm	ll	lm	lm
un_42486445	<lmxll>	lm	ll	ll	ll	ll	ll	lm	ll	lm	lm	ll	lm	lm	ll	ll	ll	lm	lm	ll	lm	ll	ll	lm	ll	lm	lm	lm	lm	ll	lm	lm	ll	ll	lm	lm	ll	lm	lm	ll	lm	lm	ll	ll	ll	lm	ll	lm	lm
un_57132462	<lmxll>	lm	ll	ll	ll	ll	ll	lm	ll	lm	lm	ll	lm	lm	ll	ll	ll	lm	lm	ll	lm	ll	ll	lm	ll	lm	lm	lm	lm	ll	lm	lm	ll	ll	lm	lm	ll	lm	lm	ll	lm	lm	ll	ll	ll	lm	ll	lm	lm
un_41083783	<lmxll>	lm	ll	ll	ll	ll	ll	lm	ll	lm	lm	ll	lm	lm	ll	ll	ll	lm	lm	ll	lm	ll	ll	lm	ll	lm	lm	lm	lm	ll	lm	lm	ll	ll	lm	lm	ll	lm	lm	ll	lm	lm	ll	ll	ll	lm	ll	lm	lm
un_56670034	<lmxll>	lm	ll	ll	ll	ll	ll	lm	ll	lm	lm	ll	lm	lm	ll	ll	ll	lm	lm	ll	lm	ll	ll	lm	ll	lm	lm	lm	lm	ll	lm	lm	ll	ll	lm	lm	ll	lm	lm	ll	lm	lm	ll	ll	ll	lm	ll	lm	lm
un_57896973	<lmxll>	lm	ll	ll	ll	ll	ll	lm	ll	lm	lm	ll	lm	lm	ll	ll	ll	lm	lm	ll	lm	ll	ll	lm	ll	lm	lm	lm	lm	ll	lm	lm	ll	ll	lm	lm	ll	lm	lm	ll	lm	lm	ll	ll	ll	lm	ll	lm	lm
un_54311488	<lmxll>	lm	ll	ll	ll	ll	ll	lm	ll	lm	lm	ll	lm	lm	ll	ll	ll	lm	lm	ll	lm	ll	ll	lm	ll	lm	lm	lm	lm	ll	lm	lm	ll	ll	lm	lm	ll	lm	lm	ll	lm	lm	ll	ll	ll	lm	ll	lm	lm
un_9666113	<lmxll>	lm	ll	ll	ll	ll	ll	lm	ll	lm	lm	ll	lm	lm	ll	ll	ll	lm	lm	ll	lm	ll	ll	lm	ll	lm	lm	lm	lm	ll	lm	lm	ll	ll	lm	lm	ll	lm	lm	ll	lm	lm	ll	ll	ll	lm	ll	lm	lm
un_54311453	<lmxll>	ll	lm	lm	lm	lm	lm	ll	lm	ll	ll	lm	ll	ll	lm	lm	lm	ll	ll	lm	ll	lm	lm	ll	lm	ll	ll	ll	ll	lm	ll	ll	lm	lm	ll	ll	lm	ll	ll	lm	ll	ll	lm	lm	lm	ll	lm	ll	ll
un_62486891	<lmxll>	--	ll	ll	--	ll	ll	lm	ll	lm	lm	ll	--	lm	ll	ll	ll	lm	lm	ll	lm	ll	ll	lm	ll	--	--	lm	lm	ll	lm	lm	ll	ll	lm	lm	ll	lm	lm	ll	--	lm	ll	ll	ll	lm	ll	lm	lm
un_54431548	<lmxll>	ll	ll	ll	ll	ll	ll	lm	ll	lm	lm	ll	lm	lm	ll	ll	ll	lm	lm	ll	lm	ll	ll	lm	ll	lm	lm	lm	lm	ll	lm	lm	ll	ll	lm	lm	ll	lm	lm	ll	lm	lm	ll	ll	ll	lm	ll	lm	lm
un_50625291	<lmxll>	lm	lm	lm	ll	lm	lm	ll	lm	ll	ll	lm	lm	ll	lm	lm	lm	ll	ll	lm	ll	lm	lm	ll	lm	lm	ll	ll	ll	lm	ll	ll	lm	lm	ll	ll	lm	ll	ll	lm	ll	ll	lm	lm	lm	ll	lm	ll	ll
un_58834207	<lmxll>	lm	lm	lm	ll	lm	lm	ll	lm	ll	ll	lm	lm	ll	lm	lm	lm	ll	ll	lm	ll	lm	lm	ll	lm	lm	ll	lm	ll	lm	ll	ll	lm	lm	ll	ll	lm	ll	ll	lm	ll	ll	lm	lm	lm	ll	lm	ll	ll
un_46354239	<lmxll>	ll	ll	ll	lm	ll	ll	lm	ll	lm	lm	ll	ll	ll	ll	ll	ll	lm	lm	ll	lm	ll	ll	lm	ll	ll	ll	--	lm	ll	lm	lm	ll	ll	lm	lm	ll	lm	lm	ll	ll	lm	ll	ll	ll	lm	ll	lm	lm
un_46354240	<lmxll>	ll	ll	ll	lm	ll	ll	lm	ll	lm	lm	ll	ll	ll	ll	ll	ll	lm	lm	ll	lm	ll	ll	lm	ll	ll	ll	--	lm	ll	lm	lm	ll	ll	lm	lm	ll	lm	lm	ll	ll	lm	ll	ll	ll	lm	ll	lm	lm
un_10570800	<lmxll>	ll	ll	ll	lm	ll	ll	lm	ll	lm	lm	ll	ll	--	ll	ll	ll	lm	lm	lm	lm	ll	ll	lm	ll	ll	lm	ll	lm	ll	lm	lm	ll	ll	lm	lm	ll	lm	lm	ll	lm	lm	ll	ll	ll	lm	ll	lm	lm
un_10570732	<lmxll>	lm	lm	lm	ll	lm	lm	ll	--	ll	ll	lm	lm	ll	lm	lm	lm	ll	ll	ll	ll	lm	lm	ll	lm	lm	ll	lm	ll	lm	ll	ll	lm	lm	ll	ll	lm	ll	ll	lm	ll	ll	--	lm	lm	ll	lm	ll	ll
un_53193517	<lmxll>	lm	lm	lm	ll	lm	lm	ll	lm	ll	ll	ll	lm	ll	lm	lm	lm	ll	ll	ll	ll	lm	lm	ll	lm	lm	ll	lm	ll	lm	--	ll	lm	lm	ll	ll	lm	ll	ll	lm	ll	ll	ll	lm	lm	ll	lm	ll	ll
un_50286178	<hkxhk>	hk	hk	--	hh	kk	kk	--	--	hh	hk	--	kk	hh	--	kk	hk	hk	hk	hk	hh	--	hk	hk	kk	hk	--	kk	hk	kk	hk	hk	hk	hk	hh	hk	kk	hk	hk	kk	hk	hh	hh	kk	--	hh	hk	--	hh
un_58312891	<nnxnp>	np	np	--	np	nn	nn	nn	--	np	--	np	nn	nn	--	nn	--	--	nn	nn	np	--	np	nn	nn	--	nn	nn	--	nn	np	nn	np	--	np	nn	nn	nn	--	nn	--	np	np	nn	--	np	np	np	np
un_57102741	<lmxll>	lm	lm	lm	ll	lm	lm	--	ll	ll	ll	ll	lm	lm	lm	lm	lm	lm	ll	ll	ll	lm	lm	ll	ll	lm	ll	lm	ll	lm	--	ll	lm	lm	ll	ll	lm	ll	ll	lm	ll	ll	ll	lm	lm	ll	lm	ll	ll
un_40678028	<lmxll>	lm	lm	lm	ll	lm	lm	ll	ll	ll	ll	ll	lm	lm	lm	lm	lm	lm	ll	ll	ll	lm	lm	ll	ll	lm	ll	lm	ll	lm	--	ll	lm	lm	ll	ll	lm	ll	ll	lm	ll	ll	ll	lm	lm	ll	lm	ll	ll
un_47442557	<lmxll>	lm	lm	lm	ll	lm	lm	lm	ll	ll	ll	ll	lm	lm	lm	lm	lm	lm	ll	ll	ll	lm	lm	ll	ll	lm	ll	lm	ll	lm	lm	ll	lm	lm	ll	ll	lm	ll	ll	lm	ll	ll	ll	lm	lm	ll	lm	ll	ll
un_28580708	<lmxll>	lm	lm	lm	ll	lm	lm	lm	ll	ll	ll	ll	lm	lm	lm	lm	lm	lm	ll	ll	ll	lm	lm	ll	ll	lm	ll	lm	ll	lm	lm	ll	lm	lm	ll	ll	lm	ll	ll	lm	ll	ll	ll	lm	lm	ll	lm	ll	ll
un_22532896	<lmxll>	ll	ll	ll	lm	ll	ll	ll	lm	lm	lm	lm	ll	ll	ll	ll	ll	ll	ll	lm	lm	ll	ll	lm	lm	ll	lm	ll	lm	ll	ll	lm	ll	ll	lm	lm	ll	lm	lm	ll	lm	lm	lm	ll	ll	lm	ll	lm	lm
un_30113645	<lmxll>	ll	ll	ll	lm	ll	ll	ll	lm	lm	lm	lm	ll	ll	ll	ll	ll	ll	--	lm	lm	ll	ll	lm	lm	ll	lm	ll	lm	ll	ll	lm	ll	ll	lm	lm	ll	lm	lm	ll	lm	lm	lm	ll	ll	lm	ll	lm	lm
un_53779504	<lmxll>	ll	ll	ll	lm	ll	ll	ll	lm	lm	lm	lm	ll	ll	ll	ll	ll	ll	--	lm	lm	ll	ll	lm	lm	ll	lm	ll	lm	ll	ll	lm	ll	ll	lm	lm	ll	lm	lm	ll	lm	lm	lm	ll	ll	lm	ll	lm	--
un_22001282	<nnxnp>	np	np	np	np	nn	nn	nn	np	np	np	np	nn	np	nn	--	np	nn	--	nn	np	--	np	nn	nn	--	nn	np	--	np	np	nn	np	--	np	np	nn	nn	nn	np	--	np	np	nn	--	np	np	np	np
un_59020771	<nnxnp>	np	np	np	np	nn	nn	nn	np	np	np	np	nn	np	nn	nn	np	nn	--	nn	np	np	np	nn	nn	--	nn	np	--	--	--	--	np	np	np	np	nn	nn	--	np	nn	np	np	nn	np	np	np	np	np
un_14103272	<lmxll>	ll	ll	ll	lm	ll	ll	ll	lm	lm	lm	lm	ll	ll	ll	ll	ll	ll	ll	lm	lm	ll	ll	lm	lm	ll	lm	ll	lm	ll	ll	lm	ll	ll	lm	lm	ll	lm	lm	ll	lm	lm	lm	ll	ll	lm	ll	lm	ll
un_57748419	<lmxll>	ll	ll	ll	lm	ll	ll	ll	lm	lm	lm	lm	ll	ll	ll	ll	ll	ll	ll	lm	lm	ll	ll	lm	lm	ll	lm	ll	lm	ll	ll	lm	ll	ll	lm	lm	ll	lm	lm	ll	lm	lm	lm	ll	ll	lm	ll	lm	ll
un_44669102	<hkxhk>	hk	hk	hk	kk	hh	hh	hh	kk	kk	kk	kk	hh	hk	hh	hk	hk	hh	hh	hk	kk	hk	hk	hk	hk	hk	hk	hk	hk	hk	--	hk	hk	hk	kk	kk	hh	hk	hk	hk	hk	kk	kk	hh	hk	kk	hk	kk	hk
un_57033135	<lmxll>	lm	lm	lm	ll	lm	lm	lm	ll	ll	ll	ll	lm	lm	lm	lm	lm	lm	lm	ll	ll	lm	lm	ll	ll	lm	ll	lm	ll	lm	lm	ll	lm	lm	ll	ll	lm	ll	ll	lm	ll	ll	ll	lm	lm	ll	lm	ll	lm
un_9268948	<lmxll>	lm	lm	lm	ll	lm	lm	lm	ll	ll	ll	ll	lm	lm	lm	lm	lm	lm	lm	ll	ll	lm	lm	ll	ll	lm	ll	lm	lm	lm	lm	ll	lm	lm	ll	ll	lm	ll	ll	lm	--	ll	ll	ll	lm	ll	lm	ll	lm
un_50881107	<hkxhk>	hk	hk	hk	hh	kk	kk	kk	hh	hh	hh	hh	kk	hk	kk	hk	hk	kk	--	hk	hh	hk	hk	hk	hk	hk	hk	hk	--	hk	hk	--	hk	hk	hh	hh	kk	hk	hk	hk	kk	hh	hh	hk	hk	hh	hk	hh	hk
un_10285666	<lmxll>	lm	lm	lm	ll	lm	lm	lm	ll	ll	lm	lm	lm	lm	lm	lm	ll	lm	lm	ll	ll	lm	lm	ll	ll	lm	lm	lm	lm	ll	lm	lm	lm	lm	ll	ll	lm	ll	ll	lm	--	ll	ll	ll	--	ll	lm	ll	lm
un_10989040	<lmxll>	ll	ll	ll	lm	ll	ll	ll	lm	lm	ll	ll	ll	ll	ll	ll	lm	ll	ll	lm	lm	ll	ll	lm	lm	ll	ll	ll	ll	lm	ll	ll	ll	ll	lm	lm	ll	lm	lm	ll	ll	lm	lm	lm	lm	lm	ll	lm	ll
un_47709151	<lmxll>	ll	ll	ll	lm	ll	ll	ll	lm	lm	ll	ll	ll	ll	ll	ll	lm	ll	ll	lm	lm	ll	ll	lm	lm	ll	ll	ll	ll	lm	ll	ll	ll	ll	lm	lm	ll	lm	lm	ll	ll	lm	lm	lm	lm	lm	ll	lm	ll
un_55633408	<lmxll>	ll	ll	ll	lm	ll	ll	ll	lm	--	ll	ll	ll	ll	ll	ll	--	ll	ll	lm	lm	ll	ll	lm	lm	ll	lm	ll	ll	--	ll	ll	ll	ll	lm	lm	ll	lm	lm	ll	ll	lm	lm	lm	lm	lm	ll	lm	ll
un_51928678	<lmxll>	ll	ll	ll	--	ll	ll	ll	lm	--	ll	ll	ll	ll	ll	ll	lm	ll	ll	lm	lm	ll	ll	lm	lm	ll	lm	ll	ll	ll	ll	ll	ll	ll	lm	lm	ll	lm	lm	ll	ll	lm	--	lm	lm	lm	ll	lm	ll
un_59310341	<hkxhk>	hh	hh	hh	hk	hk	hk	hk	hk	hk	hh	hh	hk	hh	hk	hh	hk	hk	--	kk	hk	hh	hh	kk	kk	hh	kk	hh	hk	hh	hh	hk	hh	--	hk	hk	hk	--	kk	hh	hk	hk	hk	hk	hk	hk	hh	hk	hh
un_10989016	<lmxll>	lm	--	--	ll	lm	lm	lm	ll	--	lm	lm	lm	--	lm	lm	ll	lm	lm	ll	ll	--	lm	ll	ll	lm	lm	lm	lm	ll	--	lm	lm	--	ll	ll	lm	ll	ll	lm	lm	ll	ll	ll	ll	ll	lm	ll	lm
un_42441442	<nnxnp>	nn	nn	nn	nn	np	np	np	nn	--	nn	nn	np	nn	np	nn	nn	np	np	np	nn	nn	nn	np	np	nn	np	nn	np	nn	nn	np	nn	np	np	nn	np	np	np	nn	np	nn	nn	nn	nn	--	nn	nn	nn
un_40145170	<lmxll>	--	--	--	lm	lm	lm	lm	lm	lm	lm	--	lm	--	lm	--	ll	lm	lm	--	--	--	--	ll	ll	--	ll	lm	--	--	--	lm	--	--	--	lm	lm	ll	ll	--	lm	ll	lm	--	--	ll	--	lm	--
un_40145188	<lmxll>	--	--	--	lm	lm	lm	lm	lm	lm	lm	--	lm	--	lm	--	ll	lm	lm	--	--	--	--	ll	ll	--	ll	lm	--	lm	--	lm	--	--	--	lm	lm	ll	ll	--	lm	ll	lm	--	--	ll	--	lm	--
un_43077153	<nnxnp>	nn	nn	nn	nn	np	np	np	nn	--	nn	nn	np	nn	np	nn	nn	np	--	np	nn	nn	nn	np	np	nn	np	nn	np	nn	nn	np	nn	np	np	nn	np	np	np	nn	np	nn	nn	nn	nn	np	nn	nn	nn
un_47928035	<nnxnp>	np	np	np	np	nn	nn	nn	np	np	np	np	nn	np	nn	np	np	nn	--	nn	np	np	np	nn	nn	np	nn	np	nn	np	np	nn	np	nn	nn	np	nn	nn	nn	np	nn	np	np	np	np	nn	np	np	np
un_16857138	<nnxnp>	np	np	np	np	nn	nn	nn	np	np	np	np	nn	np	nn	np	np	nn	np	nn	np	np	np	nn	nn	np	nn	np	nn	np	np	nn	np	nn	nn	np	nn	nn	nn	np	nn	np	np	np	np	nn	np	np	np
un_16857218	<nnxnp>	np	np	np	np	nn	nn	nn	np	np	np	np	nn	np	nn	np	np	nn	np	nn	np	np	np	nn	nn	np	nn	np	nn	np	np	nn	np	nn	nn	np	nn	nn	nn	np	nn	np	np	np	np	nn	np	np	np
un_17060525	<nnxnp>	np	np	np	np	nn	nn	nn	np	np	np	np	nn	np	nn	np	np	nn	np	nn	np	np	np	nn	nn	np	nn	np	nn	np	np	nn	np	nn	nn	np	nn	nn	nn	np	nn	np	np	np	np	nn	np	np	np
un_26927991	<hkxhk>	hh	hh	hh	hk	hk	hk	hk	--	--	hh	hh	hk	hh	hk	hk	hk	hk	hk	hk	hh	hh	--	kk	kk	hh	hk	hh	hk	hk	--	hk	hh	hk	kk	hk	hk	kk	kk	hh	hk	hk	hk	hk	hk	--	hh	hk	hh
un_41200508	<lmxll>	ll	ll	ll	lm	ll	ll	ll	lm	ll	ll	ll	ll	ll	ll	--	lm	ll	ll	--	ll	ll	--	lm	lm	ll	ll	ll	ll	lm	ll	ll	ll	ll	lm	--	ll	lm	lm	ll	ll	lm	lm	--	--	lm	ll	lm	ll
un_47032303	<lmxll>	lm	lm	lm	ll	lm	lm	lm	ll	lm	lm	lm	lm	lm	lm	ll	ll	lm	lm	lm	lm	lm	ll	ll	ll	lm	lm	lm	lm	ll	lm	lm	lm	lm	ll	ll	lm	ll	ll	--	lm	ll	ll	ll	ll	ll	lm	ll	lm
un_36488182	<lmxll>	lm	lm	lm	ll	lm	lm	lm	ll	lm	lm	lm	lm	lm	lm	ll	ll	lm	lm	lm	lm	lm	ll	ll	ll	lm	lm	lm	lm	ll	lm	lm	lm	lm	ll	ll	lm	ll	ll	ll	lm	ll	ll	ll	ll	ll	lm	ll	lm
un_15322259	<lmxll>	ll	ll	ll	lm	ll	ll	ll	lm	ll	ll	ll	ll	ll	ll	lm	lm	ll	ll	ll	ll	ll	lm	lm	lm	ll	ll	ll	ll	lm	ll	ll	ll	ll	lm	lm	ll	--	lm	--	ll	lm	lm	lm	lm	lm	ll	lm	ll
un_14467670	<lmxll>	ll	ll	ll	lm	ll	ll	ll	lm	ll	ll	ll	ll	ll	ll	lm	lm	ll	ll	ll	ll	ll	lm	lm	lm	ll	ll	ll	ll	lm	ll	ll	ll	ll	lm	lm	ll	lm	lm	lm	ll	lm	lm	lm	lm	lm	ll	lm	ll
un_23258428	<lmxll>	ll	ll	ll	lm	ll	ll	ll	lm	ll	ll	ll	ll	ll	ll	lm	lm	ll	ll	ll	ll	ll	lm	lm	lm	ll	ll	ll	ll	lm	ll	ll	ll	ll	lm	lm	ll	lm	lm	--	ll	lm	lm	lm	lm	lm	ll	lm	ll
un_55082771	<hkxhk>	hk	hk	hk	kk	hh	hh	hh	kk	hk	hk	hk	hh	hk	--	kk	kk	hh	--	hh	hk	--	kk	hk	hk	hk	hh	hk	hh	kk	--	hh	hk	hh	hk	kk	hh	hk	hk	--	hh	kk	kk	kk	--	hk	hk	--	hk
un_40276574	<lmxll>	ll	ll	ll	lm	ll	ll	ll	lm	ll	ll	ll	ll	ll	ll	lm	lm	ll	ll	ll	ll	ll	lm	lm	lm	ll	ll	ll	ll	lm	ll	ll	ll	ll	lm	lm	ll	ll	lm	lm	--	lm	lm	lm	lm	lm	ll	lm	ll
un_40276637	<lmxll>	ll	ll	ll	lm	ll	ll	ll	lm	ll	ll	ll	ll	ll	ll	lm	lm	ll	ll	ll	ll	ll	lm	lm	lm	ll	ll	ll	ll	lm	ll	ll	ll	ll	lm	lm	ll	ll	lm	lm	--	lm	lm	lm	lm	lm	ll	lm	ll
un_8107446	<lmxll>	ll	ll	ll	lm	ll	ll	ll	lm	ll	ll	ll	ll	ll	ll	lm	lm	ll	ll	ll	ll	ll	lm	lm	lm	ll	ll	ll	ll	lm	ll	ll	ll	ll	lm	lm	ll	lm	lm	lm	lm	lm	lm	lm	lm	lm	ll	lm	ll
un_34909841	<lmxll>	ll	ll	ll	lm	ll	ll	ll	lm	ll	ll	ll	ll	ll	ll	lm	lm	ll	ll	ll	ll	ll	lm	lm	lm	ll	ll	ll	ll	lm	ll	ll	ll	ll	lm	lm	ll	lm	lm	lm	lm	lm	lm	lm	lm	lm	ll	lm	ll
un_3266755	<lmxll>	ll	ll	ll	lm	ll	ll	ll	lm	ll	ll	ll	ll	ll	ll	lm	lm	ll	ll	ll	ll	ll	lm	lm	lm	ll	ll	ll	ll	lm	ll	ll	ll	ll	lm	lm	ll	lm	lm	lm	lm	lm	lm	lm	lm	lm	ll	lm	ll
un_8107430	<lmxll>	lm	lm	lm	ll	lm	lm	lm	ll	lm	lm	lm	lm	lm	lm	ll	ll	lm	lm	lm	lm	lm	ll	ll	ll	lm	lm	lm	lm	ll	lm	lm	lm	lm	ll	ll	lm	ll	ll	ll	ll	ll	ll	ll	ll	ll	lm	ll	lm
un_44951591	<nnxnp>	np	np	np	np	nn	nn	nn	nn	np	np	np	nn	np	--	--	np	nn	--	nn	np	--	np	nn	nn	--	nn	--	nn	np	np	nn	np	nn	nn	np	nn	--	nn	--	nn	np	np	np	--	nn	np	--	np
un_44951593	<nnxnp>	np	np	np	np	nn	nn	nn	nn	np	np	np	nn	np	--	--	np	nn	--	nn	np	--	np	nn	nn	--	nn	--	nn	np	np	nn	np	nn	nn	np	nn	--	nn	--	nn	np	np	np	--	nn	np	--	np
un_40518992	<nnxnp>	nn	nn	nn	nn	np	np	np	nn	nn	nn	nn	np	nn	--	--	nn	np	--	np	nn	nn	nn	np	np	nn	np	nn	np	nn	nn	np	nn	np	np	nn	np	--	np	--	np	nn	nn	nn	--	np	nn	nn	nn
un_40382756	<lmxll>	ll	ll	ll	lm	ll	ll	ll	lm	ll	ll	ll	ll	ll	lm	lm	lm	lm	ll	ll	ll	ll	lm	lm	lm	ll	ll	--	ll	lm	ll	ll	lm	ll	lm	lm	ll	lm	ll	lm	lm	lm	lm	lm	lm	ll	--	lm	ll
un_13604800	<hkxhk>	hk	hk	hk	hh	kk	kk	kk	hh	hk	hk	hk	kk	hk	hk	hh	hh	hk	hk	kk	hk	hk	hh	hk	hk	hk	kk	hh	kk	hh	hk	kk	hh	kk	hk	hh	kk	hk	kk	hh	hk	hh	hh	hh	hh	kk	hh	hh	hk
un_25544783	<nnxnp>	nn	nn	nn	nn	np	np	np	nn	nn	nn	nn	np	nn	np	nn	nn	np	np	np	nn	nn	nn	np	np	nn	np	nn	np	nn	nn	np	nn	np	np	nn	np	np	np	nn	np	nn	nn	nn	nn	np	nn	nn	nn
un_25544718	<nnxnp>	nn	nn	nn	nn	np	np	np	nn	nn	nn	nn	np	nn	np	nn	nn	np	np	np	nn	nn	nn	np	np	nn	np	nn	np	nn	nn	np	nn	np	np	nn	np	np	np	nn	np	nn	nn	nn	nn	np	nn	nn	nn
un_20866014	<lmxll>	lm	lm	lm	ll	lm	lm	lm	ll	lm	lm	lm	lm	lm	ll	ll	ll	ll	lm	lm	lm	lm	ll	ll	ll	lm	lm	ll	lm	ll	lm	lm	ll	lm	ll	ll	lm	ll	lm	ll	ll	ll	ll	ll	ll	lm	ll	ll	lm
un_43203454	<lmxll>	lm	lm	lm	ll	lm	lm	lm	ll	lm	lm	lm	lm	lm	ll	ll	ll	ll	lm	lm	lm	lm	ll	ll	ll	lm	lm	ll	lm	ll	lm	lm	ll	lm	ll	ll	lm	ll	lm	ll	ll	ll	ll	ll	ll	lm	ll	ll	lm
un_50086389	<hkxhk>	hk	hk	hk	hh	kk	kk	kk	hh	hk	hk	hk	kk	hk	hk	hh	hh	hk	hk	kk	hk	hk	hh	hk	hk	hk	kk	hh	kk	hh	hk	kk	hh	kk	hk	hh	kk	hk	kk	hh	hk	hh	hh	hh	hh	kk	hh	hh	hk
un_38246092	<nnxnp>	nn	nn	nn	nn	np	np	np	nn	--	nn	nn	np	nn	np	nn	nn	np	--	np	nn	nn	nn	np	np	nn	np	nn	np	nn	nn	np	nn	np	np	nn	np	np	np	nn	nn	nn	nn	nn	nn	np	nn	nn	nn
un_22590543	<lmxll>	ll	ll	ll	lm	ll	ll	ll	lm	ll	ll	ll	ll	ll	lm	lm	lm	lm	ll	ll	ll	ll	lm	lm	lm	ll	ll	lm	ll	lm	ll	ll	lm	ll	lm	lm	ll	lm	ll	lm	lm	lm	lm	lm	lm	ll	lm	lm	ll
un_38246074	<nnxnp>	nn	nn	nn	nn	np	np	np	nn	--	nn	nn	np	nn	np	nn	nn	np	--	np	nn	nn	nn	np	np	nn	np	nn	np	nn	nn	np	nn	np	np	nn	np	np	np	nn	nn	nn	nn	nn	nn	np	nn	nn	nn
un_52163335	<nnxnp>	np	np	np	np	nn	nn	nn	np	--	np	np	nn	np	nn	np	np	nn	np	nn	np	np	np	nn	nn	np	nn	np	nn	np	np	nn	np	nn	nn	np	nn	nn	nn	np	--	np	np	np	np	nn	np	np	np
un_11074713	<nnxnp>	np	np	np	np	nn	nn	nn	np	--	np	np	nn	np	nn	np	np	nn	np	nn	np	np	np	nn	nn	np	nn	np	nn	np	np	nn	np	nn	nn	np	nn	nn	nn	np	nn	np	np	np	np	nn	np	np	np
un_9013841	<hkxhk>	hh	hh	hh	hk	hk	hk	hk	--	--	hh	hh	hk	hh	kk	hk	hk	kk	hh	hk	hh	hh	hk	kk	kk	hh	hk	hk	hk	hk	hh	hk	hk	hk	kk	hk	hk	kk	hk	hk	kk	hk	hk	hk	hk	hk	hk	hk	hh
un_21079876	<lmxll>	lm	lm	lm	ll	lm	lm	lm	lm	lm	lm	lm	lm	lm	ll	ll	ll	ll	lm	lm	lm	lm	ll	ll	ll	lm	lm	ll	lm	ll	lm	lm	ll	lm	ll	ll	lm	ll	lm	ll	ll	ll	ll	ll	ll	lm	ll	ll	lm
un_12933627	<nnxnp>	nn	nn	nn	nn	np	np	np	nn	--	nn	nn	np	nn	np	nn	nn	np	nn	np	nn	nn	nn	np	np	nn	np	nn	np	nn	nn	np	nn	np	np	nn	np	--	np	nn	np	nn	nn	nn	--	np	nn	nn	nn
un_40160993	<lmxll>	ll	ll	ll	lm	ll	ll	ll	ll	ll	ll	ll	ll	ll	lm	lm	lm	lm	ll	ll	ll	ll	lm	lm	lm	ll	ll	lm	ll	lm	ll	ll	lm	ll	lm	lm	ll	lm	ll	lm	lm	lm	lm	lm	lm	ll	lm	lm	ll
un_9100785	<hkxhk>	hh	hh	hh	hk	hk	hk	hk	--	hh	hh	hh	hk	hh	kk	hk	hk	kk	hh	hk	hh	--	hk	kk	kk	hh	hk	hk	hk	hk	hh	hk	hk	hk	--	hk	hk	--	--	hk	--	hk	hk	hk	--	hk	hk	hk	hh
un_20199887	<lmxll>	ll	ll	ll	lm	ll	ll	ll	ll	ll	ll	ll	ll	ll	lm	lm	lm	lm	ll	ll	ll	ll	lm	lm	lm	ll	ll	lm	ll	lm	ll	ll	lm	ll	lm	lm	ll	lm	ll	lm	lm	lm	lm	lm	lm	ll	lm	lm	ll
un_42254462	<lmxll>	ll	ll	ll	lm	ll	ll	ll	ll	ll	ll	ll	ll	ll	lm	lm	lm	lm	ll	ll	ll	ll	lm	lm	lm	ll	ll	lm	ll	lm	ll	ll	lm	ll	lm	lm	ll	lm	ll	lm	lm	lm	lm	lm	lm	ll	lm	lm	ll
un_45550002	<hkxhk>	hk	hk	hk	hh	kk	kk	kk	hk	hk	hk	hk	kk	hk	--	hh	hh	hk	hk	kk	hk	--	hh	hk	hk	hk	kk	hh	kk	hh	hk	kk	hh	kk	--	hh	kk	--	--	hh	hk	hh	hh	hh	--	kk	hh	--	hk
un_13521263	<lmxll>	ll	ll	ll	lm	ll	ll	ll	ll	ll	ll	ll	ll	ll	lm	lm	lm	lm	--	ll	ll	ll	lm	lm	lm	--	ll	lm	ll	lm	ll	ll	lm	ll	lm	lm	ll	lm	ll	lm	lm	lm	lm	lm	lm	ll	lm	lm	ll
un_11615250	<lmxll>	lm	lm	lm	ll	lm	lm	lm	lm	lm	lm	lm	lm	lm	ll	ll	ll	ll	ll	lm	lm	lm	ll	ll	ll	lm	lm	ll	lm	ll	lm	lm	ll	lm	ll	ll	lm	ll	lm	ll	ll	ll	ll	ll	ll	lm	ll	ll	lm
un_40160943	<lmxll>	lm	lm	lm	ll	lm	lm	lm	lm	lm	lm	lm	lm	lm	ll	ll	ll	ll	ll	lm	lm	lm	ll	ll	ll	ll	lm	ll	lm	ll	lm	lm	ll	lm	ll	ll	lm	ll	lm	ll	ll	ll	ll	ll	ll	lm	ll	ll	lm
un_40160921	<lmxll>	lm	lm	lm	ll	lm	lm	lm	lm	lm	lm	lm	lm	lm	ll	ll	ll	ll	ll	lm	lm	lm	ll	ll	ll	ll	lm	ll	lm	ll	lm	lm	ll	lm	ll	ll	lm	ll	lm	ll	ll	ll	ll	ll	ll	lm	ll	ll	lm
un_42201433	<lmxll>	lm	lm	lm	ll	lm	lm	lm	lm	lm	lm	lm	lm	lm	ll	ll	ll	ll	ll	lm	lm	lm	ll	ll	ll	lm	lm	ll	lm	ll	lm	lm	ll	lm	ll	ll	lm	ll	lm	ll	ll	ll	ll	ll	ll	lm	ll	ll	lm
un_36301151	<lmxll>	ll	ll	ll	lm	ll	ll	ll	ll	ll	ll	ll	ll	ll	lm	lm	lm	lm	lm	ll	ll	ll	lm	lm	lm	ll	ll	lm	ll	lm	ll	ll	lm	ll	lm	lm	ll	lm	ll	lm	lm	lm	lm	lm	lm	ll	lm	lm	ll
un_51816768	<lmxll>	ll	ll	ll	lm	ll	ll	ll	ll	ll	ll	ll	ll	ll	lm	lm	lm	lm	lm	ll	ll	ll	lm	lm	lm	ll	ll	lm	ll	lm	ll	ll	lm	ll	lm	lm	ll	lm	ll	lm	lm	lm	lm	lm	lm	ll	lm	lm	ll
un_46743670	<lmxll>	lm	lm	lm	ll	lm	lm	lm	lm	lm	lm	lm	lm	lm	ll	ll	ll	ll	ll	lm	lm	lm	ll	ll	ll	--	lm	ll	lm	ll	lm	lm	ll	lm	ll	ll	lm	ll	lm	ll	ll	ll	ll	ll	ll	lm	ll	ll	lm
un_48701307	<lmxll>	lm	lm	lm	ll	lm	lm	lm	lm	lm	lm	lm	lm	lm	ll	ll	ll	ll	ll	lm	lm	lm	ll	ll	ll	lm	lm	ll	lm	ll	lm	lm	ll	lm	ll	ll	lm	ll	lm	ll	ll	ll	ll	ll	ll	lm	ll	ll	lm
un_31234032	<lmxll>	ll	ll	ll	lm	ll	ll	ll	ll	ll	ll	ll	ll	ll	lm	lm	lm	lm	lm	ll	ll	ll	lm	lm	lm	ll	ll	lm	ll	lm	ll	ll	lm	ll	lm	lm	ll	lm	ll	lm	lm	lm	lm	lm	lm	ll	lm	lm	ll
un_30296541	<lmxll>	ll	ll	ll	lm	ll	ll	ll	ll	ll	ll	ll	ll	ll	lm	lm	lm	lm	lm	ll	ll	ll	lm	lm	lm	ll	ll	lm	ll	lm	ll	ll	lm	ll	lm	lm	ll	lm	ll	lm	lm	lm	lm	lm	lm	ll	lm	lm	ll
un_18953118	<hkxhk>	--	hh	hh	hk	hk	hk	hk	hh	hh	hh	hh	hk	hh	kk	hk	hk	kk	kk	hk	hh	hh	hk	kk	--	--	hk	hk	hk	hk	hh	hk	hk	--	kk	hk	hk	kk	hk	hk	kk	hk	hk	hk	--	--	hk	--	--
un_18953119	<hkxhk>	--	hh	hh	hk	hk	hk	hk	hh	hh	hh	hh	hk	hh	kk	hk	hk	kk	kk	hk	hh	hh	hk	kk	--	--	hk	hk	hk	hk	hh	hk	hk	--	kk	hk	hk	kk	hk	hk	kk	hk	hk	hk	--	--	hk	--	--
un_11897786	<nnxnp>	nn	nn	nn	nn	np	np	np	nn	nn	nn	nn	np	nn	np	nn	nn	np	nn	np	nn	nn	nn	np	np	nn	np	nn	np	nn	nn	np	nn	np	np	nn	np	np	np	--	np	nn	nn	nn	nn	np	nn	nn	nn
un_63006746	<hkxhk>	--	hk	hk	hh	kk	kk	kk	hk	hk	hk	hk	kk	hk	hk	hh	hh	hk	hh	kk	hk	hk	hh	hk	hk	hk	kk	hh	kk	hh	hk	kk	hh	kk	hk	hh	kk	hk	kk	hh	hk	hh	hh	hh	hh	kk	hh	hh	hk
un_8768148	<hkxhk>	hk	hk	hk	kk	hh	hh	hh	hk	hk	hk	hk	hh	hk	hk	kk	kk	hk	--	hh	hk	hk	kk	hk	hk	hk	hh	kk	hh	kk	hk	hh	kk	hh	hk	kk	hh	hk	hh	kk	hk	kk	kk	kk	kk	hh	kk	kk	hk
un_12234184	<nnxnp>	np	np	np	np	nn	nn	nn	np	--	np	np	nn	np	nn	np	np	nn	--	nn	np	np	np	nn	nn	np	nn	np	nn	np	np	nn	np	nn	nn	np	nn	nn	nn	np	nn	np	np	np	np	nn	np	np	np
un_37560765	<lmxll>	ll	lm	lm	ll	lm	lm	lm	lm	lm	lm	lm	lm	lm	ll	ll	ll	ll	ll	lm	lm	lm	ll	ll	ll	lm	lm	ll	lm	ll	lm	lm	ll	lm	ll	ll	lm	ll	lm	ll	ll	ll	ll	ll	ll	lm	ll	ll	ll
un_35699314	<hkxhk>	hk	hk	hk	kk	hh	hh	hh	hk	hh	hk	hk	hh	hk	hk	kk	kk	hk	kk	hh	hk	hh	kk	hk	hk	hk	hh	kk	hh	kk	hk	hh	kk	hh	hk	kk	hh	hk	hh	kk	hk	kk	kk	kk	kk	hh	kk	kk	hk
un_35699346	<nnxnp>	np	np	np	np	nn	nn	nn	np	nn	np	np	nn	np	nn	np	np	nn	np	nn	np	nn	np	nn	nn	np	nn	np	nn	np	np	nn	np	nn	nn	np	nn	nn	nn	np	nn	np	np	np	np	nn	np	np	np
un_63006763	<hkxhk>	--	hk	hk	hh	kk	kk	kk	hk	hk	hk	hk	kk	hk	hk	hh	hh	hk	hh	kk	hk	hk	hh	hk	hk	hk	kk	hh	kk	hh	hk	kk	hh	kk	--	hh	kk	hk	kk	hh	hk	hh	hh	hh	hh	kk	hh	hh	hk
un_58667663	<nnxnp>	nn	nn	nn	nn	np	np	np	nn	nn	nn	nn	np	nn	np	nn	nn	np	nn	np	nn	nn	nn	np	np	nn	np	nn	np	nn	nn	np	nn	np	np	nn	np	np	np	nn	np	nn	nn	nn	nn	np	nn	nn	nn
un_42952433	<hkxhk>	hk	hk	hk	kk	hh	hh	hh	hk	--	hk	hk	hh	hk	hk	kk	kk	hk	kk	hh	hk	hk	kk	hk	hk	hk	hh	kk	hh	kk	hk	hh	kk	hh	--	kk	hh	hk	hh	kk	hk	kk	kk	kk	kk	hh	kk	kk	hk
un_55377625	<nnxnp>	nn	nn	nn	nn	np	np	np	nn	nn	nn	nn	np	nn	np	nn	nn	--	nn	np	nn	nn	nn	np	np	nn	np	nn	np	nn	nn	np	nn	np	np	nn	np	np	np	nn	np	nn	nn	nn	nn	np	nn	nn	nn
un_4755660	<nnxnp>	nn	nn	nn	nn	np	np	np	nn	nn	nn	nn	np	nn	np	nn	nn	nn	nn	np	nn	nn	nn	np	np	nn	np	nn	np	nn	nn	np	nn	np	np	nn	np	np	np	nn	np	nn	nn	nn	nn	np	nn	nn	nn
un_4755558	<nnxnp>	nn	nn	nn	nn	np	np	np	nn	nn	nn	nn	np	nn	np	nn	nn	nn	nn	np	nn	nn	nn	np	np	nn	np	nn	np	nn	nn	np	nn	np	np	nn	np	np	np	nn	np	nn	nn	nn	nn	np	nn	nn	nn
un_53660706	<lmxll>	lm	lm	ll	ll	lm	lm	lm	lm	lm	lm	lm	lm	lm	ll	ll	ll	ll	ll	lm	lm	lm	ll	ll	ll	lm	lm	ll	lm	ll	lm	lm	ll	lm	lm	ll	lm	ll	lm	ll	ll	ll	ll	ll	ll	lm	ll	ll	lm
un_54072052	<hkxhk>	hk	hk	hh	hh	kk	kk	kk	hk	hk	hk	hk	kk	hk	hk	hh	hh	hh	hh	kk	hk	hk	hh	hk	hk	hk	kk	hh	kk	hh	hk	kk	hh	kk	kk	hh	kk	hk	kk	hh	hk	hh	hh	hh	hh	kk	hh	hh	hk
un_37442550	<nnxnp>	nn	nn	nn	nn	np	np	np	nn	nn	nn	nn	np	nn	np	nn	nn	np	nn	np	nn	nn	nn	np	np	nn	np	nn	np	nn	nn	np	nn	np	np	nn	np	np	np	nn	np	nn	nn	nn	nn	np	nn	nn	nn
un_59708451	<nnxnp>	np	np	np	np	nn	nn	nn	np	np	np	np	nn	np	nn	np	np	nn	np	nn	np	np	np	nn	nn	np	nn	np	nn	np	np	nn	np	nn	nn	np	nn	nn	nn	np	nn	np	np	np	np	nn	np	np	np
un_46289652	<nnxnp>	nn	nn	nn	nn	np	np	np	nn	nn	nn	nn	np	nn	np	nn	nn	np	nn	np	nn	nn	nn	np	np	nn	np	nn	np	nn	nn	np	nn	np	np	nn	np	np	np	nn	np	nn	nn	nn	nn	np	nn	nn	nn
un_38711146	<hkxhk>	kk	kk	kk	--	hk	hk	--	kk	kk	kk	--	hk	kk	hh	hk	hk	hh	hk	hk	kk	--	hk	hh	hk	kk	hk	--	hk	hk	kk	hk	hk	hh	hk	hk	hh	hh	hk	hk	hh	hk	hk	hk	hh	hk	hk	hh	kk
un_13217378	<lmxll>	ll	ll	lm	lm	ll	ll	ll	ll	ll	ll	ll	ll	ll	lm	lm	lm	lm	lm	ll	ll	ll	lm	lm	lm	ll	ll	lm	ll	lm	ll	ll	lm	--	ll	lm	ll	lm	ll	lm	lm	lm	lm	lm	lm	ll	lm	lm	ll
un_46289722	<lmxll>	lm	lm	ll	ll	lm	lm	lm	lm	--	lm	lm	lm	lm	ll	ll	ll	ll	ll	lm	lm	lm	ll	ll	ll	lm	lm	ll	lm	ll	lm	lm	ll	ll	lm	ll	lm	ll	lm	ll	ll	ll	ll	ll	ll	lm	ll	ll	lm
un_45550052	<nnxnp>	nn	nn	nn	nn	np	np	np	nn	nn	nn	nn	np	nn	np	nn	nn	np	nn	np	nn	nn	nn	np	np	nn	np	nn	np	nn	nn	np	nn	np	np	nn	np	np	np	nn	np	nn	nn	nn	nn	np	nn	nn	nn
un_40417616	<nnxnp>	np	np	np	np	nn	nn	nn	np	np	np	np	nn	np	nn	np	np	nn	np	nn	np	np	np	nn	nn	np	nn	np	nn	np	np	nn	np	nn	nn	np	nn	nn	nn	np	nn	np	np	np	np	nn	np	np	np
un_18153094	<nnxnp>	nn	nn	nn	nn	np	np	np	nn	nn	nn	nn	np	nn	np	nn	nn	np	nn	np	nn	nn	nn	np	np	nn	np	nn	np	nn	nn	np	nn	np	np	nn	np	np	np	nn	np	nn	nn	nn	nn	np	nn	nn	nn
un_20342173	<lmxll>	ll	ll	lm	lm	ll	ll	ll	ll	lm	ll	ll	ll	ll	lm	lm	lm	lm	lm	ll	ll	ll	lm	lm	lm	ll	ll	lm	ll	lm	ll	ll	lm	--	ll	lm	ll	lm	ll	lm	lm	lm	lm	lm	lm	ll	lm	lm	ll
un_12611087	<nnxnp>	np	np	np	np	nn	nn	nn	np	np	np	np	nn	np	nn	np	np	nn	np	nn	np	np	np	nn	np	np	nn	np	nn	np	np	nn	np	nn	nn	np	nn	nn	nn	np	nn	np	np	np	np	nn	np	np	np
un_12933723	<nnxnp>	np	np	np	np	nn	nn	nn	np	np	np	np	nn	--	nn	np	np	nn	np	nn	np	np	np	nn	np	np	nn	np	nn	np	np	nn	np	--	nn	np	nn	--	nn	np	nn	np	np	np	np	nn	np	np	np
un_54390785	<hkxhk>	hk	hk	hh	hh	kk	kk	kk	hk	hh	hk	hk	kk	hk	hk	hh	hh	--	hh	kk	hk	hk	hh	hk	hh	hk	kk	hh	kk	hh	--	kk	hh	hk	kk	hh	kk	hk	kk	hh	hk	hh	hh	hh	hh	kk	hh	hh	hk
un_22971953	<lmxll>	ll	ll	lm	lm	ll	ll	ll	ll	lm	ll	ll	ll	ll	lm	lm	lm	lm	lm	ll	ll	ll	lm	lm	lm	ll	ll	lm	ll	lm	lm	--	--	--	ll	lm	ll	lm	ll	lm	lm	lm	lm	lm	lm	ll	lm	--	ll
un_57512927	<hkxhk>	hk	hk	hh	hh	kk	kk	kk	hk	hh	--	hh	kk	hk	hk	hh	hh	hk	hh	kk	hk	hk	hk	hk	hh	hk	kk	hh	kk	hh	hh	--	--	hk	kk	hh	kk	hk	kk	--	hk	hh	hh	hh	hh	kk	hh	hh	hk
un_9901344	<lmxll>	ll	ll	lm	lm	ll	ll	ll	ll	lm	ll	lm	ll	ll	lm	lm	lm	lm	lm	ll	ll	ll	ll	lm	lm	ll	ll	lm	ll	lm	lm	ll	lm	--	ll	lm	ll	lm	ll	lm	lm	lm	lm	lm	lm	ll	lm	ll	ll
un_15576085	<hkxhk>	hk	hk	kk	kk	hh	hh	hh	--	kk	hk	kk	hh	--	hk	kk	--	hk	kk	--	hk	--	--	hk	hk	--	hh	kk	hh	hk	kk	--	hk	hk	hh	kk	hh	--	hk	hk	hk	kk	kk	kk	kk	hh	kk	hk	hk
un_46786133	<lmxll>	lm	lm	ll	ll	lm	lm	lm	lm	ll	lm	ll	lm	lm	ll	ll	ll	ll	ll	ll	lm	lm	lm	ll	ll	lm	lm	ll	lm	lm	ll	ll	lm	ll	lm	ll	lm	ll	lm	lm	ll	ll	ll	ll	ll	lm	ll	lm	lm
un_28531982	<lmxll>	ll	ll	lm	lm	ll	ll	ll	ll	lm	ll	lm	ll	ll	lm	lm	lm	lm	lm	lm	ll	ll	ll	lm	lm	ll	ll	lm	ll	ll	lm	lm	ll	lm	ll	lm	ll	lm	ll	lm	lm	lm	lm	lm	lm	ll	lm	ll	ll
un_18713391	<lmxll>	lm	lm	ll	ll	lm	lm	lm	lm	ll	lm	ll	lm	lm	ll	ll	ll	ll	ll	ll	lm	lm	lm	ll	lm	lm	lm	ll	lm	lm	ll	ll	lm	ll	lm	ll	lm	ll	lm	lm	ll	ll	ll	ll	ll	lm	ll	lm	lm
un_129719	<lmxll>	ll	ll	lm	lm	ll	ll	ll	ll	lm	ll	lm	ll	ll	lm	lm	lm	lm	lm	--	ll	ll	ll	lm	ll	ll	ll	lm	ll	ll	lm	lm	ll	lm	ll	lm	ll	lm	ll	ll	lm	lm	lm	lm	lm	ll	lm	ll	ll
un_12124485	<hkxhk>	hk	hk	hh	hh	kk	kk	kk	--	hh	hk	hh	--	--	hk	hh	--	hh	hh	hk	hk	hk	hk	hk	--	hk	kk	hh	kk	hk	hh	hk	hk	--	kk	hh	kk	hh	hk	--	--	hh	hh	hk	hh	kk	hh	hk	hk
un_12124419	<nnxnp>	nn	nn	nn	nn	np	np	np	--	nn	nn	nn	np	--	np	nn	--	nn	nn	np	nn	nn	nn	np	--	nn	np	nn	np	nn	nn	np	nn	--	np	nn	np	nn	nn	--	--	nn	nn	nn	nn	np	nn	nn	nn
un_17971344	<nnxnp>	np	np	np	np	nn	nn	nn	np	np	np	np	nn	np	nn	np	--	--	np	nn	np	np	np	nn	np	np	nn	np	nn	np	np	nn	np	nn	nn	np	nn	nn	np	--	--	np	np	np	np	nn	np	np	np
un_56059257	<nnxnp>	nn	nn	nn	nn	np	np	np	nn	nn	nn	nn	np	nn	np	nn	--	np	nn	np	nn	nn	nn	np	nn	nn	np	nn	np	nn	nn	np	nn	np	np	nn	np	--	--	nn	np	nn	nn	--	nn	np	nn	nn	nn
un_31992677	<nnxnp>	nn	nn	nn	nn	np	np	np	nn	nn	nn	nn	np	nn	np	nn	nn	np	nn	np	nn	nn	nn	np	nn	nn	np	nn	np	nn	nn	np	nn	np	np	nn	np	np	--	nn	np	nn	nn	--	nn	np	nn	nn	nn
un_11929300	<lmxll>	lm	lm	ll	ll	lm	lm	lm	lm	ll	lm	ll	ll	lm	ll	ll	ll	ll	ll	ll	lm	--	lm	ll	lm	lm	lm	ll	lm	lm	ll	ll	lm	ll	lm	ll	lm	ll	lm	lm	ll	ll	ll	lm	ll	lm	ll	lm	lm
un_11929290	<hkxhk>	hk	hk	kk	kk	hh	hh	hh	hk	kk	hk	kk	hk	hk	hk	kk	kk	hk	kk	hk	hk	--	hk	hk	hk	hk	hh	kk	hh	hk	kk	hk	hk	hk	hh	kk	hh	--	hk	hk	hk	kk	kk	hk	--	hh	kk	--	hk
un_12411709	<lmxll>	ll	ll	lm	lm	ll	ll	ll	ll	lm	ll	lm	lm	--	lm	lm	lm	lm	lm	lm	ll	--	--	lm	ll	ll	--	lm	ll	ll	lm	lm	ll	lm	ll	lm	ll	lm	ll	ll	lm	lm	lm	ll	lm	ll	lm	ll	ll
un_12411701	<hkxhk>	hk	hk	hh	hh	kk	kk	kk	hk	--	hk	hh	hk	--	hk	--	hh	--	--	hk	hk	--	--	hk	--	--	--	hh	kk	--	--	hk	hk	hk	kk	hh	kk	--	hk	hk	hk	hh	hh	--	--	kk	hh	hk	hk
un_40513594	<lmxll>	lm	lm	ll	ll	lm	lm	lm	lm	ll	lm	ll	ll	ll	ll	ll	ll	ll	ll	ll	lm	--	ll	ll	lm	lm	ll	ll	lm	lm	ll	ll	lm	ll	lm	ll	lm	ll	lm	lm	ll	ll	ll	lm	ll	lm	ll	lm	lm
un_40513553	<lmxll>	lm	lm	ll	ll	lm	lm	lm	lm	ll	lm	ll	ll	ll	ll	ll	ll	ll	ll	ll	lm	--	ll	ll	lm	lm	ll	ll	lm	lm	ll	ll	lm	ll	lm	ll	lm	ll	lm	lm	ll	ll	ll	lm	ll	lm	ll	lm	lm
un_41050051	<lmxll>	lm	lm	ll	ll	lm	lm	lm	lm	ll	lm	ll	ll	lm	ll	ll	ll	ll	ll	ll	lm	lm	lm	ll	lm	lm	--	ll	lm	lm	ll	ll	lm	ll	lm	ll	lm	--	lm	lm	ll	--	ll	lm	ll	lm	ll	lm	lm
un_58945210	<lmxll>	lm	lm	ll	ll	lm	lm	lm	lm	--	lm	ll	ll	lm	ll	ll	ll	ll	ll	ll	lm	lm	lm	ll	lm	lm	--	ll	lm	lm	ll	ll	lm	ll	lm	ll	lm	ll	lm	lm	ll	ll	ll	lm	ll	lm	ll	lm	lm
un_57570172	<lmxll>	lm	lm	ll	ll	lm	lm	lm	lm	--	lm	ll	ll	lm	ll	ll	ll	ll	ll	ll	lm	lm	lm	ll	lm	lm	lm	ll	lm	lm	--	ll	lm	ll	lm	--	lm	lm	lm	lm	ll	ll	ll	lm	ll	lm	ll	lm	lm
un_58786673	<lmxll>	lm	lm	ll	ll	lm	lm	lm	lm	--	lm	ll	ll	lm	ll	ll	ll	ll	ll	ll	lm	lm	lm	ll	lm	lm	lm	ll	lm	lm	--	ll	lm	ll	lm	lm	lm	--	lm	lm	ll	--	ll	lm	ll	lm	ll	lm	lm
un_8184723	<lmxll>	ll	ll	lm	lm	ll	ll	ll	ll	ll	ll	lm	lm	ll	lm	lm	lm	lm	lm	lm	ll	ll	ll	lm	ll	ll	ll	lm	ll	ll	ll	lm	ll	lm	ll	ll	ll	ll	ll	ll	lm	ll	lm	ll	lm	ll	lm	ll	ll
un_8184781	<lmxll>	ll	ll	lm	lm	ll	ll	ll	ll	ll	ll	lm	lm	ll	lm	lm	lm	lm	lm	lm	ll	ll	ll	lm	ll	ll	ll	lm	ll	ll	ll	lm	ll	lm	ll	ll	ll	ll	ll	ll	lm	ll	lm	ll	lm	ll	lm	ll	ll
un_13127905	<lmxll>	ll	ll	lm	lm	ll	ll	ll	ll	ll	ll	lm	lm	ll	lm	lm	lm	lm	lm	lm	ll	ll	ll	lm	ll	ll	ll	lm	ll	ll	--	lm	ll	lm	ll	--	ll	ll	ll	ll	lm	--	lm	ll	lm	ll	--	ll	ll
un_17104370	<lmxll>	ll	ll	lm	lm	ll	ll	ll	ll	ll	ll	lm	lm	ll	lm	lm	lm	lm	lm	lm	ll	ll	ll	lm	ll	ll	ll	lm	ll	ll	ll	lm	ll	lm	ll	lm	ll	lm	ll	ll	lm	--	lm	ll	lm	--	ll	ll	ll
un_17104443	<lmxll>	ll	ll	lm	lm	ll	ll	ll	ll	ll	ll	lm	lm	ll	lm	lm	lm	lm	lm	lm	ll	ll	ll	lm	ll	ll	ll	lm	ll	ll	--	lm	ll	lm	ll	lm	ll	lm	ll	ll	lm	--	lm	ll	lm	--	ll	ll	ll
un_17104387	<lmxll>	ll	ll	lm	lm	ll	ll	ll	ll	ll	ll	lm	lm	ll	lm	lm	lm	lm	lm	lm	ll	ll	ll	lm	ll	ll	ll	lm	ll	ll	--	lm	ll	lm	ll	lm	ll	lm	ll	ll	lm	ll	lm	ll	lm	--	ll	ll	ll
un_8429126	<lmxll>	ll	ll	lm	lm	ll	ll	ll	ll	ll	ll	lm	lm	ll	lm	lm	lm	lm	lm	lm	ll	ll	ll	lm	ll	ll	ll	lm	ll	ll	--	lm	ll	lm	ll	--	ll	--	ll	ll	lm	ll	lm	ll	lm	--	--	ll	ll
un_42770206	<lmxll>	ll	ll	lm	lm	ll	ll	ll	ll	ll	ll	lm	lm	ll	lm	lm	lm	lm	lm	lm	ll	ll	ll	lm	lm	ll	ll	lm	ll	ll	--	lm	ll	lm	ll	ll	ll	--	ll	ll	lm	--	lm	ll	lm	lm	--	ll	ll
un_12303711	<hkxhk>	hh	hh	--	hk	hk	hk	hk	hh	--	hh	hk	kk	hh	kk	--	--	kk	--	kk	hh	hh	hh	kk	hk	hh	hk	hk	--	hh	hk	kk	hh	kk	hk	hh	hk	--	hh	--	kk	hk	hk	hh	--	kk	hk	hh	hh
un_53176003	<lmxll>	ll	ll	lm	lm	ll	ll	ll	ll	lm	ll	lm	lm	ll	lm	lm	lm	lm	lm	lm	ll	ll	ll	lm	lm	ll	ll	lm	ll	ll	--	lm	ll	lm	ll	ll	ll	lm	ll	ll	lm	lm	lm	ll	lm	lm	lm	ll	ll
un_15877080	<nnxnp>	np	np	--	np	nn	nn	nn	np	nn	np	np	nn	np	nn	--	np	nn	np	nn	np	np	np	nn	np	np	nn	np	nn	np	np	nn	np	nn	nn	np	nn	nn	np	np	nn	np	np	np	--	nn	np	np	np
un_57704157	<hkxhk>	hh	hh	hk	hk	hk	hk	hk	hh	--	hk	hk	kk	hh	kk	hk	hk	kk	hk	kk	hh	hh	hh	kk	hk	hh	hk	hk	hk	hh	hk	kk	hh	kk	hk	hh	hk	hk	hh	hh	kk	hk	hk	hh	--	kk	hk	hh	hh
un_57570162	<nnxnp>	nn	nn	nn	nn	np	np	np	nn	--	nn	nn	np	nn	np	nn	nn	np	nn	np	nn	nn	nn	np	nn	nn	np	nn	np	nn	--	--	nn	np	--	--	np	np	nn	nn	np	nn	nn	nn	nn	np	nn	nn	nn
un_56059300	<lmxll>	lm	lm	ll	--	lm	lm	lm	lm	ll	ll	ll	ll	lm	ll	ll	ll	ll	ll	ll	lm	lm	lm	ll	ll	lm	lm	ll	lm	lm	ll	ll	lm	ll	lm	lm	lm	lm	lm	lm	ll	ll	ll	lm	--	ll	ll	lm	lm
un_57491704	<lmxll>	lm	ll	ll	--	lm	lm	lm	lm	ll	ll	ll	ll	lm	ll	ll	ll	ll	ll	ll	lm	lm	lm	ll	ll	lm	lm	ll	lm	lm	ll	ll	lm	ll	lm	lm	lm	lm	lm	lm	--	ll	ll	lm	--	ll	ll	lm	--
un_22839932	<lmxll>	ll	lm	lm	lm	ll	ll	ll	ll	lm	lm	lm	lm	ll	lm	lm	lm	lm	lm	lm	ll	ll	ll	lm	lm	ll	ll	lm	ll	ll	lm	lm	ll	lm	ll	ll	ll	ll	ll	ll	ll	lm	lm	ll	ll	lm	lm	ll	ll
un_40277744	<lmxll>	ll	lm	lm	ll	ll	ll	ll	ll	lm	lm	lm	lm	ll	lm	lm	lm	lm	lm	lm	ll	ll	ll	lm	lm	ll	ll	lm	ll	ll	lm	lm	ll	lm	lm	ll	ll	ll	ll	ll	ll	lm	lm	ll	ll	lm	lm	ll	lm
un_53421310	<lmxll>	lm	ll	ll	lm	lm	lm	lm	lm	ll	ll	ll	ll	lm	ll	ll	ll	ll	ll	ll	lm	lm	lm	ll	ll	lm	lm	ll	lm	lm	ll	ll	lm	ll	ll	lm	lm	lm	lm	lm	lm	ll	ll	lm	lm	ll	ll	lm	ll
un_18317465	<lmxll>	lm	--	--	lm	lm	lm	--	lm	--	--	--	ll	lm	ll	--	ll	ll	--	ll	lm	lm	lm	ll	--	lm	ll	--	ll	lm	--	ll	lm	ll	ll	ll	--	--	lm	--	--	--	--	lm	lm	ll	ll	ll	--
un_19832353	<lmxll>	lm	ll	ll	lm	lm	lm	lm	lm	ll	ll	ll	ll	lm	ll	ll	ll	ll	ll	ll	lm	lm	lm	--	ll	lm	ll	ll	lm	lm	ll	ll	lm	ll	ll	lm	lm	lm	lm	lm	lm	ll	ll	lm	lm	ll	ll	lm	ll
un_19832326	<lmxll>	lm	ll	ll	lm	lm	lm	lm	lm	ll	ll	ll	ll	lm	ll	ll	ll	ll	ll	ll	lm	lm	lm	--	ll	lm	ll	ll	lm	lm	ll	ll	lm	ll	ll	lm	lm	lm	lm	lm	lm	ll	ll	lm	lm	ll	ll	lm	ll
un_40214815	<lmxll>	ll	lm	lm	ll	ll	ll	ll	ll	lm	lm	lm	lm	ll	lm	lm	lm	lm	lm	lm	ll	ll	ll	ll	lm	ll	lm	lm	ll	ll	lm	lm	ll	lm	lm	ll	ll	ll	--	ll	ll	lm	lm	ll	ll	lm	lm	ll	lm
un_56966566	<hkxhk>	hk	hh	hh	hk	kk	kk	kk	hk	--	hh	hh	hk	kk	hk	hh	hh	hk	hh	hk	hk	hk	hk	--	hh	hk	hk	hh	kk	hk	hh	hk	hk	hk	hk	hk	kk	kk	hk	hk	--	hh	hh	hk	hk	hk	hh	kk	hh
un_54495720	<lmxll>	lm	ll	ll	lm	lm	lm	lm	lm	ll	ll	ll	ll	lm	ll	ll	ll	lm	ll	ll	lm	lm	lm	lm	ll	lm	ll	ll	lm	lm	ll	ll	lm	ll	ll	lm	lm	lm	lm	lm	lm	ll	ll	lm	lm	ll	ll	lm	ll
un_17306066	<hkxhk>	hk	hh	hh	hk	kk	kk	kk	hk	--	hh	hh	hk	kk	hk	--	hh	kk	hh	hk	hk	hh	hk	kk	hh	hk	hk	hh	kk	hk	hh	--	hk	--	hk	kk	kk	kk	hh	kk	kk	hh	hh	hk	hk	hk	hh	kk	hh
un_18522211	<hkxhk>	hk	kk	kk	hk	hh	hh	hh	kk	--	kk	kk	hk	hh	hk	hk	kk	hh	kk	hk	hk	hk	hk	hh	kk	--	hk	kk	hh	hk	kk	--	hk	hk	hk	hh	hh	hh	kk	hh	hh	kk	kk	hk	hk	--	kk	hh	kk
un_18522260	<hkxhk>	hk	kk	kk	hk	hh	hh	hh	kk	--	kk	kk	hk	hh	hk	hk	kk	hh	kk	hk	hk	hk	hk	hh	kk	--	hk	kk	hh	hk	kk	hk	hk	hk	hk	hh	hh	hh	kk	hh	hh	kk	kk	hk	hk	--	kk	hh	kk
un_45720600	<nnxnp>	nn	nn	nn	nn	np	np	np	nn	nn	nn	nn	np	np	np	np	nn	np	nn	np	nn	nn	nn	np	nn	nn	np	nn	np	nn	nn	np	nn	--	--	np	np	np	nn	np	np	nn	nn	nn	nn	np	nn	np	nn
un_58880149	<hkxhk>	hk	hh	hh	hk	kk	kk	kk	hk	hk	hh	hh	hk	kk	hk	kk	hh	kk	hh	hk	hk	hh	hk	kk	hh	hk	hk	hh	kk	hk	--	hk	hk	hk	--	kk	kk	--	hh	kk	kk	hh	hh	hk	hk	hk	hh	kk	hh
un_33553135	<nnxnp>	nn	nn	nn	nn	np	np	np	nn	nn	nn	nn	np	np	np	np	nn	np	nn	np	nn	nn	nn	np	nn	nn	np	nn	np	nn	nn	np	nn	np	np	np	np	np	nn	np	np	nn	nn	nn	nn	np	nn	np	nn
un_31593176	<lmxll>	ll	lm	lm	ll	ll	ll	--	ll	--	lm	lm	lm	ll	lm	ll	lm	ll	lm	lm	ll	lm	ll	ll	lm	ll	lm	lm	ll	ll	lm	lm	ll	lm	lm	ll	ll	ll	lm	ll	ll	lm	lm	ll	ll	lm	lm	ll	lm
un_52580030	<nnxnp>	np	np	np	np	nn	nn	nn	np	np	np	np	nn	nn	nn	nn	np	nn	np	nn	np	np	np	nn	np	np	nn	np	nn	np	nn	np	np	nn	nn	nn	nn	np	np	nn	nn	np	np	nn	nn	nn	np	nn	np
un_12716353	<lmxll>	lm	ll	ll	lm	lm	lm	ll	lm	lm	ll	ll	ll	lm	ll	lm	ll	lm	ll	ll	lm	ll	lm	lm	ll	lm	ll	ll	lm	lm	ll	ll	lm	ll	ll	lm	lm	lm	ll	lm	lm	ll	ll	lm	lm	ll	ll	lm	ll
un_58447114	<nnxnp>	np	np	np	np	nn	nn	nn	np	np	np	np	nn	nn	nn	nn	np	nn	np	nn	np	np	np	nn	np	np	nn	np	nn	np	nn	np	np	nn	nn	nn	nn	np	np	nn	nn	np	np	np	nn	nn	np	nn	np
un_4622882	<lmxll>	lm	ll	ll	lm	lm	lm	ll	lm	lm	ll	ll	ll	lm	ll	lm	ll	lm	ll	ll	lm	ll	lm	lm	ll	lm	ll	ll	lm	lm	ll	ll	lm	ll	ll	lm	lm	lm	ll	lm	lm	ll	ll	lm	lm	ll	ll	lm	ll
un_57647443	<nnxnp>	np	np	np	np	nn	nn	nn	np	np	np	np	nn	nn	nn	nn	np	nn	np	nn	np	np	np	nn	np	np	nn	np	nn	np	np	np	np	nn	nn	nn	nn	np	np	nn	nn	np	np	nn	nn	nn	np	nn	np
un_36385771	<nnxnp>	np	np	np	np	nn	nn	nn	np	np	np	np	nn	nn	nn	nn	np	nn	--	nn	np	np	np	nn	np	nn	nn	np	--	np	np	np	np	nn	nn	nn	nn	--	np	nn	nn	np	np	nn	nn	nn	np	nn	np
un_59084996	<lmxll>	lm	ll	ll	lm	lm	lm	ll	lm	lm	ll	lm	ll	lm	ll	lm	ll	lm	lm	ll	lm	ll	lm	lm	ll	lm	ll	ll	lm	lm	ll	ll	lm	ll	ll	lm	lm	lm	ll	lm	lm	ll	lm	lm	lm	ll	ll	lm	ll
un_56187460	<lmxll>	lm	ll	ll	lm	lm	lm	ll	lm	lm	ll	lm	ll	lm	ll	lm	ll	lm	lm	ll	lm	ll	lm	lm	ll	lm	ll	ll	lm	lm	ll	ll	lm	ll	ll	lm	lm	lm	ll	lm	lm	ll	lm	lm	lm	ll	ll	lm	ll
un_58265004	<hkxhk>	hk	hh	hh	hk	kk	kk	hk	hk	hk	hh	hk	hk	kk	hk	kk	--	kk	--	hk	hk	hh	hk	kk	hh	kk	hk	hh	hk	--	hh	hh	hk	hk	hk	kk	kk	--	hh	kk	kk	hh	hk	kk	kk	hk	hh	kk	hh
un_46010947	<nnxnp>	nn	nn	nn	nn	np	np	np	nn	nn	nn	nn	np	np	np	np	np	np	--	np	nn	nn	nn	np	nn	np	np	nn	nn	nn	nn	nn	nn	np	np	np	np	--	nn	np	np	nn	nn	np	np	np	nn	np	nn
un_43551138	<nnxnp>	np	np	np	np	nn	nn	nn	np	np	np	np	nn	nn	nn	nn	--	nn	nn	nn	np	np	np	nn	np	nn	nn	np	np	np	np	np	np	nn	nn	nn	nn	--	np	nn	nn	np	np	nn	nn	nn	np	nn	np
un_42143531	<hkxhk>	hk	kk	kk	hk	hh	hh	hk	hk	hk	kk	hk	hk	hh	hk	hh	hk	hh	hh	hk	kk	kk	hk	hh	kk	hh	hk	kk	hk	hk	kk	kk	hk	hk	hk	hh	hh	hk	kk	hh	hh	kk	hk	hh	hh	hk	kk	hh	kk
un_41470799	<lmxll>	lm	ll	ll	lm	lm	lm	ll	lm	lm	ll	ll	ll	lm	ll	lm	ll	lm	lm	ll	ll	ll	lm	lm	ll	lm	ll	ll	lm	ll	ll	ll	lm	ll	ll	lm	lm	--	ll	lm	lm	ll	ll	lm	lm	ll	ll	lm	ll
un_57326581	<lmxll>	ll	--	--	lm	lm	lm	ll	ll	--	--	ll	--	--	--	lm	ll	lm	lm	ll	--	ll	--	lm	ll	lm	ll	--	--	ll	ll	--	--	ll	ll	--	lm	ll	ll	lm	--	ll	ll	lm	--	ll	ll	--	ll
un_53842099	<nnxnp>	nn	nn	nn	nn	np	np	np	nn	nn	nn	nn	np	np	np	--	np	np	np	np	nn	nn	nn	np	nn	np	np	nn	nn	nn	nn	--	nn	np	np	np	np	--	nn	np	--	nn	nn	np	--	np	nn	np	nn
un_33403173	<hkxhk>	kk	--	hh	kk	hh	hh	hh	kk	--	hk	kk	hh	hk	hh	--	hk	hh	hh	hh	kk	kk	kk	hh	hk	hk	hh	hk	hk	kk	hk	hk	kk	hh	hh	hk	hh	--	kk	--	--	kk	kk	hh	hk	hh	--	--	hk
un_12716378	<hkxhk>	kk	hk	hh	kk	hh	hh	hh	kk	kk	--	kk	hh	hk	hh	kk	hk	hh	hh	hh	kk	kk	kk	hh	hk	hk	hh	hk	kk	kk	--	hk	kk	hh	hh	--	hh	kk	kk	hk	hk	kk	kk	hk	hk	hh	--	hk	hk
un_19969014	<hkxhk>	hh	hk	hk	hh	kk	kk	--	hh	hh	hk	hh	kk	hk	kk	hk	hk	kk	hk	kk	hh	hh	hh	kk	hk	--	kk	hk	hh	hh	hk	hk	hh	--	--	hk	kk	hh	hh	hk	hk	hh	hh	hk	hk	kk	--	hk	hk
un_53842109	<nnxnp>	nn	nn	nn	nn	np	np	np	nn	nn	nn	nn	np	np	np	nn	np	np	--	np	nn	nn	nn	np	nn	np	np	nn	--	nn	nn	--	nn	np	np	np	np	--	nn	np	--	nn	nn	np	--	np	nn	np	nn
un_8493922	<hkxhk>	hh	hk	hk	hh	kk	kk	kk	hh	hh	hk	hk	kk	hk	kk	hh	hk	kk	hk	kk	hh	hh	hh	kk	hk	hh	kk	hk	hk	hh	--	--	hh	kk	kk	hk	hk	--	hh	hk	hh	hk	hk	hh	hh	kk	hk	hh	hk
un_56966641	<hkxhk>	hh	hk	hk	hh	kk	kk	hk	hh	--	hk	hk	kk	hk	kk	hk	hk	kk	hk	kk	hh	hh	hh	kk	hk	hh	kk	hk	hk	hh	hk	kk	hh	kk	kk	hh	hk	hk	hh	hh	--	hk	hk	hh	hh	kk	hk	hk	hk
un_47339380	<hkxhk>	hh	hk	hk	--	kk	kk	hk	hh	hk	--	hk	kk	hk	kk	hk	--	kk	--	kk	hh	hh	hh	kk	hk	hh	kk	--	hk	hh	hk	kk	hh	kk	kk	hh	hk	--	hh	hh	--	hk	--	hh	hh	kk	hk	hh	hk
un_58945233	<nnxnp>	np	np	np	np	nn	nn	nn	np	np	np	np	nn	np	nn	np	np	nn	--	nn	np	np	np	nn	np	np	nn	np	--	np	np	nn	np	nn	nn	np	nn	nn	np	np	np	np	np	np	np	nn	np	np	np
un_42770132	<nnxnp>	np	np	np	np	nn	nn	nn	np	np	np	np	nn	np	nn	np	np	nn	--	nn	np	np	np	nn	np	np	nn	np	nn	np	np	nn	np	nn	nn	np	nn	nn	np	np	np	np	np	np	np	nn	np	np	np
un_59008106	<nnxnp>	nn	nn	nn	nn	np	np	np	nn	nn	nn	nn	np	nn	np	nn	nn	np	--	np	nn	nn	nn	np	nn	nn	np	nn	np	nn	nn	np	nn	np	np	nn	np	np	nn	nn	nn	nn	nn	nn	nn	np	nn	nn	nn
un_42267641	<nnxnp>	nn	nn	nn	nn	np	np	np	nn	nn	nn	nn	np	nn	np	nn	nn	np	--	np	nn	nn	nn	np	nn	nn	np	nn	np	nn	nn	np	nn	np	np	nn	np	np	nn	nn	nn	nn	nn	nn	nn	np	nn	nn	nn
un_58945267	<hkxhk>	hh	--	hk	--	kk	kk	hk	hh	--	hh	--	kk	hh	kk	--	hk	kk	--	kk	hh	hh	hh	kk	hh	hh	kk	hk	--	hh	hk	kk	hh	kk	kk	hk	hk	kk	hh	hh	--	hk	hk	hh	--	hk	hk	hh	--
un_59559280	<nnxnp>	nn	nn	nn	nn	np	np	np	nn	nn	nn	nn	np	nn	np	nn	nn	np	nn	np	nn	nn	nn	np	nn	nn	np	nn	np	nn	nn	np	nn	np	np	nn	np	np	nn	nn	nn	nn	nn	nn	nn	np	nn	nn	nn
un_59559354	<nnxnp>	nn	nn	nn	nn	np	np	np	nn	nn	nn	nn	np	nn	np	nn	nn	np	nn	np	nn	nn	nn	np	--	nn	np	nn	np	nn	nn	np	nn	np	np	nn	np	np	nn	nn	nn	nn	nn	nn	nn	np	nn	nn	nn
un_25631725	<hkxhk>	hh	hh	hk	hk	kk	kk	hk	hh	hk	hh	hk	kk	hh	kk	hk	hk	kk	--	--	hh	hh	hh	kk	hh	hh	kk	hk	hk	hh	hk	kk	hh	kk	kk	--	hk	kk	hh	hh	--	--	hk	hh	--	hk	hk	hh	hh
un_25631709	<hkxhk>	hh	hh	hk	hk	kk	kk	hk	hh	hk	hh	hk	kk	hh	kk	hk	hk	kk	--	--	hh	hh	hh	kk	hh	hh	kk	hk	hk	hh	hk	kk	hh	kk	kk	--	hk	kk	hh	hh	--	--	hk	hh	--	hk	hk	hh	hh
un_40513601	<hkxhk>	hh	hh	hk	hk	kk	kk	--	hh	--	hh	hk	kk	hh	kk	--	--	kk	--	--	hh	--	hh	kk	--	hh	kk	--	--	hh	--	kk	hh	kk	--	hk	hk	kk	hh	hh	kk	--	hk	hh	hk	hk	--	hh	--
un_13217446	<nnxnp>	np	np	np	np	nn	nn	nn	np	np	np	np	nn	np	nn	np	np	nn	np	nn	np	np	np	nn	nn	np	nn	np	nn	np	np	nn	np	nn	nn	np	nn	nn	nn	np	--	np	np	np	np	nn	np	np	np
un_9727477	<nnxnp>	np	np	np	np	nn	nn	nn	np	np	np	np	nn	np	nn	np	np	nn	np	nn	np	np	np	nn	nn	np	nn	np	nn	np	np	nn	np	nn	nn	np	nn	nn	--	np	nn	np	np	np	np	nn	np	np	np
un_40195282	<hkxhk>	--	hk	hk	hk	hh	hh	hk	hk	--	kk	--	--	--	--	--	--	hh	--	--	hk	--	--	--	--	kk	--	hk	hk	--	--	hh	kk	hh	hk	--	--	--	kk	hk	hh	hk	hk	hk	--	--	hk	--	--
un_57570256	<nnxnp>	np	np	np	np	nn	nn	nn	np	np	np	np	nn	np	nn	np	np	nn	np	nn	np	np	np	nn	np	np	nn	np	nn	np	np	nn	np	nn	nn	np	nn	nn	--	np	nn	np	np	np	np	nn	np	np	np
un_39614664	<nnxnp>	np	np	np	np	nn	nn	nn	np	np	np	np	nn	np	nn	np	np	nn	np	nn	np	np	np	nn	--	np	nn	np	nn	np	np	nn	np	nn	nn	np	nn	nn	--	np	nn	np	np	np	np	nn	np	np	np
un_8896009	<nnxnp>	np	np	np	np	nn	nn	nn	np	np	np	np	nn	np	nn	np	np	nn	np	nn	np	np	np	nn	nn	np	nn	np	nn	np	np	nn	np	nn	nn	np	nn	nn	nn	np	nn	np	np	np	np	nn	np	np	np
un_28424589	<nnxnp>	nn	nn	nn	nn	np	np	np	nn	nn	nn	nn	np	nn	np	nn	nn	np	nn	np	nn	nn	nn	np	np	nn	np	nn	np	nn	nn	np	nn	np	np	nn	np	np	np	nn	np	nn	nn	nn	nn	np	nn	nn	nn
un_57583718	<nnxnp>	nn	nn	nn	nn	np	np	np	nn	nn	nn	nn	np	nn	np	nn	nn	np	nn	np	nn	nn	nn	np	np	nn	np	nn	np	nn	nn	np	nn	np	np	nn	np	np	np	nn	np	nn	nn	nn	nn	np	nn	nn	nn
un_18101833	<nnxnp>	np	np	np	np	nn	nn	nn	np	np	np	np	nn	np	nn	np	np	nn	np	nn	np	np	np	nn	nn	np	nn	np	nn	np	np	nn	np	nn	nn	np	nn	nn	nn	np	nn	np	np	np	np	nn	np	np	np
un_13928230	<nnxnp>	np	np	np	np	nn	nn	nn	np	np	np	np	nn	np	nn	np	np	nn	--	nn	np	np	np	nn	nn	np	nn	np	nn	np	np	nn	np	nn	nn	np	nn	nn	nn	np	nn	np	np	np	np	nn	np	np	np
un_97403979	<nnxnp>	np	np	np	np	nn	nn	nn	np	np	np	np	nn	np	nn	np	np	nn	np	nn	np	np	np	nn	nn	np	nn	np	nn	np	np	nn	np	nn	nn	--	nn	nn	nn	np	nn	np	np	np	np	nn	np	np	np
un_47032358	<hkxhk>	hh	--	--	--	kk	kk	--	hk	--	--	hh	--	hh	hk	hk	--	kk	hh	hk	hh	hh	hk	kk	kk	hh	hk	hh	hk	hk	--	hk	hh	kk	--	kk	hk	kk	kk	--	hk	--	--	hk	hk	kk	hh	hk	hh
un_47032248	<nnxnp>	np	np	np	np	nn	nn	nn	np	np	np	np	nn	np	nn	np	np	nn	np	nn	np	np	np	nn	nn	np	nn	np	nn	np	np	nn	np	nn	--	nn	nn	nn	nn	np	nn	np	np	np	np	nn	np	np	np
un_39885296	<nnxnp>	np	np	np	np	nn	nn	nn	np	np	np	np	nn	np	nn	np	np	nn	nn	nn	np	np	np	nn	nn	np	nn	np	nn	np	np	nn	np	--	--	--	nn	nn	nn	np	nn	np	np	np	np	nn	np	np	np
un_55099981	<nnxnp>	np	np	np	np	nn	nn	nn	np	np	np	np	nn	np	nn	np	np	nn	nn	nn	np	np	np	nn	nn	np	nn	np	nn	np	np	nn	np	np	np	np	nn	nn	nn	np	nn	np	np	np	np	nn	np	np	np
un_39506374	<nnxnp>	nn	nn	nn	nn	np	np	np	nn	nn	nn	nn	np	nn	np	nn	nn	np	--	np	nn	nn	nn	np	np	nn	np	nn	np	nn	nn	np	nn	nn	nn	nn	np	np	np	nn	np	nn	nn	nn	nn	nn	nn	nn	nn
un_72566550	<hkxhk>	hh	hh	hh	--	kk	kk	hk	hk	hk	hh	hh	hk	hh	--	--	--	hk	--	kk	hh	hh	hh	kk	kk	hh	kk	hh	--	hh	--	--	hh	hh	hk	--	hk	kk	kk	hh	--	--	hk	--	--	hk	hh	--	hh
un_40874290	<nnxnp>	np	np	np	np	nn	nn	nn	np	np	np	np	nn	np	nn	np	np	nn	nn	nn	np	np	np	nn	nn	np	nn	np	nn	np	np	nn	np	np	np	np	nn	nn	nn	np	nn	np	np	nn	np	np	np	np	np
un_16122182	<lmxll>	lm	lm	lm	--	ll	ll	--	--	lm	lm	lm	--	lm	lm	lm	lm	lm	lm	ll	lm	lm	lm	ll	ll	lm	ll	lm	ll	lm	lm	ll	lm	lm	lm	lm	lm	ll	ll	lm	ll	lm	--	ll	lm	ll	lm	ll	lm
un_16122277	<lmxll>	lm	lm	lm	--	ll	ll	--	--	lm	lm	lm	--	lm	lm	lm	lm	lm	lm	ll	lm	lm	lm	ll	ll	lm	ll	lm	ll	lm	lm	ll	lm	lm	lm	lm	lm	ll	ll	lm	ll	lm	--	ll	lm	ll	lm	ll	lm
un_28393568	<nnxnp>	np	np	np	np	nn	nn	nn	np	np	np	np	nn	np	nn	nn	np	nn	nn	nn	np	np	np	nn	nn	np	nn	--	nn	np	np	nn	np	np	np	np	nn	nn	nn	np	nn	np	np	nn	np	nn	np	np	np
un_56257435	<nnxnp>	np	np	np	np	nn	nn	nn	np	np	np	np	nn	np	nn	nn	np	nn	nn	nn	np	np	np	nn	nn	np	nn	np	nn	np	np	nn	np	np	np	np	nn	nn	nn	np	nn	np	np	nn	np	np	np	np	np
un_22532923	<hkxhk>	hh	hh	hh	hk	kk	kk	hk	hh	hh	hk	hh	hk	hh	hk	hk	hh	hk	hk	kk	hh	hh	hh	kk	kk	hh	kk	hh	kk	hk	hh	kk	hh	hh	hh	hk	hk	kk	kk	hh	kk	hh	hk	kk	hh	hk	hh	hk	hh
un_40944240	<nnxnp>	np	np	np	np	nn	nn	nn	np	np	np	np	nn	np	nn	nn	np	nn	nn	nn	np	np	np	nn	nn	np	nn	nn	nn	nn	np	nn	np	np	np	np	nn	nn	nn	np	nn	np	np	nn	np	np	np	np	np
un_40944214	<nnxnp>	np	np	np	np	nn	nn	nn	np	np	np	np	nn	np	nn	nn	np	nn	nn	nn	np	np	np	nn	nn	np	nn	nn	nn	nn	np	nn	np	np	np	np	nn	nn	nn	np	nn	np	np	nn	np	np	np	np	np
un_46187858	<hkxhk>	hh	hh	hh	--	kk	kk	kk	hh	hh	kk	hh	hk	hh	hh	hk	hh	kk	kk	kk	hh	hh	hh	kk	kk	hh	kk	--	kk	hk	hh	kk	hh	hh	hh	kk	hk	kk	kk	hh	kk	hh	hk	kk	hh	hk	hh	hk	hh
un_30305814	<hkxhk>	hh	hh	hh	hk	kk	kk	kk	hh	hh	kk	hh	hk	hh	hh	hk	hh	kk	kk	kk	hh	hh	hh	kk	kk	hh	kk	hk	kk	hk	hh	kk	hh	hh	hh	kk	hk	kk	kk	hh	kk	hh	hk	kk	hh	hk	hh	hk	hh
un_18694257	<nnxnp>	np	np	np	np	nn	nn	nn	np	np	nn	np	nn	np	np	nn	np	nn	nn	nn	np	np	np	nn	nn	np	nn	nn	nn	nn	np	nn	np	np	np	nn	nn	nn	nn	np	nn	np	np	nn	np	np	np	np	np
un_18343917	<hkxhk>	hk	hk	hk	hh	hk	kk	hk	hk	hk	hk	hk	kk	hh	kk	hh	hk	kk	hk	hk	hk	hh	hk	hh	kk	hk	hh	kk	hk	hh	kk	kk	hk	hk	hh	kk	hk	hh	kk	hh	hh	hk	kk	kk	hk	hk	hk	hk	hk
un_18343943	<lmxll>	ll	lm	lm	lm	ll	ll	lm	lm	ll	lm	lm	ll	lm	ll	lm	lm	ll	lm	lm	lm	lm	ll	lm	ll	ll	lm	ll	ll	lm	ll	ll	lm	lm	lm	ll	lm	lm	ll	lm	lm	ll	ll	ll	lm	ll	ll	lm	lm
un_30997683	<nnxnp>	nn	np	np	nn	nn	np	np	np	nn	np	np	np	nn	np	nn	np	np	np	np	np	nn	nn	nn	np	nn	nn	np	nn	nn	np	np	np	np	np	np	np	nn	np	nn	nn	nn	np	np	np	nn	nn	np	np
un_18778445	<nnxnp>	nn	np	np	nn	nn	np	np	np	nn	np	np	np	nn	np	nn	np	np	np	np	np	nn	nn	nn	np	nn	nn	np	nn	nn	np	np	np	np	np	np	np	nn	np	nn	nn	nn	np	np	np	nn	nn	np	np
un_59174663	<nnxnp>	nn	np	np	nn	nn	np	np	np	nn	np	np	np	nn	np	nn	np	np	np	np	np	--	nn	nn	np	nn	nn	np	nn	nn	np	np	np	np	np	np	np	nn	np	nn	nn	nn	np	np	np	nn	nn	np	np
un_39649679	<lmxll>	ll	lm	lm	lm	ll	ll	lm	lm	ll	lm	lm	lm	lm	ll	lm	lm	ll	lm	lm	lm	lm	ll	lm	ll	ll	lm	ll	ll	lm	ll	lm	lm	lm	lm	lm	lm	lm	ll	lm	lm	ll	ll	ll	lm	ll	ll	lm	lm
un_58414149	<nnxnp>	np	nn	nn	np	np	nn	nn	nn	np	nn	nn	nn	np	nn	np	nn	nn	nn	nn	nn	--	np	np	nn	np	np	nn	np	np	nn	nn	nn	nn	nn	nn	nn	np	nn	np	np	np	nn	nn	nn	np	np	nn	nn
un_58414109	<nnxnp>	np	nn	nn	np	np	nn	nn	nn	np	nn	nn	nn	np	nn	np	nn	nn	nn	nn	nn	--	np	np	nn	np	np	nn	np	np	nn	nn	nn	nn	nn	nn	nn	np	nn	np	np	np	nn	nn	nn	np	np	nn	nn
un_8960542	<lmxll>	lm	ll	ll	ll	lm	lm	ll	ll	lm	ll	ll	ll	ll	lm	ll	ll	lm	ll	ll	ll	ll	lm	ll	lm	lm	ll	lm	lm	ll	lm	ll	ll	--	ll	ll	ll	ll	lm	ll	ll	lm	lm	lm	ll	lm	lm	ll	ll
un_29404729	<hkxhk>	kk	hh	hh	hk	kk	hk	hh	hh	kk	hh	hh	hh	hk	hk	hk	hh	hk	hh	hh	hh	hk	kk	hk	hk	kk	hk	hk	kk	hk	hk	hh	hh	hh	hh	hh	hh	hk	hk	hk	hk	kk	hk	hk	hh	kk	kk	hh	hh
un_58399299	<lmxll>	lm	ll	ll	ll	lm	lm	ll	ll	lm	ll	ll	ll	ll	lm	ll	ll	lm	ll	ll	ll	ll	lm	ll	lm	lm	ll	lm	lm	ll	lm	ll	ll	ll	ll	ll	ll	ll	lm	ll	ll	lm	lm	lm	ll	lm	lm	ll	ll
un_41571847	<lmxll>	lm	ll	ll	ll	lm	lm	ll	ll	lm	ll	ll	ll	ll	lm	ll	ll	lm	ll	ll	ll	ll	lm	ll	lm	lm	ll	lm	lm	ll	lm	ll	ll	--	ll	ll	ll	ll	lm	ll	ll	lm	lm	lm	ll	lm	lm	ll	ll
un_57334599	<lmxll>	lm	ll	ll	ll	lm	lm	ll	ll	lm	ll	ll	ll	ll	lm	ll	ll	lm	ll	ll	ll	ll	lm	ll	lm	lm	ll	lm	lm	ll	lm	ll	ll	lm	ll	ll	ll	ll	lm	ll	ll	lm	lm	lm	ll	lm	lm	ll	ll
un_46527762	<lmxll>	lm	ll	ll	ll	lm	lm	ll	ll	lm	ll	ll	ll	ll	lm	ll	ll	lm	ll	ll	ll	ll	lm	ll	lm	lm	ll	lm	lm	ll	lm	ll	ll	lm	ll	ll	ll	ll	lm	ll	ll	lm	lm	lm	ll	lm	lm	ll	ll
un_15967349	<lmxll>	lm	ll	ll	ll	lm	lm	ll	ll	lm	ll	ll	ll	ll	lm	ll	ll	lm	ll	ll	ll	ll	lm	ll	lm	lm	ll	lm	lm	ll	lm	ll	ll	ll	ll	ll	ll	ll	lm	ll	ll	lm	lm	lm	ll	lm	lm	ll	ll
un_28646548	<lmxll>	ll	lm	lm	lm	ll	ll	lm	lm	ll	lm	lm	lm	lm	ll	lm	lm	ll	lm	lm	lm	lm	ll	lm	ll	ll	lm	ll	ll	lm	ll	lm	lm	--	lm	lm	lm	lm	ll	lm	lm	ll	ll	ll	lm	ll	ll	lm	lm
un_30997662	<lmxll>	ll	lm	lm	lm	ll	ll	lm	lm	ll	lm	lm	lm	lm	ll	lm	lm	ll	lm	lm	lm	lm	ll	lm	ll	ll	lm	ll	ll	lm	ll	lm	lm	--	lm	lm	lm	lm	ll	lm	lm	ll	ll	ll	lm	ll	ll	lm	lm
un_40626842	<lmxll>	ll	lm	lm	lm	ll	ll	lm	lm	ll	lm	lm	lm	lm	ll	lm	lm	ll	lm	lm	lm	lm	ll	lm	ll	ll	lm	ll	ll	lm	ll	lm	lm	ll	lm	lm	lm	lm	ll	lm	lm	ll	ll	ll	lm	ll	ll	lm	lm
un_36983185	<lmxll>	ll	lm	lm	lm	ll	ll	lm	lm	ll	lm	lm	lm	lm	ll	lm	lm	ll	lm	lm	lm	lm	ll	lm	ll	ll	lm	ll	ll	lm	ll	lm	lm	ll	lm	lm	lm	lm	ll	lm	lm	ll	ll	ll	lm	ll	ll	lm	lm
un_40626859	<lmxll>	ll	lm	lm	lm	ll	ll	lm	lm	ll	lm	lm	lm	lm	ll	--	lm	ll	lm	lm	lm	lm	ll	lm	ll	ll	lm	ll	ll	lm	ll	lm	lm	ll	lm	lm	lm	lm	ll	lm	lm	ll	ll	ll	lm	ll	ll	lm	lm
un_14113515	<lmxll>	ll	lm	lm	lm	ll	ll	lm	lm	ll	lm	lm	lm	lm	ll	--	lm	ll	lm	lm	lm	lm	ll	lm	ll	ll	lm	ll	ll	lm	ll	lm	lm	ll	lm	lm	lm	lm	ll	lm	lm	ll	ll	ll	lm	ll	ll	lm	lm
un_40955343	<lmxll>	ll	lm	lm	lm	ll	ll	lm	lm	ll	lm	lm	lm	lm	ll	ll	lm	ll	lm	lm	lm	ll	ll	lm	ll	ll	lm	ll	ll	lm	ll	lm	lm	ll	lm	lm	lm	lm	ll	lm	lm	ll	ll	ll	lm	ll	ll	lm	lm
un_59686730	<hkxhk>	kk	hh	hh	hk	kk	hk	hh	hh	kk	hh	hh	--	hk	hk	kk	--	hk	hh	hh	hh	kk	kk	hk	hk	--	hk	hk	kk	hk	hk	hh	hh	hk	hh	hh	hh	hk	hk	hk	hk	kk	hk	hk	hh	kk	hk	hh	hh
un_59202733	<nnxnp>	nn	np	np	--	nn	np	np	np	nn	np	np	np	nn	np	nn	np	np	np	np	np	nn	nn	nn	np	nn	nn	np	nn	nn	np	np	np	np	np	np	np	--	np	nn	nn	nn	np	np	np	nn	nn	np	np
un_28023105	<nnxnp>	np	nn	nn	np	np	nn	nn	nn	np	nn	nn	nn	np	nn	np	nn	nn	nn	nn	nn	--	np	np	nn	np	np	nn	np	np	nn	nn	nn	nn	nn	nn	nn	--	nn	np	np	np	nn	nn	nn	np	np	nn	nn
un_55947554	<lmxll>	lm	ll	ll	ll	lm	lm	ll	ll	lm	ll	ll	ll	ll	lm	lm	ll	lm	--	ll	ll	--	lm	ll	lm	lm	ll	lm	lm	ll	ll	ll	ll	lm	ll	ll	ll	ll	lm	ll	ll	lm	lm	lm	ll	lm	lm	ll	ll
un_55947504	<lmxll>	lm	ll	ll	ll	lm	lm	ll	ll	lm	ll	ll	ll	ll	lm	lm	ll	lm	--	ll	ll	lm	lm	ll	lm	lm	ll	lm	lm	ll	ll	ll	ll	lm	ll	ll	ll	ll	lm	ll	ll	lm	lm	lm	ll	lm	lm	ll	ll
un_57078893	<nnxnp>	np	nn	nn	np	np	nn	nn	nn	np	nn	nn	nn	np	nn	np	nn	nn	nn	nn	nn	nn	np	np	nn	np	np	nn	np	np	nn	nn	nn	nn	nn	nn	nn	np	nn	np	np	np	nn	nn	nn	np	np	nn	nn
un_39686610	<nnxnp>	np	nn	nn	np	np	nn	nn	nn	np	nn	nn	nn	np	nn	np	nn	nn	nn	nn	nn	nn	np	np	nn	np	np	nn	np	np	nn	nn	nn	nn	nn	nn	nn	np	nn	np	np	np	nn	nn	nn	np	np	nn	nn
un_41873285	<nnxnp>	np	nn	nn	np	np	nn	nn	nn	np	nn	nn	nn	np	nn	np	nn	nn	nn	nn	nn	nn	np	np	nn	np	np	nn	np	np	nn	nn	nn	nn	nn	nn	nn	np	nn	np	np	np	nn	nn	nn	np	np	nn	nn
un_30058187	<lmxll>	lm	ll	ll	ll	lm	lm	ll	ll	lm	ll	ll	ll	ll	lm	lm	ll	lm	--	ll	ll	lm	lm	ll	lm	lm	ll	lm	lm	ll	--	ll	ll	lm	ll	ll	ll	ll	lm	ll	ll	lm	lm	lm	ll	lm	lm	ll	ll
un_40031771	<nnxnp>	np	nn	nn	np	np	nn	nn	nn	np	nn	nn	nn	np	nn	np	nn	nn	nn	nn	nn	nn	np	np	nn	np	np	nn	np	np	nn	nn	nn	nn	nn	nn	nn	np	nn	np	np	np	nn	nn	nn	np	np	nn	nn
un_59174690	<nnxnp>	np	nn	nn	np	--	nn	nn	nn	np	nn	--	nn	np	nn	np	nn	nn	nn	nn	nn	--	np	np	nn	np	np	nn	np	np	nn	nn	nn	nn	nn	nn	nn	np	nn	np	np	np	nn	nn	nn	np	np	nn	nn
un_52948053	<lmxll>	lm	ll	ll	ll	lm	lm	ll	ll	lm	ll	ll	ll	ll	lm	lm	ll	lm	ll	ll	ll	lm	lm	ll	lm	lm	ll	lm	ll	ll	lm	ll	ll	lm	ll	ll	ll	ll	lm	ll	ll	lm	lm	lm	ll	ll	ll	ll	ll
un_59174689	<nnxnp>	np	nn	nn	np	--	nn	nn	nn	np	nn	--	nn	np	nn	np	nn	nn	nn	nn	nn	--	np	np	nn	np	np	nn	np	np	nn	nn	nn	nn	nn	nn	nn	np	nn	np	np	np	nn	nn	nn	np	np	nn	nn
un_17968280	<lmxll>	lm	ll	ll	ll	lm	--	ll	ll	lm	ll	ll	ll	ll	lm	lm	ll	lm	ll	ll	ll	lm	lm	ll	lm	lm	ll	lm	ll	ll	lm	ll	ll	lm	ll	ll	ll	ll	lm	ll	ll	lm	lm	lm	ll	ll	ll	ll	ll
un_17968249	<lmxll>	lm	ll	ll	ll	lm	--	ll	ll	lm	ll	ll	ll	ll	lm	lm	ll	lm	ll	ll	ll	lm	lm	ll	lm	lm	ll	lm	ll	ll	lm	ll	ll	lm	ll	ll	ll	ll	lm	ll	ll	lm	lm	lm	ll	ll	ll	ll	ll
un_16597049	<nnxnp>	nn	np	np	nn	--	np	np	np	nn	np	--	np	nn	np	nn	np	np	np	np	np	nn	nn	nn	np	nn	nn	np	nn	nn	np	np	np	np	np	np	np	nn	np	nn	nn	nn	np	np	np	nn	nn	np	np
un_18331884	<lmxll>	lm	ll	ll	ll	lm	ll	ll	ll	lm	ll	ll	ll	ll	lm	lm	ll	lm	ll	ll	ll	lm	lm	ll	lm	lm	ll	lm	ll	lm	lm	ll	ll	lm	ll	ll	ll	ll	lm	ll	ll	lm	lm	lm	ll	ll	ll	ll	ll
un_5346034	<nnxnp>	nn	np	np	nn	--	np	np	np	nn	np	--	np	nn	np	nn	np	np	np	np	np	nn	nn	nn	np	nn	nn	np	nn	nn	np	np	np	np	np	np	np	nn	np	nn	nn	nn	np	np	np	nn	nn	np	np
un_30330435	<lmxll>	lm	ll	ll	ll	lm	ll	ll	ll	lm	ll	ll	ll	ll	lm	lm	ll	lm	ll	ll	ll	lm	lm	ll	lm	lm	ll	lm	ll	lm	lm	ll	ll	lm	ll	ll	ll	ll	lm	lm	ll	lm	lm	lm	ll	ll	ll	ll	ll
un_8931247	<lmxll>	lm	ll	ll	ll	lm	ll	ll	ll	lm	ll	ll	ll	ll	lm	lm	ll	lm	ll	ll	ll	lm	lm	ll	lm	lm	ll	lm	ll	lm	lm	ll	ll	lm	ll	ll	ll	ll	lm	lm	ll	lm	lm	lm	ll	ll	ll	ll	ll
un_45428205	<lmxll>	lm	ll	ll	ll	lm	ll	ll	ll	lm	ll	ll	ll	ll	lm	lm	ll	lm	ll	ll	ll	lm	lm	ll	lm	lm	ll	lm	ll	lm	lm	ll	ll	lm	ll	ll	ll	ll	lm	lm	ll	lm	lm	lm	ll	ll	ll	ll	ll
un_22518982	<nnxnp>	np	nn	nn	np	--	nn	nn	nn	np	nn	nn	nn	np	nn	np	nn	nn	nn	nn	nn	np	np	np	nn	np	np	nn	np	np	nn	nn	nn	nn	nn	nn	nn	np	nn	np	np	np	nn	nn	nn	np	np	nn	nn
un_36983231	<nnxnp>	np	nn	nn	np	np	nn	nn	nn	np	nn	nn	nn	np	nn	np	nn	nn	nn	nn	nn	np	np	np	nn	np	np	nn	np	np	nn	nn	nn	nn	nn	nn	nn	np	nn	np	np	np	nn	nn	nn	np	np	nn	nn
un_47781597	<lmxll>	ll	lm	lm	lm	ll	lm	lm	lm	ll	lm	lm	ll	lm	ll	ll	lm	ll	ll	lm	lm	ll	ll	lm	ll	ll	lm	ll	lm	ll	ll	lm	--	ll	lm	lm	lm	lm	ll	ll	lm	ll	ll	ll	lm	lm	lm	lm	lm
un_18344007	<nnxnp>	np	nn	nn	np	--	nn	nn	nn	np	nn	--	nn	np	nn	np	nn	nn	nn	nn	nn	np	np	np	nn	np	np	nn	np	np	nn	nn	nn	nn	nn	nn	nn	np	nn	np	np	np	nn	nn	nn	np	np	nn	nn
un_47781632	<lmxll>	ll	lm	lm	lm	ll	lm	lm	lm	ll	lm	lm	ll	lm	ll	ll	lm	ll	ll	lm	lm	ll	ll	lm	ll	ll	lm	ll	lm	ll	ll	lm	ll	ll	lm	lm	lm	lm	ll	ll	lm	ll	ll	ll	lm	lm	lm	lm	lm
un_18829019	<lmxll>	ll	lm	lm	lm	ll	lm	lm	lm	ll	lm	lm	lm	lm	ll	ll	lm	ll	--	lm	lm	ll	ll	lm	ll	ll	lm	ll	lm	ll	ll	lm	ll	ll	lm	lm	lm	lm	ll	ll	lm	ll	ll	ll	lm	lm	lm	lm	lm
un_46527884	<nnxnp>	np	--	nn	--	nn	nn	nn	nn	np	nn	--	nn	np	nn	np	nn	nn	nn	nn	nn	--	np	np	nn	np	np	nn	np	np	nn	nn	nn	nn	nn	nn	--	np	nn	np	np	np	nn	nn	--	np	np	--	nn
un_47781541	<lmxll>	lm	ll	ll	ll	lm	ll	ll	ll	lm	ll	ll	ll	ll	lm	lm	ll	lm	ll	ll	ll	lm	lm	ll	lm	lm	ll	lm	ll	lm	lm	ll	lm	lm	ll	ll	ll	ll	lm	lm	ll	lm	lm	lm	ll	ll	ll	ll	ll
un_47397182	<lmxll>	ll	lm	lm	lm	ll	lm	lm	lm	ll	lm	lm	lm	lm	ll	ll	lm	ll	lm	lm	lm	ll	ll	lm	ll	ll	lm	ll	lm	ll	ll	lm	ll	ll	lm	lm	lm	lm	ll	ll	lm	ll	ll	ll	lm	lm	lm	lm	lm
un_41452824	<lmxll>	ll	lm	lm	lm	--	lm	lm	lm	ll	lm	lm	lm	lm	ll	ll	lm	ll	lm	lm	--	ll	ll	lm	ll	ll	lm	ll	lm	ll	ll	lm	ll	ll	lm	lm	lm	lm	ll	ll	lm	ll	ll	ll	lm	lm	lm	lm	lm
un_57536581	<lmxll>	ll	lm	lm	lm	lm	lm	lm	lm	ll	lm	lm	lm	lm	ll	ll	lm	ll	lm	lm	lm	ll	ll	lm	ll	ll	lm	ll	lm	ll	ll	lm	ll	ll	lm	lm	lm	lm	ll	ll	lm	ll	ll	ll	lm	lm	lm	lm	lm
un_41307436	<lmxll>	ll	lm	lm	lm	--	lm	lm	lm	ll	lm	lm	lm	lm	ll	ll	lm	ll	lm	lm	lm	ll	ll	lm	ll	ll	lm	ll	lm	ll	ll	lm	ll	ll	lm	lm	lm	lm	ll	ll	lm	ll	ll	ll	lm	lm	lm	lm	lm
un_27100996	<lmxll>	ll	lm	lm	lm	lm	lm	lm	lm	ll	lm	lm	lm	lm	ll	ll	lm	ll	lm	lm	ll	ll	ll	lm	ll	ll	lm	ll	lm	ll	ll	lm	ll	ll	lm	lm	lm	lm	ll	ll	lm	lm	ll	ll	lm	lm	lm	lm	lm
un_16406782	<lmxll>	lm	ll	ll	ll	ll	ll	ll	ll	lm	ll	ll	ll	ll	lm	lm	ll	lm	ll	ll	lm	lm	lm	ll	lm	lm	ll	lm	ll	lm	lm	ll	lm	lm	ll	ll	ll	ll	lm	lm	ll	ll	lm	lm	ll	ll	ll	ll	ll
un_10892248	<lmxll>	ll	lm	lm	lm	lm	lm	lm	lm	ll	lm	lm	lm	lm	ll	ll	lm	ll	lm	lm	ll	ll	ll	lm	ll	ll	lm	ll	lm	ll	ll	lm	ll	ll	lm	lm	lm	lm	ll	ll	lm	lm	ll	ll	lm	lm	lm	lm	lm
un_17030657	<lmxll>	lm	ll	ll	ll	ll	ll	ll	ll	lm	ll	ll	ll	ll	lm	lm	ll	lm	ll	ll	--	lm	lm	ll	lm	lm	--	lm	ll	lm	lm	ll	lm	lm	ll	ll	ll	ll	lm	lm	ll	ll	lm	lm	ll	ll	ll	ll	ll
un_29940912	<lmxll>	ll	lm	lm	lm	lm	lm	lm	lm	ll	lm	lm	lm	lm	ll	ll	lm	ll	lm	lm	ll	ll	ll	lm	ll	ll	lm	ll	lm	ll	ll	lm	ll	ll	lm	lm	lm	lm	ll	ll	lm	lm	ll	ll	lm	lm	lm	lm	lm
un_16166393	<lmxll>	ll	lm	ll	lm	lm	lm	lm	lm	--	lm	lm	lm	lm	ll	ll	lm	ll	lm	lm	ll	ll	ll	--	ll	ll	--	ll	lm	ll	ll	lm	ll	ll	lm	lm	--	lm	--	ll	lm	lm	ll	ll	lm	lm	lm	lm	lm
un_48298391	<lmxll>	ll	lm	ll	lm	lm	lm	lm	lm	--	lm	lm	lm	lm	ll	ll	lm	ll	lm	lm	ll	ll	ll	ll	ll	ll	ll	ll	lm	ll	ll	lm	ll	ll	lm	lm	lm	lm	lm	ll	lm	lm	ll	ll	lm	lm	lm	lm	lm
un_59056056	<lmxll>	ll	lm	ll	lm	lm	lm	lm	lm	lm	lm	lm	lm	lm	ll	ll	lm	ll	lm	lm	ll	ll	--	ll	ll	ll	lm	ll	lm	ll	ll	lm	ll	ll	lm	lm	lm	lm	--	ll	lm	lm	ll	ll	lm	lm	lm	lm	lm
un_52442761	<lmxll>	lm	ll	lm	ll	ll	ll	ll	ll	ll	--	ll	ll	ll	lm	lm	ll	lm	ll	ll	lm	lm	lm	lm	lm	lm	lm	lm	ll	lm	lm	ll	lm	lm	ll	ll	--	ll	ll	lm	ll	ll	lm	lm	ll	ll	ll	ll	ll
un_43254237	<lmxll>	ll	lm	ll	lm	lm	lm	ll	lm	lm	ll	lm	lm	lm	ll	ll	lm	ll	lm	lm	ll	ll	ll	ll	ll	ll	ll	ll	lm	ll	ll	lm	ll	ll	lm	lm	ll	lm	lm	ll	lm	lm	ll	ll	lm	lm	lm	lm	lm
un_40031477	<lmxll>	lm	ll	lm	ll	ll	ll	lm	ll	ll	lm	ll	ll	ll	lm	lm	ll	lm	ll	ll	lm	lm	lm	lm	lm	lm	lm	lm	ll	lm	lm	ll	lm	lm	ll	ll	lm	ll	ll	lm	ll	ll	lm	lm	ll	ll	ll	ll	ll
un_42929029	<lmxll>	ll	lm	ll	lm	lm	lm	ll	lm	lm	ll	lm	lm	lm	ll	ll	lm	ll	lm	lm	ll	ll	lm	ll	ll	ll	ll	ll	lm	ll	ll	lm	ll	ll	lm	lm	ll	lm	lm	ll	lm	lm	ll	ll	lm	lm	lm	lm	lm
un_35213308	<lmxll>	ll	lm	ll	lm	lm	lm	ll	lm	lm	ll	lm	lm	lm	ll	ll	lm	ll	lm	lm	ll	ll	lm	ll	ll	ll	ll	ll	lm	ll	ll	lm	ll	ll	lm	lm	ll	lm	lm	ll	lm	lm	ll	ll	lm	lm	lm	lm	lm
un_11685418	<lmxll>	lm	ll	lm	ll	ll	ll	--	ll	ll	lm	ll	ll	ll	lm	lm	ll	lm	ll	ll	lm	lm	ll	lm	lm	lm	lm	lm	ll	lm	lm	ll	lm	lm	ll	ll	lm	ll	ll	lm	ll	ll	lm	lm	ll	ll	ll	ll	ll
un_39701793	<lmxll>	lm	ll	lm	ll	ll	ll	lm	ll	ll	lm	ll	ll	ll	lm	lm	ll	lm	ll	ll	lm	lm	ll	lm	lm	lm	lm	lm	ll	lm	lm	ll	lm	lm	ll	ll	lm	ll	ll	lm	ll	ll	lm	lm	ll	ll	ll	ll	ll
un_44655696	<lmxll>	lm	ll	lm	ll	ll	ll	lm	ll	ll	lm	--	ll	ll	lm	lm	ll	lm	ll	ll	lm	lm	ll	lm	lm	lm	lm	lm	ll	lm	lm	ll	lm	lm	ll	ll	lm	ll	ll	lm	ll	ll	lm	lm	ll	ll	ll	ll	ll
un_44655756	<lmxll>	lm	ll	lm	ll	ll	ll	lm	ll	ll	lm	--	ll	ll	lm	lm	ll	lm	ll	ll	lm	lm	ll	lm	lm	lm	lm	lm	ll	lm	lm	ll	lm	lm	ll	ll	lm	ll	ll	lm	ll	ll	lm	lm	ll	ll	ll	ll	ll
un_44655695	<lmxll>	lm	ll	lm	ll	ll	ll	lm	ll	ll	lm	--	ll	ll	lm	lm	ll	lm	ll	ll	lm	lm	ll	lm	lm	lm	lm	lm	ll	lm	lm	ll	lm	lm	ll	ll	lm	ll	ll	lm	ll	ll	lm	lm	ll	ll	ll	ll	ll
un_8044588	<lmxll>	lm	ll	lm	ll	ll	ll	lm	ll	ll	lm	lm	ll	ll	lm	lm	ll	lm	ll	ll	lm	lm	ll	lm	lm	lm	lm	lm	ll	lm	lm	ll	lm	lm	ll	ll	lm	ll	ll	lm	ll	--	lm	lm	ll	ll	ll	ll	ll
un_29546383	<nnxnp>	np	nn	nn	nn	nn	nn	nn	np	np	nn	nn	np	np	np	nn	np	np	nn	np	nn	np	np	np	np	--	np	nn	np	nn	nn	np	nn	nn	np	np	np	nn	np	np	np	np	nn	nn	np	nn	nn	np	np
un_40371900	<lmxll>	ll	lm	ll	lm	lm	lm	ll	lm	lm	ll	ll	lm	lm	ll	ll	lm	ll	lm	lm	ll	ll	lm	ll	ll	ll	ll	ll	lm	ll	ll	lm	ll	ll	--	lm	ll	lm	lm	ll	lm	--	ll	ll	lm	lm	lm	lm	lm
un_3389236	<nnxnp>	nn	np	np	np	np	np	np	nn	nn	np	np	nn	nn	nn	np	nn	nn	np	nn	np	nn	nn	nn	nn	np	nn	np	nn	np	np	nn	np	np	nn	nn	nn	np	nn	nn	nn	nn	np	np	nn	np	np	nn	nn
un_39734379	<lmxll>	ll	ll	lm	ll	ll	ll	lm	ll	ll	lm	lm	ll	lm	lm	lm	ll	lm	ll	ll	lm	lm	ll	lm	ll	lm	lm	lm	ll	lm	lm	ll	lm	lm	lm	ll	lm	ll	ll	lm	ll	lm	lm	lm	ll	ll	ll	ll	ll
un_27806855	<lmxll>	ll	ll	lm	ll	ll	ll	lm	ll	ll	lm	lm	ll	--	lm	lm	ll	lm	--	ll	lm	lm	ll	lm	ll	lm	lm	lm	ll	lm	lm	ll	lm	lm	lm	ll	lm	ll	ll	lm	ll	lm	lm	lm	ll	ll	ll	ll	ll
un_58720123	<hkxhk>	kk	hk	hh	hk	hk	hk	hh	kk	kk	hh	hk	kk	--	hk	hh	kk	hk	--	kk	hh	hk	kk	hk	kk	hh	hk	hh	kk	hh	hh	kk	hh	hh	hk	kk	hk	hk	kk	hk	kk	hk	hh	hh	kk	hk	hk	kk	kk
un_12267606	<hkxhk>	--	kk	hk	--	kk	kk	--	hk	--	hk	hh	hk	hh	hh	hh	hk	hh	kk	hk	hk	hh	hk	hh	hk	hk	hh	--	hk	hk	--	hk	hk	hk	hh	hk	hh	--	hk	--	hk	hh	hk	hk	--	kk	kk	hk	hk
un_57861428	<lmxll>	--	lm	ll	lm	lm	lm	ll	lm	lm	ll	ll	lm	ll	ll	ll	lm	ll	lm	lm	ll	ll	lm	ll	--	ll	ll	ll	lm	ll	ll	lm	ll	ll	ll	lm	ll	lm	lm	ll	lm	ll	ll	ll	lm	lm	lm	lm	lm
un_28640741	<lmxll>	ll	lm	ll	lm	lm	lm	ll	lm	lm	ll	ll	lm	lm	ll	ll	lm	ll	ll	lm	--	ll	lm	ll	ll	ll	ll	ll	lm	ll	ll	lm	ll	ll	ll	lm	ll	lm	lm	ll	lm	ll	ll	ll	lm	lm	lm	lm	lm
un_16009537	<lmxll>	ll	lm	ll	lm	lm	lm	ll	lm	lm	ll	ll	lm	lm	ll	ll	--	ll	ll	lm	--	ll	lm	ll	ll	ll	ll	ll	lm	ll	ll	lm	ll	ll	ll	lm	ll	lm	lm	ll	lm	ll	ll	ll	lm	lm	lm	lm	lm
un_40573669	<hkxhk>	kk	hh	hk	hh	hh	hh	hk	hk	hk	hk	kk	hk	hk	kk	hk	hk	kk	hk	hk	hk	kk	hk	kk	kk	hk	kk	hk	hk	hk	hk	hk	hk	hk	kk	hk	kk	hh	hk	kk	hk	kk	hk	hk	hk	hh	hh	hk	hk
un_40573674	<hkxhk>	kk	hh	hk	hh	hh	hh	hk	hk	hk	hk	kk	hk	hk	kk	hk	hk	kk	hk	hk	hk	kk	hk	kk	kk	hk	kk	hk	hk	hk	hk	hk	hk	hk	kk	hk	kk	hh	hk	kk	hk	kk	hk	hk	hk	hh	hh	hk	hk
un_12523794	<nnxnp>	nn	np	np	np	np	np	np	nn	nn	np	nn	nn	nn	nn	np	nn	nn	np	nn	np	nn	nn	nn	nn	np	nn	np	nn	np	np	nn	np	np	nn	nn	nn	np	nn	nn	nn	nn	np	np	nn	np	np	nn	nn
un_40425436	<nnxnp>	nn	np	np	np	np	np	np	nn	nn	np	nn	nn	nn	nn	np	nn	nn	np	nn	np	nn	nn	nn	nn	np	nn	np	nn	np	np	nn	np	np	nn	nn	nn	np	nn	nn	nn	nn	np	np	nn	np	np	nn	nn
un_12523746	<nnxnp>	nn	np	np	np	np	np	np	nn	nn	np	nn	nn	nn	nn	np	nn	nn	np	nn	np	nn	nn	nn	nn	np	nn	np	nn	np	np	nn	np	np	nn	nn	nn	np	nn	nn	nn	nn	np	np	nn	np	np	nn	nn
un_15569164	<hkxhk>	hk	hk	hh	hk	hk	hk	hh	kk	kk	hh	hk	kk	kk	hk	hh	--	hk	hh	kk	--	hk	kk	hk	hk	hh	hk	hh	kk	hh	hh	kk	hh	hh	hk	kk	hk	hk	kk	hk	kk	hk	hh	hh	kk	hk	hk	kk	kk
un_57122593	<nnxnp>	np	nn	nn	nn	nn	nn	nn	np	np	nn	np	np	np	np	nn	np	np	nn	np	nn	np	np	np	np	nn	np	nn	np	nn	nn	np	nn	nn	np	np	np	nn	np	np	np	np	nn	nn	np	nn	nn	np	np
un_49505192	<lmxll>	ll	lm	ll	lm	lm	lm	ll	lm	lm	ll	ll	lm	lm	ll	ll	lm	ll	ll	lm	ll	ll	lm	ll	ll	ll	ll	ll	lm	ll	ll	lm	ll	ll	ll	lm	ll	lm	lm	ll	lm	ll	ll	ll	lm	lm	lm	lm	lm
un_54656841	<hkxhk>	hk	hk	hh	hk	hk	hk	hh	kk	kk	hh	hk	kk	kk	hk	hh	kk	hk	hh	kk	hh	hk	kk	hk	hk	hh	hk	hh	kk	hh	hh	kk	hh	hh	hk	kk	hk	hk	kk	hk	kk	hk	hh	hh	kk	hk	hk	kk	kk
un_8029593	<lmxll>	--	ll	lm	ll	ll	ll	lm	ll	ll	lm	lm	ll	ll	lm	lm	ll	lm	lm	ll	lm	lm	ll	lm	lm	lm	lm	lm	ll	lm	lm	ll	lm	lm	lm	ll	lm	ll	ll	lm	ll	lm	lm	lm	ll	ll	ll	ll	ll
un_39942376	<nnxnp>	nn	np	np	np	np	np	np	nn	nn	np	nn	nn	nn	nn	np	nn	nn	np	nn	np	nn	nn	nn	nn	np	nn	np	nn	np	np	nn	np	np	nn	nn	nn	np	nn	nn	nn	nn	np	np	nn	np	np	nn	nn
un_58188598	<lmxll>	lm	lm	ll	lm	lm	lm	ll	lm	lm	ll	ll	lm	ll	ll	ll	lm	ll	--	lm	ll	ll	lm	--	lm	ll	ll	ll	--	ll	ll	lm	ll	ll	ll	lm	ll	lm	lm	ll	lm	ll	ll	ll	lm	lm	lm	lm	lm
un_16932870	<nnxnp>	np	nn	nn	nn	nn	nn	nn	np	np	nn	np	np	np	np	nn	np	np	nn	np	nn	np	np	np	np	nn	np	nn	np	nn	nn	np	nn	nn	np	np	np	nn	np	np	np	np	nn	nn	np	nn	nn	np	np
un_44576105	<hkxhk>	kk	hk	hh	hk	hk	hk	hh	kk	kk	hh	hk	kk	hk	hk	hh	kk	hk	--	kk	hh	hk	kk	kk	kk	hh	hk	--	hk	hh	hh	kk	hh	hh	hk	kk	hk	hk	kk	hk	kk	hk	hh	hh	kk	hk	hk	kk	kk
un_18488383	<lmxll>	lm	lm	ll	lm	lm	lm	ll	lm	lm	ll	ll	lm	ll	ll	ll	lm	ll	lm	lm	ll	ll	lm	lm	lm	ll	ll	ll	ll	ll	ll	lm	ll	ll	ll	lm	ll	lm	lm	ll	lm	ll	ll	ll	lm	lm	lm	lm	lm
un_12817207	<nnxnp>	np	nn	nn	nn	nn	nn	nn	np	np	nn	np	np	np	np	nn	np	np	nn	np	nn	np	np	np	np	nn	np	nn	np	nn	nn	np	nn	nn	np	np	np	nn	np	np	np	np	nn	nn	np	nn	nn	np	np
un_31190502	<lmxll>	ll	ll	lm	ll	ll	ll	lm	ll	ll	lm	lm	ll	lm	lm	lm	ll	lm	ll	ll	lm	lm	ll	ll	ll	lm	lm	ll	lm	lm	lm	ll	lm	lm	lm	ll	lm	ll	ll	lm	ll	lm	lm	lm	ll	ll	ll	ll	ll
un_14124627	<lmxll>	ll	ll	lm	ll	ll	ll	lm	ll	ll	lm	lm	ll	lm	lm	lm	ll	lm	ll	ll	lm	lm	ll	ll	ll	lm	lm	ll	lm	lm	lm	ll	lm	lm	lm	ll	lm	ll	--	lm	ll	lm	lm	lm	ll	ll	ll	ll	ll
un_21537351	<nnxnp>	np	nn	nn	nn	nn	nn	nn	np	np	nn	np	np	np	np	nn	np	np	nn	np	nn	np	np	np	np	nn	np	nn	np	nn	nn	np	nn	nn	np	np	np	nn	np	np	np	np	nn	nn	np	nn	nn	np	np
un_22013460	<hkxhk>	hk	hh	hk	hh	hh	hh	hk	hk	hk	hk	hk	hk	kk	kk	hk	hk	kk	hh	hk	hk	kk	hk	hk	hk	hk	kk	hh	kk	hk	hk	hk	hk	hk	kk	hk	kk	hh	--	kk	hk	kk	hk	hk	hk	hh	hh	hk	hk
un_28605153	<nnxnp>	nn	np	np	np	np	np	np	nn	nn	np	nn	nn	nn	nn	np	nn	nn	np	nn	np	nn	nn	nn	nn	np	nn	np	nn	np	np	nn	np	np	nn	nn	nn	np	nn	nn	nn	nn	np	np	nn	np	np	nn	nn
un_27877419	<nnxnp>	nn	np	np	np	np	np	np	nn	nn	np	nn	nn	nn	nn	np	nn	nn	np	nn	np	nn	nn	nn	nn	np	nn	np	nn	np	np	nn	np	np	nn	nn	nn	np	nn	nn	nn	nn	np	np	nn	np	np	nn	nn
un_12817304	<lmxll>	ll	ll	lm	ll	ll	lm	lm	ll	ll	lm	ll	ll	lm	--	lm	ll	lm	ll	ll	lm	ll	ll	ll	ll	lm	lm	ll	lm	lm	lm	ll	lm	lm	lm	ll	lm	ll	--	lm	ll	lm	lm	lm	ll	ll	ll	ll	ll
un_14016869	<nnxnp>	nn	np	np	np	np	np	np	nn	nn	np	nn	nn	nn	nn	np	nn	nn	np	nn	np	nn	nn	nn	nn	np	nn	np	nn	np	np	nn	np	np	nn	nn	nn	np	nn	nn	nn	nn	np	np	nn	np	np	nn	nn
un_59753149	<nnxnp>	np	nn	nn	nn	nn	nn	nn	np	np	nn	np	np	np	np	nn	np	np	nn	np	nn	np	np	np	np	nn	np	nn	np	nn	nn	np	nn	nn	np	np	np	nn	np	np	np	np	nn	nn	np	nn	nn	np	np
un_12806967	<lmxll>	ll	ll	lm	ll	ll	lm	lm	ll	ll	lm	ll	ll	lm	--	lm	ll	lm	ll	ll	lm	ll	ll	ll	ll	lm	lm	ll	lm	lm	lm	ll	lm	lm	lm	ll	lm	ll	--	lm	ll	lm	lm	lm	ll	ll	ll	ll	ll
un_5902423	<lmxll>	ll	ll	lm	ll	ll	lm	lm	ll	ll	lm	ll	ll	lm	ll	lm	ll	lm	--	ll	lm	ll	ll	ll	ll	lm	lm	ll	lm	lm	lm	ll	lm	lm	lm	ll	lm	ll	lm	lm	ll	lm	lm	lm	ll	ll	--	ll	ll
un_27998170	<lmxll>	lm	lm	ll	lm	lm	ll	ll	lm	lm	ll	lm	--	ll	lm	ll	--	ll	--	lm	ll	lm	lm	lm	lm	ll	ll	lm	ll	ll	ll	lm	ll	ll	ll	lm	ll	lm	ll	ll	lm	ll	ll	ll	lm	lm	--	lm	lm
un_56177083	<nnxnp>	nn	np	np	np	np	np	np	nn	nn	np	nn	nn	nn	nn	np	nn	nn	np	nn	np	nn	nn	nn	nn	np	nn	np	nn	np	np	nn	np	np	nn	nn	nn	np	nn	nn	nn	nn	np	np	nn	np	np	nn	nn
un_54203498	<nnxnp>	nn	np	np	np	np	np	np	nn	nn	np	nn	nn	nn	nn	np	nn	nn	np	nn	np	nn	nn	nn	nn	np	nn	np	nn	np	np	nn	np	np	nn	nn	nn	np	nn	nn	nn	nn	np	np	nn	np	np	nn	nn
un_54203523	<nnxnp>	nn	np	np	np	np	np	np	nn	nn	np	nn	nn	nn	nn	np	nn	nn	np	nn	np	nn	nn	nn	nn	np	nn	np	nn	np	np	nn	np	np	nn	nn	nn	np	nn	nn	nn	nn	np	np	nn	np	np	nn	nn
un_14408059	<nnxnp>	np	nn	nn	nn	nn	nn	nn	np	np	nn	np	np	np	np	nn	np	np	nn	np	nn	np	np	np	np	nn	np	nn	np	nn	nn	np	nn	nn	np	np	np	nn	np	np	np	np	nn	nn	np	nn	nn	np	np
un_54203495	<nnxnp>	np	nn	nn	nn	nn	nn	nn	np	np	nn	np	np	np	np	nn	np	np	nn	np	nn	np	np	np	np	nn	np	nn	np	nn	nn	np	nn	nn	np	np	np	nn	np	np	np	np	nn	nn	np	nn	nn	np	np
un_16573456	<nnxnp>	np	--	nn	nn	nn	nn	nn	np	np	nn	np	np	np	np	nn	np	np	nn	np	nn	np	np	np	np	nn	np	nn	np	nn	nn	np	nn	nn	np	np	np	nn	np	np	np	np	nn	nn	np	nn	nn	np	np
un_9830909	<nnxnp>	np	--	nn	nn	nn	nn	nn	np	np	nn	np	np	np	np	nn	np	np	nn	np	nn	np	np	np	np	nn	np	nn	np	nn	nn	np	nn	nn	np	np	np	nn	np	np	np	np	nn	nn	np	--	nn	np	np
un_4501605	<lmxll>	lm	--	ll	lm	--	ll	ll	lm	lm	ll	lm	ll	ll	--	ll	ll	ll	lm	--	ll	lm	lm	lm	lm	ll	lm	lm	ll	ll	ll	lm	ll	ll	ll	--	--	lm	ll	ll	--	ll	ll	ll	lm	lm	lm	lm	lm
un_57122527	<nnxnp>	nn	--	np	--	np	np	np	nn	nn	np	nn	nn	nn	nn	np	nn	nn	np	nn	np	nn	nn	nn	nn	np	nn	np	nn	np	np	nn	np	np	nn	nn	nn	np	nn	nn	nn	nn	np	np	nn	--	np	nn	nn
un_46052684	<lmxll>	lm	--	ll	lm	--	ll	ll	lm	lm	ll	lm	ll	ll	lm	ll	ll	ll	lm	lm	ll	lm	--	lm	lm	ll	lm	lm	ll	ll	ll	lm	ll	ll	ll	--	--	lm	ll	ll	lm	ll	ll	ll	lm	lm	lm	lm	lm
un_46052690	<lmxll>	lm	--	ll	lm	--	ll	ll	lm	lm	ll	lm	ll	ll	lm	ll	ll	ll	lm	lm	ll	lm	--	lm	lm	ll	lm	lm	ll	ll	ll	lm	ll	ll	ll	--	--	lm	ll	ll	lm	ll	ll	ll	lm	lm	lm	lm	lm
un_46052614	<lmxll>	lm	--	ll	lm	--	ll	ll	lm	lm	ll	lm	ll	ll	lm	ll	ll	ll	lm	lm	ll	lm	--	lm	lm	ll	lm	lm	ll	ll	ll	lm	ll	ll	ll	--	--	lm	ll	ll	lm	ll	ll	ll	lm	lm	lm	lm	lm
un_58260358	<lmxll>	ll	ll	lm	ll	ll	lm	lm	ll	ll	lm	ll	lm	lm	ll	lm	lm	lm	ll	ll	lm	ll	lm	ll	ll	lm	ll	ll	lm	lm	lm	ll	lm	lm	lm	ll	lm	ll	lm	lm	--	lm	lm	lm	ll	ll	ll	ll	ll
un_25062980	<lmxll>	ll	ll	lm	ll	ll	lm	lm	ll	ll	lm	ll	lm	lm	ll	lm	lm	lm	ll	ll	lm	ll	lm	ll	ll	lm	ll	ll	lm	lm	lm	ll	lm	lm	lm	ll	lm	ll	lm	lm	lm	lm	lm	lm	ll	ll	ll	ll	ll
un_61867859	<lmxll>	ll	ll	lm	ll	ll	lm	lm	ll	ll	lm	ll	lm	lm	ll	lm	lm	lm	ll	ll	lm	ll	lm	ll	ll	lm	ll	ll	lm	lm	lm	ll	lm	lm	--	ll	lm	ll	lm	lm	--	lm	lm	lm	ll	ll	ll	ll	ll
un_40767596	<lmxll>	ll	--	lm	ll	ll	lm	lm	ll	ll	lm	ll	lm	lm	ll	lm	lm	lm	ll	ll	lm	ll	lm	ll	ll	lm	ll	ll	lm	lm	lm	ll	lm	lm	--	ll	lm	ll	lm	lm	lm	lm	lm	lm	ll	ll	ll	ll	ll
un_40042950	<lmxll>	ll	ll	lm	ll	ll	lm	lm	ll	ll	lm	ll	lm	lm	ll	lm	lm	lm	ll	ll	lm	ll	lm	ll	ll	lm	ll	ll	lm	lm	lm	ll	lm	lm	--	lm	lm	ll	lm	lm	ll	lm	lm	lm	ll	ll	ll	ll	ll
un_55956052	<lmxll>	ll	--	lm	ll	ll	lm	lm	ll	ll	lm	ll	lm	lm	ll	lm	lm	lm	ll	ll	lm	ll	lm	ll	ll	lm	ll	ll	lm	lm	lm	ll	lm	lm	lm	--	lm	ll	lm	lm	--	lm	--	lm	ll	ll	ll	ll	ll
un_59660341	<lmxll>	ll	--	lm	ll	ll	lm	lm	ll	ll	lm	ll	lm	lm	ll	lm	lm	lm	ll	ll	lm	ll	lm	ll	ll	lm	ll	ll	lm	lm	lm	ll	lm	lm	ll	lm	lm	ll	lm	lm	ll	lm	ll	lm	ll	ll	ll	ll	ll
un_21513314	<lmxll>	ll	lm	lm	ll	ll	lm	lm	ll	ll	lm	ll	lm	lm	ll	lm	lm	lm	ll	ll	lm	ll	lm	ll	ll	lm	ll	ll	lm	lm	lm	ll	lm	lm	ll	lm	lm	ll	lm	lm	lm	lm	ll	lm	ll	ll	ll	ll	ll
un_18786613	<lmxll>	lm	ll	ll	lm	lm	ll	ll	lm	lm	ll	lm	ll	ll	lm	ll	ll	ll	lm	lm	ll	lm	ll	lm	lm	ll	lm	lm	ll	ll	ll	lm	ll	ll	ll	ll	ll	lm	ll	ll	ll	ll	lm	ll	lm	lm	lm	lm	lm
un_18786723	<lmxll>	lm	ll	ll	lm	lm	ll	ll	lm	lm	ll	lm	ll	ll	lm	ll	ll	ll	lm	lm	ll	lm	ll	lm	lm	ll	lm	lm	ll	ll	ll	lm	ll	ll	ll	ll	ll	lm	ll	ll	ll	ll	lm	ll	lm	lm	lm	lm	lm
un_53474010	<lmxll>	lm	ll	ll	lm	lm	ll	ll	lm	lm	ll	lm	ll	ll	lm	ll	ll	ll	lm	lm	ll	lm	ll	lm	lm	ll	lm	lm	ll	ll	ll	lm	ll	ll	ll	ll	ll	lm	ll	ll	ll	ll	lm	ll	lm	lm	lm	lm	lm
un_53474004	<lmxll>	lm	ll	ll	lm	lm	ll	ll	lm	lm	ll	lm	ll	ll	lm	ll	ll	ll	lm	lm	ll	lm	ll	lm	lm	ll	lm	lm	ll	ll	ll	lm	ll	ll	ll	ll	ll	lm	ll	ll	ll	ll	lm	ll	lm	lm	lm	lm	lm
un_41659243	<lmxll>	lm	ll	ll	lm	lm	ll	ll	lm	lm	ll	lm	ll	ll	lm	ll	ll	ll	lm	lm	ll	lm	ll	lm	lm	ll	lm	lm	ll	ll	ll	lm	ll	ll	ll	ll	ll	lm	ll	ll	ll	ll	lm	ll	lm	lm	lm	lm	lm
un_32547261	<lmxll>	ll	lm	lm	ll	ll	lm	lm	ll	ll	lm	ll	lm	lm	ll	lm	lm	lm	ll	ll	lm	ll	lm	ll	ll	lm	ll	ll	lm	lm	lm	ll	lm	lm	lm	lm	lm	ll	lm	lm	lm	lm	ll	lm	ll	ll	ll	ll	ll
un_40042900	<lmxll>	lm	ll	ll	lm	lm	ll	ll	lm	lm	ll	lm	ll	ll	lm	ll	ll	ll	lm	lm	ll	lm	ll	lm	lm	ll	lm	lm	ll	ll	ll	lm	ll	ll	ll	ll	ll	lm	ll	ll	ll	ll	lm	ll	--	lm	lm	lm	lm
un_40735384	<lmxll>	lm	ll	ll	lm	lm	ll	ll	lm	lm	ll	lm	ll	ll	lm	ll	ll	ll	lm	lm	ll	lm	ll	lm	lm	ll	lm	lm	ll	ll	ll	lm	ll	ll	ll	ll	ll	lm	ll	ll	ll	ll	lm	ll	--	lm	lm	lm	lm
un_32343200	<lmxll>	ll	lm	lm	ll	ll	lm	lm	ll	ll	lm	ll	lm	lm	ll	lm	lm	lm	ll	ll	lm	ll	lm	ll	ll	lm	ll	ll	lm	lm	lm	ll	lm	lm	lm	lm	lm	ll	lm	lm	lm	lm	ll	lm	--	ll	ll	ll	ll
un_38121131	<lmxll>	lm	ll	ll	lm	lm	ll	ll	lm	lm	ll	lm	ll	ll	lm	ll	ll	ll	lm	lm	ll	lm	ll	lm	lm	ll	lm	lm	ll	ll	ll	lm	ll	ll	ll	ll	ll	lm	ll	ll	ll	ll	lm	ll	--	lm	lm	lm	lm
un_59157099	<lmxll>	lm	ll	ll	lm	lm	ll	ll	lm	lm	ll	lm	ll	ll	lm	ll	ll	ll	lm	ll	ll	lm	ll	lm	lm	ll	lm	lm	ll	ll	ll	lm	ll	ll	ll	ll	ll	lm	ll	ll	ll	ll	lm	ll	--	lm	lm	lm	lm
un_59157074	<lmxll>	lm	ll	ll	lm	lm	ll	ll	lm	lm	ll	lm	ll	ll	lm	ll	ll	ll	lm	ll	ll	lm	ll	lm	lm	ll	lm	lm	ll	ll	ll	lm	ll	ll	ll	ll	ll	lm	ll	ll	ll	ll	lm	ll	ll	lm	lm	lm	lm
un_58839035	<lmxll>	lm	ll	ll	lm	lm	ll	ll	lm	lm	ll	lm	ll	ll	lm	ll	ll	ll	lm	--	ll	lm	ll	lm	lm	ll	lm	lm	ll	ll	ll	lm	ll	ll	ll	ll	ll	lm	ll	ll	ll	ll	ll	ll	ll	lm	lm	lm	lm
un_16726210	<lmxll>	lm	ll	ll	lm	lm	ll	ll	lm	lm	ll	lm	ll	ll	lm	ll	ll	ll	lm	ll	ll	lm	ll	lm	lm	ll	lm	lm	ll	ll	ll	lm	ll	ll	ll	ll	ll	lm	ll	ll	ll	ll	ll	ll	ll	lm	lm	lm	lm
un_16419044	<nnxnp>	np	np	nn	--	--	nn	nn	np	np	nn	np	--	np	np	--	nn	--	nn	np	nn	--	np	np	--	--	np	nn	np	--	nn	--	nn	nn	nn	np	np	--	--	np	np	np	nn	nn	np	np	--	--	np
un_2440910	<lmxll>	ll	lm	ll	lm	ll	ll	ll	ll	ll	lm	ll	lm	lm	lm	lm	ll	ll	lm	ll	ll	ll	lm	ll	ll	lm	ll	ll	ll	ll	lm	ll	ll	lm	lm	ll	lm	ll	lm	ll	lm	lm	ll	lm	lm	ll	lm	ll	lm
un_42048233	<lmxll>	ll	lm	ll	lm	ll	ll	ll	ll	ll	lm	ll	lm	lm	lm	lm	ll	ll	lm	ll	ll	ll	lm	ll	ll	lm	ll	ll	ll	ll	lm	ll	ll	lm	lm	ll	lm	ll	lm	ll	lm	lm	ll	lm	lm	ll	lm	ll	lm
un_61596290	<nnxnp>	np	nn	nn	nn	nn	nn	np	nn	np	np	nn	np	np	nn	nn	np	nn	nn	np	np	nn	nn	nn	nn	np	np	np	np	nn	nn	nn	np	nn	np	np	--	nn	nn	np	np	--	np	nn	--	np	nn	nn	--
un_55026053	<lmxll>	ll	lm	ll	lm	ll	ll	ll	ll	ll	lm	ll	lm	lm	lm	lm	ll	ll	lm	ll	ll	ll	lm	ll	ll	lm	ll	ll	ll	ll	lm	ll	ll	lm	lm	ll	lm	ll	lm	ll	lm	lm	ll	lm	lm	ll	lm	ll	lm
un_51127018	<lmxll>	ll	lm	ll	lm	ll	ll	ll	ll	ll	lm	ll	lm	lm	lm	lm	ll	ll	lm	ll	ll	ll	lm	ll	ll	lm	ll	ll	ll	ll	lm	ll	ll	lm	lm	ll	lm	ll	lm	ll	lm	lm	ll	lm	lm	ll	lm	ll	lm
un_45944163	<hkxhk>	kk	hh	hk	hh	hk	hk	kk	hk	kk	hk	hk	hk	hk	hh	hh	kk	hk	hh	kk	hk	hk	hh	hk	hk	hk	kk	kk	kk	hk	hh	hk	kk	hh	hk	kk	hk	hk	hh	kk	hk	hk	kk	hh	hk	kk	hh	hk	hk
un_50051484	<nnxnp>	nn	np	np	np	np	np	nn	np	nn	nn	np	nn	nn	np	np	nn	np	np	nn	np	np	np	np	np	nn	nn	nn	nn	np	np	np	nn	np	nn	nn	nn	np	np	nn	nn	--	nn	np	nn	nn	np	np	--
un_8526729	<lmxll>	lm	ll	lm	ll	lm	lm	lm	lm	lm	ll	lm	ll	ll	ll	ll	lm	lm	ll	lm	lm	lm	ll	lm	lm	ll	lm	lm	lm	lm	ll	lm	lm	ll	--	lm	ll	lm	ll	lm	ll	ll	lm	ll	ll	lm	ll	lm	ll
un_61905163	<lmxll>	lm	ll	lm	ll	lm	lm	lm	lm	lm	ll	lm	ll	ll	ll	ll	lm	lm	ll	lm	lm	lm	ll	--	lm	ll	lm	lm	lm	lm	--	lm	lm	ll	lm	lm	ll	lm	ll	lm	ll	ll	lm	ll	ll	lm	ll	lm	ll
un_49571371	<hkxhk>	kk	hh	hk	hh	hk	hk	--	hk	kk	hk	hk	hk	hk	hh	hh	kk	hk	hh	kk	hk	hk	hh	hk	hk	hk	kk	kk	kk	hk	--	hk	kk	hh	kk	kk	hk	hk	hh	kk	hk	--	kk	hh	hk	kk	hh	hk	hk
un_40986638	<lmxll>	lm	--	lm	ll	lm	--	lm	lm	lm	ll	lm	ll	ll	ll	ll	lm	--	ll	lm	lm	lm	ll	--	lm	ll	lm	lm	lm	--	--	lm	lm	ll	lm	lm	ll	lm	ll	lm	ll	ll	lm	ll	ll	lm	ll	lm	ll
un_47190072	<nnxnp>	np	nn	nn	nn	nn	nn	nn	nn	np	np	nn	np	np	nn	nn	np	nn	nn	np	nn	nn	nn	nn	nn	np	nn	np	np	nn	nn	nn	np	nn	np	np	np	nn	nn	np	np	np	np	nn	np	np	nn	nn	np
un_12819321	<nnxnp>	np	nn	nn	nn	nn	nn	nn	nn	np	np	nn	np	np	nn	nn	np	nn	nn	np	nn	nn	nn	nn	nn	np	nn	np	np	nn	nn	nn	np	nn	np	np	np	nn	nn	np	np	np	np	nn	np	np	nn	nn	np
un_27650774	<nnxnp>	nn	np	np	np	np	np	np	np	nn	nn	np	nn	nn	np	np	nn	np	np	nn	np	np	np	np	np	nn	np	nn	nn	np	np	np	nn	np	nn	nn	nn	np	np	nn	nn	nn	nn	np	nn	nn	np	np	nn
un_48063829	<nnxnp>	nn	np	np	np	np	np	np	np	nn	nn	np	nn	nn	np	np	nn	np	np	nn	np	np	np	np	np	nn	np	nn	nn	np	np	np	nn	np	nn	nn	nn	np	np	--	nn	nn	nn	np	nn	nn	np	np	nn
un_16791768	<hkxhk>	--	hk	hk	hh	hk	--	hk	hk	kk	hk	hk	--	hk	hh	hh	kk	hk	hh	kk	--	hk	hh	hk	hk	hk	hk	kk	--	hk	hk	hk	kk	hh	hk	kk	hk	--	hh	--	hk	--	kk	hh	--	kk	--	hk	kk
un_40140677	<lmxll>	ll	ll	ll	lm	ll	--	ll	ll	ll	lm	ll	lm	lm	lm	lm	ll	--	lm	ll	ll	ll	lm	ll	ll	lm	ll	ll	ll	ll	--	ll	ll	lm	lm	ll	lm	ll	lm	ll	lm	lm	ll	lm	lm	ll	lm	ll	ll
un_70028013	<nnxnp>	--	nn	nn	nn	nn	--	nn	nn	np	np	nn	--	np	nn	nn	np	nn	--	--	--	nn	nn	nn	nn	--	nn	np	--	nn	nn	nn	--	nn	np	np	--	--	nn	--	np	--	np	nn	--	np	--	nn	--
un_40140641	<lmxll>	lm	lm	lm	ll	lm	--	lm	lm	lm	ll	lm	ll	ll	ll	ll	lm	--	ll	lm	lm	lm	ll	lm	lm	ll	lm	lm	lm	lm	--	lm	lm	ll	ll	lm	ll	lm	ll	lm	ll	ll	lm	ll	ll	lm	ll	lm	lm
un_14665430	<hkxhk>	--	--	hk	hh	hk	--	--	hk	kk	--	hk	--	hk	hh	hh	--	hh	--	--	--	--	hh	hk	hk	hk	--	kk	--	hk	--	hk	--	hh	hk	kk	hk	--	hh	--	hk	hk	kk	hh	hk	--	--	hk	--
un_12819353	<lmxll>	ll	ll	ll	lm	ll	ll	ll	ll	ll	ll	lm	lm	lm	lm	lm	ll	lm	lm	ll	ll	ll	lm	ll	ll	lm	ll	ll	lm	ll	--	ll	ll	lm	lm	ll	lm	ll	lm	ll	ll	lm	ll	lm	lm	ll	lm	ll	ll
un_51239310	<lmxll>	ll	ll	ll	lm	ll	ll	ll	ll	ll	ll	lm	lm	lm	lm	lm	ll	lm	lm	ll	ll	ll	lm	ll	ll	lm	ll	ll	lm	ll	--	ll	ll	lm	lm	ll	lm	ll	lm	ll	lm	lm	ll	lm	lm	ll	lm	ll	ll
un_45349144	<lmxll>	lm	lm	lm	ll	lm	lm	lm	lm	lm	--	ll	ll	ll	ll	ll	lm	ll	ll	lm	lm	lm	ll	lm	lm	ll	lm	lm	ll	lm	--	lm	lm	ll	ll	lm	ll	lm	ll	lm	ll	ll	lm	ll	ll	lm	ll	lm	lm
un_40895244	<lmxll>	lm	lm	lm	ll	lm	lm	lm	lm	lm	ll	ll	ll	ll	ll	ll	lm	ll	ll	lm	lm	lm	ll	lm	lm	ll	lm	lm	ll	lm	lm	lm	lm	ll	ll	lm	ll	lm	ll	lm	--	ll	lm	ll	ll	lm	ll	lm	lm
un_39685982	<lmxll>	ll	ll	ll	lm	ll	ll	ll	ll	ll	ll	lm	lm	lm	lm	lm	ll	lm	lm	ll	ll	ll	lm	ll	ll	lm	ll	ll	lm	ll	ll	ll	ll	lm	lm	ll	lm	ll	lm	ll	ll	ll	ll	lm	lm	ll	lm	ll	ll
un_39686069	<lmxll>	ll	ll	ll	lm	ll	ll	ll	ll	ll	ll	lm	lm	lm	lm	lm	ll	lm	lm	ll	ll	ll	lm	ll	ll	lm	ll	ll	lm	ll	ll	ll	ll	lm	lm	ll	lm	ll	lm	ll	ll	ll	ll	lm	lm	ll	lm	ll	ll
un_40231137	<lmxll>	ll	ll	ll	lm	ll	ll	ll	ll	ll	ll	lm	lm	--	lm	lm	ll	lm	lm	ll	ll	ll	lm	ll	ll	lm	ll	ll	lm	ll	ll	ll	ll	lm	lm	ll	lm	ll	lm	ll	lm	--	ll	lm	lm	ll	lm	ll	ll
un_40690428	<lmxll>	ll	lm	lm	ll	lm	lm	lm	lm	lm	lm	ll	ll	ll	ll	ll	lm	ll	ll	lm	lm	lm	ll	lm	lm	ll	lm	ll	ll	lm	lm	lm	lm	ll	ll	lm	ll	lm	ll	lm	--	ll	lm	ll	ll	lm	ll	lm	lm
un_40690461	<lmxll>	ll	lm	lm	ll	lm	lm	lm	lm	lm	lm	ll	ll	ll	ll	ll	lm	ll	ll	lm	lm	lm	ll	lm	lm	ll	lm	ll	ll	lm	lm	lm	lm	ll	ll	lm	ll	lm	ll	lm	--	ll	lm	ll	ll	lm	ll	lm	lm
un_46062460	<lmxll>	--	lm	lm	--	lm	lm	lm	lm	lm	lm	ll	ll	lm	ll	ll	lm	ll	ll	lm	lm	lm	ll	lm	lm	ll	lm	--	ll	lm	lm	lm	lm	ll	ll	lm	ll	lm	--	lm	ll	--	lm	ll	ll	lm	ll	lm	lm
un_28473302	<lmxll>	ll	lm	lm	ll	lm	lm	lm	lm	lm	lm	ll	ll	lm	ll	ll	lm	ll	ll	lm	lm	lm	ll	lm	lm	ll	lm	ll	ll	lm	lm	lm	lm	ll	ll	lm	ll	lm	--	lm	ll	ll	lm	ll	ll	lm	ll	lm	lm
un_10959935	<lmxll>	lm	ll	ll	lm	ll	ll	ll	ll	ll	ll	lm	lm	ll	lm	lm	ll	lm	lm	ll	ll	ll	lm	ll	ll	lm	ll	lm	lm	ll	ll	ll	ll	lm	lm	ll	lm	ll	ll	ll	lm	lm	ll	lm	lm	ll	lm	ll	ll
un_66247231	<lmxll>	lm	ll	ll	ll	ll	ll	ll	ll	ll	ll	lm	lm	ll	lm	lm	ll	lm	lm	ll	ll	ll	lm	ll	ll	lm	ll	lm	lm	ll	ll	ll	ll	lm	lm	ll	lm	ll	ll	ll	lm	lm	ll	lm	lm	ll	--	ll	ll
un_56317331	<lmxll>	lm	ll	ll	ll	ll	ll	ll	ll	ll	ll	lm	lm	ll	lm	lm	ll	lm	lm	ll	ll	ll	lm	ll	ll	lm	ll	lm	lm	ll	ll	ll	ll	lm	lm	ll	lm	ll	ll	ll	lm	lm	ll	lm	lm	ll	--	ll	ll
un_12080793	<hkxhk>	hk	hk	hk	--	hk	hk	--	hk	kk	kk	--	hk	kk	hh	hh	kk	hh	hh	kk	hk	hk	hh	hk	hk	hk	hk	hk	hk	hk	--	hk	kk	hh	hk	--	--	hk	hk	--	hk	hk	--	--	--	kk	hh	hk	kk
un_38022975	<lmxll>	ll	lm	lm	lm	lm	lm	lm	lm	lm	lm	ll	ll	lm	ll	ll	lm	ll	ll	lm	lm	lm	ll	lm	lm	ll	lm	ll	ll	lm	lm	lm	lm	ll	ll	lm	ll	lm	lm	lm	ll	ll	lm	ll	--	lm	lm	lm	lm
un_16897032	<nnxnp>	nn	np	np	--	np	np	nn	np	nn	nn	np	nn	nn	np	np	nn	np	np	nn	np	np	np	np	np	nn	np	nn	nn	np	--	nn	nn	np	nn	nn	--	np	np	nn	nn	nn	nn	--	nn	nn	np	np	nn
un_30292072	<lmxll>	ll	lm	lm	lm	lm	lm	lm	lm	lm	lm	ll	ll	lm	ll	ll	lm	ll	ll	lm	lm	lm	ll	lm	lm	ll	lm	ll	ll	lm	lm	lm	lm	ll	ll	lm	ll	lm	lm	lm	ll	ll	lm	ll	lm	lm	lm	lm	lm
un_50659666	<nnxnp>	np	nn	nn	nn	nn	nn	nn	nn	np	np	nn	np	np	nn	nn	np	--	nn	np	--	nn	nn	nn	nn	np	nn	np	np	nn	np	np	np	nn	np	np	np	--	nn	np	np	--	np	nn	np	np	nn	nn	np
un_11585334	<lmxll>	ll	lm	lm	lm	lm	lm	lm	lm	lm	lm	ll	ll	lm	ll	ll	lm	ll	ll	lm	lm	lm	ll	lm	lm	ll	lm	ll	ll	lm	lm	lm	lm	ll	ll	lm	ll	lm	lm	lm	ll	ll	lm	ll	lm	lm	lm	lm	lm
un_16896968	<lmxll>	lm	ll	ll	ll	ll	ll	ll	ll	ll	ll	lm	lm	ll	lm	lm	ll	lm	lm	ll	ll	ll	lm	ll	ll	lm	ll	lm	lm	ll	ll	ll	ll	lm	lm	ll	lm	ll	ll	ll	lm	lm	ll	lm	lm	ll	ll	ll	ll
un_16104019	<lmxll>	ll	lm	lm	lm	lm	lm	lm	lm	lm	lm	ll	ll	lm	ll	ll	lm	ll	ll	lm	lm	lm	ll	lm	lm	ll	lm	ll	ll	lm	lm	lm	lm	ll	ll	lm	ll	lm	lm	lm	ll	ll	lm	ll	ll	lm	lm	lm	lm
un_48880950	<lmxll>	ll	lm	lm	lm	lm	lm	lm	lm	lm	lm	ll	ll	lm	ll	ll	lm	ll	ll	lm	lm	lm	ll	lm	lm	ll	lm	ll	ll	lm	lm	lm	lm	ll	ll	lm	ll	lm	lm	lm	ll	ll	lm	ll	ll	lm	lm	lm	lm
un_53976211	<lmxll>	ll	lm	lm	lm	lm	lm	lm	lm	lm	lm	ll	ll	lm	ll	ll	lm	ll	ll	lm	lm	lm	ll	lm	lm	ll	lm	ll	ll	lm	lm	lm	lm	ll	ll	lm	ll	lm	lm	lm	ll	ll	lm	ll	lm	lm	lm	lm	lm
un_39878634	<lmxll>	lm	ll	ll	ll	ll	ll	ll	ll	ll	ll	lm	lm	ll	lm	lm	ll	lm	lm	ll	ll	ll	lm	ll	ll	lm	lm	lm	lm	ll	ll	ll	ll	lm	lm	ll	lm	ll	ll	ll	lm	lm	ll	lm	ll	ll	ll	ll	ll
un_5421619	<lmxll>	lm	ll	ll	ll	ll	ll	ll	ll	ll	ll	lm	lm	ll	lm	lm	ll	lm	lm	ll	ll	ll	lm	ll	ll	lm	lm	lm	lm	ll	ll	ll	ll	lm	lm	ll	lm	ll	ll	ll	lm	lm	ll	lm	ll	ll	ll	ll	ll
un_44688071	<lmxll>	lm	ll	ll	ll	ll	ll	ll	ll	ll	ll	lm	lm	ll	lm	lm	ll	lm	lm	ll	ll	ll	lm	ll	ll	lm	lm	lm	lm	ll	ll	ll	ll	lm	lm	ll	lm	ll	ll	ll	lm	lm	ll	lm	ll	ll	ll	ll	ll
un_21909234	<lmxll>	lm	ll	ll	ll	ll	ll	ll	ll	ll	ll	lm	ll	ll	lm	lm	ll	lm	lm	ll	ll	ll	lm	ll	ll	--	lm	lm	lm	ll	ll	ll	ll	lm	lm	ll	lm	ll	ll	ll	lm	lm	ll	lm	ll	ll	ll	ll	lm
un_58509081	<lmxll>	lm	ll	ll	ll	ll	ll	ll	ll	ll	ll	lm	--	ll	lm	lm	ll	lm	lm	ll	ll	ll	lm	ll	ll	ll	lm	lm	lm	ll	ll	ll	ll	lm	lm	ll	lm	ll	ll	ll	lm	lm	ll	lm	ll	ll	ll	ll	lm
un_46316870	<lmxll>	lm	ll	ll	ll	ll	ll	ll	ll	ll	ll	lm	ll	ll	lm	lm	ll	lm	lm	ll	ll	ll	lm	ll	ll	ll	lm	lm	lm	ll	ll	ll	ll	lm	lm	ll	lm	ll	ll	ll	lm	lm	ll	lm	ll	ll	ll	ll	lm
un_40239029	<lmxll>	ll	lm	lm	lm	lm	lm	lm	lm	lm	lm	ll	ll	lm	ll	ll	lm	ll	ll	lm	lm	lm	ll	lm	lm	ll	ll	ll	ll	lm	lm	lm	lm	ll	ll	lm	ll	lm	lm	lm	ll	ll	lm	ll	lm	--	lm	lm	ll
un_47261935	<lmxll>	ll	lm	lm	lm	lm	lm	lm	lm	lm	lm	ll	--	lm	ll	ll	lm	ll	ll	lm	lm	lm	ll	lm	lm	lm	ll	ll	ll	lm	lm	lm	lm	ll	ll	lm	ll	lm	lm	lm	ll	ll	lm	ll	lm	ll	lm	lm	ll
un_55699366	<lmxll>	ll	lm	lm	lm	lm	lm	lm	lm	lm	lm	ll	lm	lm	ll	ll	lm	ll	ll	lm	lm	lm	ll	lm	lm	lm	ll	ll	ll	lm	lm	lm	lm	ll	ll	lm	ll	lm	lm	lm	ll	ll	lm	ll	lm	ll	lm	lm	ll
un_43943989	<lmxll>	ll	lm	--	lm	lm	lm	lm	lm	lm	lm	ll	lm	lm	ll	ll	lm	ll	ll	lm	lm	lm	ll	lm	lm	lm	ll	ll	ll	lm	lm	lm	lm	ll	ll	lm	ll	lm	lm	lm	ll	ll	lm	ll	lm	lm	lm	lm	ll
un_15727021	<nnxnp>	nn	nn	nn	np	nn	--	nn	nn	np	np	np	nn	np	nn	nn	np	nn	nn	np	nn	np	nn	nn	nn	nn	nn	np	nn	np	--	np	np	nn	np	np	nn	np	nn	nn	np	np	np	np	nn	np	--	nn	np
un_5221397	<lmxll>	ll	lm	ll	lm	lm	lm	lm	lm	lm	lm	ll	lm	lm	ll	ll	lm	ll	ll	lm	lm	lm	ll	lm	lm	lm	ll	ll	ll	lm	lm	lm	lm	ll	ll	lm	ll	lm	lm	lm	ll	ll	lm	ll	lm	ll	lm	lm	ll
un_56113574	<nnxnp>	nn	nn	nn	np	nn	--	nn	nn	np	np	np	nn	np	nn	nn	np	nn	nn	np	nn	np	nn	nn	nn	nn	nn	np	nn	np	--	np	np	nn	np	np	nn	np	nn	nn	np	np	np	np	nn	np	nn	nn	np
un_44040150	<nnxnp>	nn	nn	nn	np	nn	np	nn	nn	np	np	np	nn	np	nn	nn	np	nn	nn	np	nn	np	nn	nn	nn	nn	nn	np	nn	np	np	np	np	nn	np	np	nn	np	nn	nn	np	np	np	np	nn	np	nn	nn	np
un_25341557	<hkxhk>	kk	hk	kk	hh	hk	hh	hk	hk	hh	hh	hk	hk	hh	kk	kk	hh	kk	kk	hh	hk	hh	kk	hk	hk	hk	kk	hk	kk	hh	hh	hh	hh	kk	hk	hh	kk	hh	hk	hk	hk	hk	hh	hk	hk	hk	hk	hk	hk
un_57710294	<lmxll>	lm	ll	lm	ll	ll	ll	ll	ll	ll	ll	lm	ll	ll	lm	lm	ll	lm	lm	ll	ll	ll	lm	ll	ll	ll	lm	lm	lm	ll	ll	ll	ll	lm	lm	ll	lm	ll	ll	ll	lm	lm	ll	lm	ll	lm	ll	ll	lm
un_42101882	<lmxll>	ll	lm	ll	lm	lm	lm	lm	lm	lm	lm	ll	lm	lm	ll	ll	lm	ll	ll	lm	lm	lm	ll	lm	lm	lm	ll	ll	ll	lm	lm	lm	lm	ll	ll	lm	ll	lm	lm	lm	ll	ll	lm	ll	lm	ll	lm	lm	ll
un_27953527	<nnxnp>	nn	nn	nn	np	nn	np	nn	nn	np	np	np	nn	np	nn	nn	np	nn	nn	np	nn	np	nn	nn	nn	nn	nn	np	nn	np	np	--	np	nn	np	np	nn	np	nn	nn	np	np	np	np	nn	np	nn	nn	np
un_59327370	<lmxll>	ll	lm	ll	lm	lm	lm	lm	lm	lm	lm	ll	lm	lm	ll	ll	lm	ll	ll	lm	lm	lm	ll	--	lm	lm	ll	ll	ll	lm	lm	lm	lm	--	ll	lm	ll	lm	lm	lm	ll	ll	lm	ll	lm	ll	lm	lm	ll
un_49840765	<lmxll>	ll	lm	ll	lm	lm	lm	lm	lm	lm	lm	ll	lm	lm	ll	ll	lm	ll	ll	lm	lm	lm	ll	lm	lm	lm	ll	ll	ll	lm	lm	lm	lm	lm	ll	lm	ll	lm	lm	lm	ll	ll	lm	ll	lm	ll	lm	lm	ll
un_9036224	<nnxnp>	nn	nn	nn	np	nn	np	nn	nn	np	np	np	nn	np	nn	nn	np	nn	nn	np	nn	np	nn	nn	nn	nn	nn	np	nn	np	--	--	np	nn	np	np	nn	np	nn	nn	np	np	np	np	nn	np	nn	nn	np
un_10907166	<lmxll>	lm	ll	lm	ll	ll	ll	ll	ll	ll	ll	lm	ll	ll	lm	lm	ll	lm	lm	ll	ll	ll	lm	lm	ll	ll	lm	lm	lm	ll	ll	ll	ll	ll	lm	ll	lm	ll	ll	ll	lm	lm	ll	lm	ll	lm	ll	ll	lm
un_57527800	<lmxll>	lm	ll	lm	ll	ll	ll	ll	ll	ll	ll	lm	ll	--	lm	lm	ll	lm	lm	ll	ll	ll	lm	lm	ll	ll	lm	--	lm	ll	ll	ll	ll	ll	lm	ll	lm	ll	ll	ll	lm	lm	ll	lm	ll	lm	ll	ll	lm
un_22857665	<nnxnp>	nn	nn	nn	np	nn	np	nn	nn	np	np	np	nn	np	nn	nn	np	nn	nn	np	nn	np	nn	nn	nn	nn	nn	np	nn	np	--	--	np	nn	np	np	nn	np	nn	nn	np	np	np	np	nn	np	nn	nn	np
un_8939130	<lmxll>	lm	lm	lm	ll	ll	ll	ll	ll	ll	ll	lm	ll	lm	lm	lm	ll	lm	lm	ll	ll	ll	lm	lm	ll	ll	lm	ll	lm	ll	ll	ll	ll	ll	lm	ll	lm	ll	ll	ll	lm	lm	ll	lm	ll	lm	ll	ll	lm
un_18359321	<lmxll>	lm	lm	lm	ll	ll	ll	ll	ll	ll	ll	lm	ll	lm	lm	lm	ll	lm	lm	ll	ll	ll	lm	lm	ll	lm	lm	ll	lm	ll	ll	ll	ll	ll	lm	ll	lm	ll	ll	ll	lm	lm	ll	lm	ll	lm	ll	ll	lm
un_19115688	<nnxnp>	nn	nn	nn	np	nn	np	nn	nn	np	np	np	nn	np	nn	nn	np	nn	nn	np	nn	np	nn	nn	nn	nn	nn	np	nn	np	--	np	np	nn	np	np	nn	np	nn	nn	np	np	np	np	nn	np	nn	nn	np
un_19115614	<nnxnp>	nn	nn	nn	np	nn	np	nn	nn	np	np	np	nn	np	nn	nn	np	nn	nn	np	nn	np	nn	nn	nn	nn	nn	np	nn	np	--	np	np	nn	np	np	nn	np	nn	nn	np	np	np	np	nn	np	nn	nn	np
un_36438369	<lmxll>	ll	ll	ll	--	lm	lm	lm	lm	lm	lm	ll	lm	ll	ll	ll	lm	ll	ll	lm	lm	lm	ll	ll	lm	ll	ll	lm	ll	lm	lm	lm	lm	lm	ll	lm	ll	lm	lm	lm	ll	ll	lm	ll	lm	ll	lm	lm	ll
un_17918837	<nnxnp>	np	np	np	nn	np	nn	np	np	nn	nn	nn	np	nn	np	np	nn	np	np	nn	np	nn	np	np	np	np	np	nn	np	nn	nn	nn	nn	np	nn	nn	np	nn	np	np	nn	nn	nn	nn	np	nn	np	np	nn
un_59513322	<lmxll>	lm	lm	lm	lm	ll	ll	ll	ll	ll	ll	lm	ll	lm	lm	lm	ll	lm	lm	ll	ll	ll	lm	lm	ll	lm	lm	ll	lm	ll	ll	ll	ll	ll	lm	ll	lm	ll	ll	ll	lm	lm	ll	lm	ll	lm	ll	ll	lm
un_34128896	<hkxhk>	kk	kk	kk	hk	hk	hh	hk	hk	hh	hh	hk	hk	hk	kk	kk	hh	kk	hk	hh	hk	hh	kk	kk	hk	kk	kk	hh	kk	hh	hh	hh	hh	hk	hk	hh	kk	hh	hk	hk	hk	hk	hh	hk	hk	hk	hk	hk	hk
un_45387817	<lmxll>	lm	lm	lm	lm	ll	ll	ll	ll	ll	ll	lm	ll	lm	lm	lm	ll	lm	lm	ll	ll	ll	lm	lm	ll	lm	lm	ll	lm	ll	ll	ll	ll	ll	lm	ll	lm	ll	ll	ll	lm	lm	ll	lm	ll	lm	ll	ll	lm
un_18267168	<lmxll>	lm	lm	lm	lm	ll	ll	ll	ll	ll	ll	lm	ll	lm	lm	lm	ll	lm	lm	ll	ll	ll	lm	lm	ll	lm	lm	ll	lm	ll	ll	ll	ll	ll	lm	ll	lm	ll	ll	ll	lm	lm	ll	lm	ll	lm	ll	ll	lm
un_13208492	<nnxnp>	nn	nn	nn	np	nn	np	nn	nn	np	np	np	nn	np	nn	nn	np	nn	np	np	nn	np	nn	nn	nn	nn	nn	np	nn	np	np	np	np	nn	np	np	nn	np	nn	nn	np	np	np	np	nn	np	nn	nn	np
un_19777735	<lmxll>	ll	ll	ll	ll	lm	lm	lm	lm	lm	lm	ll	lm	ll	ll	ll	lm	ll	ll	lm	lm	lm	ll	ll	lm	ll	ll	lm	ll	lm	lm	lm	lm	lm	ll	lm	ll	lm	lm	lm	ll	ll	lm	ll	lm	ll	lm	lm	ll
un_11566084	<lmxll>	lm	lm	lm	lm	ll	ll	ll	ll	ll	ll	lm	ll	lm	lm	lm	ll	lm	lm	ll	ll	ll	lm	lm	ll	lm	lm	ll	lm	ll	ll	ll	ll	ll	lm	ll	lm	ll	ll	ll	lm	lm	ll	lm	ll	lm	ll	ll	lm
un_58335195	<lmxll>	ll	ll	ll	--	lm	lm	lm	lm	lm	lm	ll	lm	ll	ll	ll	lm	ll	ll	lm	lm	lm	ll	ll	lm	ll	ll	lm	ll	lm	lm	lm	lm	lm	ll	lm	ll	lm	lm	lm	ll	ll	lm	ll	lm	ll	lm	lm	ll
un_22140547	<nnxnp>	nn	nn	nn	np	nn	np	nn	nn	np	np	np	nn	np	nn	nn	np	nn	np	np	nn	np	nn	nn	nn	nn	nn	np	nn	np	np	np	np	nn	np	np	nn	--	nn	nn	np	np	np	np	nn	np	nn	nn	np
un_44368994	<lmxll>	ll	ll	ll	lm	lm	lm	lm	lm	lm	lm	ll	lm	ll	ll	ll	lm	ll	ll	lm	lm	lm	ll	ll	lm	ll	ll	lm	ll	lm	lm	lm	lm	lm	ll	lm	ll	lm	lm	lm	ll	ll	lm	ll	lm	ll	lm	lm	ll
un_40454743	<nnxnp>	nn	nn	nn	np	nn	np	nn	nn	np	np	np	nn	np	nn	nn	np	nn	--	np	nn	np	nn	nn	nn	nn	nn	np	nn	np	np	np	np	nn	np	np	nn	--	nn	nn	np	np	np	np	nn	np	nn	nn	np
un_9453058	<hkxhk>	hk	hk	hk	hk	hh	hk	hh	hh	hk	hk	kk	hh	kk	hk	hk	hk	hk	hk	hk	hh	hk	hk	hk	hh	hh	hk	hk	hk	hk	hk	hk	hk	hh	kk	hk	hk	hk	hh	hh	kk	kk	hk	kk	hh	kk	hh	hh	kk
un_9453080	<lmxll>	ll	ll	ll	lm	lm	lm	lm	lm	lm	lm	ll	lm	ll	ll	ll	lm	ll	ll	lm	lm	lm	ll	ll	lm	lm	ll	lm	ll	lm	lm	lm	lm	lm	ll	lm	ll	lm	lm	lm	ll	ll	lm	ll	lm	ll	lm	lm	ll
un_34129664	<lmxll>	ll	ll	ll	lm	lm	lm	lm	lm	lm	lm	ll	lm	ll	ll	ll	lm	ll	ll	lm	lm	lm	ll	ll	lm	lm	ll	lm	ll	lm	lm	lm	lm	lm	ll	lm	ll	lm	lm	lm	ll	ll	lm	ll	lm	ll	lm	lm	ll
un_59462419	<lmxll>	lm	lm	lm	--	ll	ll	ll	ll	ll	ll	lm	ll	lm	lm	lm	ll	lm	lm	ll	ll	ll	lm	lm	ll	lm	lm	ll	lm	ll	ll	ll	ll	ll	lm	ll	lm	ll	ll	ll	lm	lm	ll	lm	ll	lm	ll	ll	lm
un_22608497	<nnxnp>	nn	nn	nn	np	nn	np	nn	nn	np	np	np	nn	np	nn	nn	np	nn	--	np	nn	np	nn	nn	nn	nn	nn	np	nn	np	np	np	np	nn	np	np	nn	--	nn	--	np	np	np	np	nn	np	nn	nn	np
un_42470250	<nnxnp>	nn	nn	nn	np	nn	np	nn	nn	np	np	np	nn	np	nn	nn	np	nn	--	np	nn	np	nn	nn	nn	nn	nn	np	nn	np	np	np	np	nn	np	np	nn	--	nn	--	np	np	np	np	nn	np	nn	nn	np
un_19478428	<nnxnp>	np	np	np	nn	np	nn	np	np	nn	nn	nn	np	nn	np	np	nn	np	--	nn	np	nn	np	np	np	np	np	nn	np	nn	nn	nn	nn	np	nn	nn	np	--	np	--	nn	nn	nn	nn	np	nn	np	np	nn
un_22028624	<lmxll>	lm	lm	lm	lm	ll	ll	ll	ll	ll	ll	lm	ll	lm	lm	lm	ll	lm	lm	ll	ll	ll	lm	lm	ll	lm	lm	ll	lm	--	ll	ll	ll	ll	lm	ll	lm	ll	ll	ll	lm	lm	ll	lm	ll	lm	ll	ll	lm
un_43345365	<nnxnp>	np	np	np	nn	np	nn	np	np	nn	nn	nn	np	nn	np	np	nn	np	nn	nn	np	nn	np	np	np	np	np	nn	np	nn	nn	nn	nn	np	nn	nn	np	nn	np	--	nn	nn	nn	nn	np	nn	np	np	nn
un_43345442	<nnxnp>	np	np	np	nn	np	nn	np	np	nn	nn	nn	np	nn	np	np	nn	np	nn	nn	np	nn	np	np	np	np	np	nn	np	nn	nn	nn	nn	np	nn	nn	np	nn	np	--	nn	nn	nn	nn	np	nn	np	np	nn
un_55508423	<lmxll>	lm	lm	lm	lm	ll	ll	lm	ll	ll	ll	lm	ll	lm	lm	lm	ll	lm	lm	ll	ll	ll	lm	lm	ll	lm	lm	ll	lm	lm	ll	ll	ll	ll	lm	ll	lm	--	ll	ll	lm	lm	ll	lm	ll	lm	ll	ll	lm
un_9624023	<lmxll>	lm	lm	lm	lm	ll	ll	lm	ll	ll	ll	lm	ll	lm	lm	lm	ll	lm	lm	ll	ll	ll	lm	lm	ll	lm	lm	ll	lm	lm	ll	ll	ll	ll	lm	ll	lm	lm	ll	ll	--	lm	ll	lm	ll	lm	ll	ll	lm
un_12378029	<hkxhk>	kk	kk	kk	hk	hk	hh	kk	hk	hh	hh	hk	hk	hk	kk	kk	hh	kk	hk	hh	hk	hh	kk	kk	hk	kk	kk	hh	kk	hk	hh	hh	hh	hk	hk	hh	kk	--	hk	hk	hk	hk	hh	hk	hk	--	hk	hk	hk
un_13322993	<hkxhk>	kk	kk	kk	hk	hk	hh	kk	hk	hh	hh	hk	hk	hk	kk	kk	hh	kk	--	hh	hk	hh	kk	kk	hk	kk	kk	hh	kk	hk	hh	hh	hh	hk	hk	hh	kk	hk	hk	hk	hh	hk	hh	hk	hk	hk	hk	hk	hk
un_13323066	<hkxhk>	kk	kk	kk	hk	hk	hh	kk	hk	hh	hh	hk	hk	hk	kk	kk	hh	kk	--	hh	hk	hh	kk	kk	hk	kk	kk	hh	kk	hk	hh	hh	hh	hk	hk	hh	kk	hk	hk	hk	hh	hk	hh	hk	hk	hk	hk	hk	hk
un_13323004	<hkxhk>	kk	kk	kk	hk	hk	hh	kk	hk	hh	hh	hk	hk	hk	kk	kk	hh	kk	--	hh	hk	hh	kk	kk	hk	kk	kk	hh	kk	hk	hh	hh	hh	hk	hk	hh	kk	hk	hk	hk	hh	hk	hh	hk	hk	hk	hk	hk	hk
un_40054040	<hkxhk>	hh	hh	hh	hk	hk	--	hh	hk	kk	kk	hk	kk	hk	hh	hh	kk	hh	hk	kk	hk	kk	hh	hh	hk	hh	hh	kk	hh	hk	kk	kk	kk	hk	hk	kk	hh	hk	hk	hk	kk	hk	kk	hk	hk	hk	hk	hk	hk
un_34229920	<hkxhk>	hh	hh	hh	hk	hk	hk	hh	hk	kk	kk	hk	kk	hk	hh	hh	kk	hh	hk	kk	hk	hk	hh	hh	hk	hh	hk	kk	hh	hk	kk	kk	kk	hk	hk	kk	hh	hk	hk	hk	kk	hk	kk	hk	hk	kk	hk	hk	hk
un_9328630	<lmxll>	lm	lm	lm	lm	ll	lm	lm	ll	ll	ll	lm	ll	lm	lm	ll	ll	lm	lm	ll	ll	lm	lm	lm	ll	lm	ll	ll	lm	lm	ll	ll	ll	ll	lm	ll	lm	lm	ll	ll	ll	lm	ll	lm	ll	ll	ll	ll	lm
un_56170296	<lmxll>	lm	lm	lm	lm	ll	lm	lm	ll	ll	ll	lm	ll	lm	lm	ll	ll	lm	lm	ll	ll	lm	lm	lm	ll	lm	ll	ll	lm	lm	ll	ll	ll	ll	lm	ll	lm	lm	ll	ll	ll	lm	ll	lm	ll	ll	ll	ll	lm
un_40432309	<nnxnp>	np	np	np	--	np	nn	np	np	nn	nn	nn	nn	nn	np	np	nn	np	--	nn	--	nn	np	np	np	np	np	nn	np	nn	nn	nn	nn	np	nn	nn	np	nn	np	np	nn	nn	nn	nn	np	nn	np	np	nn
un_42222231	<lmxll>	lm	lm	lm	lm	ll	lm	lm	ll	ll	ll	ll	ll	lm	lm	ll	ll	lm	lm	ll	ll	ll	lm	lm	ll	lm	ll	ll	lm	lm	ll	ll	ll	ll	lm	ll	lm	lm	ll	ll	ll	lm	ll	lm	ll	ll	ll	ll	lm
un_42222313	<lmxll>	lm	lm	lm	lm	ll	lm	lm	ll	ll	ll	ll	ll	lm	lm	ll	ll	lm	lm	ll	ll	ll	lm	lm	ll	lm	ll	ll	lm	lm	ll	ll	ll	ll	lm	ll	lm	lm	ll	ll	ll	lm	ll	lm	ll	ll	ll	ll	lm
un_15848777	<nnxnp>	nn	nn	nn	--	nn	np	nn	nn	np	np	np	nn	np	nn	nn	np	nn	--	--	nn	np	nn	nn	nn	nn	nn	np	nn	np	np	np	--	nn	np	np	nn	np	nn	nn	np	np	np	np	nn	np	nn	nn	np
un_15848778	<nnxnp>	nn	nn	nn	--	nn	np	nn	nn	np	np	np	nn	np	nn	nn	np	nn	--	--	nn	np	nn	nn	nn	nn	nn	np	nn	np	np	np	--	nn	np	np	nn	np	nn	nn	np	np	np	np	nn	np	nn	nn	np
un_55468921	<hkxhk>	hh	hh	hh	hk	hk	hk	hh	hk	--	kk	--	hk	hk	hh	--	kk	hh	--	hk	hk	hk	hh	hh	hk	hh	hk	kk	hh	hk	kk	kk	--	hk	hk	kk	hh	--	hk	hk	kk	hk	kk	hk	hk	kk	hk	hk	hk
un_8018872	<lmxll>	ll	ll	ll	ll	lm	ll	ll	lm	--	lm	ll	lm	ll	ll	lm	--	ll	ll	ll	lm	--	ll	ll	lm	ll	lm	lm	ll	ll	--	lm	lm	lm	ll	lm	ll	ll	lm	lm	lm	ll	lm	ll	lm	lm	lm	lm	ll
un_37609543	<lmxll>	ll	ll	ll	ll	lm	ll	ll	lm	--	lm	ll	lm	ll	ll	lm	lm	ll	ll	--	lm	ll	ll	ll	lm	ll	lm	lm	ll	ll	--	lm	lm	lm	ll	lm	ll	--	lm	lm	--	ll	lm	ll	lm	lm	lm	lm	ll
un_19807476	<lmxll>	ll	ll	ll	ll	lm	ll	ll	lm	--	lm	ll	lm	ll	ll	ll	--	ll	ll	lm	lm	ll	ll	ll	lm	ll	--	lm	ll	ll	lm	lm	lm	lm	ll	lm	ll	ll	lm	lm	ll	ll	lm	ll	lm	lm	lm	lm	ll
un_39993136	<nnxnp>	nn	nn	nn	np	nn	np	nn	nn	np	np	np	nn	np	nn	nn	np	nn	--	--	nn	np	nn	nn	nn	--	nn	np	nn	np	np	np	--	nn	np	np	nn	--	nn	nn	np	np	np	np	nn	np	nn	nn	np
un_44579545	<lmxll>	lm	lm	lm	--	ll	lm	lm	ll	lm	lm	--	ll	lm	lm	lm	lm	lm	lm	lm	ll	lm	lm	ll	ll	lm	lm	ll	lm	lm	lm	lm	lm	ll	lm	lm	lm	ll	ll	ll	lm	lm	ll	lm	ll	ll	ll	ll	lm
un_44579573	<lmxll>	lm	lm	lm	--	ll	lm	lm	ll	lm	lm	--	ll	lm	lm	lm	lm	lm	lm	lm	ll	lm	lm	ll	ll	lm	lm	ll	lm	lm	lm	lm	lm	ll	lm	lm	lm	ll	ll	ll	lm	lm	ll	lm	ll	ll	ll	ll	lm
un_42664521	<nnxnp>	np	--	np	--	np	nn	np	np	nn	nn	nn	np	nn	np	np	nn	np	nn	nn	np	nn	np	np	np	--	np	nn	--	nn	nn	nn	nn	np	nn	nn	--	--	np	np	nn	nn	nn	nn	np	nn	np	np	nn
un_25345667	<lmxll>	ll	lm	ll	--	lm	--	lm	lm	--	--	ll	lm	--	ll	--	--	ll	ll	--	lm	--	ll	lm	lm	--	--	--	--	--	--	--	--	--	ll	--	ll	--	--	--	ll	ll	--	ll	lm	ll	--	lm	ll
un_55468889	<lmxll>	ll	ll	ll	lm	lm	ll	ll	lm	--	lm	--	lm	ll	ll	--	ll	ll	ll	ll	lm	ll	ll	ll	lm	ll	lm	lm	ll	ll	lm	lm	--	lm	ll	lm	ll	--	lm	lm	--	ll	lm	ll	lm	lm	lm	lm	ll
un_55468995	<lmxll>	ll	ll	ll	lm	lm	ll	ll	lm	--	lm	--	lm	ll	ll	--	ll	ll	ll	ll	lm	ll	ll	ll	lm	ll	lm	lm	ll	ll	lm	lm	--	lm	ll	lm	ll	--	lm	lm	--	ll	lm	ll	lm	lm	lm	lm	ll
un_28243197	<hkxhk>	hk	hk	hk	hk	kk	hh	hk	kk	hk	hk	hk	kk	hh	hk	kk	hk	hk	hh	hh	kk	hh	hk	hk	kk	hk	kk	hk	--	hh	hk	hk	hk	kk	hh	--	hk	hh	kk	kk	--	hh	--	hh	kk	hk	kk	kk	hh
un_28243194	<lmxll>	ll	ll	ll	lm	lm	ll	ll	lm	lm	lm	lm	lm	ll	ll	lm	lm	ll	ll	ll	lm	ll	ll	ll	lm	ll	lm	lm	ll	ll	lm	lm	lm	lm	ll	lm	ll	ll	lm	lm	--	ll	lm	ll	lm	lm	lm	lm	ll
un_39630742	<nnxnp>	np	np	np	nn	np	nn	np	np	nn	nn	nn	np	nn	np	np	nn	np	nn	nn	np	nn	np	np	np	--	np	nn	np	nn	nn	nn	nn	np	nn	nn	np	nn	np	np	nn	nn	--	nn	np	nn	np	np	nn
un_15206460	<lmxll>	ll	ll	ll	lm	lm	ll	ll	lm	lm	lm	lm	lm	ll	ll	lm	lm	ll	lm	ll	lm	ll	ll	ll	lm	ll	lm	lm	ll	ll	lm	lm	lm	lm	ll	lm	lm	ll	lm	lm	lm	ll	lm	ll	lm	lm	lm	lm	ll
un_15848801	<lmxll>	lm	lm	lm	ll	ll	lm	lm	ll	ll	ll	ll	ll	lm	lm	ll	--	lm	--	lm	ll	lm	lm	lm	ll	lm	ll	ll	lm	lm	ll	lm	ll	ll	lm	ll	ll	lm	ll	ll	ll	lm	ll	lm	ll	ll	ll	ll	lm
un_16167657	<nnxnp>	np	np	np	nn	np	nn	np	np	nn	nn	nn	np	nn	np	np	nn	np	nn	nn	np	nn	np	np	np	np	np	nn	np	nn	nn	nn	nn	np	nn	nn	np	nn	np	np	nn	nn	np	nn	np	nn	np	np	nn
un_30893752	<lmxll>	lm	lm	--	ll	ll	lm	lm	ll	ll	ll	ll	ll	lm	lm	ll	ll	lm	ll	lm	ll	lm	lm	lm	ll	lm	ll	ll	lm	lm	ll	lm	ll	ll	lm	ll	ll	lm	ll	ll	ll	lm	ll	lm	ll	ll	ll	ll	lm
un_41388339	<nnxnp>	np	np	np	nn	np	nn	np	np	nn	nn	nn	np	nn	np	np	nn	np	nn	nn	np	nn	np	np	np	np	np	nn	np	nn	nn	nn	nn	np	nn	nn	np	nn	np	np	nn	nn	np	nn	np	nn	np	np	nn
un_56386389	<lmxll>	ll	ll	--	lm	lm	ll	ll	lm	lm	lm	lm	lm	ll	ll	lm	lm	ll	lm	ll	lm	ll	ll	ll	lm	ll	lm	lm	ll	ll	lm	ll	lm	lm	ll	lm	lm	ll	lm	lm	lm	ll	lm	ll	lm	lm	lm	lm	ll
un_58278805	<hkxhk>	hk	hk	--	hk	hh	kk	hk	hh	hk	hk	hk	hh	kk	hk	hh	hk	hk	hk	kk	hh	kk	hk	hk	hh	hk	hh	hk	hk	kk	hk	kk	hk	hh	kk	hk	hh	kk	hh	hh	hk	kk	hk	kk	hh	hk	hh	hh	kk
un_53874691	<lmxll>	lm	lm	--	ll	ll	lm	lm	ll	ll	ll	ll	ll	lm	lm	ll	ll	lm	ll	lm	ll	lm	lm	lm	ll	lm	ll	ll	lm	lm	ll	lm	ll	ll	--	ll	ll	lm	ll	ll	ll	lm	ll	--	ll	ll	ll	ll	lm
un_40114603	<lmxll>	ll	ll	lm	lm	lm	ll	ll	lm	lm	lm	lm	lm	lm	ll	lm	lm	ll	lm	lm	lm	lm	ll	ll	lm	ll	lm	lm	ll	lm	lm	lm	--	lm	--	lm	lm	ll	lm	lm	lm	--	lm	lm	lm	lm	lm	lm	lm
un_40114634	<lmxll>	ll	ll	lm	lm	lm	ll	ll	lm	lm	lm	lm	lm	lm	ll	lm	lm	ll	lm	lm	lm	lm	ll	ll	lm	ll	lm	lm	ll	lm	lm	lm	--	lm	--	lm	lm	ll	lm	lm	lm	--	lm	lm	lm	lm	lm	lm	lm
un_50095541	<hkxhk>	kk	kk	hk	hh	--	hk	kk	hk	hh	hh	hh	hk	hh	kk	hk	hh	kk	hh	hk	hk	hk	kk	kk	hk	kk	hk	hh	hk	hk	hh	hk	hk	hk	hk	hh	hk	hk	hk	hk	hh	hh	hh	hk	hk	hh	hk	hk	hk
un_58311737	<nnxnp>	np	np	np	nn	np	nn	np	np	nn	nn	nn	np	nn	np	np	nn	np	nn	nn	--	nn	np	np	np	np	np	nn	np	nn	nn	nn	nn	np	nn	nn	np	nn	np	np	nn	nn	nn	nn	np	nn	np	np	nn
un_15050491	<lmxll>	lm	lm	ll	ll	lm	lm	lm	ll	ll	ll	ll	ll	ll	lm	ll	ll	lm	ll	--	ll	lm	lm	lm	ll	lm	ll	ll	ll	lm	ll	--	lm	ll	--	ll	ll	lm	ll	ll	ll	ll	ll	--	ll	ll	ll	ll	lm
un_2178705	<nnxnp>	nn	nn	nn	np	nn	np	nn	nn	np	np	np	nn	np	nn	nn	np	nn	np	np	--	np	nn	nn	nn	nn	--	np	nn	np	np	np	np	nn	np	np	nn	np	nn	nn	np	np	np	np	nn	np	nn	nn	np
un_59839469	<nnxnp>	np	np	np	nn	np	--	np	np	nn	nn	nn	np	nn	np	np	nn	np	nn	nn	--	nn	np	np	np	np	--	nn	np	nn	--	nn	nn	np	nn	nn	np	nn	np	np	nn	nn	nn	nn	np	nn	np	np	nn
un_9537020	<lmxll>	lm	lm	ll	ll	lm	lm	lm	ll	ll	ll	ll	ll	ll	lm	ll	ll	lm	ll	--	ll	lm	lm	--	ll	lm	ll	ll	ll	lm	ll	lm	lm	ll	--	ll	ll	lm	ll	ll	ll	ll	ll	lm	ll	ll	ll	ll	lm
un_9536989	<lmxll>	lm	lm	ll	ll	lm	lm	lm	ll	ll	ll	ll	ll	ll	lm	ll	ll	lm	ll	--	ll	lm	lm	ll	ll	lm	ll	ll	ll	lm	ll	lm	lm	ll	--	ll	ll	lm	ll	ll	ll	ll	ll	lm	ll	ll	ll	ll	lm
un_9537017	<lmxll>	lm	lm	ll	ll	lm	lm	lm	ll	ll	ll	ll	ll	ll	lm	ll	ll	lm	ll	--	ll	lm	lm	ll	ll	lm	ll	ll	ll	lm	ll	lm	lm	ll	--	ll	ll	lm	ll	ll	ll	ll	ll	lm	ll	ll	ll	ll	lm
un_13817249	<lmxll>	ll	ll	lm	lm	ll	ll	ll	lm	lm	lm	lm	lm	lm	ll	lm	lm	ll	lm	ll	lm	ll	ll	lm	lm	ll	lm	lm	lm	ll	lm	ll	ll	lm	ll	lm	lm	ll	lm	lm	lm	lm	lm	ll	lm	lm	lm	lm	ll
un_13817253	<lmxll>	lm	lm	ll	ll	lm	lm	lm	ll	ll	ll	ll	ll	ll	lm	ll	ll	lm	ll	lm	ll	lm	lm	ll	ll	lm	ll	ll	ll	lm	ll	lm	lm	ll	lm	ll	ll	lm	ll	ll	ll	ll	ll	lm	ll	ll	ll	ll	lm
un_39894740	<lmxll>	ll	ll	lm	lm	ll	ll	ll	lm	lm	lm	lm	lm	lm	ll	lm	lm	ll	lm	ll	lm	ll	ll	lm	lm	ll	lm	lm	lm	ll	lm	ll	ll	lm	ll	lm	lm	ll	lm	lm	lm	lm	lm	ll	lm	lm	lm	lm	ll
un_40137312	<nnxnp>	np	--	np	nn	np	nn	np	np	nn	nn	nn	--	nn	np	np	nn	np	nn	nn	np	nn	np	np	np	np	np	nn	np	nn	--	nn	nn	np	nn	nn	--	nn	np	--	nn	nn	nn	nn	np	nn	--	np	nn
un_47393896	<lmxll>	ll	ll	lm	lm	ll	ll	ll	lm	lm	lm	lm	--	lm	ll	lm	lm	ll	lm	ll	lm	ll	ll	lm	lm	ll	lm	lm	lm	ll	lm	ll	ll	lm	ll	lm	lm	ll	lm	lm	lm	lm	lm	ll	lm	lm	lm	lm	ll
un_40872561	<lmxll>	ll	ll	lm	lm	ll	ll	ll	lm	lm	lm	lm	--	lm	ll	lm	lm	ll	lm	ll	lm	ll	ll	lm	lm	ll	lm	lm	lm	ll	lm	ll	ll	lm	ll	lm	lm	ll	lm	lm	lm	lm	ll	ll	lm	--	lm	lm	ll
un_30003724	<nnxnp>	nn	nn	nn	np	nn	np	nn	nn	np	np	np	nn	np	nn	nn	np	nn	np	np	nn	np	nn	nn	nn	nn	nn	np	nn	np	--	np	np	nn	np	np	nn	np	nn	--	np	np	np	np	nn	np	nn	nn	np
un_41341063	<nnxnp>	nn	nn	nn	np	nn	np	nn	nn	np	np	np	nn	np	nn	nn	np	nn	--	np	nn	np	nn	nn	nn	nn	nn	np	nn	np	--	np	np	nn	np	np	nn	--	nn	nn	np	np	np	np	nn	np	nn	nn	np
un_15970832	<lmxll>	ll	ll	lm	lm	ll	ll	ll	lm	lm	lm	lm	ll	lm	ll	lm	lm	ll	lm	ll	lm	ll	ll	lm	lm	ll	lm	lm	lm	ll	lm	ll	ll	lm	ll	lm	lm	ll	lm	lm	lm	lm	ll	ll	lm	ll	lm	lm	ll
un_53815414	<lmxll>	ll	ll	lm	lm	ll	ll	ll	lm	lm	lm	lm	ll	lm	ll	lm	lm	ll	lm	ll	lm	ll	ll	lm	lm	ll	lm	lm	lm	ll	lm	ll	ll	lm	ll	lm	lm	ll	lm	lm	lm	lm	ll	ll	lm	ll	lm	lm	ll
un_29168892	<lmxll>	ll	ll	lm	lm	ll	ll	ll	lm	lm	lm	lm	ll	lm	ll	lm	lm	ll	lm	ll	lm	ll	ll	lm	lm	ll	lm	lm	lm	ll	lm	ll	ll	lm	ll	lm	lm	ll	--	lm	lm	lm	ll	ll	lm	ll	lm	lm	ll
un_40183131	<nnxnp>	nn	nn	nn	np	nn	np	nn	nn	np	np	np	nn	np	nn	nn	np	nn	--	np	nn	np	nn	nn	nn	nn	nn	np	nn	np	np	np	np	nn	np	np	nn	--	nn	nn	np	np	np	np	nn	np	nn	nn	np
un_32362644	<lmxll>	ll	ll	lm	lm	ll	ll	ll	lm	lm	lm	lm	ll	lm	ll	lm	lm	ll	lm	ll	lm	ll	ll	lm	lm	ll	lm	lm	lm	ll	lm	ll	ll	lm	ll	lm	lm	ll	ll	lm	lm	lm	ll	ll	lm	ll	lm	lm	ll
un_40183130	<nnxnp>	nn	nn	nn	np	nn	np	nn	nn	np	np	np	nn	np	nn	nn	np	nn	--	np	nn	np	nn	nn	nn	nn	nn	np	nn	np	np	np	np	nn	np	np	nn	--	nn	nn	np	np	np	np	nn	np	nn	nn	np
un_37037132	<lmxll>	ll	ll	lm	lm	ll	ll	ll	lm	lm	lm	lm	ll	lm	ll	lm	lm	ll	lm	ll	lm	ll	ll	lm	lm	ll	lm	lm	lm	ll	lm	ll	ll	lm	ll	lm	lm	ll	ll	lm	lm	lm	ll	ll	lm	ll	lm	lm	ll
un_10584201	<lmxll>	ll	ll	lm	lm	ll	ll	ll	lm	lm	lm	lm	ll	lm	ll	lm	lm	ll	lm	ll	lm	ll	ll	lm	lm	ll	lm	lm	lm	ll	lm	ll	ll	lm	ll	lm	lm	ll	lm	lm	lm	lm	ll	ll	lm	ll	lm	lm	ll
un_44750204	<lmxll>	lm	lm	ll	ll	lm	lm	lm	ll	ll	ll	ll	lm	ll	lm	ll	ll	lm	ll	lm	ll	lm	lm	ll	ll	lm	ll	ll	ll	lm	ll	lm	lm	ll	lm	ll	ll	lm	--	ll	ll	ll	lm	lm	ll	lm	ll	ll	lm
un_24018173	<lmxll>	ll	ll	lm	lm	ll	ll	ll	lm	lm	lm	lm	ll	lm	ll	lm	lm	ll	lm	ll	lm	ll	ll	lm	lm	ll	lm	lm	lm	ll	lm	ll	ll	lm	ll	lm	lm	ll	lm	lm	lm	lm	ll	ll	lm	ll	lm	lm	ll
un_34229867	<nnxnp>	nn	nn	nn	np	nn	np	nn	nn	np	np	np	nn	np	nn	nn	np	nn	np	np	nn	np	nn	nn	nn	nn	nn	np	nn	np	--	np	np	nn	np	np	nn	np	nn	nn	np	np	np	--	nn	np	nn	nn	np
un_58152404	<lmxll>	lm	lm	ll	ll	lm	lm	lm	ll	ll	ll	ll	lm	ll	lm	ll	ll	lm	ll	lm	ll	lm	lm	ll	ll	lm	ll	ll	ll	lm	ll	lm	lm	ll	lm	ll	ll	lm	ll	ll	ll	ll	lm	lm	ll	lm	ll	ll	lm
un_39807676	<lmxll>	ll	ll	lm	lm	ll	ll	ll	lm	lm	lm	lm	ll	lm	ll	lm	lm	ll	lm	ll	lm	ll	ll	lm	lm	ll	lm	lm	lm	ll	lm	ll	ll	lm	ll	lm	lm	ll	lm	lm	lm	lm	ll	ll	lm	ll	lm	lm	ll
un_18003172	<lmxll>	lm	lm	ll	ll	lm	lm	lm	ll	ll	ll	ll	lm	ll	lm	ll	ll	lm	ll	lm	ll	lm	lm	ll	ll	lm	ll	ll	ll	lm	ll	lm	lm	ll	lm	ll	ll	lm	ll	ll	ll	ll	lm	lm	ll	lm	ll	ll	lm
un_16784188	<lmxll>	lm	lm	ll	ll	lm	lm	lm	ll	ll	ll	lm	lm	ll	lm	ll	ll	lm	ll	lm	ll	lm	lm	ll	ll	lm	ll	ll	ll	lm	ll	lm	lm	ll	lm	ll	ll	lm	ll	ll	ll	ll	lm	lm	ll	lm	ll	ll	lm
un_46385728	<lmxll>	ll	ll	lm	lm	ll	ll	ll	lm	lm	lm	ll	ll	lm	ll	lm	lm	ll	lm	ll	lm	ll	ll	lm	lm	ll	lm	lm	lm	ll	lm	ll	ll	lm	ll	lm	lm	ll	lm	lm	lm	lm	ll	ll	lm	ll	lm	lm	ll
un_17287811	<lmxll>	ll	ll	lm	lm	ll	ll	ll	lm	lm	lm	ll	ll	lm	ll	lm	lm	ll	lm	ll	lm	ll	ll	lm	lm	ll	lm	lm	lm	ll	lm	ll	ll	lm	ll	lm	lm	--	lm	lm	lm	lm	ll	ll	lm	ll	lm	lm	ll
un_45100382	<nnxnp>	nn	nn	nn	np	nn	np	nn	nn	np	np	np	nn	np	nn	nn	np	nn	np	np	nn	np	nn	nn	nn	nn	nn	np	nn	np	--	np	np	nn	np	np	nn	np	nn	nn	np	np	np	np	nn	np	nn	nn	np
un_32191742	<lmxll>	ll	ll	lm	lm	ll	ll	ll	lm	lm	lm	ll	ll	lm	ll	lm	lm	ll	lm	ll	lm	ll	ll	lm	lm	ll	lm	lm	lm	ll	lm	ll	ll	lm	ll	lm	lm	--	lm	lm	lm	lm	ll	ll	lm	ll	lm	lm	lm
un_18140596	<nnxnp>	nn	nn	nn	np	nn	np	nn	nn	np	np	np	nn	np	nn	nn	np	nn	np	np	nn	np	nn	nn	nn	nn	nn	np	nn	np	--	np	np	nn	np	np	nn	np	nn	nn	np	np	np	np	nn	np	nn	nn	np
un_57018861	<nnxnp>	nn	nn	nn	np	nn	np	nn	nn	np	np	np	nn	np	nn	nn	np	nn	np	np	nn	np	nn	nn	nn	nn	nn	np	nn	--	np	np	np	nn	np	np	nn	np	nn	nn	np	np	np	np	nn	np	nn	nn	np
un_18146275	<lmxll>	lm	lm	lm	ll	lm	lm	lm	ll	ll	ll	ll	lm	ll	lm	ll	ll	lm	ll	lm	ll	lm	lm	ll	ll	lm	ll	ll	ll	lm	ll	lm	lm	ll	--	ll	ll	ll	ll	ll	ll	ll	lm	lm	ll	lm	ll	lm	ll
un_18496636	<lmxll>	lm	lm	lm	ll	lm	lm	lm	ll	ll	ll	ll	lm	ll	lm	ll	ll	lm	ll	lm	ll	lm	--	ll	ll	lm	ll	ll	ll	lm	ll	lm	lm	ll	ll	ll	ll	ll	ll	ll	ll	ll	lm	lm	ll	lm	ll	--	ll
un_32895216	<nnxnp>	nn	nn	nn	np	nn	np	nn	nn	np	np	np	nn	np	nn	nn	np	nn	np	np	nn	np	nn	nn	nn	nn	--	np	nn	--	np	np	np	nn	np	np	nn	np	nn	nn	np	np	nn	np	nn	np	nn	nn	np
un_12198229	<lmxll>	lm	lm	lm	ll	lm	lm	lm	ll	ll	ll	ll	lm	ll	lm	ll	ll	lm	ll	lm	ll	lm	--	ll	ll	lm	ll	ll	ll	lm	ll	lm	lm	ll	ll	ll	ll	ll	ll	ll	ll	ll	lm	lm	ll	lm	ll	lm	ll
un_40654098	<hkxhk>	hk	hh	hh	kk	hh	hk	hh	hk	kk	kk	kk	hh	kk	hh	hk	kk	hh	kk	hk	--	hk	hk	hk	hk	hh	hk	kk	hk	hk	kk	hk	hk	hk	kk	kk	hk	kk	hk	--	kk	kk	hh	hk	hk	--	hk	hh	kk
un_39883342	<lmxll>	ll	lm	lm	ll	lm	lm	lm	ll	ll	ll	ll	lm	ll	lm	ll	ll	lm	ll	lm	ll	lm	--	ll	ll	lm	ll	ll	ll	lm	ll	lm	lm	ll	ll	ll	ll	ll	ll	ll	ll	ll	lm	lm	ll	lm	ll	lm	ll
un_40654111	<lmxll>	ll	lm	lm	ll	lm	lm	lm	ll	ll	ll	ll	lm	ll	lm	ll	ll	lm	ll	lm	ll	lm	ll	ll	ll	lm	ll	ll	ll	lm	ll	lm	lm	ll	ll	ll	ll	ll	ll	--	ll	ll	lm	lm	ll	lm	ll	lm	ll
un_56678356	<lmxll>	lm	lm	lm	ll	lm	lm	lm	ll	ll	ll	ll	lm	ll	lm	ll	ll	lm	ll	lm	ll	lm	ll	ll	ll	lm	ll	ll	ll	lm	ll	lm	lm	--	ll	ll	ll	ll	ll	--	ll	ll	lm	lm	ll	lm	ll	lm	ll
un_41989865	<lmxll>	ll	lm	lm	ll	lm	lm	lm	ll	ll	ll	ll	lm	ll	lm	ll	ll	lm	ll	lm	ll	lm	ll	ll	ll	lm	ll	ll	ll	lm	ll	--	lm	--	ll	ll	ll	ll	ll	lm	ll	ll	lm	lm	ll	lm	ll	lm	ll
un_3828614	<hkxhk>	hk	kk	kk	hh	kk	--	kk	hk	hh	hh	hh	hk	hh	kk	hk	hh	kk	hh	hk	hh	hk	hk	hk	hk	kk	hk	hk	hk	hk	--	hk	hh	kk	hh	hh	hk	hh	hk	kk	hh	hh	kk	hk	hk	kk	hk	kk	hh
un_51757526	<nnxnp>	np	np	np	nn	np	nn	np	np	nn	nn	nn	nn	nn	np	np	nn	np	nn	nn	nn	nn	np	np	np	np	np	nn	np	nn	nn	nn	nn	np	nn	nn	np	nn	np	np	nn	nn	np	nn	np	np	np	np	nn
un_10203247	<nnxnp>	np	np	np	nn	np	nn	np	np	nn	nn	nn	nn	nn	np	np	nn	np	nn	nn	nn	nn	np	np	np	np	np	nn	np	nn	nn	nn	nn	np	nn	nn	np	nn	np	np	nn	nn	np	nn	np	np	np	np	nn
un_45275484	<nnxnp>	np	np	np	nn	np	nn	np	np	nn	nn	nn	nn	nn	np	np	nn	np	nn	nn	nn	nn	np	np	np	np	np	nn	np	nn	nn	nn	nn	np	nn	nn	np	nn	np	np	nn	nn	np	nn	np	np	np	np	nn
un_58217505	<nnxnp>	np	np	np	nn	np	nn	np	np	nn	nn	nn	nn	nn	np	np	nn	np	nn	nn	nn	nn	np	np	np	np	np	nn	np	nn	nn	nn	nn	np	nn	nn	np	nn	np	np	nn	nn	np	nn	np	np	np	np	nn
un_46722466	<lmxll>	ll	lm	lm	ll	lm	lm	lm	ll	ll	ll	ll	lm	ll	lm	ll	ll	lm	ll	lm	ll	lm	ll	ll	ll	lm	ll	lm	ll	lm	lm	ll	ll	lm	ll	ll	ll	ll	ll	lm	ll	ll	lm	lm	ll	lm	ll	lm	ll
un_21522774	<lmxll>	ll	--	lm	ll	lm	lm	lm	--	ll	ll	ll	ll	ll	lm	ll	ll	lm	ll	lm	ll	ll	ll	ll	ll	lm	ll	lm	ll	lm	lm	ll	ll	lm	ll	ll	ll	ll	ll	lm	ll	ll	lm	lm	ll	lm	ll	lm	ll
un_20994526	<lmxll>	ll	lm	lm	ll	lm	lm	lm	lm	ll	ll	ll	ll	ll	lm	ll	ll	lm	ll	lm	ll	ll	ll	ll	ll	lm	ll	lm	ll	lm	lm	ll	ll	lm	ll	ll	ll	ll	ll	lm	ll	ll	lm	lm	ll	lm	ll	lm	ll
un_53925618	<lmxll>	ll	ll	lm	ll	lm	lm	lm	lm	ll	ll	lm	ll	ll	lm	ll	ll	lm	ll	lm	ll	ll	ll	ll	ll	lm	ll	lm	ll	lm	lm	ll	ll	lm	ll	ll	ll	ll	ll	lm	ll	ll	lm	lm	ll	lm	lm	lm	ll
un_59777957	<lmxll>	ll	ll	lm	ll	lm	lm	lm	lm	ll	ll	lm	ll	ll	lm	ll	ll	ll	ll	lm	ll	ll	ll	ll	ll	lm	lm	lm	ll	--	lm	ll	ll	lm	ll	ll	ll	ll	ll	lm	ll	ll	lm	lm	ll	lm	lm	lm	ll
un_42136149	<lmxll>	ll	ll	lm	ll	lm	lm	lm	lm	ll	ll	lm	ll	ll	lm	ll	ll	ll	ll	lm	ll	ll	ll	ll	--	lm	lm	lm	ll	ll	lm	ll	ll	lm	ll	ll	ll	ll	ll	lm	ll	ll	lm	lm	ll	lm	lm	lm	ll
un_43062259	<lmxll>	--	ll	--	ll	lm	lm	lm	lm	ll	ll	--	ll	ll	lm	ll	ll	ll	ll	lm	ll	ll	ll	ll	--	lm	ll	--	--	ll	lm	--	--	lm	ll	ll	ll	ll	ll	lm	ll	ll	lm	lm	ll	lm	lm	lm	--
un_11725728	<hkxhk>	hk	hk	--	kk	hh	hk	hh	--	kk	kk	hk	kk	kk	hh	hk	--	hk	kk	hk	--	kk	hk	hk	hk	--	--	hk	hk	kk	hk	--	hk	hh	kk	hk	--	kk	hk	hh	kk	kk	--	hk	hk	hh	hh	hh	--
un_10023536	<nnxnp>	np	np	np	nn	np	nn	np	np	nn	nn	nn	nn	nn	np	np	nn	nn	nn	np	nn	nn	np	np	np	np	np	nn	np	nn	np	nn	np	np	nn	np	np	nn	np	np	nn	nn	np	nn	np	np	np	np	np
un_42985917	<nnxnp>	np	np	np	nn	np	nn	np	np	nn	nn	nn	nn	nn	np	np	nn	nn	nn	np	nn	nn	np	np	np	np	np	nn	np	nn	np	nn	np	np	nn	np	np	nn	np	np	nn	nn	np	nn	np	np	nn	np	np
un_42986001	<nnxnp>	np	np	np	nn	np	nn	np	np	nn	nn	nn	nn	nn	np	np	nn	nn	nn	np	nn	nn	np	np	np	np	np	nn	np	nn	np	nn	np	np	nn	np	np	nn	np	np	nn	nn	np	nn	np	np	nn	np	np
un_57938307	<nnxnp>	np	np	np	nn	np	nn	np	np	nn	nn	nn	nn	nn	np	np	nn	nn	nn	np	nn	nn	np	np	np	np	np	nn	np	nn	np	nn	np	np	nn	--	np	nn	np	np	nn	nn	np	nn	np	np	nn	np	np
un_2950381	<nnxnp>	np	np	np	nn	np	nn	np	np	nn	nn	nn	nn	nn	np	np	nn	nn	nn	np	nn	nn	np	np	np	np	np	nn	np	nn	np	nn	np	np	nn	np	np	nn	np	np	nn	nn	np	nn	np	np	np	np	np
un_2950462	<nnxnp>	np	np	np	nn	np	nn	np	np	nn	nn	nn	nn	nn	np	np	nn	nn	nn	np	nn	nn	np	np	np	np	np	nn	np	nn	np	nn	np	np	nn	np	np	nn	np	np	nn	nn	np	nn	np	np	np	np	np
un_9999023	<nnxnp>	np	np	np	nn	np	nn	np	np	nn	nn	nn	nn	nn	np	np	nn	np	nn	--	--	nn	np	np	np	np	np	nn	np	nn	nn	nn	nn	np	nn	--	np	nn	np	np	nn	nn	np	nn	np	np	np	np	--
un_3828606	<nnxnp>	np	np	np	nn	np	nn	np	np	nn	nn	nn	nn	nn	np	np	nn	np	nn	nn	nn	nn	np	np	np	np	np	nn	np	nn	nn	nn	nn	np	nn	nn	np	nn	np	np	nn	nn	np	nn	np	np	np	np	nn
un_56573825	<nnxnp>	np	np	np	nn	np	nn	np	np	nn	nn	nn	nn	nn	np	np	nn	np	nn	nn	nn	nn	np	np	np	np	np	nn	np	nn	nn	nn	nn	np	nn	nn	np	nn	np	np	nn	nn	np	nn	np	np	np	np	nn
un_65228456	<nnxnp>	nn	nn	nn	np	nn	np	nn	nn	np	np	np	--	np	nn	nn	np	nn	np	np	nn	np	nn	nn	nn	nn	nn	np	nn	np	np	np	--	nn	np	np	nn	np	nn	nn	np	np	nn	np	nn	nn	nn	nn	np
un_17287888	<nnxnp>	nn	nn	nn	np	nn	np	nn	nn	np	np	np	--	np	nn	nn	np	nn	np	--	--	np	nn	nn	nn	nn	nn	np	nn	np	--	np	--	nn	np	--	nn	np	nn	nn	np	np	nn	np	nn	--	nn	nn	np
un_58636557	<nnxnp>	np	np	np	nn	np	nn	np	np	nn	nn	nn	np	nn	np	np	nn	np	nn	nn	np	nn	np	np	np	np	np	nn	np	nn	nn	nn	nn	np	nn	nn	np	nn	np	np	nn	nn	np	nn	np	--	np	np	nn
un_43348822	<hkxhk>	hk	hk	hh	hk	hk	kk	hk	hh	hk	hk	hk	hk	hk	hk	--	hk	hk	hk	kk	--	kk	hk	hh	hh	hk	hh	hk	hh	kk	hk	kk	kk	hh	kk	hk	hh	kk	hh	hh	hk	hk	hk	kk	--	kk	hh	hh	kk
un_42740331	<nnxnp>	nn	nn	nn	np	nn	np	nn	nn	np	np	np	nn	np	nn	nn	np	nn	np	np	nn	np	nn	nn	nn	nn	nn	np	nn	np	np	np	np	nn	np	np	nn	np	nn	nn	np	np	nn	np	nn	np	nn	nn	np
un_15815648	<nnxnp>	nn	nn	nn	np	nn	np	nn	nn	np	np	np	nn	np	nn	nn	np	nn	np	np	nn	np	nn	nn	nn	nn	nn	np	nn	np	np	np	np	nn	np	np	nn	np	nn	nn	np	np	nn	np	nn	--	nn	nn	np
un_55319843	<hkxhk>	hk	hk	hh	hk	hk	kk	hk	hh	hk	hk	hk	hk	hk	hk	hh	hk	hk	hk	kk	hh	kk	hk	hh	hh	hk	hh	hk	hh	kk	hk	kk	kk	hh	kk	hk	hh	kk	hh	hh	hk	hk	hh	kk	hh	--	hh	hh	kk
un_40815218	<nnxnp>	np	np	np	nn	np	nn	np	np	nn	nn	nn	np	nn	np	np	nn	np	nn	nn	np	nn	np	np	np	np	np	nn	np	nn	nn	nn	nn	np	nn	nn	np	nn	np	np	nn	nn	np	nn	np	nn	np	np	nn
un_57227447	<hkxhk>	hk	--	hh	kk	--	kk	hk	hh	--	--	hk	hh	hk	hk	hh	--	hk	hk	kk	hh	kk	hk	hh	hh	hk	hh	hk	hh	kk	--	kk	kk	hh	kk	--	hh	kk	hh	hh	hk	hk	hk	kk	hh	hk	hh	hh	kk
un_56386333	<hkxhk>	hk	hk	--	hk	kk	hh	hk	kk	hk	hk	hh	kk	hh	hk	kk	hk	hk	hk	hh	kk	hh	hk	kk	kk	hk	kk	hk	hk	hh	hk	hh	hk	kk	hh	hk	--	hh	kk	kk	hk	hh	kk	hh	kk	hk	kk	kk	hh
un_43455008	<nnxnp>	np	--	np	nn	np	nn	np	np	nn	nn	nn	np	nn	np	np	nn	np	nn	nn	np	nn	np	np	np	np	np	nn	np	nn	nn	nn	nn	np	nn	nn	np	nn	np	np	nn	nn	nn	nn	np	nn	np	np	nn
un_42222202	<hkxhk>	hk	hk	hk	--	kk	hh	hk	kk	hk	hk	hh	kk	hh	--	kk	hk	hk	--	hh	kk	hh	hk	kk	kk	hk	kk	hk	hk	hh	hk	hk	--	kk	hh	hk	--	hh	kk	kk	--	hh	hk	hh	kk	--	kk	kk	hh
un_48389527	<nnxnp>	nn	nn	nn	np	nn	np	nn	nn	np	np	np	nn	np	nn	nn	np	nn	np	np	nn	np	nn	nn	nn	nn	nn	np	nn	np	np	np	np	nn	np	np	nn	np	nn	nn	np	np	np	np	nn	np	nn	nn	np
un_13600149	<nnxnp>	np	--	np	nn	np	nn	np	np	nn	nn	nn	np	nn	np	np	nn	np	nn	nn	np	nn	np	np	np	np	np	nn	np	nn	nn	nn	nn	np	nn	nn	np	nn	np	np	nn	nn	nn	nn	np	nn	np	np	nn
un_51241614	<nnxnp>	np	nn	np	nn	np	nn	np	np	nn	nn	nn	np	nn	np	np	nn	np	nn	nn	np	nn	np	np	np	np	np	nn	np	nn	nn	nn	nn	np	nn	nn	np	nn	np	np	nn	nn	nn	nn	np	nn	np	np	nn
un_18945310	<hkxhk>	hk	kk	hk	hk	hh	kk	hk	hh	hk	hk	hk	hh	kk	hk	hh	hk	hk	kk	kk	hh	kk	hk	hk	hh	hh	hh	hk	hk	kk	hk	hk	hk	hh	kk	hk	hk	kk	hh	hh	hk	kk	hk	kk	hh	hk	hh	hh	kk
un_31117703	<nnxnp>	nn	nn	nn	np	nn	np	nn	nn	np	np	np	nn	np	nn	nn	np	nn	np	np	nn	np	nn	nn	nn	nn	nn	np	nn	np	np	np	np	nn	np	np	nn	np	nn	nn	np	np	nn	np	nn	np	nn	nn	np
un_52096237	<nnxnp>	np	--	np	nn	np	nn	np	np	nn	nn	nn	np	nn	np	np	np	np	nn	nn	np	nn	np	np	np	np	np	nn	np	nn	nn	nn	nn	np	nn	nn	np	nn	np	np	nn	nn	np	nn	np	nn	np	np	nn
un_52096235	<nnxnp>	np	--	np	nn	np	nn	np	np	nn	nn	nn	np	nn	np	np	np	np	nn	nn	np	nn	np	np	np	np	np	nn	np	nn	nn	nn	nn	np	nn	nn	np	nn	np	np	nn	nn	np	nn	np	nn	np	np	nn
un_52096223	<nnxnp>	np	--	np	nn	np	nn	np	np	nn	nn	nn	np	nn	np	np	np	np	nn	nn	np	nn	np	np	np	np	np	nn	np	nn	nn	nn	nn	np	nn	nn	np	nn	np	np	nn	nn	np	nn	np	nn	np	np	nn
un_56429098	<nnxnp>	np	--	np	nn	np	nn	np	np	nn	nn	nn	np	nn	np	np	nn	np	nn	nn	np	nn	np	np	np	np	np	nn	np	nn	nn	nn	nn	np	nn	nn	np	nn	np	np	nn	nn	--	nn	np	nn	np	np	nn
un_17711469	<nnxnp>	np	np	np	nn	np	nn	np	np	nn	nn	nn	np	nn	np	np	nn	np	nn	nn	np	nn	np	np	np	np	np	nn	np	nn	nn	nn	nn	np	nn	nn	np	nn	np	np	nn	nn	nn	nn	np	nn	np	np	nn
un_39931838	<lmxll>	ll	lm	ll	--	lm	--	lm	lm	--	--	ll	lm	--	ll	ll	--	ll	ll	--	--	--	ll	lm	lm	lm	ll	ll	ll	--	--	--	--	lm	ll	--	ll	--	lm	--	ll	ll	--	ll	lm	ll	lm	lm	ll
un_50559431	<nnxnp>	nn	nn	nn	np	nn	np	nn	nn	np	np	np	nn	np	nn	nn	np	nn	np	np	nn	np	nn	nn	nn	nn	nn	np	nn	np	np	np	np	nn	np	np	nn	np	nn	nn	np	np	np	np	nn	np	nn	nn	np
un_40251904	<nnxnp>	nn	nn	nn	np	nn	np	nn	nn	np	np	np	nn	np	nn	nn	np	nn	np	np	nn	np	nn	nn	nn	nn	nn	np	nn	np	np	np	np	nn	np	np	nn	np	nn	nn	np	np	np	np	nn	np	nn	nn	np
un_33485090	<nnxnp>	nn	nn	nn	np	nn	np	nn	nn	np	np	np	nn	np	nn	nn	np	nn	np	np	nn	np	nn	nn	nn	nn	nn	np	nn	np	np	np	np	nn	np	np	nn	np	nn	nn	np	np	np	np	nn	np	nn	nn	np
un_21489725	<hkxhk>	hk	hk	hk	kk	hh	hk	hh	hh	--	--	kk	hh	kk	--	hk	hk	hk	kk	hk	hh	hk	hk	hk	hh	hk	hk	hk	hk	hk	--	hk	hk	hh	kk	hk	hk	--	hh	hh	kk	kk	hk	kk	hh	kk	hh	hh	kk
un_40092011	<nnxnp>	nn	nn	nn	np	nn	np	nn	nn	np	np	np	nn	np	nn	nn	--	nn	np	np	nn	np	nn	nn	nn	nn	nn	np	--	np	np	np	np	nn	np	np	nn	np	nn	nn	np	np	np	np	nn	np	nn	nn	np
un_16649994	<nnxnp>	nn	nn	nn	np	nn	np	nn	nn	np	np	np	nn	np	nn	nn	np	nn	np	np	nn	np	nn	nn	nn	nn	nn	np	--	np	np	np	np	nn	np	np	nn	np	nn	nn	np	np	np	np	nn	np	nn	nn	np
un_49840689	<nnxnp>	nn	nn	nn	np	nn	np	nn	nn	np	np	np	nn	np	nn	nn	nn	nn	--	np	nn	np	nn	nn	nn	nn	nn	np	np	nn	np	np	np	nn	np	np	nn	np	nn	nn	np	np	np	np	nn	np	nn	nn	np
un_49840764	<hkxhk>	hk	hh	hk	hk	hh	hk	hh	hh	--	hk	kk	hh	hk	hk	hk	hh	--	--	hk	hh	hk	hk	hh	hh	hh	hk	kk	kk	hh	--	hk	hk	hh	kk	hk	--	hk	hh	hh	kk	kk	hk	kk	hh	kk	hh	hh	kk
un_57734252	<nnxnp>	np	np	np	nn	np	nn	np	np	nn	nn	nn	np	nn	np	np	--	np	--	nn	np	nn	np	np	np	np	np	nn	nn	nn	nn	nn	nn	np	nn	nn	np	nn	np	np	nn	nn	nn	nn	np	nn	np	np	nn
un_25205686	<nnxnp>	nn	nn	nn	np	nn	np	nn	nn	np	np	np	nn	np	nn	nn	np	nn	nn	np	nn	np	nn	nn	nn	nn	nn	np	np	np	np	np	np	nn	np	np	nn	np	nn	nn	np	np	np	np	nn	np	nn	nn	np
un_57462165	<hkxhk>	hk	hh	hk	hk	hh	hk	hh	hh	kk	hk	kk	hh	hk	hk	hh	--	hk	--	hk	hh	hk	hk	hh	hh	hh	--	kk	kk	hk	hk	--	--	hh	kk	hk	hk	--	hh	hh	kk	kk	kk	kk	hh	kk	hh	hh	kk
un_57462279	<hkxhk>	hk	hh	hk	hk	hh	hk	hh	hh	kk	hk	kk	hh	hk	hk	hh	--	hk	--	hk	hh	hk	hk	hh	hh	hh	--	kk	kk	hk	hk	--	--	hh	kk	hk	hk	--	hh	hh	kk	kk	kk	--	hh	kk	hh	hh	kk
un_48406225	<hkxhk>	hk	hh	hk	hk	hh	hk	hh	hh	kk	hk	kk	hh	hk	hk	hk	hk	hk	hk	hk	hh	hk	hk	hh	hh	hh	hk	kk	kk	hk	--	hk	hk	hh	kk	hk	hk	hk	hh	hh	kk	kk	hk	kk	hh	kk	hh	hh	--
un_3060922	<hkxhk>	kk	hh	hh	hh	hh	hh	hh	hh	kk	hk	hk	kk	hk	hk	hk	hk	hk	hk	hk	hh	hh	hk	hh	hh	kk	hh	kk	kk	hh	hk	--	hk	hk	kk	hk	kk	--	hh	hk	kk	kk	hk	hk	kk	hk	--	hh	hk
un_28045808	<nnxnp>	nn	np	np	np	np	np	np	np	nn	nn	np	nn	nn	np	np	nn	np	np	nn	np	np	np	np	np	--	np	nn	nn	--	nn	np	nn	np	nn	nn	nn	--	np	nn	nn	nn	nn	np	nn	nn	np	np	nn
un_71110364	<nnxnp>	np	nn	nn	nn	nn	nn	nn	nn	np	np	--	np	np	nn	nn	np	nn	nn	np	nn	nn	nn	nn	nn	np	nn	np	np	nn	--	nn	np	nn	np	np	np	nn	nn	--	np	np	np	--	--	np	nn	nn	np
un_9420612	<nnxnp>	np	nn	nn	nn	nn	nn	nn	nn	np	np	nn	np	np	nn	nn	np	nn	nn	np	nn	nn	nn	nn	nn	np	nn	np	np	nn	nn	nn	np	nn	np	np	np	nn	nn	np	np	np	np	nn	np	np	nn	nn	np
un_9420709	<hkxhk>	kk	hh	hh	hh	hh	hh	hh	hh	hk	hk	hk	kk	hk	hk	hk	hk	hk	hk	--	--	hh	hk	hh	hh	kk	hh	kk	kk	hh	hh	hh	hk	hk	kk	hk	kk	--	hh	hk	kk	kk	hk	hk	kk	hk	hk	hh	hk
un_46191816	<nnxnp>	np	nn	nn	nn	nn	nn	nn	nn	np	np	nn	np	np	nn	nn	np	nn	nn	np	nn	nn	nn	nn	nn	np	nn	np	np	nn	nn	nn	np	nn	np	np	np	nn	nn	np	np	np	np	nn	np	np	nn	nn	np
un_26894592	<nnxnp>	nn	np	np	np	np	np	np	np	nn	nn	np	nn	nn	np	np	nn	np	np	nn	np	np	np	np	np	nn	np	nn	nn	np	np	np	nn	np	nn	nn	nn	np	np	nn	nn	nn	nn	np	nn	nn	np	np	nn
un_40690543	<nnxnp>	np	nn	nn	nn	nn	nn	nn	nn	np	np	nn	np	np	nn	nn	np	nn	nn	np	nn	nn	nn	nn	nn	np	nn	np	np	nn	nn	nn	np	nn	np	np	np	nn	nn	np	np	np	np	nn	np	np	nn	nn	np
un_32337303	<nnxnp>	nn	np	np	np	np	np	np	np	nn	nn	np	nn	nn	np	np	nn	np	np	nn	np	np	np	np	np	nn	np	nn	nn	np	np	np	nn	np	nn	nn	nn	np	np	nn	nn	nn	nn	np	nn	nn	np	np	nn
un_54351584	<nnxnp>	nn	np	np	np	np	np	np	np	nn	nn	np	nn	nn	np	np	nn	np	np	nn	np	np	np	np	np	nn	np	nn	nn	np	np	np	nn	np	nn	nn	nn	np	np	nn	nn	--	nn	np	nn	nn	np	np	nn
un_17369915	<nnxnp>	np	nn	nn	nn	nn	nn	nn	nn	np	np	nn	np	np	nn	nn	np	nn	nn	np	nn	nn	nn	nn	nn	np	nn	np	np	nn	nn	nn	np	nn	np	np	np	nn	nn	np	np	np	np	nn	np	np	nn	nn	np
un_44436478	<hkxhk>	hk	kk	kk	hk	kk	kk	kk	kk	--	hk	hk	hh	hh	hk	hk	hk	hk	--	--	--	kk	hk	kk	kk	--	kk	hk	hh	kk	--	kk	hk	--	hh	--	hh	kk	hk	hk	hh	--	hk	hk	hh	hk	hk	kk	hk
un_40240863	<nnxnp>	nn	np	np	np	np	np	np	np	nn	nn	np	nn	nn	np	np	nn	np	np	nn	np	np	np	np	np	nn	np	nn	nn	np	np	np	nn	np	nn	nn	nn	np	np	nn	nn	--	nn	np	nn	nn	np	np	nn
un_53912718	<nnxnp>	np	nn	nn	nn	nn	nn	nn	nn	np	np	nn	np	np	nn	nn	np	nn	nn	np	nn	nn	nn	nn	nn	np	nn	np	np	nn	nn	nn	np	nn	np	np	np	nn	nn	np	np	nn	np	nn	np	np	nn	nn	np
un_53912734	<nnxnp>	np	nn	nn	nn	nn	nn	nn	nn	np	np	nn	np	np	nn	nn	np	nn	nn	np	nn	nn	nn	nn	nn	np	nn	np	np	nn	nn	nn	np	nn	np	np	np	nn	nn	np	np	nn	np	nn	np	np	nn	nn	np
un_59630926	<nnxnp>	nn	np	np	np	np	np	np	np	nn	nn	np	nn	nn	np	np	nn	np	np	nn	np	np	np	np	np	nn	np	nn	nn	np	np	np	nn	np	nn	nn	nn	np	np	nn	nn	--	nn	np	nn	nn	np	np	nn
un_59630952	<nnxnp>	nn	np	np	np	np	np	np	np	nn	nn	np	nn	nn	np	np	nn	np	np	nn	np	np	np	np	np	nn	np	nn	nn	np	np	np	nn	np	nn	nn	nn	np	np	nn	nn	--	nn	np	nn	nn	np	np	nn
un_59630951	<nnxnp>	nn	np	np	np	np	np	np	np	nn	nn	np	nn	nn	np	np	nn	np	np	nn	np	np	np	np	np	nn	np	nn	nn	np	np	np	nn	np	nn	nn	nn	np	np	nn	nn	--	nn	np	nn	nn	np	np	nn
un_81700499	<nnxnp>	nn	np	np	np	np	np	np	np	nn	nn	np	nn	nn	np	np	nn	np	np	nn	np	np	np	np	np	nn	np	nn	nn	np	np	np	nn	np	nn	nn	nn	np	np	nn	nn	--	nn	np	nn	nn	np	np	nn
un_55026109	<hkxhk>	hk	hk	hh	hk	hh	hh	hk	hh	hk	kk	hh	kk	kk	hk	hk	hk	hh	hk	--	hh	hh	hk	hh	hh	kk	--	--	--	hh	hk	hh	hk	hh	kk	--	kk	hh	hk	hk	kk	kk	hk	hk	kk	--	hk	hh	kk
un_20871506	<hkxhk>	hk	hk	hh	--	hh	hh	--	hh	hk	kk	hh	kk	kk	--	hk	hk	hh	--	hk	hh	hh	hk	hh	hh	kk	hk	--	hk	hh	hk	hh	hk	hh	kk	hk	kk	hh	hk	hk	kk	kk	hk	hk	kk	hk	hk	hh	kk
un_30648085	<hkxhk>	hk	hk	kk	hk	kk	kk	--	kk	--	hh	kk	hh	hh	hk	hk	hk	kk	hk	hk	kk	kk	--	kk	kk	hh	hk	hk	hk	kk	--	kk	hk	kk	hh	hk	hh	kk	hk	hk	hh	hh	hk	hk	hh	--	hk	kk	hh
un_55026055	<nnxnp>	nn	np	np	np	np	np	nn	np	nn	nn	np	nn	nn	np	np	nn	np	np	nn	np	np	np	np	np	nn	nn	nn	nn	np	np	np	nn	np	nn	nn	nn	np	np	nn	nn	nn	nn	np	nn	nn	np	np	nn
un_20979531	<nnxnp>	nn	np	np	np	np	np	nn	np	nn	nn	np	nn	nn	np	np	nn	np	np	nn	np	np	np	np	np	nn	nn	nn	nn	np	np	np	nn	np	nn	nn	nn	np	np	nn	nn	nn	nn	np	nn	nn	np	np	nn
un_41324813	<nnxnp>	np	nn	np	nn	nn	nn	np	nn	nn	nn	np	nn	nn	np	nn	np	np	np	np	nn	nn	np	np	np	nn	nn	np	nn	nn	np	nn	np	nn	np	np	np	nn	nn	nn	nn	np	nn	nn	nn	np	nn	nn	nn
un_46458798	<nnxnp>	np	nn	np	nn	nn	nn	np	nn	nn	nn	np	nn	nn	np	nn	np	np	np	np	nn	nn	np	np	np	nn	nn	np	nn	nn	np	nn	np	nn	np	np	np	nn	nn	nn	nn	np	nn	nn	nn	np	nn	nn	nn
un_32285414	<nnxnp>	nn	np	nn	np	np	np	nn	np	np	np	nn	np	np	nn	np	nn	nn	nn	nn	np	np	nn	nn	nn	np	np	nn	np	np	nn	np	nn	np	nn	nn	nn	np	np	np	np	nn	np	np	np	nn	np	np	np
un_36198698	<nnxnp>	nn	np	nn	np	np	np	nn	np	np	np	nn	np	np	nn	np	nn	nn	nn	nn	np	np	nn	nn	nn	np	np	nn	np	np	nn	np	nn	np	nn	nn	nn	--	np	np	np	nn	np	np	np	nn	np	np	np
un_52420011	<hkxhk>	hk	hk	kk	hh	hh	hk	hk	hk	hk	hh	hk	hh	hh	kk	hh	hk	hk	kk	kk	hh	hk	kk	hk	kk	hh	hh	hk	hh	hh	kk	hh	hk	hk	kk	hk	hk	hk	hk	hh	hk	kk	hk	hk	hk	hk	hh	hk	hk
un_8112983	<nnxnp>	np	nn	np	nn	nn	nn	np	nn	nn	nn	np	nn	nn	np	nn	np	np	np	np	nn	nn	np	np	np	nn	nn	np	nn	nn	np	nn	np	nn	np	np	np	nn	nn	--	nn	np	nn	nn	nn	np	nn	nn	nn
un_10588322	<lmxll>	ll	lm	lm	ll	ll	lm	ll	lm	lm	ll	ll	ll	ll	lm	ll	ll	ll	lm	lm	ll	lm	lm	ll	lm	ll	ll	ll	ll	ll	lm	ll	ll	lm	lm	ll	ll	--	ll	ll	lm	lm	lm	lm	lm	--	ll	lm	lm
un_20614178	<nnxnp>	nn	np	nn	np	np	np	nn	np	np	np	np	np	np	nn	np	nn	nn	nn	nn	np	np	nn	nn	nn	np	np	nn	np	np	nn	np	nn	np	nn	nn	nn	nn	np	nn	np	nn	np	np	np	nn	np	np	np
un_39831672	<nnxnp>	nn	np	nn	np	np	np	nn	np	np	np	np	np	np	nn	np	nn	nn	nn	nn	np	np	nn	nn	nn	np	np	nn	np	np	nn	np	nn	np	nn	nn	nn	nn	np	nn	np	nn	np	np	np	nn	np	np	np
un_39831687	<nnxnp>	nn	np	nn	np	np	np	nn	np	np	np	np	np	np	nn	np	nn	nn	nn	nn	np	np	nn	nn	nn	np	np	nn	np	np	nn	np	nn	np	nn	nn	nn	nn	np	nn	np	nn	np	np	np	nn	np	np	np
un_57831498	<lmxll>	lm	ll	ll	lm	lm	ll	lm	ll	--	lm	lm	lm	lm	ll	lm	lm	lm	ll	ll	lm	ll	ll	lm	ll	--	lm	--	lm	lm	ll	lm	lm	ll	ll	lm	lm	--	lm	lm	ll	ll	ll	ll	ll	lm	lm	ll	ll
un_39831716	<hkxhk>	hk	hk	kk	hh	hk	hk	hk	hk	--	hh	hh	hh	hh	kk	hh	hk	hk	kk	kk	hh	hk	kk	hk	kk	--	hh	hk	hh	hh	kk	hh	hk	hk	kk	hk	hk	kk	hh	hk	--	kk	hk	hk	hk	hk	hh	hk	hk
un_48228109	<nnxnp>	nn	np	nn	np	np	np	nn	np	np	np	np	np	np	nn	np	nn	nn	--	nn	np	np	nn	nn	nn	np	--	nn	np	np	nn	np	--	np	nn	nn	nn	nn	np	nn	np	nn	np	np	np	nn	np	np	np
un_56404003	<hkxhk>	hk	hk	hh	kk	hk	hk	hh	hk	kk	kk	kk	kk	kk	hh	kk	hk	hk	--	hh	hk	kk	hh	hk	hh	--	kk	hk	kk	kk	hh	kk	hk	kk	hh	hk	hk	hh	kk	hk	hk	hh	hk	hk	kk	hk	kk	kk	hk
un_40124489	<nnxnp>	np	nn	np	nn	nn	nn	np	nn	nn	nn	nn	nn	nn	np	nn	np	np	nn	np	nn	nn	np	np	np	nn	np	np	np	nn	np	nn	nn	nn	np	np	np	np	nn	np	nn	np	nn	np	nn	nn	nn	nn	nn
un_27818445	<nnxnp>	nn	np	nn	np	np	--	nn	np	np	np	np	np	np	nn	np	nn	nn	--	nn	np	np	nn	nn	nn	np	--	nn	nn	np	nn	np	np	np	nn	nn	nn	nn	np	nn	np	nn	np	--	np	np	np	np	np
un_637925	<nnxnp>	np	nn	np	nn	nn	nn	np	nn	nn	nn	nn	nn	nn	np	nn	np	np	nn	np	nn	nn	np	np	np	nn	--	np	np	nn	np	nn	nn	nn	np	np	np	np	nn	np	nn	np	nn	np	nn	nn	nn	nn	nn
un_637915	<nnxnp>	nn	np	nn	np	np	np	nn	np	np	np	np	np	np	nn	np	nn	nn	np	nn	np	np	nn	nn	nn	np	nn	nn	nn	np	nn	np	np	np	nn	nn	nn	nn	np	nn	np	nn	np	nn	np	np	np	np	np
un_637880	<hkxhk>	hk	hh	kk	hk	hk	hk	kk	hk	--	hh	hh	hh	hh	kk	hh	hk	hk	hk	kk	hk	hh	kk	--	kk	hh	--	hk	hk	hh	--	hk	hh	hh	kk	hk	hk	hk	hh	hk	hk	kk	hk	kk	hh	hh	hh	hh	hk
un_19531201	<hkxhk>	hk	kk	hh	hk	hk	hh	hk	hk	--	kk	kk	hk	kk	hh	kk	hk	hk	--	hh	hk	kk	hh	hk	hh	kk	hk	hh	--	kk	--	hk	kk	kk	hh	--	hk	hk	kk	--	hk	hh	hk	hh	kk	kk	kk	kk	hk
un_29854525	<nnxnp>	np	nn	np	--	nn	np	--	nn	nn	nn	nn	nn	nn	np	nn	np	np	nn	np	--	nn	np	np	np	nn	np	np	np	nn	np	nn	nn	nn	np	np	np	np	nn	np	nn	np	nn	np	nn	nn	nn	nn	nn
un_49724891	<hkxhk>	hk	hh	kk	hk	hk	kk	hk	hk	--	hh	hh	hk	hh	hk	hh	hk	hk	hk	kk	--	hh	kk	--	kk	hh	hk	--	kk	hh	--	hk	hh	hh	kk	hk	hk	--	hh	hk	hk	kk	hk	kk	hh	--	--	hh	hk
un_44430812	<nnxnp>	nn	np	nn	--	np	nn	np	np	np	--	np	nn	np	--	np	nn	nn	np	nn	--	np	np	--	nn	np	nn	nn	nn	np	nn	np	np	np	nn	nn	nn	nn	np	nn	np	--	np	nn	np	np	np	np	np
un_39976785	<nnxnp>	nn	np	nn	nn	np	nn	--	np	np	nn	np	np	np	--	np	nn	nn	np	nn	nn	np	np	np	nn	np	nn	nn	nn	np	nn	np	np	np	nn	nn	nn	nn	np	nn	np	nn	np	nn	np	np	np	np	np
un_18400079	<nnxnp>	nn	np	nn	nn	nn	nn	np	np	np	--	np	--	np	np	np	nn	nn	np	nn	nn	np	--	np	nn	np	nn	nn	nn	np	nn	np	np	np	nn	nn	nn	nn	np	nn	np	--	np	nn	--	np	np	np	np
un_29660477	<nnxnp>	nn	np	nn	nn	nn	nn	np	np	np	nn	np	np	np	np	np	nn	nn	np	nn	nn	np	np	np	nn	np	nn	nn	nn	np	nn	np	np	np	nn	nn	nn	nn	np	nn	np	np	np	nn	--	np	np	np	np
un_11871296	<nnxnp>	nn	np	nn	nn	nn	nn	np	np	np	nn	np	nn	np	np	np	nn	nn	np	nn	nn	np	np	np	nn	np	nn	nn	nn	np	nn	np	np	np	nn	nn	nn	nn	np	nn	np	np	np	nn	np	np	np	np	np
un_8523098	<nnxnp>	nn	np	nn	nn	nn	nn	np	np	np	nn	np	nn	np	np	np	nn	nn	np	nn	nn	np	np	np	nn	np	nn	nn	nn	np	nn	np	np	np	nn	nn	nn	nn	np	nn	np	np	np	nn	np	np	np	np	np
un_59222848	<nnxnp>	nn	np	nn	nn	nn	nn	np	np	np	nn	np	nn	np	np	np	nn	nn	np	nn	nn	np	np	np	nn	np	nn	nn	nn	np	nn	np	np	np	nn	nn	nn	nn	np	nn	np	np	np	nn	nn	np	np	np	np
un_40114046	<nnxnp>	nn	np	nn	nn	nn	nn	np	np	np	nn	np	--	np	np	--	nn	nn	np	nn	nn	np	np	--	nn	np	nn	nn	nn	np	nn	np	np	np	nn	nn	nn	nn	np	nn	np	--	np	nn	nn	np	np	np	np
un_51782856	<hkxhk>	kk	hh	hk	kk	kk	--	hk	hk	hk	hk	hk	hk	hk	hk	hk	hk	kk	hk	kk	kk	hh	hh	hk	kk	hh	kk	hk	hk	hk	kk	hk	hk	hh	kk	hk	hk	hk	hh	hk	hh	hk	hk	kk	kk	hk	hh	hh	hh
un_40573462	<nnxnp>	np	nn	np	np	np	np	nn	nn	nn	np	nn	np	nn	nn	np	np	np	nn	np	np	nn	nn	--	np	nn	np	np	np	nn	np	nn	nn	nn	np	np	np	np	nn	np	nn	np	nn	np	--	nn	nn	nn	nn
un_8606062	<nnxnp>	nn	np	nn	nn	nn	nn	np	np	np	nn	np	nn	np	np	nn	nn	nn	np	nn	nn	np	np	--	nn	np	nn	nn	nn	np	nn	np	np	np	nn	nn	nn	nn	np	nn	np	--	np	nn	nn	np	np	np	np
un_34579298	<nnxnp>	np	nn	np	np	np	np	nn	nn	nn	np	nn	np	nn	nn	np	np	np	nn	np	np	nn	nn	np	np	nn	np	np	np	nn	np	nn	nn	nn	np	np	np	np	nn	np	nn	np	nn	np	np	nn	nn	nn	nn
un_39930067	<hkxhk>	hh	kk	hk	hh	hh	hh	hk	hk	hk	hk	--	hk	hk	--	hk	hk	hh	--	--	hh	kk	kk	--	--	hk	hh	hk	--	hk	hh	hk	hk	kk	hk	hk	--	--	kk	--	kk	--	hk	--	--	hk	kk	kk	kk
un_40548270	<nnxnp>	np	nn	np	np	np	np	nn	nn	nn	np	nn	np	nn	--	np	np	np	nn	np	--	nn	nn	np	np	nn	np	np	np	nn	np	nn	nn	--	np	np	np	--	nn	np	nn	np	nn	np	--	nn	nn	nn	nn
un_59848794	<hkxhk>	hh	kk	hk	--	hk	hh	hk	--	kk	hk	--	--	hk	--	hk	hk	hh	--	hh	hk	kk	kk	hk	hh	hk	hh	hk	--	hk	hh	--	hk	--	hk	hk	hk	--	kk	--	kk	hk	hk	hh	--	hk	kk	kk	kk
un_21096730	<lmxll>	lm	ll	ll	lm	lm	ll	lm	ll	ll	lm	lm	lm	lm	ll	lm	lm	lm	ll	ll	lm	ll	ll	lm	ll	lm	lm	lm	lm	lm	--	lm	lm	ll	ll	lm	lm	ll	ll	lm	ll	ll	ll	ll	ll	lm	lm	ll	ll
un_13187198	<lmxll>	ll	lm	lm	ll	ll	lm	ll	lm	lm	ll	ll	ll	ll	lm	ll	ll	ll	lm	lm	ll	lm	lm	ll	lm	ll	ll	ll	ll	ll	--	ll	ll	lm	lm	ll	ll	lm	lm	ll	lm	lm	lm	lm	lm	ll	ll	lm	lm
un_11082956	<lmxll>	ll	lm	lm	ll	ll	lm	ll	lm	lm	ll	ll	ll	ll	lm	ll	ll	ll	lm	lm	ll	lm	lm	ll	lm	ll	ll	ll	ll	ll	--	ll	ll	lm	lm	ll	ll	lm	lm	ll	lm	lm	lm	lm	lm	ll	ll	lm	lm
un_17289462	<lmxll>	lm	ll	ll	lm	lm	--	lm	ll	ll	lm	lm	lm	lm	ll	lm	lm	lm	ll	ll	lm	ll	ll	lm	ll	lm	lm	lm	lm	lm	--	lm	lm	ll	ll	lm	lm	ll	ll	lm	ll	ll	ll	ll	ll	lm	lm	ll	ll
un_59610819	<lmxll>	lm	ll	ll	lm	lm	ll	lm	ll	ll	lm	lm	lm	lm	ll	lm	lm	lm	ll	ll	lm	ll	ll	lm	ll	lm	lm	lm	lm	lm	ll	lm	lm	ll	ll	lm	lm	ll	ll	lm	ll	ll	ll	ll	ll	lm	lm	ll	ll
un_40696836	<lmxll>	lm	ll	ll	lm	lm	ll	lm	ll	ll	lm	lm	lm	lm	ll	lm	lm	lm	ll	ll	lm	ll	ll	lm	ll	lm	lm	lm	lm	lm	ll	lm	lm	ll	ll	lm	lm	ll	ll	lm	ll	ll	ll	ll	ll	lm	lm	ll	ll
un_42376807	<lmxll>	ll	lm	lm	ll	ll	lm	ll	lm	lm	ll	ll	ll	ll	lm	ll	ll	ll	lm	lm	ll	lm	lm	ll	lm	ll	ll	ll	ll	ll	lm	ll	ll	lm	lm	ll	ll	lm	lm	ll	lm	lm	lm	lm	lm	ll	ll	lm	lm
un_56950088	<lmxll>	ll	lm	lm	ll	ll	lm	ll	lm	lm	ll	ll	ll	ll	lm	ll	ll	ll	lm	lm	ll	lm	lm	ll	lm	ll	ll	ll	ll	ll	lm	ll	ll	lm	lm	ll	ll	lm	lm	ll	lm	lm	lm	lm	lm	ll	ll	lm	lm
un_56314781	<lmxll>	ll	lm	lm	ll	ll	lm	ll	lm	lm	ll	ll	ll	ll	lm	ll	ll	ll	lm	lm	ll	lm	lm	ll	lm	ll	ll	ll	ll	ll	lm	ll	ll	lm	lm	ll	ll	lm	lm	ll	lm	lm	lm	lm	lm	ll	ll	lm	lm
un_50397681	<lmxll>	ll	lm	lm	ll	ll	lm	ll	lm	lm	ll	ll	ll	ll	lm	ll	ll	ll	lm	lm	ll	lm	lm	ll	lm	ll	ll	ll	ll	ll	lm	ll	ll	lm	lm	ll	ll	lm	lm	ll	lm	lm	lm	lm	lm	ll	ll	lm	lm
un_50737005	<lmxll>	ll	lm	lm	ll	ll	lm	ll	lm	lm	ll	ll	ll	ll	lm	ll	ll	ll	lm	lm	ll	lm	lm	ll	lm	ll	ll	ll	ll	ll	lm	ll	ll	lm	lm	ll	ll	lm	lm	ll	lm	lm	lm	lm	lm	ll	ll	lm	lm
un_59280357	<nnxnp>	nn	np	nn	--	np	--	nn	--	np	np	--	np	np	--	np	nn	nn	nn	nn	np	--	nn	--	nn	np	np	nn	np	np	nn	np	nn	np	nn	nn	nn	--	--	np	np	nn	np	np	--	nn	np	--	np
un_59280307	<nnxnp>	nn	np	nn	np	np	--	nn	np	np	np	--	np	np	--	np	nn	nn	nn	nn	np	--	nn	--	nn	np	np	nn	np	np	nn	np	nn	np	nn	nn	nn	--	--	np	np	nn	np	np	--	nn	np	--	np
un_11082864	<lmxll>	lm	ll	ll	ll	lm	ll	lm	ll	ll	lm	lm	lm	lm	ll	lm	lm	lm	ll	ll	lm	ll	ll	lm	ll	lm	lm	lm	--	lm	ll	ll	lm	ll	ll	lm	lm	ll	ll	lm	ll	ll	ll	ll	ll	lm	lm	ll	ll
un_31702348	<nnxnp>	nn	np	nn	np	np	--	nn	np	np	np	nn	np	np	nn	np	nn	nn	nn	nn	np	--	nn	nn	nn	np	np	nn	np	np	nn	np	nn	np	nn	nn	nn	--	--	--	np	nn	np	np	--	nn	np	np	np
un_11082861	<lmxll>	lm	ll	ll	ll	lm	ll	lm	ll	ll	lm	lm	lm	lm	ll	lm	lm	lm	ll	ll	lm	ll	ll	lm	ll	lm	lm	lm	--	lm	ll	ll	lm	ll	ll	lm	lm	ll	ll	lm	ll	ll	ll	ll	ll	lm	lm	ll	ll
un_47053465	<nnxnp>	nn	np	nn	np	np	np	nn	np	np	np	nn	np	np	nn	np	nn	nn	nn	nn	np	np	nn	nn	nn	np	np	nn	np	np	nn	np	nn	np	nn	nn	nn	nn	np	nn	np	nn	np	np	np	nn	np	np	np
un_57225717	<lmxll>	lm	ll	ll	lm	lm	ll	lm	ll	ll	lm	lm	lm	lm	ll	lm	lm	lm	ll	ll	lm	ll	ll	lm	ll	lm	lm	lm	--	lm	ll	--	lm	ll	ll	lm	lm	ll	ll	lm	ll	ll	ll	ll	ll	lm	lm	ll	ll
un_57225776	<lmxll>	lm	ll	ll	lm	lm	ll	lm	ll	ll	lm	lm	lm	lm	ll	lm	lm	lm	ll	ll	lm	ll	ll	lm	ll	lm	lm	lm	--	lm	ll	--	lm	ll	ll	lm	lm	ll	ll	lm	ll	ll	ll	ll	ll	lm	lm	ll	ll
un_17232675	<lmxll>	lm	ll	ll	--	lm	ll	lm	ll	--	lm	lm	lm	lm	ll	lm	lm	lm	ll	ll	lm	ll	ll	lm	ll	lm	lm	lm	--	lm	ll	ll	lm	ll	ll	lm	lm	ll	ll	lm	ll	ll	ll	ll	ll	lm	lm	ll	ll
un_28246124	<nnxnp>	nn	np	nn	np	np	np	nn	np	np	np	nn	np	np	nn	np	nn	nn	nn	nn	np	np	nn	nn	nn	np	np	nn	np	np	nn	np	nn	np	nn	nn	nn	nn	--	nn	np	nn	np	np	np	nn	np	np	np
un_47305089	<hkxhk>	hh	kk	hk	hk	kk	kk	hh	kk	--	hk	hh	hk	hk	hk	hk	hh	hh	hk	hk	hk	kk	hk	hh	hk	hk	hk	hh	hk	hk	hk	hk	hh	kk	hk	hh	hh	hk	hk	hh	kk	hk	kk	kk	kk	hh	hk	kk	kk
un_54891965	<hkxhk>	kk	hh	hk	hk	hh	hh	kk	hh	--	hk	kk	hk	hk	hk	hk	kk	kk	hk	hk	hk	hh	hk	kk	hk	hk	hk	kk	hk	hk	hk	hk	kk	hh	hk	kk	kk	kk	kk	kk	hh	hk	hh	hh	hh	kk	hk	hh	hh
un_30687290	<nnxnp>	nn	np	nn	np	np	np	nn	np	np	np	nn	np	np	nn	np	nn	nn	nn	nn	np	np	nn	nn	nn	np	np	nn	np	np	nn	np	nn	np	nn	nn	nn	nn	--	--	np	nn	np	np	np	nn	np	np	np
un_54892020	<hkxhk>	kk	hh	hk	hk	hh	hh	kk	hh	--	hk	kk	hk	hk	hk	hk	kk	kk	hk	hk	hk	hh	hk	kk	hk	hk	hk	kk	hk	hk	hk	hk	kk	hh	hk	kk	kk	kk	kk	kk	hh	hk	hh	hh	hh	kk	hk	hh	hh
un_20614138	<lmxll>	lm	ll	ll	lm	ll	ll	lm	ll	lm	lm	lm	lm	lm	ll	lm	lm	lm	ll	ll	lm	lm	ll	lm	ll	lm	lm	lm	lm	lm	ll	lm	lm	ll	ll	lm	lm	ll	lm	lm	ll	ll	ll	ll	ll	lm	lm	ll	ll
un_17574323	<nnxnp>	np	nn	np	nn	nn	nn	np	nn	nn	nn	np	nn	nn	np	nn	np	np	np	np	nn	nn	np	np	np	nn	nn	np	nn	nn	np	nn	np	nn	np	np	np	np	nn	--	nn	np	nn	nn	nn	np	nn	nn	nn
un_17289417	<nnxnp>	nn	np	nn	np	np	np	nn	np	np	np	nn	np	np	nn	np	nn	nn	nn	nn	np	np	nn	nn	nn	np	np	nn	np	np	nn	np	nn	np	nn	nn	nn	nn	np	np	np	nn	np	np	np	nn	np	np	np
un_52419998	<nnxnp>	np	nn	np	nn	nn	nn	np	nn	nn	nn	np	nn	nn	np	nn	np	np	np	np	nn	nn	np	np	np	nn	nn	np	nn	nn	np	nn	np	nn	np	np	np	np	nn	nn	nn	np	nn	nn	nn	np	nn	nn	nn
un_59357627	<nnxnp>	np	nn	np	nn	nn	nn	np	--	nn	nn	--	nn	nn	--	nn	np	np	--	np	nn	--	--	--	np	nn	nn	np	nn	nn	np	nn	--	nn	--	np	np	--	nn	nn	nn	--	nn	nn	--	--	nn	--	nn
un_48228099	<lmxll>	ll	lm	lm	ll	lm	lm	ll	lm	ll	ll	ll	ll	ll	lm	ll	ll	ll	lm	lm	lm	ll	lm	ll	lm	ll	ll	ll	ll	ll	ll	--	ll	lm	lm	ll	ll	ll	ll	ll	lm	lm	lm	lm	ll	ll	ll	ll	lm
un_40022653	<lmxll>	lm	ll	ll	lm	ll	ll	ll	ll	lm	lm	lm	lm	lm	ll	lm	lm	lm	ll	ll	ll	lm	ll	lm	ll	lm	lm	lm	lm	lm	lm	--	lm	ll	ll	lm	lm	lm	lm	lm	ll	ll	ll	ll	lm	lm	lm	lm	ll
un_40042114	<lmxll>	lm	lm	ll	ll	ll	ll	ll	ll	lm	lm	lm	lm	lm	ll	lm	lm	lm	ll	ll	ll	lm	ll	lm	ll	lm	lm	ll	--	lm	lm	--	lm	--	ll	lm	lm	lm	lm	lm	ll	ll	ll	ll	lm	lm	lm	lm	ll
un_637944	<lmxll>	lm	lm	ll	ll	ll	ll	ll	ll	lm	lm	lm	lm	lm	ll	lm	lm	lm	ll	ll	ll	lm	ll	lm	ll	lm	lm	lm	lm	lm	lm	ll	lm	lm	ll	lm	lm	lm	lm	lm	ll	ll	ll	ll	lm	lm	lm	lm	ll
un_29854568	<lmxll>	lm	lm	ll	--	ll	ll	ll	ll	lm	lm	lm	lm	lm	ll	lm	lm	lm	ll	ll	ll	lm	ll	lm	ll	lm	lm	--	ll	lm	lm	ll	lm	lm	ll	lm	lm	lm	lm	lm	ll	ll	ll	ll	lm	lm	lm	lm	ll
un_19612099	<lmxll>	lm	lm	ll	ll	ll	ll	ll	ll	lm	lm	lm	lm	lm	ll	lm	lm	lm	ll	ll	ll	lm	ll	lm	ll	lm	lm	lm	ll	lm	lm	ll	lm	lm	ll	lm	lm	lm	lm	lm	ll	ll	ll	ll	lm	lm	lm	lm	ll
un_59178416	<lmxll>	ll	ll	lm	lm	lm	lm	lm	lm	ll	ll	ll	ll	ll	lm	ll	ll	ll	lm	lm	lm	ll	lm	ll	lm	ll	ll	ll	--	ll	ll	lm	ll	ll	lm	ll	ll	ll	ll	ll	lm	lm	lm	lm	ll	ll	ll	ll	lm
un_18926720	<lmxll>	lm	lm	ll	ll	ll	ll	ll	ll	lm	lm	lm	lm	lm	ll	lm	lm	lm	ll	ll	--	lm	ll	lm	ll	lm	lm	ll	ll	lm	lm	ll	lm	lm	ll	lm	lm	lm	lm	lm	ll	ll	ll	ll	lm	lm	lm	lm	--
un_43517295	<nnxnp>	np	nn	np	np	nn	--	--	nn	nn	nn	nn	--	nn	--	nn	--	np	--	np	--	nn	--	--	np	nn	np	np	np	nn	--	nn	nn	nn	--	np	np	--	nn	--	nn	--	nn	np	nn	nn	nn	nn	nn
un_44430887	<lmxll>	--	ll	lm	--	lm	lm	lm	--	ll	--	ll	ll	--	--	ll	ll	--	lm	--	--	ll	lm	--	lm	ll	ll	lm	lm	ll	ll	--	ll	ll	lm	--	ll	ll	ll	--	lm	--	--	--	ll	ll	ll	ll	--
un_47406461	<nnxnp>	np	nn	np	np	nn	np	nn	nn	nn	nn	nn	nn	nn	nn	nn	np	np	nn	np	--	nn	nn	np	np	nn	np	np	np	nn	nn	nn	nn	nn	np	np	np	--	nn	np	nn	np	nn	np	nn	nn	nn	nn	nn
un_53257749	<nnxnp>	nn	np	nn	nn	np	nn	np	np	np	nn	np	np	np	np	np	nn	nn	np	nn	np	np	np	nn	nn	np	nn	nn	nn	np	np	np	np	np	nn	nn	nn	nn	np	nn	np	nn	np	nn	np	np	np	np	np
un_53257747	<nnxnp>	nn	np	nn	nn	np	nn	np	np	np	nn	np	np	np	np	np	nn	nn	np	nn	np	np	np	nn	nn	np	nn	nn	nn	np	np	np	np	np	nn	nn	nn	nn	np	nn	np	nn	np	nn	np	np	np	np	np
un_59406663	<nnxnp>	nn	np	nn	nn	np	nn	np	np	np	nn	np	np	np	np	np	nn	nn	np	nn	np	np	np	nn	nn	np	nn	nn	nn	np	np	np	np	np	nn	nn	nn	nn	np	nn	np	nn	np	nn	np	np	np	np	np
un_59406684	<nnxnp>	nn	np	nn	nn	np	nn	np	np	np	nn	np	np	np	np	np	nn	nn	np	nn	np	np	np	nn	nn	np	nn	nn	nn	np	np	np	np	np	nn	nn	nn	nn	np	nn	np	nn	np	nn	np	np	np	np	np
un_13691349	<lmxll>	--	ll	lm	lm	lm	ll	lm	ll	ll	ll	ll	lm	ll	ll	lm	lm	lm	lm	--	--	ll	ll	ll	ll	lm	ll	lm	lm	ll	ll	lm	ll	ll	lm	--	ll	ll	ll	--	lm	--	--	lm	ll	ll	ll	ll	lm
un_25819549	<lmxll>	ll	ll	lm	lm	lm	ll	lm	ll	ll	ll	ll	lm	ll	ll	lm	lm	lm	lm	lm	lm	ll	--	ll	ll	lm	ll	lm	lm	ll	ll	lm	ll	ll	lm	ll	ll	ll	ll	ll	lm	lm	lm	lm	ll	ll	ll	ll	lm
un_53590766	<lmxll>	ll	ll	lm	lm	lm	ll	lm	--	ll	ll	ll	lm	--	ll	lm	lm	lm	lm	lm	lm	ll	--	ll	ll	lm	ll	--	--	ll	ll	lm	--	--	lm	ll	ll	ll	--	ll	lm	lm	lm	lm	ll	ll	ll	ll	lm
un_33873347	<nnxnp>	nn	np	nn	nn	nn	nn	np	np	np	nn	np	np	np	np	np	nn	nn	np	nn	np	np	np	np	nn	np	nn	nn	nn	np	np	np	np	np	nn	nn	nn	nn	np	nn	np	np	np	nn	np	np	np	np	np
un_53590737	<lmxll>	ll	ll	lm	lm	lm	ll	lm	--	ll	ll	ll	lm	--	ll	lm	lm	lm	lm	lm	lm	ll	--	ll	ll	lm	ll	--	--	ll	ll	lm	--	--	lm	ll	ll	ll	--	ll	lm	lm	lm	lm	ll	ll	ll	ll	lm
un_19435857	<hkxhk>	hh	hk	hk	hk	hk	hh	kk	kk	hk	hh	hk	kk	hk	hk	kk	hk	hk	kk	hk	hk	hk	hk	hk	hh	kk	hh	hk	hk	hk	hk	kk	hk	--	hk	hh	hh	hh	hk	hh	kk	kk	kk	hk	hk	hk	hk	hk	kk
un_50167130	<hkxhk>	hh	hk	hk	hk	hk	hh	kk	kk	--	hh	hk	kk	hk	hk	kk	hh	hk	kk	hh	hk	hk	hk	hk	hh	kk	hh	hk	--	hk	hk	kk	--	--	hk	hh	hh	hh	hk	hh	kk	kk	kk	hk	--	hk	hk	hk	kk
un_50167016	<hkxhk>	hh	hk	hk	hk	hk	hh	kk	kk	--	hh	hk	kk	hk	hk	kk	hh	hk	kk	hh	hk	hk	hk	hk	hh	kk	hh	hk	--	hk	hk	kk	--	--	hk	hh	hh	hh	hk	hh	kk	kk	kk	hk	--	hk	hk	hk	kk
un_24093638	<nnxnp>	nn	np	nn	nn	nn	nn	np	np	nn	nn	np	np	np	np	np	np	nn	np	nn	np	np	np	np	nn	np	nn	nn	nn	np	np	np	np	np	np	nn	nn	nn	np	nn	np	np	np	nn	np	np	np	np	np
un_24093653	<nnxnp>	nn	np	nn	nn	nn	nn	np	np	nn	nn	np	np	np	np	np	np	nn	np	nn	np	np	np	np	nn	np	nn	nn	nn	np	np	np	np	np	np	nn	nn	nn	np	nn	np	np	np	nn	np	np	np	np	np
un_29660468	<hkxhk>	kk	hk	hk	hk	hk	kk	hh	hh	kk	kk	hk	hh	hk	hk	hh	hk	hk	hh	hk	hk	hk	hk	hk	kk	hh	kk	hk	hk	--	hk	hh	--	hk	hk	kk	kk	kk	hk	kk	hh	hh	hh	hk	--	hk	hk	hk	hh
un_5812959	<nnxnp>	nn	np	nn	nn	nn	nn	np	np	nn	nn	np	--	np	np	np	--	nn	np	nn	--	np	np	np	nn	np	nn	nn	nn	np	np	np	np	np	--	nn	nn	nn	np	nn	np	np	np	nn	np	np	np	np	np
un_15798714	<nnxnp>	nn	np	nn	nn	nn	nn	np	np	--	nn	np	nn	np	np	np	nn	nn	np	nn	nn	np	np	np	nn	np	nn	nn	nn	np	np	np	np	np	nn	nn	nn	nn	np	nn	np	np	np	nn	np	np	np	np	np
un_12559723	<nnxnp>	nn	np	nn	nn	nn	nn	np	np	--	nn	np	--	np	np	np	--	nn	np	nn	--	np	np	np	nn	np	nn	nn	nn	np	np	np	np	np	nn	nn	nn	nn	np	nn	np	np	np	--	np	np	np	np	np
un_13691375	<hkxhk>	--	hk	hk	hk	hk	--	hh	hk	--	kk	hk	hk	hk	hk	hh	hk	hk	hh	--	--	kk	hk	hk	kk	hh	kk	--	hk	--	hh	hh	--	kk	kk	--	kk	kk	hk	--	hh	--	--	hk	--	kk	hk	hk	hh
un_59496740	<lmxll>	ll	ll	lm	lm	lm	ll	lm	ll	ll	ll	ll	lm	ll	ll	lm	lm	lm	lm	lm	--	ll	ll	ll	ll	lm	ll	lm	lm	--	ll	lm	lm	ll	lm	ll	ll	ll	--	ll	lm	lm	lm	lm	--	ll	--	ll	lm
un_21754713	<hkxhk>	hh	hk	hk	hk	hk	hh	kk	hk	hk	hh	hk	hk	hk	hk	kk	hk	hk	kk	hk	hk	hk	hk	hk	hh	kk	hh	hk	hk	hk	hk	kk	kk	hk	hk	hh	hh	hh	kk	hh	kk	kk	kk	hk	hk	hk	hk	hk	kk
un_33815707	<nnxnp>	nn	np	nn	nn	nn	nn	np	np	np	nn	np	nn	np	np	np	nn	nn	np	nn	nn	np	np	np	nn	np	nn	nn	nn	np	np	np	np	np	nn	nn	nn	nn	np	nn	np	np	np	--	np	np	np	np	np
un_40391026	<hkxhk>	hk	hk	hk	hk	--	hh	kk	hk	hk	hh	hk	hk	hk	hk	kk	hk	hk	kk	--	hk	hk	--	hk	hh	kk	hh	hk	hk	hk	hk	kk	kk	hk	hk	hh	hh	hh	kk	hh	kk	kk	kk	--	hk	hk	hk	hk	kk
un_31129226	<lmxll>	lm	ll	lm	lm	lm	ll	lm	ll	ll	ll	ll	lm	ll	ll	lm	lm	lm	lm	lm	lm	ll	ll	ll	ll	lm	ll	lm	lm	ll	ll	lm	lm	ll	lm	ll	ll	ll	lm	ll	lm	lm	lm	lm	ll	ll	--	ll	lm
un_40391050	<lmxll>	lm	ll	lm	lm	lm	ll	lm	ll	ll	ll	ll	lm	ll	ll	lm	lm	lm	lm	--	lm	ll	ll	ll	ll	lm	ll	lm	lm	ll	ll	lm	lm	ll	lm	ll	ll	ll	lm	ll	lm	lm	lm	lm	ll	ll	ll	ll	lm
un_59541810	<hkxhk>	hk	hk	hk	hk	--	hh	kk	hk	--	hh	hk	--	hk	hk	--	--	hk	kk	hh	hk	--	hh	hk	hh	kk	hh	hk	hk	hk	--	kk	kk	hk	hk	hh	hh	hh	kk	hh	kk	kk	kk	hk	hk	hh	hk	hk	kk
un_59541817	<hkxhk>	hk	hk	hk	hk	--	hh	kk	hk	--	hh	hk	--	hk	hk	--	--	hk	kk	hh	hk	--	hh	hk	hh	kk	hh	hk	hk	hk	--	kk	kk	hk	hk	hh	hh	hh	kk	hh	kk	kk	kk	hk	hk	hh	hk	hk	kk
un_48585577	<lmxll>	ll	ll	lm	lm	lm	ll	lm	ll	ll	ll	ll	lm	ll	ll	lm	lm	lm	lm	lm	lm	ll	ll	ll	ll	lm	ll	lm	lm	ll	--	lm	lm	ll	lm	ll	ll	ll	lm	ll	lm	lm	lm	lm	ll	ll	ll	ll	lm
un_11871233	<lmxll>	ll	ll	lm	lm	lm	ll	lm	ll	ll	ll	ll	lm	ll	ll	lm	lm	lm	--	--	lm	ll	ll	ll	ll	lm	ll	lm	lm	ll	--	lm	lm	ll	lm	ll	ll	ll	lm	ll	lm	lm	lm	lm	ll	ll	ll	ll	lm
un_56719824	<lmxll>	lm	ll	--	--	--	ll	lm	ll	ll	ll	ll	lm	ll	ll	lm	lm	lm	ll	lm	ll	ll	ll	ll	ll	lm	ll	lm	lm	ll	--	lm	lm	ll	--	ll	ll	lm	lm	ll	lm	lm	lm	lm	ll	ll	ll	ll	lm
un_56719876	<lmxll>	lm	ll	--	--	--	ll	lm	ll	ll	ll	ll	lm	ll	ll	lm	lm	lm	ll	lm	ll	ll	ll	ll	ll	lm	ll	lm	lm	ll	--	lm	lm	ll	--	ll	ll	lm	lm	ll	lm	lm	lm	lm	ll	ll	ll	ll	lm
un_19840560	<hkxhk>	hk	--	hk	hk	hk	kk	hh	hk	hk	hk	hk	hk	hk	hk	--	hk	hk	hh	hk	--	hk	--	--	kk	hh	kk	--	hk	hk	hk	hh	hh	hk	hk	kk	kk	hh	hh	kk	hh	hh	hh	hk	hk	--	hk	hk	hh
un_19840603	<hkxhk>	hk	--	hk	hk	hk	kk	hh	hk	hk	hk	hk	hk	hk	hk	--	hk	hk	hh	hk	--	hk	--	--	kk	hh	kk	--	hk	hk	hk	hh	hh	hk	hk	kk	kk	hh	hh	kk	hh	hh	hh	hk	hk	--	hk	hk	hh
un_19840552	<hkxhk>	hk	--	hk	hk	hk	kk	hh	hk	hk	hk	hk	hk	hk	hk	--	hk	hk	hh	hk	--	hk	--	--	kk	hh	kk	--	hk	hk	hk	hh	hh	hk	hk	kk	kk	hh	hh	kk	hh	hh	hh	hk	hk	--	hk	hk	hh
un_59277430	<nnxnp>	nn	np	nn	nn	nn	nn	np	np	--	nn	--	--	np	--	np	--	nn	np	nn	--	--	np	--	nn	np	nn	nn	nn	np	np	np	np	np	nn	nn	nn	--	np	nn	np	np	np	--	--	np	np	--	np
un_22363914	<hkxhk>	hk	hk	hk	hk	hk	hh	kk	hk	hk	hk	hk	hk	hk	hk	kk	hk	hk	--	hk	--	hk	hk	hk	hh	kk	hh	hk	hk	hk	--	kk	kk	hk	hk	hh	hh	hk	kk	hh	kk	kk	kk	hk	hk	hk	hk	hk	hk
un_19655529	<hkxhk>	hk	hk	hk	hk	hk	hh	kk	hk	--	hk	hk	hk	hk	hk	kk	hk	hk	kk	hk	hh	hk	--	hk	hh	kk	hh	hk	hk	hk	--	kk	kk	hk	hk	hh	hh	hk	kk	hh	kk	kk	hk	hk	hk	hk	hk	hk	--
un_53155247	<hkxhk>	hk	hk	hk	hk	hk	hh	kk	hk	--	hk	hk	--	hk	hk	kk	hk	hk	kk	hk	hh	--	hk	hk	hh	kk	hk	hk	--	hk	--	kk	kk	hk	hk	hh	hh	hk	kk	hh	kk	kk	hk	hk	hk	hk	--	hk	hk
un_51776772	<nnxnp>	nn	np	nn	nn	nn	nn	np	np	np	nn	np	nn	np	np	np	nn	nn	np	nn	nn	np	np	np	nn	np	nn	nn	nn	np	np	np	np	np	nn	nn	nn	nn	np	nn	np	np	np	nn	nn	np	np	np	np
un_45868434	<nnxnp>	nn	np	nn	nn	nn	nn	np	np	np	nn	np	nn	np	np	np	nn	nn	np	nn	nn	np	np	np	nn	np	nn	nn	nn	np	np	np	np	np	nn	nn	nn	nn	np	nn	np	np	np	nn	nn	np	np	np	np
un_45063809	<nnxnp>	nn	np	nn	nn	nn	nn	np	np	np	nn	np	nn	np	np	np	nn	nn	np	nn	nn	np	np	np	nn	np	nn	nn	nn	np	np	np	np	nn	nn	nn	nn	nn	np	nn	np	np	np	nn	np	np	np	nn	np
un_45063739	<nnxnp>	nn	np	nn	nn	nn	nn	np	np	np	nn	np	nn	np	np	np	nn	nn	np	nn	nn	np	np	np	nn	np	nn	nn	nn	np	np	np	np	nn	nn	nn	nn	nn	np	nn	np	np	np	nn	np	np	np	nn	np
un_15798767	<lmxll>	lm	ll	lm	lm	lm	ll	lm	ll	--	--	ll	lm	ll	ll	lm	lm	lm	lm	lm	ll	ll	ll	ll	ll	lm	lm	lm	lm	ll	--	lm	lm	ll	lm	ll	ll	lm	lm	ll	lm	lm	ll	lm	ll	ll	ll	ll	ll
un_54116587	<nnxnp>	nn	np	nn	nn	nn	nn	np	np	np	nn	np	nn	np	np	np	nn	nn	np	nn	nn	np	np	np	nn	np	nn	nn	nn	np	np	np	np	np	nn	nn	nn	nn	np	nn	np	np	np	nn	np	np	np	np	np
un_39617499	<nnxnp>	nn	np	nn	nn	nn	nn	np	nn	np	nn	np	nn	np	np	np	nn	nn	np	nn	nn	np	np	np	nn	np	nn	nn	nn	np	np	np	np	np	nn	nn	nn	nn	np	nn	np	np	np	nn	nn	np	np	np	np
un_39617557	<nnxnp>	nn	np	nn	nn	nn	nn	np	nn	np	nn	np	nn	np	np	np	nn	nn	np	nn	nn	np	np	np	nn	np	nn	nn	nn	np	np	np	np	np	nn	nn	nn	nn	np	nn	np	np	np	nn	nn	np	np	np	np
un_39636084	<hkxhk>	hk	hk	hk	hk	hk	hh	kk	hk	hk	hk	hk	hk	hk	hk	kk	hk	hk	kk	hk	hh	hk	hk	hk	hh	kk	hk	hk	hk	hk	hk	kk	kk	hk	hk	hh	hh	hk	kk	hh	kk	kk	hk	hk	hk	hk	hk	hk	hk
un_18709526	<hkxhk>	hk	hk	hk	hk	hk	hh	kk	hk	hk	hk	hk	hk	hk	hk	kk	hk	hk	kk	hk	hh	hk	hk	hk	hh	kk	hk	hk	hk	hk	hk	kk	kk	hk	hk	hh	hh	hk	kk	hh	kk	kk	hk	hk	hk	hk	hk	hk	hk
un_58131265	<lmxll>	lm	ll	lm	lm	lm	ll	lm	ll	ll	--	ll	lm	ll	ll	lm	lm	lm	lm	lm	ll	ll	ll	ll	ll	lm	lm	lm	lm	ll	ll	lm	lm	ll	lm	ll	ll	lm	lm	ll	lm	lm	ll	lm	ll	ll	ll	ll	ll
un_55528462	<nnxnp>	nn	np	nn	nn	nn	nn	np	np	np	nn	np	nn	np	np	np	nn	nn	np	nn	nn	np	np	np	nn	np	nn	nn	nn	np	np	np	np	np	nn	nn	nn	nn	np	nn	np	np	np	nn	nn	np	np	np	np
un_21076100	<lmxll>	lm	ll	lm	lm	lm	ll	lm	ll	ll	lm	ll	lm	ll	ll	lm	lm	lm	lm	lm	ll	ll	ll	ll	ll	lm	lm	lm	lm	ll	ll	lm	lm	ll	lm	ll	ll	lm	lm	ll	lm	lm	ll	lm	ll	ll	ll	ll	ll
un_21076064	<lmxll>	lm	ll	lm	lm	lm	ll	lm	ll	ll	lm	ll	lm	ll	ll	lm	lm	lm	lm	lm	ll	ll	ll	ll	ll	lm	lm	lm	lm	ll	ll	lm	lm	ll	lm	ll	ll	lm	lm	ll	lm	lm	ll	lm	ll	ll	ll	ll	ll
un_37707083	<nnxnp>	nn	np	nn	nn	nn	nn	np	np	--	nn	np	nn	np	np	np	nn	nn	np	nn	nn	np	np	np	nn	np	--	nn	nn	np	np	np	np	np	--	nn	nn	nn	np	nn	np	np	np	nn	--	np	np	np	np
un_35859565	<lmxll>	lm	ll	lm	lm	lm	ll	lm	ll	ll	lm	ll	lm	ll	ll	lm	lm	lm	lm	lm	ll	ll	ll	ll	ll	lm	lm	lm	lm	ll	ll	lm	lm	ll	lm	ll	ll	lm	lm	ll	lm	lm	ll	lm	ll	ll	ll	ll	ll
un_19496258	<hkxhk>	hk	hk	hk	hk	hk	kk	hh	hk	--	hk	hk	hk	hk	hk	hh	hk	hk	--	hk	kk	hk	hk	hk	kk	hh	hk	hk	hk	hk	hk	hh	--	hk	hk	kk	kk	hk	hh	kk	hh	hh	hk	hk	hk	hk	hk	hk	hk
un_58592705	<lmxll>	lm	ll	lm	lm	lm	ll	lm	ll	ll	lm	ll	lm	ll	ll	lm	lm	lm	--	--	ll	ll	ll	ll	ll	lm	lm	lm	lm	ll	ll	lm	lm	ll	lm	ll	ll	lm	lm	ll	lm	lm	ll	lm	ll	ll	ll	ll	ll
un_59540621	<lmxll>	lm	ll	lm	lm	lm	ll	lm	ll	ll	lm	ll	lm	ll	ll	lm	lm	lm	lm	ll	ll	ll	ll	ll	ll	lm	lm	lm	ll	ll	ll	lm	lm	ll	lm	ll	ll	lm	lm	ll	lm	lm	ll	lm	ll	ll	ll	ll	ll
un_51776762	<lmxll>	lm	ll	lm	lm	lm	ll	lm	ll	ll	lm	ll	lm	ll	ll	lm	lm	lm	ll	ll	ll	ll	ll	ll	ll	lm	lm	lm	ll	ll	ll	lm	lm	ll	lm	ll	ll	lm	lm	ll	lm	lm	ll	lm	ll	ll	ll	ll	ll
un_17879713	<nnxnp>	nn	np	nn	--	nn	--	np	--	--	nn	np	nn	np	np	np	nn	nn	np	nn	nn	np	--	np	nn	np	--	nn	--	np	np	np	--	--	--	nn	nn	--	np	nn	np	np	np	nn	--	np	np	np	np
un_16623964	<lmxll>	lm	ll	lm	lm	lm	ll	lm	ll	ll	lm	ll	lm	ll	ll	lm	lm	lm	ll	ll	ll	ll	ll	ll	ll	lm	lm	lm	--	ll	ll	lm	lm	ll	lm	ll	ll	lm	lm	ll	lm	lm	ll	lm	lm	ll	ll	ll	ll
un_55528430	<lmxll>	lm	ll	lm	lm	lm	ll	lm	ll	ll	lm	ll	lm	ll	ll	lm	lm	lm	lm	ll	ll	ll	ll	ll	ll	lm	lm	lm	ll	ll	ll	lm	lm	ll	lm	ll	ll	lm	lm	ll	lm	lm	ll	lm	lm	ll	ll	ll	ll
un_10483910	<lmxll>	lm	ll	lm	lm	lm	ll	lm	ll	ll	lm	ll	lm	ll	ll	lm	lm	lm	lm	ll	ll	ll	ll	ll	ll	lm	lm	lm	ll	ll	ll	lm	lm	--	lm	ll	ll	lm	lm	ll	lm	lm	ll	lm	lm	ll	ll	ll	ll
un_18750945	<hkxhk>	--	hk	hk	--	hk	--	hh	hk	kk	hk	hk	hk	hk	--	hh	hk	hk	hh	kk	kk	--	--	--	kk	hh	hk	hk	--	hk	--	hh	--	--	hk	kk	kk	--	hh	kk	hh	hh	hk	hk	--	hk	hk	hk	hk
un_23312272	<nnxnp>	nn	np	nn	nn	np	nn	--	--	np	--	np	np	np	np	--	np	nn	--	nn	nn	np	np	np	nn	np	np	nn	nn	np	np	np	--	np	np	nn	nn	np	--	nn	np	np	np	--	--	np	np	np	np
un_57443679	<hkxhk>	hk	hk	hk	hk	hk	kk	hh	hk	hk	hk	hk	hk	hk	hk	hh	hk	hk	hh	kk	kk	hk	--	hk	kk	hh	hk	hk	kk	hk	hk	hh	hh	hk	hk	kk	kk	--	hh	kk	hh	hh	hk	hk	--	hk	hk	hk	hk
un_65337785	<lmxll>	--	ll	lm	lm	lm	ll	lm	ll	--	lm	--	lm	ll	--	lm	lm	lm	lm	ll	ll	--	ll	--	ll	lm	lm	lm	ll	ll	--	lm	lm	--	--	ll	ll	--	lm	ll	lm	lm	ll	lm	--	ll	ll	--	ll
un_13691309	<nnxnp>	nn	np	nn	nn	nn	nn	np	np	--	nn	np	nn	np	np	np	nn	nn	np	nn	nn	nn	np	np	nn	np	nn	nn	nn	np	--	np	np	np	nn	nn	nn	nn	np	nn	np	np	np	nn	--	np	np	np	np
un_15949257	<nnxnp>	nn	np	nn	nn	nn	nn	np	np	np	nn	np	nn	np	np	np	nn	nn	np	nn	nn	--	np	np	nn	np	nn	nn	nn	np	--	np	np	np	nn	nn	nn	nn	np	nn	np	np	np	nn	--	np	np	np	np
un_15949135	<nnxnp>	nn	np	nn	nn	nn	nn	np	np	np	nn	np	nn	np	np	np	nn	nn	np	nn	nn	--	np	np	nn	np	nn	nn	nn	np	--	np	np	np	nn	nn	nn	nn	np	nn	np	np	np	nn	--	np	np	np	np
un_10548970	<hkxhk>	hk	hk	hk	hk	hk	kk	hh	hk	--	hk	hk	hk	hk	hk	hh	hk	hk	hh	kk	kk	hk	hk	hk	kk	hh	hk	hk	kk	hk	--	hh	hh	hk	hk	kk	kk	hk	hh	hk	hh	hk	hk	hk	hk	hk	hk	hk	hk
un_27986259	<nnxnp>	nn	np	nn	nn	nn	nn	np	np	np	nn	np	--	np	np	np	--	nn	np	nn	nn	np	np	np	nn	np	nn	nn	nn	np	np	np	np	np	nn	nn	nn	--	np	--	np	np	np	nn	np	np	np	np	np
un_8651164	<hkxhk>	hk	hk	hk	hk	hk	kk	hh	hk	--	hk	hk	hk	hk	hk	hh	hk	hk	hh	kk	kk	hk	hk	hk	hk	hh	hk	hk	kk	hk	--	hh	hh	hk	hk	kk	kk	--	hh	hk	hh	hk	hk	hk	hk	hk	hk	hk	hk
un_58579327	<hkxhk>	hk	hk	hk	hk	--	kk	hh	hk	hk	--	hk	hk	hk	hk	hh	hk	hk	hh	kk	kk	hk	--	hk	hk	hh	hk	hk	kk	hk	hk	hh	hh	hk	hk	kk	kk	hk	hh	hk	hh	hk	hk	hk	hk	hk	hk	hh	hk
un_43960423	<hkxhk>	hk	hk	hk	hk	hk	kk	hh	hk	hk	hk	hk	hk	hk	hk	hh	hk	hk	hh	kk	kk	hk	hk	hk	hk	hh	hk	hk	kk	hk	hk	hh	hh	hk	hk	kk	kk	hk	hh	hk	hh	hk	hk	hk	hk	hk	hk	hh	hk
un_40368024	<hkxhk>	hk	hk	hk	hk	--	kk	hh	--	hk	--	hk	hk	hh	hk	hh	hk	hk	hh	kk	kk	hk	hk	hk	hk	hk	hk	hk	kk	hk	hk	hh	hh	hk	hk	kk	kk	hk	hh	hk	hh	hk	hk	--	hk	hk	hk	hh	hk
un_39617522	<lmxll>	lm	ll	lm	ll	--	ll	lm	ll	ll	lm	ll	lm	lm	ll	lm	lm	lm	lm	ll	ll	ll	ll	ll	lm	ll	lm	lm	ll	ll	ll	lm	lm	ll	lm	ll	ll	lm	lm	lm	lm	ll	ll	lm	lm	ll	ll	lm	ll
un_51624921	<lmxll>	lm	ll	lm	ll	--	ll	lm	ll	ll	lm	ll	lm	lm	ll	lm	lm	lm	lm	ll	ll	ll	ll	ll	lm	ll	lm	lm	ll	ll	ll	lm	lm	ll	lm	ll	ll	lm	lm	lm	lm	ll	ll	lm	lm	ll	ll	lm	ll
un_17825724	<lmxll>	lm	ll	lm	ll	--	ll	lm	ll	ll	lm	ll	ll	lm	lm	lm	lm	lm	lm	ll	ll	ll	ll	ll	lm	ll	lm	lm	ll	ll	ll	lm	lm	ll	lm	ll	ll	lm	lm	lm	lm	ll	ll	lm	lm	ll	ll	lm	ll
un_21795203	<lmxll>	lm	ll	lm	ll	lm	ll	lm	ll	ll	lm	ll	ll	lm	lm	lm	lm	lm	lm	ll	ll	ll	ll	ll	lm	ll	lm	lm	ll	lm	--	lm	lm	ll	lm	ll	ll	ll	lm	lm	lm	ll	ll	lm	lm	ll	ll	lm	ll
un_40293831	<lmxll>	lm	ll	lm	--	lm	ll	lm	ll	--	--	ll	--	lm	lm	--	lm	lm	lm	ll	ll	ll	--	ll	lm	ll	lm	lm	--	lm	--	lm	lm	ll	lm	ll	ll	ll	lm	lm	lm	ll	--	lm	lm	ll	--	lm	ll
un_13687681	<lmxll>	lm	ll	lm	ll	lm	ll	lm	ll	ll	lm	ll	ll	lm	lm	lm	lm	lm	lm	ll	ll	ll	ll	ll	lm	ll	lm	--	ll	lm	ll	lm	lm	ll	lm	ll	ll	ll	--	lm	lm	ll	ll	lm	lm	ll	ll	lm	ll
un_57724979	<lmxll>	lm	ll	lm	ll	lm	ll	lm	ll	ll	lm	ll	--	lm	lm	lm	lm	lm	lm	ll	ll	ll	ll	ll	lm	ll	lm	lm	ll	ll	--	lm	lm	ll	lm	ll	ll	ll	lm	lm	lm	ll	ll	lm	lm	ll	ll	lm	ll
un_18712356	<lmxll>	lm	ll	lm	ll	lm	ll	lm	ll	ll	lm	ll	ll	lm	lm	lm	lm	lm	lm	ll	ll	ll	ll	ll	lm	ll	lm	--	ll	--	lm	lm	lm	ll	lm	ll	ll	--	ll	lm	lm	ll	ll	lm	lm	ll	ll	lm	ll
un_11956957	<lmxll>	lm	ll	lm	ll	lm	ll	lm	ll	ll	lm	ll	ll	lm	lm	lm	lm	lm	lm	ll	ll	ll	ll	ll	lm	ll	lm	ll	ll	lm	lm	lm	lm	ll	lm	ll	ll	ll	ll	lm	lm	ll	ll	lm	lm	ll	ll	lm	ll
un_13884554	<lmxll>	lm	ll	lm	ll	lm	ll	lm	ll	ll	lm	ll	ll	lm	lm	lm	lm	lm	lm	ll	ll	ll	ll	ll	lm	ll	lm	ll	ll	lm	lm	lm	lm	ll	lm	ll	ll	ll	ll	lm	lm	ll	ll	lm	lm	ll	ll	lm	ll
un_13515369	<lmxll>	lm	ll	lm	ll	lm	ll	lm	ll	ll	lm	ll	ll	lm	lm	lm	lm	lm	lm	ll	ll	ll	ll	ll	lm	ll	lm	ll	ll	lm	lm	lm	lm	ll	lm	ll	ll	ll	ll	lm	lm	ll	ll	lm	lm	ll	ll	lm	ll
un_50651781	<lmxll>	lm	ll	lm	ll	lm	lm	lm	ll	ll	lm	ll	ll	lm	lm	lm	lm	--	lm	ll	ll	ll	ll	ll	lm	ll	lm	ll	ll	lm	lm	lm	lm	ll	lm	ll	ll	ll	ll	lm	lm	ll	ll	lm	lm	ll	ll	lm	ll
un_50651804	<lmxll>	lm	ll	lm	ll	lm	lm	lm	ll	ll	lm	ll	ll	lm	lm	lm	lm	--	lm	ll	ll	ll	ll	ll	lm	ll	lm	ll	ll	lm	lm	lm	lm	ll	lm	ll	ll	ll	ll	lm	lm	ll	ll	lm	lm	ll	ll	lm	ll
un_6769503	<lmxll>	lm	ll	lm	ll	lm	--	lm	ll	ll	lm	ll	ll	lm	lm	lm	lm	ll	lm	ll	ll	ll	ll	ll	lm	ll	lm	ll	ll	lm	lm	lm	lm	ll	ll	ll	ll	ll	ll	lm	lm	ll	ll	lm	lm	ll	ll	lm	ll
un_6769501	<lmxll>	lm	ll	lm	ll	lm	--	lm	ll	ll	lm	ll	ll	lm	lm	lm	lm	ll	lm	ll	ll	ll	ll	ll	lm	ll	lm	ll	ll	lm	lm	lm	lm	ll	ll	ll	ll	ll	ll	lm	lm	ll	ll	lm	lm	ll	ll	lm	ll
un_6769496	<lmxll>	lm	ll	lm	ll	lm	--	lm	ll	ll	lm	ll	ll	lm	lm	lm	lm	ll	lm	ll	ll	ll	ll	ll	lm	ll	lm	ll	ll	lm	lm	lm	lm	ll	ll	ll	ll	ll	ll	lm	lm	ll	ll	lm	lm	ll	ll	lm	ll
un_39646387	<lmxll>	lm	ll	lm	ll	lm	lm	lm	ll	ll	lm	ll	ll	lm	lm	lm	lm	ll	lm	ll	ll	ll	ll	ll	lm	ll	lm	ll	ll	lm	lm	lm	lm	ll	lm	ll	ll	ll	ll	lm	lm	ll	ll	lm	lm	ll	ll	lm	ll
un_53799905	<lmxll>	lm	ll	lm	ll	lm	lm	lm	ll	ll	lm	ll	ll	lm	lm	lm	lm	ll	lm	ll	ll	ll	ll	ll	lm	ll	lm	ll	ll	lm	lm	lm	lm	ll	lm	ll	ll	ll	ll	lm	lm	ll	ll	lm	lm	ll	ll	lm	ll
un_20965277	<lmxll>	lm	ll	lm	ll	lm	lm	lm	ll	ll	lm	ll	ll	lm	lm	lm	lm	ll	lm	ll	ll	ll	ll	ll	lm	ll	lm	ll	ll	lm	lm	lm	lm	ll	--	ll	ll	ll	ll	lm	lm	ll	ll	lm	lm	ll	ll	lm	ll
un_20965191	<lmxll>	lm	ll	lm	ll	lm	lm	lm	ll	ll	lm	ll	ll	lm	lm	lm	lm	ll	lm	ll	ll	ll	ll	ll	lm	ll	lm	ll	ll	lm	lm	lm	lm	ll	--	ll	ll	ll	ll	lm	lm	ll	ll	lm	lm	ll	ll	lm	ll
un_14877312	<lmxll>	lm	ll	lm	ll	lm	lm	lm	ll	ll	lm	ll	ll	lm	lm	lm	lm	ll	lm	ll	ll	ll	ll	ll	lm	ll	lm	ll	ll	lm	lm	lm	lm	ll	lm	ll	ll	ll	ll	lm	lm	ll	ll	lm	lm	ll	ll	lm	ll
un_22798668	<lmxll>	lm	ll	lm	ll	lm	lm	lm	ll	ll	lm	ll	ll	lm	lm	lm	lm	ll	lm	ll	ll	ll	ll	ll	lm	ll	lm	ll	ll	lm	lm	lm	lm	ll	lm	ll	ll	ll	ll	lm	lm	ll	ll	lm	lm	ll	ll	lm	ll
un_40586073	<lmxll>	lm	ll	lm	ll	lm	lm	lm	ll	ll	lm	ll	ll	lm	lm	lm	lm	ll	lm	ll	ll	ll	ll	ll	lm	ll	lm	ll	ll	lm	lm	lm	lm	ll	lm	ll	ll	ll	ll	lm	lm	ll	ll	lm	lm	ll	ll	lm	ll
un_54198399	<lmxll>	lm	ll	lm	ll	lm	lm	lm	ll	ll	lm	ll	ll	lm	lm	lm	lm	ll	lm	ll	ll	ll	ll	ll	lm	ll	lm	ll	ll	lm	lm	lm	lm	ll	lm	ll	ll	ll	ll	lm	lm	ll	ll	lm	lm	ll	ll	lm	ll
un_19432505	<lmxll>	lm	ll	lm	ll	lm	lm	lm	ll	ll	lm	ll	ll	lm	lm	lm	lm	ll	lm	ll	ll	ll	ll	ll	lm	ll	lm	ll	ll	lm	lm	lm	lm	ll	lm	ll	ll	ll	ll	lm	lm	ll	ll	lm	lm	ll	ll	lm	ll
un_19759111	<lmxll>	lm	ll	lm	ll	lm	lm	lm	ll	lm	lm	ll	ll	lm	lm	lm	lm	ll	lm	ll	ll	ll	ll	ll	lm	ll	lm	ll	ll	lm	lm	lm	lm	ll	lm	ll	ll	ll	ll	lm	lm	ll	--	lm	lm	ll	ll	lm	ll
un_22953250	<lmxll>	lm	ll	lm	ll	lm	lm	lm	ll	--	lm	ll	ll	lm	lm	lm	lm	ll	lm	ll	--	ll	ll	ll	lm	ll	lm	ll	ll	lm	lm	lm	lm	ll	lm	ll	ll	ll	ll	lm	lm	ll	ll	lm	lm	ll	ll	lm	ll
un_30051697	<lmxll>	lm	ll	ll	ll	lm	lm	lm	ll	lm	lm	ll	ll	lm	lm	lm	lm	ll	lm	ll	ll	ll	ll	ll	lm	ll	lm	ll	ll	lm	lm	lm	lm	ll	lm	ll	ll	ll	ll	lm	lm	ll	ll	lm	lm	ll	ll	lm	ll
un_58372420	<lmxll>	lm	ll	ll	ll	lm	lm	lm	ll	lm	lm	ll	ll	lm	lm	ll	lm	ll	lm	ll	ll	ll	ll	ll	lm	ll	lm	ll	ll	lm	lm	lm	lm	ll	lm	ll	ll	ll	ll	lm	lm	ll	--	lm	lm	ll	ll	lm	ll
un_34620162	<lmxll>	lm	ll	ll	ll	lm	lm	lm	ll	lm	lm	ll	ll	lm	lm	ll	lm	ll	lm	ll	ll	ll	ll	ll	lm	ll	lm	ll	ll	lm	lm	lm	lm	ll	lm	ll	ll	ll	ll	lm	lm	ll	lm	lm	lm	ll	ll	lm	ll
un_30154244	<lmxll>	lm	ll	ll	ll	lm	lm	lm	ll	lm	lm	ll	ll	lm	lm	ll	lm	ll	lm	ll	lm	ll	ll	ll	lm	ll	lm	ll	ll	lm	lm	lm	lm	ll	lm	ll	ll	ll	ll	lm	lm	ll	lm	lm	lm	ll	ll	lm	ll
un_30154311	<lmxll>	lm	ll	ll	ll	lm	lm	lm	ll	lm	lm	ll	ll	lm	lm	ll	lm	ll	lm	ll	lm	ll	ll	ll	lm	ll	lm	ll	ll	lm	lm	lm	lm	ll	lm	ll	ll	ll	ll	lm	lm	ll	lm	lm	lm	ll	ll	lm	ll
un_46213091	<lmxll>	lm	ll	ll	ll	lm	lm	lm	ll	lm	lm	ll	ll	lm	lm	--	lm	ll	lm	ll	lm	ll	ll	ll	lm	ll	lm	ll	ll	lm	lm	lm	lm	ll	lm	ll	ll	ll	ll	lm	lm	ll	lm	lm	lm	ll	ll	lm	ll
un_23469156	<lmxll>	lm	ll	ll	ll	lm	lm	lm	ll	lm	ll	ll	ll	lm	lm	ll	lm	ll	lm	ll	lm	ll	ll	ll	lm	ll	lm	ll	ll	lm	lm	lm	lm	ll	lm	ll	ll	ll	ll	lm	lm	ll	lm	lm	lm	ll	ll	lm	ll
un_29123952	<lmxll>	lm	ll	ll	ll	lm	lm	lm	ll	lm	ll	ll	ll	lm	lm	ll	lm	ll	lm	ll	lm	ll	ll	ll	lm	ll	lm	ll	ll	lm	lm	lm	lm	ll	lm	ll	ll	ll	ll	lm	lm	ll	lm	lm	lm	ll	ll	lm	ll
un_30777738	<lmxll>	lm	ll	ll	ll	lm	lm	lm	ll	lm	ll	ll	ll	lm	lm	ll	lm	ll	lm	ll	lm	ll	ll	ll	lm	ll	lm	ll	ll	lm	lm	lm	lm	ll	lm	ll	ll	ll	ll	lm	lm	ll	lm	lm	lm	ll	ll	lm	ll
un_16802246	<lmxll>	lm	ll	ll	ll	lm	lm	lm	ll	lm	ll	ll	ll	lm	lm	ll	lm	ll	lm	ll	lm	ll	ll	ll	lm	ll	lm	ll	ll	lm	lm	lm	lm	ll	lm	ll	ll	ll	ll	lm	ll	ll	lm	lm	lm	ll	ll	lm	ll
un_49738686	<lmxll>	lm	ll	ll	ll	lm	lm	lm	ll	lm	ll	ll	ll	lm	lm	ll	lm	ll	lm	ll	lm	ll	ll	ll	lm	ll	lm	ll	ll	lm	lm	lm	lm	ll	lm	ll	ll	ll	ll	lm	ll	ll	lm	lm	lm	ll	ll	lm	ll
un_39708842	<lmxll>	lm	ll	ll	ll	lm	lm	lm	ll	lm	ll	ll	ll	lm	lm	ll	lm	ll	lm	ll	lm	ll	ll	ll	lm	ll	lm	ll	ll	lm	lm	lm	lm	ll	lm	ll	ll	ll	ll	lm	ll	ll	lm	lm	lm	ll	ll	lm	ll
un_24208701	<lmxll>	lm	ll	ll	ll	lm	lm	lm	ll	lm	ll	ll	ll	lm	lm	ll	lm	ll	lm	ll	lm	ll	ll	ll	lm	ll	lm	ll	ll	lm	lm	lm	lm	ll	lm	ll	ll	ll	ll	lm	ll	ll	lm	lm	lm	ll	ll	lm	ll
un_52047377	<lmxll>	lm	ll	ll	ll	lm	lm	lm	ll	lm	ll	ll	ll	lm	lm	ll	lm	ll	lm	ll	lm	ll	ll	ll	lm	ll	lm	ll	ll	lm	lm	lm	lm	ll	lm	ll	ll	ll	ll	lm	ll	ll	lm	lm	lm	ll	ll	lm	ll
un_22161487	<lmxll>	lm	ll	ll	ll	lm	lm	lm	ll	lm	ll	ll	ll	lm	lm	ll	lm	ll	lm	ll	lm	ll	ll	ll	lm	ll	lm	ll	ll	lm	lm	lm	lm	ll	lm	ll	ll	ll	ll	lm	ll	ll	lm	lm	lm	ll	ll	lm	ll
un_47812525	<lmxll>	lm	ll	ll	ll	lm	lm	lm	ll	lm	ll	ll	ll	lm	lm	ll	lm	ll	lm	ll	lm	ll	ll	ll	lm	ll	lm	ll	ll	lm	lm	lm	lm	ll	lm	ll	ll	ll	ll	lm	ll	ll	lm	lm	--	ll	ll	lm	ll
un_40822697	<lmxll>	lm	ll	ll	ll	lm	lm	lm	ll	lm	ll	ll	ll	lm	lm	ll	lm	ll	lm	ll	lm	ll	ll	ll	lm	ll	lm	ll	ll	lm	lm	lm	lm	ll	lm	ll	ll	ll	ll	--	ll	ll	lm	lm	lm	ll	ll	lm	ll
un_58492393	<lmxll>	lm	ll	ll	ll	lm	lm	lm	ll	lm	ll	ll	ll	lm	--	ll	lm	ll	lm	ll	lm	ll	ll	ll	lm	ll	lm	ll	ll	lm	lm	lm	lm	ll	lm	ll	ll	ll	ll	ll	ll	ll	lm	lm	--	ll	ll	--	ll
un_59794979	<lmxll>	lm	ll	ll	ll	lm	lm	lm	ll	lm	ll	ll	ll	lm	ll	ll	lm	ll	lm	ll	lm	ll	ll	ll	lm	ll	lm	ll	ll	lm	lm	lm	lm	ll	lm	ll	ll	ll	ll	ll	ll	ll	lm	lm	ll	ll	ll	ll	ll
un_59794978	<lmxll>	lm	ll	ll	ll	lm	lm	lm	ll	lm	ll	ll	ll	lm	ll	ll	lm	ll	lm	ll	lm	ll	ll	ll	lm	ll	lm	ll	ll	lm	lm	lm	lm	ll	lm	ll	ll	ll	ll	ll	ll	ll	lm	lm	ll	ll	ll	ll	ll
un_19457944	<lmxll>	lm	ll	ll	ll	lm	lm	lm	ll	lm	ll	ll	ll	lm	--	ll	lm	ll	lm	ll	lm	ll	ll	ll	lm	ll	lm	ll	ll	lm	lm	lm	lm	ll	lm	ll	ll	ll	ll	ll	ll	ll	lm	lm	ll	ll	ll	--	ll
un_32432990	<lmxll>	lm	ll	ll	ll	lm	lm	lm	ll	lm	ll	ll	ll	lm	lm	ll	lm	ll	lm	ll	lm	ll	ll	ll	lm	ll	lm	ll	ll	lm	lm	lm	lm	ll	lm	ll	ll	ll	ll	ll	ll	ll	lm	lm	lm	ll	ll	lm	ll
un_32433025	<lmxll>	lm	ll	ll	ll	lm	lm	lm	ll	lm	ll	ll	ll	lm	lm	ll	lm	ll	lm	ll	lm	ll	ll	ll	lm	ll	lm	ll	ll	lm	lm	lm	lm	ll	lm	ll	ll	ll	ll	ll	ll	ll	lm	lm	lm	ll	ll	lm	ll
un_16163237	<lmxll>	lm	ll	ll	ll	lm	lm	lm	ll	lm	ll	ll	ll	lm	lm	ll	lm	ll	lm	ll	lm	ll	ll	ll	lm	ll	lm	ll	ll	lm	lm	lm	lm	ll	lm	ll	ll	ll	ll	ll	ll	ll	lm	lm	lm	ll	ll	lm	ll
un_19127432	<lmxll>	lm	ll	ll	ll	lm	lm	lm	ll	lm	ll	ll	ll	lm	lm	ll	lm	ll	lm	ll	lm	ll	ll	ll	lm	ll	lm	ll	ll	lm	lm	lm	lm	ll	lm	ll	ll	ll	ll	ll	ll	ll	lm	lm	lm	ll	ll	lm	ll
un_12653292	<lmxll>	lm	ll	ll	ll	lm	lm	lm	ll	lm	ll	ll	ll	lm	lm	ll	lm	ll	lm	ll	lm	ll	ll	ll	lm	ll	lm	ll	ll	lm	lm	lm	lm	ll	lm	ll	ll	ll	ll	ll	ll	ll	lm	lm	lm	ll	ll	lm	ll
un_12653336	<lmxll>	lm	ll	ll	ll	lm	lm	lm	ll	lm	ll	ll	ll	lm	lm	ll	lm	ll	lm	ll	lm	ll	ll	ll	lm	ll	lm	ll	ll	lm	lm	lm	lm	ll	lm	ll	ll	ll	ll	ll	ll	ll	lm	lm	lm	ll	ll	lm	ll
un_33768036	<lmxll>	lm	ll	ll	ll	lm	lm	lm	ll	lm	ll	ll	ll	lm	lm	ll	ll	ll	lm	ll	lm	ll	ll	ll	lm	ll	lm	ll	ll	lm	lm	lm	lm	ll	lm	ll	ll	ll	ll	ll	ll	ll	lm	lm	lm	lm	ll	lm	ll
un_47267177	<lmxll>	lm	ll	ll	ll	lm	lm	lm	ll	lm	ll	ll	ll	lm	lm	ll	ll	ll	lm	ll	lm	ll	ll	ll	lm	ll	lm	ll	ll	lm	lm	lm	lm	ll	lm	ll	ll	ll	ll	ll	ll	ll	lm	lm	lm	lm	ll	lm	ll
un_47410516	<lmxll>	lm	ll	ll	ll	lm	lm	lm	ll	lm	ll	ll	ll	lm	lm	ll	ll	ll	lm	ll	lm	ll	ll	ll	lm	ll	lm	ll	ll	lm	lm	--	lm	ll	lm	ll	ll	ll	ll	ll	ll	ll	lm	lm	lm	lm	ll	lm	ll
un_68948782	<lmxll>	lm	ll	ll	ll	lm	lm	lm	ll	lm	ll	ll	ll	lm	lm	ll	ll	--	lm	ll	lm	ll	ll	ll	lm	ll	lm	ll	ll	lm	lm	lm	lm	ll	lm	ll	ll	ll	ll	ll	ll	ll	lm	lm	lm	--	ll	lm	ll
un_71946221	<lmxll>	lm	ll	ll	ll	lm	lm	lm	ll	lm	ll	ll	ll	lm	lm	ll	ll	ll	lm	ll	lm	ll	ll	ll	lm	ll	lm	ll	ll	lm	lm	lm	lm	ll	lm	ll	ll	ll	ll	ll	ll	ll	lm	lm	lm	lm	ll	lm	ll
un_59010300	<lmxll>	lm	ll	ll	ll	lm	lm	lm	ll	lm	ll	ll	ll	lm	lm	ll	ll	lm	lm	ll	lm	ll	ll	ll	lm	ll	lm	ll	ll	lm	lm	lm	lm	ll	lm	ll	ll	ll	ll	ll	ll	ll	lm	lm	lm	lm	ll	lm	ll
un_19351961	<lmxll>	lm	ll	ll	ll	lm	lm	lm	ll	lm	ll	ll	ll	lm	lm	ll	ll	ll	lm	ll	lm	ll	ll	ll	lm	ll	lm	ll	ll	lm	lm	ll	lm	ll	lm	ll	ll	ll	ll	ll	ll	ll	lm	lm	lm	lm	ll	lm	ll
un_19352054	<lmxll>	lm	ll	ll	ll	lm	lm	lm	ll	lm	ll	ll	ll	lm	lm	ll	ll	ll	lm	ll	lm	ll	ll	ll	lm	ll	lm	ll	ll	lm	lm	ll	lm	ll	lm	ll	ll	--	ll	ll	ll	ll	lm	lm	lm	lm	ll	lm	ll
un_27834872	<lmxll>	lm	ll	ll	ll	lm	lm	lm	--	lm	ll	ll	ll	lm	lm	ll	ll	lm	lm	ll	lm	ll	ll	ll	lm	ll	lm	ll	ll	lm	lm	lm	lm	ll	lm	ll	ll	--	ll	ll	ll	ll	lm	lm	lm	lm	ll	lm	ll
un_40996424	<lmxll>	lm	ll	ll	--	lm	lm	lm	ll	lm	ll	lm	ll	lm	lm	ll	ll	lm	lm	ll	lm	ll	ll	ll	lm	--	lm	ll	ll	lm	lm	lm	lm	ll	lm	ll	ll	--	ll	ll	ll	ll	lm	lm	lm	lm	ll	ll	ll
un_40554680	<lmxll>	lm	ll	ll	lm	lm	lm	lm	ll	lm	ll	lm	ll	lm	lm	ll	ll	lm	lm	ll	lm	ll	ll	ll	lm	ll	lm	ll	ll	lm	lm	lm	lm	ll	lm	ll	ll	ll	ll	ll	ll	ll	lm	lm	lm	lm	ll	ll	ll
un_48566609	<lmxll>	lm	ll	ll	lm	ll	lm	lm	lm	lm	ll	lm	ll	lm	lm	ll	ll	lm	lm	lm	lm	ll	ll	ll	lm	--	lm	ll	ll	lm	lm	lm	lm	ll	--	ll	ll	lm	ll	ll	ll	ll	lm	lm	lm	lm	ll	ll	ll
un_8404407	<lmxll>	lm	ll	ll	lm	ll	lm	lm	lm	lm	ll	lm	ll	lm	lm	ll	ll	lm	lm	lm	ll	ll	ll	ll	lm	lm	lm	ll	ll	lm	lm	lm	lm	ll	ll	ll	ll	lm	ll	ll	ll	ll	lm	lm	lm	lm	ll	ll	ll
un_18996028	<lmxll>	lm	ll	ll	lm	ll	lm	lm	lm	lm	ll	lm	ll	lm	lm	ll	ll	lm	lm	lm	--	ll	ll	ll	lm	lm	lm	ll	ll	lm	lm	lm	lm	ll	ll	ll	ll	lm	ll	ll	ll	ll	lm	lm	lm	lm	ll	ll	ll
un_42342920	<lmxll>	lm	ll	ll	lm	ll	lm	lm	lm	lm	ll	lm	ll	lm	lm	ll	ll	lm	lm	lm	--	ll	ll	ll	lm	lm	lm	ll	ll	lm	lm	lm	lm	ll	--	ll	ll	lm	ll	ll	ll	ll	lm	lm	lm	lm	ll	ll	ll
un_46673355	<lmxll>	lm	ll	ll	lm	ll	lm	lm	lm	lm	ll	lm	ll	lm	lm	ll	ll	lm	lm	lm	ll	ll	ll	ll	lm	lm	lm	ll	ll	lm	lm	lm	lm	ll	ll	ll	ll	lm	ll	ll	ll	ll	lm	lm	lm	lm	ll	ll	ll
un_18180286	<lmxll>	lm	ll	ll	lm	ll	lm	lm	lm	lm	ll	lm	ll	lm	lm	ll	ll	lm	lm	lm	ll	ll	ll	ll	lm	lm	lm	ll	ll	lm	lm	lm	lm	ll	ll	ll	ll	lm	ll	ll	ll	ll	lm	lm	lm	lm	ll	ll	ll
un_16491454	<lmxll>	lm	ll	ll	lm	ll	lm	lm	lm	lm	ll	lm	ll	lm	lm	ll	ll	lm	lm	lm	ll	ll	ll	ll	lm	lm	lm	ll	ll	lm	lm	lm	lm	ll	ll	ll	ll	lm	ll	ll	ll	ll	lm	lm	lm	lm	ll	ll	ll
un_27334085	<lmxll>	ll	lm	lm	ll	lm	ll	ll	ll	ll	lm	ll	lm	ll	ll	lm	lm	ll	ll	ll	lm	lm	lm	lm	ll	ll	ll	lm	lm	ll	ll	ll	ll	lm	lm	lm	lm	ll	lm	lm	lm	lm	ll	ll	ll	ll	lm	lm	lm
un_59848769	<lmxll>	lm	ll	ll	lm	ll	lm	lm	lm	lm	ll	lm	ll	lm	lm	ll	ll	lm	lm	lm	ll	ll	ll	ll	lm	lm	lm	ll	ll	lm	lm	lm	lm	ll	ll	ll	ll	lm	ll	ll	ll	ll	lm	lm	lm	lm	ll	ll	ll
un_18099082	<lmxll>	lm	ll	ll	lm	ll	lm	lm	lm	lm	ll	lm	ll	lm	lm	ll	ll	lm	lm	lm	ll	ll	ll	ll	lm	lm	lm	ll	ll	lm	lm	lm	lm	ll	ll	ll	ll	lm	ll	ll	ll	ll	lm	lm	lm	lm	ll	ll	ll
un_41702311	<nnxnp>	nn	np	nn	nn	np	nn	np	np	--	np	np	np	np	np	np	np	np	nn	nn	np	nn	nn	np	nn	np	np	nn	np	nn	nn	np	np	nn	np	nn	np	np	np	np	np	np	np	nn	nn	np	np	nn	nn
un_40767993	<hkxhk>	kk	hh	kk	kk	hh	kk	hh	hk	--	hk	hh	hh	hk	hh	hh	hh	hh	kk	kk	hh	hk	kk	hh	hk	hh	hh	hk	hh	hk	kk	hk	hh	kk	hh	kk	hh	--	hh	--	hk	hh	hh	hk	hk	hh	hh	kk	kk
un_20998750	<nnxnp>	np	nn	np	np	nn	np	nn	nn	--	nn	nn	nn	nn	nn	nn	nn	nn	np	np	nn	np	np	nn	np	nn	nn	np	nn	np	np	nn	nn	np	nn	np	nn	nn	nn	nn	np	nn	nn	np	np	nn	nn	np	np
un_57019722	<nnxnp>	np	nn	np	np	nn	np	nn	nn	--	nn	nn	nn	nn	nn	nn	nn	nn	np	np	nn	np	np	nn	np	nn	nn	np	nn	np	np	nn	nn	np	nn	np	nn	nn	nn	nn	np	nn	nn	np	np	nn	nn	np	np
un_30761079	<hkxhk>	kk	hh	kk	kk	hh	kk	hh	hk	--	hk	hh	hh	hk	hh	hh	hh	hh	kk	kk	hk	hk	kk	hh	hk	hh	hh	--	hh	hk	kk	hk	hh	kk	hh	kk	hh	hk	hh	hk	hk	hh	hh	hk	hk	hh	hh	hk	kk
un_33724982	<hkxhk>	hh	kk	hh	hh	kk	--	kk	--	hk	hk	kk	kk	hk	kk	kk	kk	kk	--	hh	--	hk	hh	kk	hk	kk	kk	hk	kk	hk	hh	hk	kk	hh	kk	hh	kk	--	kk	--	hk	--	kk	hk	hk	kk	kk	hk	hh
un_20917314	<hkxhk>	hh	--	hh	hh	kk	hk	kk	kk	hk	hk	--	kk	--	--	kk	kk	--	hk	hh	hk	hh	hh	kk	hk	kk	kk	hh	kk	--	hh	hk	kk	hh	kk	hh	kk	hk	kk	--	hh	hk	kk	hk	hk	kk	--	hk	hh
un_20998777	<nnxnp>	np	nn	np	np	nn	np	nn	nn	--	nn	nn	nn	nn	nn	nn	nn	nn	np	np	nn	np	np	nn	np	nn	nn	np	nn	np	--	nn	nn	np	nn	np	nn	nn	nn	nn	np	nn	nn	np	np	nn	nn	nn	np
un_40854964	<nnxnp>	np	nn	np	np	nn	--	nn	nn	--	nn	nn	nn	nn	nn	nn	nn	nn	np	np	nn	np	np	nn	np	nn	nn	np	nn	np	np	nn	nn	np	nn	np	nn	nn	nn	nn	np	nn	nn	np	np	nn	nn	nn	np
un_53686599	<nnxnp>	np	nn	np	np	nn	np	nn	nn	nn	nn	nn	nn	nn	nn	nn	nn	nn	np	np	nn	np	np	nn	np	nn	nn	np	nn	np	np	nn	nn	np	nn	np	nn	nn	nn	nn	np	nn	nn	np	np	nn	nn	nn	np
un_43542238	<nnxnp>	nn	np	nn	nn	np	--	np	np	np	np	np	np	np	np	np	np	np	nn	nn	np	nn	nn	np	nn	np	np	nn	np	nn	--	np	np	nn	np	nn	np	np	np	np	nn	np	np	nn	nn	np	np	np	nn
un_52006670	<nnxnp>	np	nn	np	np	nn	nn	nn	nn	nn	nn	nn	nn	nn	nn	nn	nn	nn	np	np	nn	np	np	nn	np	nn	nn	np	nn	np	nn	nn	nn	np	nn	np	nn	nn	nn	nn	np	nn	nn	np	np	nn	nn	nn	np
un_52006707	<nnxnp>	np	nn	np	np	nn	nn	nn	nn	nn	nn	nn	nn	nn	nn	nn	nn	nn	np	np	nn	np	np	nn	np	nn	nn	np	nn	np	nn	nn	nn	np	nn	np	nn	nn	nn	nn	np	nn	nn	np	np	nn	nn	nn	np
un_59030169	<nnxnp>	nn	np	nn	nn	np	nn	np	np	np	np	np	np	np	np	np	np	np	nn	nn	np	nn	nn	np	nn	np	np	nn	np	nn	nn	np	np	nn	np	nn	np	np	np	np	nn	np	np	nn	nn	np	np	np	nn
un_9584287	<nnxnp>	nn	np	nn	nn	np	nn	np	np	np	np	np	np	np	np	np	np	np	nn	nn	np	nn	nn	np	nn	np	np	nn	np	nn	nn	np	np	nn	np	nn	np	np	np	np	nn	np	np	nn	nn	np	np	np	nn
un_19757859	<hkxhk>	hh	hk	hh	hh	kk	--	hk	kk	--	hk	hk	kk	kk	hk	kk	kk	hk	hk	hh	hk	hk	hh	kk	hk	hk	kk	hh	--	hk	--	hk	kk	hh	kk	hh	kk	hk	kk	hk	hh	hk	kk	hk	hk	hk	hk	hk	hh
un_59330700	<nnxnp>	nn	np	nn	nn	np	nn	np	np	np	np	np	np	np	np	np	np	np	nn	nn	np	nn	nn	np	nn	np	np	nn	np	np	nn	np	np	nn	np	nn	np	np	np	np	nn	np	np	nn	nn	nn	np	np	nn
un_31579317	<nnxnp>	nn	np	nn	nn	np	nn	np	np	np	np	np	np	np	np	np	np	np	nn	nn	np	nn	nn	np	nn	--	np	nn	np	--	nn	np	np	nn	np	nn	np	np	np	np	nn	np	np	nn	nn	--	np	np	nn
un_30092365	<nnxnp>	nn	np	nn	nn	np	nn	np	np	np	np	np	np	np	np	np	np	np	nn	nn	np	nn	nn	np	nn	np	np	nn	np	np	nn	np	np	nn	np	nn	np	np	np	np	nn	np	np	nn	nn	nn	np	np	nn
un_39988880	<nnxnp>	nn	np	nn	nn	np	nn	np	np	np	np	np	np	np	np	np	np	nn	nn	nn	np	nn	nn	np	nn	nn	np	nn	np	np	nn	np	np	nn	np	nn	np	np	np	np	nn	np	np	nn	nn	nn	np	np	nn
un_39988787	<hkxhk>	hh	hk	hh	hh	kk	hk	hk	kk	hk	hk	hk	kk	kk	--	kk	kk	hh	hk	hh	--	hk	hh	kk	--	hk	kk	hh	--	hk	hk	hk	kk	hh	kk	hh	kk	kk	kk	--	hh	hk	kk	hh	hk	hk	hk	kk	hh
un_47884545	<hkxhk>	kk	hk	kk	kk	hh	hk	hk	hh	hk	hk	hk	hh	hh	hk	hh	hh	hk	hk	kk	hk	hk	kk	hh	kk	hk	hh	kk	hk	hk	hk	hk	hh	kk	hk	kk	hh	hk	hh	hk	kk	hh	hh	kk	hk	hk	hk	hh	kk
un_40199103	<nnxnp>	nn	np	nn	nn	np	nn	np	np	--	np	np	np	np	np	np	np	np	nn	nn	np	nn	nn	np	nn	--	np	nn	np	np	nn	np	np	nn	nn	nn	np	np	np	np	nn	np	np	nn	nn	nn	np	np	nn
un_52358249	<hkxhk>	hh	hk	hh	hh	kk	hk	hk	kk	hk	hk	--	kk	kk	--	kk	kk	hk	--	hh	hk	--	hh	kk	hh	hk	kk	--	--	hk	--	hk	kk	hh	hk	hh	kk	hk	kk	hk	hh	kk	kk	hh	--	hk	hk	--	hh
un_28943073	<nnxnp>	np	nn	np	np	nn	np	nn	nn	--	nn	nn	nn	nn	nn	nn	nn	nn	np	np	nn	np	np	nn	np	nn	nn	np	nn	nn	np	nn	nn	np	np	np	nn	nn	nn	nn	np	nn	nn	np	np	np	nn	nn	np
un_34017493	<hkxhk>	kk	--	kk	kk	hh	--	hk	hh	--	hk	hk	hh	hh	hk	hh	hh	hk	--	kk	hk	hk	kk	hh	kk	--	hh	--	hk	hk	--	--	hh	kk	--	kk	hh	hk	hh	hk	kk	hh	hh	kk	hk	hk	hk	--	--
[truncated: 3,061 more rows]
[truncated: 152 more columns]
