# Supplementary material for: A high-density SNP-based genetic map and several economic traits-related loci in Pelteobagrus vachelli
Source: BMC Genomics. 2020 Oct 7;21:700. doi: 10.1186/s12864-020-07115-7 (PMC7542894; doi:10.1186/s12864-020-07115-7)
Supplement: Supplementary file 4 — Additional file 4: Table S4. Tabular representation of the integrated map of Pelteobagrus vachelli. [file 12864_2020_7115_MOESM4_ESM.xls]

Table S4. Tabular representation of the integrated map of Pelteobagrus vachelli
#MarkerID	map of	Dis	type	Nind	Nmiss	Geno	NGeno	pvalue	Segretion
un_11314830	1	0	nnxnp	200	2	nn:np	98:100	0.9433	nn:np=98:100
un_9523725	1	10.87433174	nnxnp	200	2	nn:np	98:100	0.9433	nn:np=98:100
un_57386310	1	12.27649041	nnxnp	200	4	nn:np	99:97	0.943	nn:np=99:97
un_19453056	1	19.67110357	lmxll	200	4	lm:ll	84:112	0.0537	lm:ll=84:112
un_58182337	1	20.70802524	lmxll	200	5	lm:ll	83:112	0.0449	lm:ll=83:112
un_57389692	1	20.77695063	nnxnp	200	11	nn:np	92:97	0.771	nn:np=92:97
un_56329155	1	21.03643445	hkxhk	200	11	hh:hk:kk	52:99:38	0.2861	hh:hk:kk=52:99:38
un_56329135	1	21.14995862	lmxll	200	6	lm:ll	80:114	0.0178	lm:ll=80:114
un_56329066	1	21.2168568	lmxll	200	6	lm:ll	114:80	0.0178	lm:ll=114:80
un_58182466	1	21.58040444	lmxll	200	2	lm:ll	118:80	0.0085	lm:ll=118:80
un_42167528	1	22.03281178	nnxnp	200	7	nn:np	97:96	1	nn:np=97:96
un_19204957	1	22.3855476	lmxll	200	1	lm:ll	117:82	0.0159	lm:ll=117:82
un_19453168	1	23.17818958	nnxnp	200	4	nn:np	96:100	0.8303	nn:np=96:100
un_48081036	1	23.98231913	lmxll	200	2	lm:ll	119:79	0.0055	lm:ll=119:79
un_8404667	1	24.6752896	lmxll	200	2	lm:ll	117:81	0.0128	lm:ll=117:81
un_8404621	1	24.87294329	nnxnp	200	7	nn:np	94:99	0.7734	nn:np=94:99
un_48081084	1	25.50273215	lmxll	200	1	lm:ll	83:116	0.0233	lm:ll=83:116
un_24857571	1	25.57740132	hkxhk	200	6	hh:hk:kk	52:105:37	0.162	hh:hk:kk=52:105:37
un_9555088	1	29.32809129	hkxhk	200	12	hh:hk:kk	56:94:38	0.1784	hh:hk:kk=56:94:38
un_57208407	1	31.07521477	nnxnp	200	6	nn:np	98:96	0.9427	nn:np=98:96
un_56646763	1	31.99016554	nnxnp	200	1	nn:np	99:100	1	nn:np=99:100
un_40207534	1	32.00705902	hkxhk	200	1	hh:hk:kk	58:103:38	0.1184	hh:hk:kk=58:103:38
un_13010039	1	32.78922704	lmxll	200	12	lm:ll	108:80	0.0489	lm:ll=108:80
un_56646692	1	32.85950391	nnxnp	200	1	nn:np	101:98	0.8872	nn:np=101:98
un_40716788	1	33.30380238	nnxnp	200	0	nn:np	98:102	0.832	nn:np=98:102
un_30842869	1	34.20490049	lmxll	200	15	lm:ll	78:107	0.0395	lm:ll=78:107
un_41351881	1	34.32011401	nnxnp	200	0	nn:np	98:102	0.832	nn:np=98:102
un_53944269	1	34.32180336	nnxnp	200	0	nn:np	102:98	0.832	nn:np=102:98
un_40155862	1	37.08929291	nnxnp	200	0	nn:np	101:99	0.9436	nn:np=101:99
un_56022423	1	37.08929291	hkxhk	200	1	hh:hk:kk	55:104:40	0.2633	hh:hk:kk=55:104:40
un_40791182	1	38.64484436	lmxll	200	12	lm:ll	107:81	0.0682	lm:ll=107:81
un_59090142	1	38.75803066	nnxnp	200	13	nn:np	93:94	1	nn:np=93:94
un_40791110	1	39.66926486	lmxll	200	11	lm:ll	81:108	0.0585	lm:ll=81:108
un_16783171	1	40.0051072	hkxhk	200	16	hh:hk:kk	54:90:40	0.3299	hh:hk:kk=54:90:40
un_56022463	1	40.72679658	lmxll	200	1	lm:ll	116:83	0.0233	lm:ll=116:83
un_42408876	1	40.86295801	lmxll	200	1	lm:ll	116:83	0.0233	lm:ll=116:83
un_40075396	1	41.49342261	lmxll	200	2	lm:ll	113:85	0.055	lm:ll=113:85
un_9567993	1	41.81000639	nnxnp	200	37	nn:np	74:89	0.2728	nn:np=74:89
un_42899851	1	42.08199138	lmxll	200	2	lm:ll	115:83	0.0275	lm:ll=115:83
un_28869126	1	43.01248414	lmxll	200	8	lm:ll	108:84	0.0969	lm:ll=108:84
un_57688400	1	44.21428616	hkxhk	200	42	hh:hk:kk	43:86:29	0.1555	hh:hk:kk=43:86:29
un_47694149	1	44.24097786	lmxll	200	0	lm:ll	114:86	0.0562	lm:ll=114:86
un_47694072	1	44.45315994	lmxll	200	0	lm:ll	88:112	0.1038	lm:ll=88:112
un_55943339	1	45.67590987	lmxll	200	10	lm:ll	102:88	0.3456	lm:ll=102:88
un_55943322	1	45.67590987	lmxll	200	10	lm:ll	102:88	0.3456	lm:ll=102:88
un_44344911	1	47.14057441	lmxll	200	3	lm:ll	104:93	0.4761	lm:ll=104:93
un_44344898	1	47.18449745	lmxll	200	3	lm:ll	104:93	0.4761	lm:ll=104:93
un_18010801	1	47.85719574	lmxll	200	10	lm:ll	86:104	0.2174	lm:ll=86:104
un_58258468	1	48.46434734	nnxnp	200	3	nn:np	102:95	0.669	nn:np=102:95
un_39798804	1	50.44122213	lmxll	200	38	lm:ll	94:68	0.0495	lm:ll=94:68
un_36458009	1	52.63737426	hkxhk	200	4	hh:hk:kk	55:98:43	0.4796	hh:hk:kk=55:98:43
un_20156391	1	53.89762771	nnxnp	200	3	nn:np	100:97	0.8866	nn:np=100:97
un_59942568	1	54.52099705	lmxll	200	4	lm:ll	86:110	0.1004	lm:ll=86:110
un_10688124	1	55.14673147	lmxll	200	7	lm:ll	108:85	0.1132	lm:ll=108:85
un_57493058	1	55.47074838	nnxnp	200	1	nn:np	100:99	1	nn:np=100:99
un_42899824	1	56.02248936	nnxnp	200	0	nn:np	99:101	0.9436	nn:np=99:101
un_35786557	1	56.07553489	lmxll	200	12	lm:ll	106:82	0.0934	lm:ll=106:82
un_28869115	1	56.36373762	nnxnp	200	1	nn:np	99:100	1	nn:np=99:100
un_9897169	1	56.44077188	nnxnp	200	0	nn:np	101:99	0.9436	nn:np=101:99
un_9316869	1	56.77357339	nnxnp	200	2	nn:np	100:98	0.9433	nn:np=100:98
un_41446534	1	56.98643121	lmxll	200	41	lm:ll	73:86	0.3412	lm:ll=73:86
un_47307057	1	57.0864406	nnxnp	200	0	nn:np	99:101	0.9436	nn:np=99:101
un_47307024	1	57.08711634	nnxnp	200	0	nn:np	99:101	0.9436	nn:np=99:101
un_52777121	1	57.08711634	nnxnp	200	1	nn:np	101:98	0.8872	nn:np=101:98
un_15353050	1	57.23273812	nnxnp	200	2	nn:np	100:98	0.9433	nn:np=100:98
un_17099746	1	57.23273812	nnxnp	200	2	nn:np	98:100	0.9433	nn:np=98:100
un_40304356	1	57.23273812	nnxnp	200	6	nn:np	96:98	0.9427	nn:np=96:98
un_39955680	1	58.65888553	nnxnp	200	3	nn:np	99:98	1	nn:np=99:98
un_39987150	1	59.05790948	nnxnp	200	1	nn:np	101:98	0.8872	nn:np=101:98
un_55418722	1	59.05790948	nnxnp	200	3	nn:np	97:100	0.8866	nn:np=97:100
un_10020452	1	59.28597143	hkxhk	200	11	hh:hk:kk	49:99:41	0.5752	hh:hk:kk=49:99:41
un_8324800	1	60.15159324	lmxll	200	62	lm:ll	59:79	0.1057	lm:ll=59:79
un_44916448	1	60.76415075	nnxnp	200	2	nn:np	99:99	0.9433	nn:np=99:99
un_18560219	1	62.09637042	hkxhk	200	6	hh:hk:kk	50:99:45	0.8435	hh:hk:kk=50:99:45
un_56678712	1	63.12079092	lmxll	200	1	lm:ll	102:97	0.7767	lm:ll=102:97
un_18579491	1	64.01411803	lmxll	200	7	lm:ll	99:94	0.7734	lm:ll=99:94
un_18579569	1	64.01411803	lmxll	200	6	lm:ll	100:94	0.7196	lm:ll=100:94
un_36612579	1	64.30502372	hkxhk	200	6	hh:hk:kk	47:95:52	0.8435	hh:hk:kk=47:95:52
un_31237047	1	65.21186562	nnxnp	200	5	nn:np	95:100	0.7745	nn:np=95:100
un_28732327	1	65.44803644	lmxll	200	3	lm:ll	94:103	0.5686	lm:ll=94:103
un_27362521	1	65.87307634	nnxnp	200	5	nn:np	102:93	0.5667	nn:np=102:93
un_42290337	1	66.09911108	hkxhk	200	4	hh:hk:kk	55:95:46	0.6034	hh:hk:kk=55:95:46
un_56987284	1	66.40657238	lmxll	200	2	lm:ll	106:92	0.3555	lm:ll=106:92
un_55449278	1	66.55050481	lmxll	200	0	lm:ll	105:95	0.5245	lm:ll=105:95
un_53915545	1	66.73903602	lmxll	200	2	lm:ll	104:94	0.5224	lm:ll=104:94
un_58055087	1	66.88330632	lmxll	200	5	lm:ll	102:93	0.5667	lm:ll=102:93
un_69444574	1	68.64259311	lmxll	200	6	lm:ll	98:96	0.9427	lm:ll=98:96
un_18896157	1	68.65948659	nnxnp	200	8	nn:np	101:91	0.516	nn:np=101:91
un_42461210	1	71.02862794	lmxll	200	4	lm:ll	97:99	0.943	lm:ll=97:99
un_67220569	1	72.30138256	lmxll	200	6	lm:ll	95:99	0.8294	lm:ll=95:99
un_48966085	1	72.66459234	lmxll	200	3	lm:ll	98:99	1	lm:ll=98:99
un_48966106	1	72.71594851	hkxhk	200	6	hh:hk:kk	45:102:47	0.757	hh:hk:kk=45:102:47
un_6607941	1	73.36364445	lmxll	200	11	lm:ll	95:94	1	lm:ll=95:94
un_58645917	1	74.30663839	nnxnp	200	1	nn:np	103:96	0.6706	nn:np=103:96
un_59753040	1	74.30663839	nnxnp	200	0	nn:np	103:97	0.7236	nn:np=103:97
un_47173258	1	74.30663839	hkxhk	200	3	hh:hk:kk	54:93:50	0.6781	hh:hk:kk=54:93:50
un_18850246	1	74.51679326	nnxnp	200	0	nn:np	98:102	0.832	nn:np=98:102
un_59752964	1	74.62964169	nnxnp	200	0	nn:np	98:102	0.832	nn:np=98:102
un_18850245	1	74.91243851	nnxnp	200	0	nn:np	98:102	0.832	nn:np=98:102
un_27362611	1	75.07562951	lmxll	200	2	lm:ll	101:97	0.8311	lm:ll=101:97
un_57237752	1	75.07562951	lmxll	200	2	lm:ll	102:96	0.7223	lm:ll=102:96
un_72890449	1	75.34862811	nnxnp	200	4	nn:np	94:102	0.617	nn:np=94:102
un_47173295	1	75.53715932	nnxnp	200	2	nn:np	101:97	0.8311	nn:np=101:97
un_11988795	1	75.76657275	hkxhk	200	7	hh:hk:kk	46:99:48	0.918	hh:hk:kk=46:99:48
un_40537518	1	77.89515097	hkxhk	200	8	hh:hk:kk	53:91:48	0.6766	hh:hk:kk=53:91:48
un_40537428	1	77.99347101	nnxnp	200	3	nn:np	105:92	0.3925	nn:np=105:92
un_35464755	1	79.07093704	nnxnp	200	1	nn:np	99:100	1	nn:np=99:100
un_16774014	1	79.07532934	hkxhk	200	14	hh:hk:kk	46:95:45	0.9527	hh:hk:kk=46:95:45
un_50064082	1	79.10033169	nnxnp	200	3	nn:np	98:99	1	nn:np=98:99
un_54564946	1	79.46996099	lmxll	200	11	lm:ll	96:93	0.8843	lm:ll=96:93
un_48259925	1	79.52469585	lmxll	200	11	lm:ll	96:93	0.8843	lm:ll=96:93
un_57471052	1	80.15313323	lmxll	200	6	lm:ll	98:96	0.9427	lm:ll=98:96
un_56000034	1	80.55046783	hkxhk	200	11	hh:hk:kk	48:93:48	0.9764	hh:hk:kk=48:93:48
un_53343426	1	80.69473813	nnxnp	200	1	nn:np	99:100	1	nn:np=99:100
un_15633211	1	81.17214782	nnxnp	200	3	nn:np	99:98	1	nn:np=99:98
un_48967543	1	81.22553121	nnxnp	200	2	nn:np	99:99	0.9433	nn:np=99:99
un_59144173	1	81.70969829	nnxnp	200	1	nn:np	99:100	1	nn:np=99:100
un_23104209	1	82.03270159	hkxhk	200	4	hh:hk:kk	51:99:46	0.8713	hh:hk:kk=51:99:46
un_50476671	1	82.03270159	nnxnp	200	1	nn:np	100:99	1	nn:np=100:99
un_57123592	1	82.03270159	nnxnp	200	0	nn:np	100:100	0.9436	nn:np=100:100
un_59144160	1	82.41821075	nnxnp	200	7	nn:np	100:93	0.6658	nn:np=100:93
un_33272545	1	83.76090438	lmxll	200	17	lm:ll	88:95	0.6573	lm:ll=88:95
un_44408183	1	85.71615551	nnxnp	200	7	nn:np	101:92	0.5647	nn:np=101:92
un_57135317	1	86.94532497	lmxll	200	8	lm:ll	85:107	0.1296	lm:ll=85:107
un_57135299	1	87.06526866	lmxll	200	7	lm:ll	86:107	0.1499	lm:ll=86:107
un_59115600	1	88.0126549	lmxll	200	3	lm:ll	93:104	0.4761	lm:ll=93:104
un_57886110	1	89.43272066	nnxnp	200	7	nn:np	102:91	0.4716	nn:np=102:91
un_27957994	1	92.17892443	lmxll	200	5	lm:ll	97:98	1	lm:ll=97:98
un_57135233	1	93.94800944	nnxnp	200	15	nn:np	101:84	0.2394	nn:np=101:84
un_59144288	1	96.37458861	lmxll	200	5	lm:ll	104:91	0.3901	lm:ll=104:91
un_44408113	1	99.02044512	lmxll	200	8	lm:ll	105:87	0.2198	lm:ll=105:87
un_56227402	1	99.96107397	lmxll	200	3	lm:ll	109:88	0.1541	lm:ll=109:88
un_52730079	1	100.1996099	lmxll	200	3	lm:ll	108:89	0.1996	lm:ll=108:89
un_57886042	1	101.3581646	lmxll	200	6	lm:ll	109:85	0.0986	lm:ll=109:85
un_18362984	1	102.1872965	lmxll	200	6	lm:ll	109:85	0.0986	lm:ll=109:85
un_13805570	1	102.1872965	hkxhk	200	2	hh:hk:kk	60:93:45	0.2231	hh:hk:kk=60:93:45
un_59120015	1	102.766067	nnxnp	200	15	nn:np	87:98	0.4622	nn:np=87:98
un_59502529	1	102.9893988	nnxnp	200	12	nn:np	97:91	0.7153	nn:np=97:91
un_57886084	1	103.4458606	lmxll	200	0	lm:ll	91:109	0.2293	lm:ll=91:109
un_18873129	1	104.2790469	lmxll	200	1	lm:ll	90:109	0.2019	lm:ll=90:109
un_57107503	1	104.5371793	nnxnp	200	6	nn:np	103:91	0.4296	nn:np=103:91
un_18581916	1	104.7750394	lmxll	200	1	lm:ll	91:108	0.2567	lm:ll=91:108
un_18581904	1	104.861534	lmxll	200	2	lm:ll	90:108	0.2269	lm:ll=90:108
un_59120119	1	104.9182961	lmxll	200	2	lm:ll	90:108	0.2269	lm:ll=90:108
un_29543474	1	106.9252413	nnxnp	200	4	nn:np	102:94	0.617	nn:np=102:94
un_7567829	1	107.2181742	hkxhk	200	2	hh:hk:kk	59:92:47	0.2945	hh:hk:kk=59:92:47
un_29543460	1	107.4827261	nnxnp	200	3	nn:np	102:95	0.669	nn:np=102:95
un_52556164	1	111.4361378	lmxll	200	0	lm:ll	91:109	0.2293	lm:ll=91:109
un_32306510	1	132.5364296	nnxnp	200	1	nn:np	102:97	0.7767	nn:np=102:97
un_54064199	10	0	lmxll	200	41	lm:ll	79:80	1	lm:ll=79:80
un_20805607	10	15.40988429	hkxhk	200	72	hh:hk:kk	48:54:26	0.0047	hh:hk:kk=48:54:26
un_20111669	10	17.10765612	nnxnp	200	20	nn:np	104:76	0.0441	nn:np=104:76
un_15926355	10	18.21004328	nnxnp	200	6	nn:np	107:87	0.1725	nn:np=107:87
un_43327931	10	18.82357022	nnxnp	200	7	nn:np	109:84	0.084	nn:np=109:84
un_40137573	10	22.16885494	nnxnp	200	28	nn:np	97:75	0.1093	nn:np=97:75
un_19485547	10	27.14154896	nnxnp	200	23	nn:np	93:84	0.5476	nn:np=93:84
un_19485437	10	27.38548874	nnxnp	200	23	nn:np	93:84	0.5476	nn:np=93:84
un_56583563	10	27.38659199	lmxll	200	40	lm:ll	70:90	0.133	lm:ll=70:90
un_13730127	10	28.43136523	hkxhk	200	10	hh:hk:kk	56:80:54	0.0916	hh:hk:kk=56:80:54
un_13730089	10	28.46997881	hkxhk	200	11	hh:hk:kk	56:80:53	0.103	hh:hk:kk=56:80:53
un_59537455	10	28.5641224	lmxll	200	18	lm:ll	86:96	0.5046	lm:ll=86:96
un_13730054	10	28.65593692	hkxhk	200	12	hh:hk:kk	56:79:53	0.087	hh:hk:kk=56:79:53
un_43934292	10	29.93018517	lmxll	200	3	lm:ll	99:98	1	lm:ll=99:98
un_16334745	10	30.60451318	lmxll	200	6	lm:ll	99:95	0.8294	lm:ll=99:95
un_56277605	10	30.69939227	hkxhk	200	5	hh:hk:kk	42:117:36	0.0168	hh:hk:kk=42:117:36
un_19754914	10	31.48404479	lmxll	200	2	lm:ll	103:95	0.6188	lm:ll=103:95
un_39322648	10	31.56568494	lmxll	200	14	lm:ll	97:89	0.6077	lm:ll=97:89
un_19216569	10	31.71977153	lmxll	200	1	lm:ll	95:104	0.5706	lm:ll=95:104
un_26993049	10	31.77615962	lmxll	200	1	lm:ll	105:94	0.4784	lm:ll=105:94
un_26992995	10	31.77615962	lmxll	200	2	lm:ll	105:93	0.4343	lm:ll=105:93
un_20094870	10	31.88954871	lmxll	200	0	lm:ll	107:93	0.3579	lm:ll=107:93
un_11242494	10	31.88979388	lmxll	200	2	lm:ll	105:93	0.4343	lm:ll=105:93
un_40732325	10	31.89935533	hkxhk	200	11	hh:hk:kk	51:92:46	0.82	hh:hk:kk=51:92:46
un_14399622	10	32.0464547	lmxll	200	1	lm:ll	108:91	0.2567	lm:ll=108:91
un_57814246	10	32.74897675	hkxhk	200	18	hh:hk:kk	56:71:55	0.0122	hh:hk:kk=56:71:55
un_12426620	10	32.95369003	hkxhk	200	42	hh:hk:kk	52:53:53	0.0001	hh:hk:kk=52:53:53
un_19136238	10	33.56378465	lmxll	200	13	lm:ll	96:91	0.7699	lm:ll=96:91
un_15448705	10	34.13918833	nnxnp	200	31	nn:np	91:78	0.3559	nn:np=91:78
un_12490023	10	34.91648589	nnxnp	200	20	nn:np	96:84	0.4122	nn:np=96:84
un_9140097	10	35.52719342	hkxhk	200	11	hh:hk:kk	62:68:59	0.0005	hh:hk:kk=62:68:59
un_9140147	10	35.57769753	nnxnp	200	3	nn:np	103:94	0.5686	nn:np=103:94
un_31721604	10	36.34224648	hkxhk	200	11	hh:hk:kk	65:69:55	0.0006	hh:hk:kk=65:69:55
un_31721645	10	36.34384006	hkxhk	200	11	hh:hk:kk	65:69:55	0.0006	hh:hk:kk=65:69:55
un_58105756	10	36.78182842	nnxnp	200	8	nn:np	95:97	0.9424	nn:np=95:97
un_44646122	10	37.15913829	hkxhk	200	12	hh:hk:kk	59:74:55	0.013	hh:hk:kk=59:74:55
un_17398571	10	37.33749627	lmxll	200	21	lm:ll	92:87	0.7649	lm:ll=92:87
un_31982214	10	38.09297409	hkxhk	200	2	hh:hk:kk	57:86:55	0.1777	hh:hk:kk=57:86:55
un_30263162	10	38.09775482	nnxnp	200	1	nn:np	97:102	0.7767	nn:np=97:102
un_40062132	10	38.10130972	nnxnp	200	4	nn:np	96:100	0.8303	nn:np=96:100
un_19670657	10	38.16922059	lmxll	200	9	lm:ll	90:101	0.4693	lm:ll=90:101
un_38531208	10	38.60218306	lmxll	200	3	lm:ll	94:103	0.5686	lm:ll=94:103
un_40462402	10	38.76006971	hkxhk	200	4	hh:hk:kk	57:80:59	0.0359	hh:hk:kk=57:80:59
un_6332276	10	38.99408028	hkxhk	200	2	hh:hk:kk	57:82:59	0.0528	hh:hk:kk=57:82:59
un_19670605	10	39.52081859	nnxnp	200	10	nn:np	100:90	0.5138	nn:np=100:90
un_39835339	10	39.79197175	hkxhk	200	18	hh:hk:kk	60:69:53	0.0037	hh:hk:kk=60:69:53
un_39835338	10	39.83769514	hkxhk	200	20	hh:hk:kk	60:67:53	0.0021	hh:hk:kk=60:67:53
un_9200782	10	40.3668851	hkxhk	200	27	hh:hk:kk	44:84:45	0.9249	hh:hk:kk=44:84:45
un_39696334	10	40.83343525	lmxll	200	1	lm:ll	107:92	0.3209	lm:ll=107:92
un_18978257	10	41.09809153	lmxll	200	2	lm:ll	105:93	0.4343	lm:ll=105:93
un_23030687	10	41.2936111	lmxll	200	9	lm:ll	102:89	0.3852	lm:ll=102:89
un_33222260	10	41.33308276	lmxll	200	1	lm:ll	109:90	0.2019	lm:ll=109:90
un_23030570	10	41.51376982	lmxll	200	7	lm:ll	92:101	0.5647	lm:ll=92:101
un_18978214	10	41.5766548	nnxnp	200	16	nn:np	85:99	0.3378	nn:np=85:99
un_56288189	10	41.68612124	lmxll	200	1	lm:ll	96:103	0.6706	lm:ll=96:103
un_12594162	10	41.79203278	lmxll	200	0	lm:ll	95:105	0.5245	lm:ll=95:105
un_31571847	10	41.90726062	nnxnp	200	4	nn:np	107:89	0.2246	nn:np=107:89
un_20166065	10	42.06857959	lmxll	200	1	lm:ll	93:106	0.3949	lm:ll=93:106
un_13714903	10	42.71753295	nnxnp	200	5	nn:np	89:106	0.2518	nn:np=89:106
un_50423977	10	42.95093061	lmxll	200	6	lm:ll	93:101	0.6152	lm:ll=93:101
un_37621334	10	42.99126035	lmxll	200	6	lm:ll	94:100	0.7196	lm:ll=94:100
un_38959438	10	43.40755156	nnxnp	200	9	nn:np	101:90	0.4693	nn:np=101:90
un_44211788	10	43.50439197	lmxll	200	1	lm:ll	89:110	0.1562	lm:ll=89:110
un_44211787	10	43.54153456	lmxll	200	1	lm:ll	89:110	0.1562	lm:ll=89:110
un_47728667	10	43.92730264	nnxnp	200	15	nn:np	98:87	0.4622	nn:np=98:87
un_32275421	10	44.04559505	lmxll	200	9	lm:ll	91:100	0.5626	lm:ll=91:100
un_32420086	10	44.04559505	lmxll	200	8	lm:ll	91:101	0.516	lm:ll=91:101
un_8648135	10	44.32349027	lmxll	200	4	lm:ll	94:102	0.617	lm:ll=94:102
un_15751109	10	44.65605741	nnxnp	200	28	nn:np	93:79	0.3215	nn:np=93:79
un_50102561	10	44.74848485	nnxnp	200	25	nn:np	95:80	0.2899	nn:np=95:80
un_29595028	10	44.82093129	hkxhk	200	5	hh:hk:kk	52:102:41	0.4368	hh:hk:kk=52:102:41
un_41924572	10	45.23403533	hkxhk	200	17	hh:hk:kk	53:86:44	0.4615	hh:hk:kk=53:86:44
un_71014622	10	45.23624183	lmxll	200	5	lm:ll	100:95	0.7745	lm:ll=100:95
un_44890043	10	45.23722249	lmxll	200	2	lm:ll	103:95	0.6188	lm:ll=103:95
un_41947634	10	45.32254012	lmxll	200	3	lm:ll	103:94	0.5686	lm:ll=103:94
un_41947653	10	45.33859847	lmxll	200	3	lm:ll	103:94	0.5686	lm:ll=103:94
un_21656022	10	45.70205648	nnxnp	200	2	nn:np	107:91	0.2864	nn:np=107:91
un_4032916	10	45.80612928	hkxhk	200	4	hh:hk:kk	55:92:49	0.5763	hh:hk:kk=55:92:49
un_59444430	10	46.27231168	hkxhk	200	8	hh:hk:kk	54:91:47	0.5971	hh:hk:kk=54:91:47
un_59724427	10	46.36621011	hkxhk	200	7	hh:hk:kk	54:92:47	0.6289	hh:hk:kk=54:92:47
un_40639186	10	46.74866846	nnxnp	200	4	nn:np	112:84	0.0537	nn:np=112:84
un_40639227	10	46.75773959	nnxnp	200	4	nn:np	112:84	0.0537	nn:np=112:84
un_40639205	10	46.76080416	nnxnp	200	4	nn:np	112:84	0.0537	nn:np=112:84
un_53516657	10	46.81179861	lmxll	200	1	lm:ll	102:97	0.7767	lm:ll=102:97
un_17946295	10	47.24831597	lmxll	200	5	lm:ll	100:95	0.7745	lm:ll=100:95
un_40674432	10	47.31634943	lmxll	200	2	lm:ll	103:95	0.6188	lm:ll=103:95
un_46263996	10	47.39688633	lmxll	200	3	lm:ll	102:95	0.669	lm:ll=102:95
un_58290900	10	47.77456395	hkxhk	200	6	hh:hk:kk	54:94:46	0.6552	hh:hk:kk=54:94:46
un_56286360	10	48.26207576	hkxhk	200	4	hh:hk:kk	52:98:46	0.8322	hh:hk:kk=52:98:46
un_23422219	10	48.47610533	hkxhk	200	5	hh:hk:kk	52:96:47	0.8596	hh:hk:kk=52:96:47
un_41716672	10	48.59905589	lmxll	200	5	lm:ll	103:92	0.4739	lm:ll=103:92
un_14809740	10	48.81590487	hkxhk	200	3	hh:hk:kk	53:92:52	0.6479	hh:hk:kk=53:92:52
un_20797910	10	48.95099112	lmxll	200	6	lm:ll	105:89	0.2815	lm:ll=105:89
un_49931596	10	49.09171618	nnxnp	200	0	nn:np	109:91	0.2293	nn:np=109:91
un_42490847	10	49.12922651	lmxll	200	14	lm:ll	100:86	0.3404	lm:ll=100:86
un_18888714	10	49.63843548	hkxhk	200	26	hh:hk:kk	54:65:55	0.0038	hh:hk:kk=54:65:55
un_41777672	10	50.07323669	hkxhk	200	21	hh:hk:kk	53:71:55	0.0213	hh:hk:kk=53:71:55
un_45496546	10	50.64005957	hkxhk	200	46	hh:hk:kk	57:45:52	0	hh:hk:kk=57:45:52
un_45496483	10	50.71961581	hkxhk	200	47	hh:hk:kk	57:45:51	0	hh:hk:kk=57:45:51
un_20785708	10	51.16189457	hkxhk	200	18	hh:hk:kk	56:71:55	0.0122	hh:hk:kk=56:71:55
un_20785668	10	51.215831	nnxnp	200	3	nn:np	108:89	0.1996	nn:np=108:89
un_17494945	10	51.54337226	hkxhk	200	12	hh:hk:kk	51:85:52	0.4202	hh:hk:kk=51:85:52
un_30824569	10	51.66595506	nnxnp	200	3	nn:np	107:90	0.2543	nn:np=107:90
un_53875974	10	51.7911121	hkxhk	200	24	hh:hk:kk	51:80:45	0.3938	hh:hk:kk=51:80:45
un_53875976	10	51.82715145	hkxhk	200	24	hh:hk:kk	51:80:45	0.3938	hh:hk:kk=51:80:45
un_12454408	10	52.04007778	nnxnp	200	0	nn:np	108:92	0.2888	nn:np=108:92
un_12454530	10	52.04032294	nnxnp	200	1	nn:np	107:92	0.3209	nn:np=107:92
un_59621351	10	52.22799722	nnxnp	200	4	nn:np	106:90	0.2839	nn:np=106:90
un_45828174	10	52.5403382	hkxhk	200	23	hh:hk:kk	45:92:40	0.756	hh:hk:kk=45:92:40
un_68126013	10	53.0143659	lmxll	200	59	lm:ll	74:67	0.6133	lm:ll=74:67
un_41981994	10	53.48716778	lmxll	200	34	lm:ll	76:90	0.3129	lm:ll=76:90
un_10316899	10	53.72779782	nnxnp	200	3	nn:np	106:91	0.3185	nn:np=106:91
un_10316902	10	53.77192763	nnxnp	200	3	nn:np	106:91	0.3185	nn:np=106:91
un_46192450	10	54.32931164	hkxhk	200	9	hh:hk:kk	51:96:44	0.7717	hh:hk:kk=51:96:44
un_46106499	10	54.61235534	lmxll	200	13	lm:ll	101:86	0.3059	lm:ll=101:86
un_46106545	10	54.64729144	lmxll	200	13	lm:ll	101:86	0.3059	lm:ll=101:86
un_41981974	10	54.70196337	nnxnp	200	4	nn:np	102:94	0.617	nn:np=102:94
un_56572424	10	54.95889692	hkxhk	200	14	hh:hk:kk	51:92:43	0.7012	hh:hk:kk=51:92:43
un_47930260	10	55.0617439	lmxll	200	20	lm:ll	96:84	0.4122	lm:ll=96:84
un_20192435	10	55.82457669	hkxhk	200	31	hh:hk:kk	54:73:42	0.0891	hh:hk:kk=54:73:42
un_10316998	10	56.70692771	hkxhk	200	24	hh:hk:kk	51:83:42	0.475	hh:hk:kk=51:83:42
un_26984698	10	57.34693253	nnxnp	200	5	nn:np	96:99	0.8861	nn:np=96:99
un_11149536	10	57.34693253	hkxhk	200	20	hh:hk:kk	46:97:37	0.3699	hh:hk:kk=46:97:37
un_46205642	10	57.59798211	nnxnp	200	2	nn:np	96:102	0.7223	nn:np=96:102
un_30169995	10	57.79865016	nnxnp	200	1	nn:np	97:102	0.7767	nn:np=97:102
un_26984709	10	57.79865016	nnxnp	200	3	nn:np	96:101	0.7756	nn:np=96:101
un_14134359	10	57.8789419	nnxnp	200	1	nn:np	97:102	0.7767	nn:np=97:102
un_26984704	10	57.8789419	nnxnp	200	1	nn:np	97:102	0.7767	nn:np=97:102
un_14639968	10	57.8789419	hkxhk	200	60	hh:hk:kk	43:64:33	0.2927	hh:hk:kk=43:64:33
un_41258952	10	57.9830147	nnxnp	200	2	nn:np	96:102	0.7223	nn:np=96:102
un_8452782	10	58.1212881	nnxnp	200	2	nn:np	97:101	0.8311	nn:np=97:101
un_28551591	10	58.27414886	nnxnp	200	2	nn:np	98:100	0.9433	nn:np=98:100
un_39626838	10	58.27414886	nnxnp	200	7	nn:np	96:97	1	nn:np=96:97
un_15802982	10	58.72758265	hkxhk	200	17	hh:hk:kk	46:101:36	0.2159	hh:hk:kk=46:101:36
un_15802984	10	58.7322408	hkxhk	200	17	hh:hk:kk	46:101:36	0.2159	hh:hk:kk=46:101:36
un_44352548	10	58.97949031	lmxll	200	29	lm:ll	92:79	0.3588	lm:ll=92:79
un_12968942	10	59.27626328	lmxll	200	11	lm:ll	101:88	0.3827	lm:ll=101:88
un_22235860	10	59.80214351	hkxhk	200	10	hh:hk:kk	52:91:47	0.7408	hh:hk:kk=52:91:47
un_40673546	10	60.31637837	hkxhk	200	1	hh:hk:kk	49:106:44	0.5768	hh:hk:kk=49:106:44
un_44352635	10	60.54340173	nnxnp	200	24	nn:np	98:78	0.152	nn:np=98:78
un_44352621	10	60.56019557	nnxnp	200	24	nn:np	98:78	0.152	nn:np=98:78
un_61941738	10	60.73144375	hkxhk	200	6	hh:hk:kk	48:105:41	0.4015	hh:hk:kk=48:105:41
un_16720141	10	61.01681651	lmxll	200	4	lm:ll	105:91	0.3531	lm:ll=105:91
un_43314887	10	61.37500347	lmxll	200	5	lm:ll	105:90	0.316	lm:ll=105:90
un_11149507	10	61.40957182	nnxnp	200	9	nn:np	96:95	1	nn:np=96:95
un_14129035	10	61.80857885	nnxnp	200	3	nn:np	98:99	1	nn:np=98:99
un_11836760	10	61.80857885	hkxhk	200	10	hh:hk:kk	40:108:42	0.1653	hh:hk:kk=40:108:42
un_49827456	10	61.99735636	lmxll	200	15	lm:ll	93:92	1	lm:ll=93:92
un_17858117	10	62.00642749	nnxnp	200	2	nn:np	98:100	0.9433	nn:np=98:100
un_29704131	10	62.00642749	nnxnp	200	1	nn:np	98:101	0.8872	nn:np=98:101
un_19762080	10	62.05889293	lmxll	200	14	lm:ll	94:92	0.9415	lm:ll=94:92
un_31446775	10	62.10486148	nnxnp	200	2	nn:np	97:101	0.8311	nn:np=97:101
un_14119608	10	62.10486148	nnxnp	200	2	nn:np	98:100	0.9433	nn:np=98:100
un_14119614	10	62.10486148	nnxnp	200	2	nn:np	98:100	0.9433	nn:np=98:100
un_55794464	10	62.10486148	nnxnp	200	12	nn:np	96:92	0.8268	nn:np=96:92
un_21656740	10	62.21273435	lmxll	200	4	lm:ll	105:91	0.3531	lm:ll=105:91
un_21392776	10	62.39317624	lmxll	200	5	lm:ll	108:87	0.152	lm:ll=108:87
un_21392701	10	62.41548631	lmxll	200	5	lm:ll	108:87	0.152	lm:ll=108:87
un_21392730	10	62.43019624	lmxll	200	5	lm:ll	108:87	0.152	lm:ll=108:87
un_9829910	10	62.61027038	nnxnp	200	10	nn:np	101:89	0.4248	nn:np=101:89
un_9829923	10	62.6137027	hkxhk	200	16	hh:hk:kk	49:90:45	0.8777	hh:hk:kk=49:90:45
un_16837109	10	63.00143211	lmxll	200	3	lm:ll	104:93	0.4761	lm:ll=104:93
un_29704126	10	63.00143211	hkxhk	200	5	hh:hk:kk	45:103:47	0.7183	hh:hk:kk=45:103:47
un_11320893	10	63.00143211	nnxnp	200	33	nn:np	86:81	0.7569	nn:np=86:81
un_22129826	10	63.03722629	lmxll	200	0	lm:ll	104:96	0.6206	lm:ll=104:96
un_11548051	10	63.07976252	lmxll	200	4	lm:ll	100:96	0.8303	lm:ll=100:96
un_40388740	10	63.49666664	lmxll	200	4	lm:ll	96:100	0.8303	lm:ll=96:100
un_56002605	10	63.92926135	lmxll	200	55	lm:ll	62:83	0.0967	lm:ll=62:83
un_47534878	10	64.87057471	hkxhk	200	34	hh:hk:kk	53:76:37	0.1185	hh:hk:kk=53:76:37
un_17858149	10	65.27705928	nnxnp	200	8	nn:np	95:97	0.9424	nn:np=95:97
un_54116230	10	65.27730445	nnxnp	200	2	nn:np	98:100	0.9433	nn:np=98:100
un_17858152	10	65.27730445	nnxnp	200	2	nn:np	99:99	0.9433	nn:np=99:99
un_572723	10	65.34447983	nnxnp	200	0	nn:np	98:102	0.832	nn:np=98:102
un_59437508	10	65.35624778	nnxnp	200	0	nn:np	98:102	0.832	nn:np=98:102
un_57969769	10	65.98117491	nnxnp	200	3	nn:np	96:101	0.7756	nn:np=96:101
un_14129110	10	66.69681332	nnxnp	200	3	nn:np	96:101	0.7756	nn:np=96:101
un_41069422	10	66.74744002	lmxll	200	49	lm:ll	63:88	0.0508	lm:ll=63:88
un_41069402	10	66.78936334	lmxll	200	49	lm:ll	63:88	0.0508	lm:ll=63:88
un_41069401	10	66.81326698	lmxll	200	49	lm:ll	63:88	0.0508	lm:ll=63:88
un_59830913	10	67.13418876	lmxll	200	21	lm:ll	88:91	0.8811	lm:ll=88:91
un_57670010	10	67.27099117	hkxhk	200	7	hh:hk:kk	51:98:44	0.7579	hh:hk:kk=51:98:44
un_51041487	10	67.28680436	lmxll	200	16	lm:ll	97:87	0.507	lm:ll=97:87
un_3767179	10	67.40387093	hkxhk	200	6	hh:hk:kk	54:95:45	0.632	hh:hk:kk=54:95:45
un_57397264	10	67.54717023	hkxhk	200	11	hh:hk:kk	54:88:47	0.4934	hh:hk:kk=54:88:47
un_58419160	10	67.81035551	nnxnp	200	2	nn:np	96:102	0.7223	nn:np=96:102
un_14997853	10	67.81035551	hkxhk	200	28	hh:hk:kk	54:75:43	0.1211	hh:hk:kk=54:75:43
un_58229770	10	67.87348566	nnxnp	200	2	nn:np	95:103	0.6188	nn:np=95:103
un_43075872	10	67.90474427	hkxhk	200	5	hh:hk:kk	54:98:43	0.5362	hh:hk:kk=54:98:43
un_21102809	10	68.01016548	hkxhk	200	16	hh:hk:kk	55:84:45	0.2896	hh:hk:kk=55:84:45
un_32045212	10	68.01016548	nnxnp	200	1	nn:np	96:103	0.6706	nn:np=96:103
un_47429170	10	68.05061781	hkxhk	200	14	hh:hk:kk	56:82:48	0.1929	hh:hk:kk=56:82:48
un_56663067	10	68.09021205	lmxll	200	17	lm:ll	97:86	0.4597	lm:ll=97:86
un_28364946	10	68.09021205	hkxhk	200	1	hh:hk:kk	56:95:48	0.5914	hh:hk:kk=56:95:48
un_11436644	10	68.27984765	lmxll	200	6	lm:ll	102:92	0.5181	lm:ll=102:92
un_21152388	10	68.27984765	hkxhk	200	8	hh:hk:kk	56:88:48	0.3678	hh:hk:kk=56:88:48
un_59264539	10	68.27984765	lmxll	200	1	lm:ll	105:94	0.4784	lm:ll=105:94
un_45353108	10	68.43270841	lmxll	200	0	lm:ll	105:95	0.5245	lm:ll=105:95
un_39729352	10	68.55860095	nnxnp	200	8	nn:np	94:98	0.8285	nn:np=94:98
un_28905004	10	68.60971798	lmxll	200	1	lm:ll	105:94	0.4784	lm:ll=105:94
un_58062993	10	68.83735424	hkxhk	200	6	hh:hk:kk	55:90:49	0.5012	hh:hk:kk=55:90:49
un_48184882	10	68.92696227	hkxhk	200	2	hh:hk:kk	56:93:49	0.5427	hh:hk:kk=56:93:49
un_48184924	10	68.99438282	lmxll	200	1	lm:ll	104:95	0.5706	lm:ll=104:95
un_59162578	10	69.41753865	hkxhk	200	2	hh:hk:kk	56:94:48	0.5622	hh:hk:kk=56:94:48
un_22871874	10	69.41753865	nnxnp	200	11	nn:np	89:100	0.4669	nn:np=89:100
un_57334706	10	69.68403367	hkxhk	200	7	hh:hk:kk	54:90:49	0.567	hh:hk:kk=54:90:49
un_57334803	10	69.68403367	hkxhk	200	7	hh:hk:kk	54:89:50	0.5138	hh:hk:kk=54:89:50
un_57334710	10	69.94280597	lmxll	200	6	lm:ll	97:97	0.9427	lm:ll=97:97
un_16987936	10	70.10976375	lmxll	200	11	lm:ll	96:93	0.8843	lm:ll=96:93
un_1538268	10	71.55182785	hkxhk	200	6	hh:hk:kk	52:95:47	0.8435	hh:hk:kk=52:95:47
un_49710782	10	71.67563649	nnxnp	200	35	nn:np	86:79	0.6404	nn:np=86:79
un_5716080	10	71.8666205	hkxhk	200	30	hh:hk:kk	48:75:47	0.3065	hh:hk:kk=48:75:47
un_5716081	10	71.88255626	hkxhk	200	30	hh:hk:kk	48:75:47	0.3065	hh:hk:kk=48:75:47
un_1538340	10	71.98307416	lmxll	200	2	lm:ll	103:95	0.6188	lm:ll=103:95
un_1538300	10	71.99300337	lmxll	200	2	lm:ll	103:95	0.6188	lm:ll=103:95
un_57719127	10	72.09303093	lmxll	200	0	lm:ll	107:93	0.3579	lm:ll=107:93
un_13068425	10	72.14721253	lmxll	200	3	lm:ll	105:92	0.3925	lm:ll=105:92
un_56921838	10	72.25091759	lmxll	200	0	lm:ll	107:93	0.3579	lm:ll=107:93
un_57193842	10	72.98102077	nnxnp	200	18	nn:np	88:94	0.7109	nn:np=88:94
un_57193798	10	72.98102077	nnxnp	200	18	nn:np	88:94	0.7109	nn:np=88:94
un_56555160	10	73.6707942	hkxhk	200	5	hh:hk:kk	63:89:43	0.0612	hh:hk:kk=63:89:43
un_74740706	10	74.30148273	lmxll	200	11	lm:ll	100:89	0.4669	lm:ll=100:89
un_15583116	10	74.80309157	lmxll	200	4	lm:ll	104:92	0.432	lm:ll=104:92
un_12755268	10	74.83962124	nnxnp	200	10	nn:np	89:101	0.4248	nn:np=89:101
un_30727057	10	74.83962124	hkxhk	200	4	hh:hk:kk	58:90:48	0.3124	hh:hk:kk=58:90:48
un_52273566	10	74.90544821	hkxhk	200	3	hh:hk:kk	59:90:48	0.2598	hh:hk:kk=59:90:48
un_40629884	10	75.01773405	hkxhk	200	6	hh:hk:kk	60:87:47	0.1492	hh:hk:kk=60:87:47
un_8500940	10	75.15894945	nnxnp	200	8	nn:np	98:94	0.8285	nn:np=98:94
un_8500813	10	75.62660284	hkxhk	200	13	hh:hk:kk	56:78:53	0.0729	hh:hk:kk=56:78:53
un_58891698	10	76.10271445	hkxhk	200	16	hh:hk:kk	58:73:53	0.0172	hh:hk:kk=58:73:53
un_44445211	10	76.80572683	hkxhk	200	19	hh:hk:kk	58:67:56	0.0021	hh:hk:kk=58:67:56
un_58229752	10	77.23280532	hkxhk	200	17	hh:hk:kk	58:67:58	0.0014	hh:hk:kk=58:67:58
un_40726153	10	77.79166033	hkxhk	200	15	hh:hk:kk	57:75:53	0.0334	hh:hk:kk=57:75:53
un_14961981	10	79.68397107	nnxnp	200	52	nn:np	60:88	0.0264	nn:np=60:88
un_42721978	10	81.4345761	hkxhk	200	20	hh:hk:kk	62:65:53	0.0006	hh:hk:kk=62:65:53
un_42721959	10	81.4345761	hkxhk	200	19	hh:hk:kk	62:66:53	0.0008	hh:hk:kk=62:66:53
un_19019164	10	82.28701691	lmxll	200	15	lm:ll	89:96	0.6591	lm:ll=89:96
un_19019061	10	82.28701691	lmxll	200	15	lm:ll	89:96	0.6591	lm:ll=89:96
un_59289154	10	82.28701691	lmxll	200	14	lm:ll	90:96	0.7139	lm:ll=90:96
un_29633313	10	82.88301451	lmxll	200	10	lm:ll	90:100	0.5138	lm:ll=90:100
un_49111647	10	83.55685218	nnxnp	200	25	nn:np	90:85	0.7623	nn:np=90:85
un_32566130	10	83.55685218	nnxnp	200	19	nn:np	91:90	1	nn:np=91:90
un_49111575	10	83.55685218	nnxnp	200	16	nn:np	92:92	0.9412	nn:np=92:92
un_40086687	10	84.21843157	nnxnp	200	7	nn:np	98:95	0.8855	nn:np=98:95
un_29633253	10	84.21843157	nnxnp	200	1	nn:np	100:99	1	nn:np=100:99
un_14134336	10	84.21843157	hkxhk	200	10	hh:hk:kk	54:92:44	0.5373	hh:hk:kk=54:92:44
un_56550565	10	84.38391836	hkxhk	200	15	hh:hk:kk	52:85:48	0.4992	hh:hk:kk=52:85:48
un_19630351	10	84.50404951	hkxhk	200	0	hh:hk:kk	53:97:50	0.8737	hh:hk:kk=53:97:50
un_11476957	10	85.04893007	hkxhk	200	6	hh:hk:kk	49:100:45	0.8392	hh:hk:kk=49:100:45
un_8452758	10	85.34521271	lmxll	200	5	lm:ll	103:92	0.4739	lm:ll=103:92
un_41451984	10	85.39792331	lmxll	200	2	lm:ll	105:93	0.4343	lm:ll=105:93
un_28980312	10	85.47416982	lmxll	200	4	lm:ll	105:91	0.3531	lm:ll=105:91
un_28980347	10	85.47441498	lmxll	200	4	lm:ll	105:91	0.3531	lm:ll=105:91
un_12932544	10	85.55041632	nnxnp	200	18	nn:np	97:85	0.4148	nn:np=97:85
un_41473884	10	85.55041632	hkxhk	200	11	hh:hk:kk	49:95:45	0.9164	hh:hk:kk=49:95:45
un_12932485	10	85.55041632	nnxnp	200	18	nn:np	98:84	0.3352	nn:np=98:84
un_29841359	10	85.55041632	hkxhk	200	3	hh:hk:kk	49:103:45	0.7506	hh:hk:kk=49:103:45
un_19414966	10	85.61281097	hkxhk	200	5	hh:hk:kk	51:99:45	0.8124	hh:hk:kk=51:99:45
un_18155500	10	85.87501559	nnxnp	200	17	nn:np	99:84	0.3007	nn:np=99:84
un_18155457	10	86.2976811	hkxhk	200	17	hh:hk:kk	51:82:50	0.3709	hh:hk:kk=51:82:50
un_18155464	10	86.59151208	lmxll	200	6	lm:ll	98:96	0.9427	lm:ll=98:96
un_18155435	10	86.61517056	lmxll	200	6	lm:ll	98:96	0.9427	lm:ll=98:96
un_10580927	10	87.08956601	hkxhk	200	10	hh:hk:kk	51:93:46	0.8405	hh:hk:kk=51:93:46
un_10580795	10	87.08956601	lmxll	200	9	lm:ll	97:94	0.8849	lm:ll=97:94
un_19438012	10	87.1837096	lmxll	200	7	lm:ll	100:93	0.6658	lm:ll=100:93
un_39900618	10	87.60833644	hkxhk	200	16	hh:hk:kk	44:93:47	0.9419	hh:hk:kk=44:93:47
un_18773472	10	87.9286453	hkxhk	200	10	hh:hk:kk	47:98:45	0.8906	hh:hk:kk=47:98:45
un_4412469	10	87.9450714	nnxnp	200	9	nn:np	97:94	0.8849	nn:np=97:94
un_55410046	10	88.19440482	lmxll	200	16	lm:ll	94:90	0.8249	lm:ll=94:90
un_57125860	10	88.39286638	nnxnp	200	8	nn:np	94:98	0.8285	nn:np=94:98
un_53541918	10	88.57784383	hkxhk	200	2	hh:hk:kk	49:105:44	0.6126	hh:hk:kk=49:105:44
un_20341849	10	88.65102577	nnxnp	200	11	nn:np	91:98	0.6625	nn:np=91:98
un_20971619	10	88.88344276	hkxhk	200	7	hh:hk:kk	44:100:49	0.7737	hh:hk:kk=44:100:49
un_41702493	10	89.41986511	lmxll	200	11	lm:ll	98:91	0.6625	lm:ll=98:91
un_19779921	10	89.67974066	lmxll	200	6	lm:ll	102:92	0.5181	lm:ll=102:92
un_33803733	10	89.9788427	hkxhk	200	6	hh:hk:kk	54:93:47	0.6586	hh:hk:kk=54:93:47
un_54562419	10	90.34634595	hkxhk	200	3	hh:hk:kk	54:98:45	0.6612	hh:hk:kk=54:98:45
un_56992091	10	90.61431195	hkxhk	200	5	hh:hk:kk	45:97:53	0.7183	hh:hk:kk=45:97:53
un_45323638	10	90.79303768	hkxhk	200	0	hh:hk:kk	54:101:45	0.6603	hh:hk:kk=54:101:45
un_39139923	10	91.31082745	nnxnp	200	4	nn:np	95:101	0.7209	nn:np=95:101
un_45657973	10	91.31082745	nnxnp	200	4	nn:np	97:99	0.943	nn:np=97:99
un_22374243	10	91.33975699	lmxll	200	5	lm:ll	108:87	0.152	lm:ll=108:87
un_24727928	10	91.38413196	nnxnp	200	1	nn:np	99:100	1	nn:np=99:100
un_8016771	10	91.50414053	lmxll	200	6	lm:ll	107:87	0.1725	lm:ll=107:87
un_40147302	10	91.51419232	nnxnp	200	2	nn:np	100:98	0.9433	nn:np=100:98
un_40156502	10	91.743177	nnxnp	200	12	nn:np	102:86	0.2739	nn:np=102:86
un_40156544	10	91.74979647	nnxnp	200	12	nn:np	102:86	0.2739	nn:np=102:86
un_58149605	10	92.24981173	lmxll	200	9	lm:ll	103:88	0.311	lm:ll=103:88
un_21835095	10	93.33270822	lmxll	200	11	lm:ll	101:88	0.3827	lm:ll=101:88
un_15974881	10	93.88273726	lmxll	200	14	lm:ll	100:86	0.3404	lm:ll=100:86
un_13053794	10	94.01059112	lmxll	200	3	lm:ll	106:91	0.3185	lm:ll=106:91
un_13053806	10	94.02346232	lmxll	200	3	lm:ll	106:91	0.3185	lm:ll=106:91
un_2935188	10	94.04332073	nnxnp	200	76	nn:np	55:69	0.243	nn:np=55:69
un_48746719	10	95.12793338	lmxll	200	2	lm:ll	109:89	0.1769	lm:ll=109:89
un_58871480	10	95.19780558	lmxll	200	7	lm:ll	105:88	0.2494	lm:ll=105:88
un_41360403	10	95.19780558	lmxll	200	2	lm:ll	108:90	0.2269	lm:ll=108:90
un_41360385	10	95.19780558	lmxll	200	2	lm:ll	108:90	0.2269	lm:ll=108:90
un_18130009	10	95.34367912	lmxll	200	1	lm:ll	109:90	0.2019	lm:ll=109:90
un_35648718	10	95.71338885	lmxll	200	0	lm:ll	107:93	0.3579	lm:ll=107:93
un_9310160	10	95.9062116	lmxll	200	1	lm:ll	106:93	0.3949	lm:ll=106:93
un_45932603	10	95.9062116	lmxll	200	0	lm:ll	106:94	0.4366	lm:ll=106:94
un_45932484	10	95.9062116	lmxll	200	0	lm:ll	106:94	0.4366	lm:ll=106:94
un_45932604	10	95.9062116	lmxll	200	0	lm:ll	106:94	0.4366	lm:ll=106:94
un_39663068	10	96.03271706	lmxll	200	0	lm:ll	107:93	0.3579	lm:ll=107:93
un_21963760	10	96.15039655	lmxll	200	15	lm:ll	98:87	0.4622	lm:ll=98:87
un_11484811	10	96.65274088	lmxll	200	46	lm:ll	75:79	0.8089	lm:ll=75:79
un_59206915	10	96.82754396	nnxnp	200	25	nn:np	101:74	0.0493	nn:np=101:74
un_59206916	10	96.89606775	nnxnp	200	22	nn:np	103:75	0.0429	nn:np=103:75
un_29704101	10	97.62715159	nnxnp	200	5	nn:np	102:93	0.5667	nn:np=102:93
un_30219266	10	97.86312349	lmxll	200	39	lm:ll	65:96	0.018	lm:ll=65:96
un_16204482	10	98.18563884	nnxnp	200	8	nn:np	101:91	0.516	nn:np=101:91
un_13018834	10	99.69831064	nnxnp	200	16	nn:np	98:86	0.4174	nn:np=98:86
un_19535885	10	99.81280298	lmxll	200	15	lm:ll	91:94	0.8831	lm:ll=91:94
un_53192724	10	100.2536107	lmxll	200	2	lm:ll	100:98	0.9433	lm:ll=100:98
un_33052680	10	100.3464059	lmxll	200	2	lm:ll	100:98	0.9433	lm:ll=100:98
un_55723682	10	100.5457256	nnxnp	200	14	nn:np	96:90	0.7139	nn:np=96:90
un_26141303	10	100.564113	lmxll	200	5	lm:ll	97:98	1	lm:ll=97:98
un_4137967	10	101.0709929	lmxll	200	7	lm:ll	93:100	0.6658	lm:ll=93:100
un_7587891	10	101.4594578	nnxnp	200	3	nn:np	102:95	0.669	nn:np=102:95
un_7587889	10	101.4690192	nnxnp	200	3	nn:np	102:95	0.669	nn:np=102:95
un_42311726	10	101.7975412	nnxnp	200	5	nn:np	98:97	1	nn:np=98:97
un_7587814	10	101.9858283	hkxhk	200	6	hh:hk:kk	46:102:46	0.7728	hh:hk:kk=46:102:46
un_35533367	10	102.5387994	lmxll	200	6	lm:ll	93:101	0.6152	lm:ll=93:101
un_58797239	10	103.4525316	lmxll	200	6	lm:ll	96:98	0.9427	lm:ll=96:98
un_58797145	10	103.4896742	hkxhk	200	14	hh:hk:kk	45:100:41	0.5417	hh:hk:kk=45:100:41
un_75066014	10	103.6540577	lmxll	200	6	lm:ll	96:98	0.9427	lm:ll=96:98
un_11043574	10	103.6702387	hkxhk	200	6	hh:hk:kk	43:106:45	0.425	hh:hk:kk=43:106:45
un_40683188	10	104.1348275	hkxhk	200	4	hh:hk:kk	47:102:47	0.8493	hh:hk:kk=47:102:47
un_30764054	10	104.5357958	nnxnp	200	2	nn:np	96:102	0.7223	nn:np=96:102
un_13018770	10	104.8896924	lmxll	200	10	lm:ll	91:99	0.6115	lm:ll=91:99
un_47827364	10	104.9772165	nnxnp	200	4	nn:np	92:104	0.432	nn:np=92:104
un_22518538	10	105.2093883	nnxnp	200	5	nn:np	91:104	0.3901	nn:np=91:104
un_59309018	10	105.6159955	lmxll	200	12	lm:ll	89:99	0.5115	lm:ll=89:99
un_59759834	10	105.8835938	nnxnp	200	7	nn:np	94:99	0.7734	nn:np=94:99
un_41375251	10	107.676735	nnxnp	200	5	nn:np	97:98	1	nn:np=97:98
un_9880232	10	108.1783439	nnxnp	200	3	nn:np	99:98	1	nn:np=99:98
un_11505826	10	108.82031	lmxll	200	2	lm:ll	87:111	0.1021	lm:ll=87:111
un_16399351	10	108.9470606	lmxll	200	4	lm:ll	86:110	0.1004	lm:ll=86:110
un_11505841	10	109.0833727	nnxnp	200	1	nn:np	100:99	1	nn:np=100:99
un_16399281	10	109.1347349	lmxll	200	4	lm:ll	110:86	0.1004	lm:ll=110:86
un_28547167	10	109.2316979	nnxnp	200	0	nn:np	100:100	0.9436	nn:np=100:100
un_39912165	10	109.3230221	nnxnp	200	1	nn:np	99:100	1	nn:np=99:100
un_28547159	10	109.5068963	nnxnp	200	3	nn:np	101:96	0.7756	nn:np=101:96
un_55941329	10	109.7014352	lmxll	200	3	lm:ll	108:89	0.1996	lm:ll=108:89
un_16399348	10	109.7846689	nnxnp	200	8	nn:np	101:91	0.516	nn:np=101:91
un_59377653	10	109.8399538	lmxll	200	3	lm:ll	89:108	0.1996	lm:ll=89:108
un_59130148	10	110.0631771	hkxhk	200	13	hh:hk:kk	53:89:45	0.5718	hh:hk:kk=53:89:45
un_58121683	10	110.171908	lmxll	200	3	lm:ll	105:92	0.3925	lm:ll=105:92
un_58121632	10	110.1806114	lmxll	200	3	lm:ll	105:92	0.3925	lm:ll=105:92
un_45031276	10	110.5179593	lmxll	200	21	lm:ll	90:89	1	lm:ll=90:89
un_57693186	10	110.6709426	lmxll	200	4	lm:ll	102:94	0.617	lm:ll=102:94
un_57693196	10	110.6844267	lmxll	200	4	lm:ll	102:94	0.617	lm:ll=102:94
un_64802792	10	110.8884045	lmxll	200	19	lm:ll	88:93	0.7662	lm:ll=88:93
un_59759878	10	111.8175821	lmxll	200	19	lm:ll	84:97	0.3724	lm:ll=84:97
un_18578176	10	111.8901512	lmxll	200	53	lm:ll	62:85	0.0695	lm:ll=62:85
un_4476951	10	114.7064911	nnxnp	200	38	nn:np	76:86	0.4795	nn:np=76:86
un_32712728	10	121.1161007	nnxnp	200	6	nn:np	99:95	0.8294	nn:np=99:95
un_41224881	10	127.9058397	nnxnp	200	1	nn:np	100:99	1	nn:np=100:99
un_55941383	10	133.9059002	nnxnp	200	0	nn:np	100:100	0.9436	nn:np=100:100
un_37529051	10	138.8405935	hkxhk	200	42	hh:hk:kk	47:68:43	0.1953	hh:hk:kk=47:68:43
un_56033377	10	138.8958784	nnxnp	200	2	nn:np	99:99	0.9433	nn:np=99:99
un_28875247	10	138.9878155	hkxhk	200	19	hh:hk:kk	54:76:51	0.0932	hh:hk:kk=54:76:51
un_61999127	10	139.0464101	nnxnp	200	9	nn:np	95:96	1	nn:np=95:96
un_14112198	10	139.8179462	hkxhk	200	15	hh:hk:kk	63:69:53	0.0014	hh:hk:kk=63:69:53
un_14112204	10	139.8560695	hkxhk	200	16	hh:hk:kk	63:68:53	0.0011	hh:hk:kk=63:68:53
un_21677551	10	142.3734299	nnxnp	200	14	nn:np	100:86	0.3404	nn:np=100:86
un_16387065	10	143.245484	nnxnp	200	4	nn:np	103:93	0.5203	nn:np=103:93
un_16387061	10	143.320995	nnxnp	200	1	nn:np	105:94	0.4784	nn:np=105:94
un_40582829	10	144.2065332	hkxhk	200	15	hh:hk:kk	29:132:24	0	hh:hk:kk=29:132:24
un_16689789	11	0	nnxnp	200	21	nn:np	98:81	0.2317	nn:np=98:81
un_1025263	11	4.679826985	lmxll	200	4	lm:ll	98:98	0.943	lm:ll=98:98
un_68921931	11	4.679826985	lmxll	200	6	lm:ll	96:98	0.9427	lm:ll=96:98
un_55885148	11	5.745025082	lmxll	200	8	lm:ll	98:94	0.8285	lm:ll=98:94
un_44148081	11	6.93613599	lmxll	200	13	lm:ll	95:92	0.8837	lm:ll=95:92
un_33544615	11	7.041805585	lmxll	200	12	lm:ll	97:91	0.7153	lm:ll=97:91
un_19200250	11	7.932507148	hkxhk	200	15	hh:hk:kk	53:81:51	0.2342	hh:hk:kk=53:81:51
un_19200278	11	8.245467288	hkxhk	200	15	hh:hk:kk	52:82:51	0.302	hh:hk:kk=52:82:51
un_19200356	11	10.58355889	nnxnp	200	8	nn:np	100:92	0.6134	nn:np=100:92
un_16989888	11	11.68681424	lmxll	200	15	lm:ll	92:93	1	lm:ll=92:93
un_41315211	11	12.14066717	nnxnp	200	6	nn:np	94:100	0.7196	nn:np=94:100
un_58415278	11	12.3629377	nnxnp	200	3	nn:np	93:104	0.4761	nn:np=93:104
un_19433752	11	13.44433037	nnxnp	200	8	nn:np	90:102	0.4272	nn:np=90:102
un_19433692	11	13.62611446	hkxhk	200	10	hh:hk:kk	49:99:42	0.6529	hh:hk:kk=49:99:42
un_50710833	11	14.55041976	nnxnp	200	10	nn:np	90:100	0.5138	nn:np=90:100
un_11588674	11	14.77107083	lmxll	200	8	lm:ll	98:94	0.8285	lm:ll=98:94
un_55638045	11	16.75247694	nnxnp	200	0	nn:np	106:94	0.4366	nn:np=106:94
un_39638030	11	16.96219668	lmxll	200	3	lm:ll	96:101	0.7756	lm:ll=96:101
un_49814059	11	17.61807692	nnxnp	200	5	nn:np	89:106	0.2518	nn:np=89:106
un_11087819	11	18.22294425	lmxll	200	2	lm:ll	99:99	0.9433	lm:ll=99:99
un_40298655	11	18.22294425	lmxll	200	1	lm:ll	98:101	0.8872	lm:ll=98:101
un_17698265	11	19.46385347	nnxnp	200	6	nn:np	103:91	0.4296	nn:np=103:91
un_17698223	11	19.55737714	nnxnp	200	5	nn:np	103:92	0.4739	nn:np=103:92
un_11206701	11	19.70353317	lmxll	200	1	lm:ll	103:96	0.6706	lm:ll=103:96
un_40957509	11	20.39504147	hkxhk	200	5	hh:hk:kk	47:97:51	0.9188	hh:hk:kk=47:97:51
un_11292902	11	21.14808916	lmxll	200	2	lm:ll	100:98	0.9433	lm:ll=100:98
un_2600089	11	22.7282747	hkxhk	200	2	hh:hk:kk	53:95:50	0.8129	hh:hk:kk=53:95:50
un_30914507	11	22.73272821	nnxnp	200	7	nn:np	100:93	0.6658	nn:np=100:93
un_44784538	11	22.73556226	nnxnp	200	7	nn:np	94:99	0.7734	nn:np=94:99
un_13844645	11	23.21816056	nnxnp	200	15	nn:np	97:88	0.5564	nn:np=97:88
un_32957668	11	24.29712405	lmxll	200	2	lm:ll	104:94	0.5224	lm:ll=104:94
un_17895183	11	25.38823346	lmxll	200	2	lm:ll	104:94	0.5224	lm:ll=104:94
un_29315116	11	25.5092879	nnxnp	200	24	nn:np	89:87	0.9399	nn:np=89:87
un_10258347	11	27.81782441	hkxhk	200	6	hh:hk:kk	48:94:52	0.8392	hh:hk:kk=48:94:52
un_55882257	11	29.00043317	lmxll	200	2	lm:ll	104:94	0.5224	lm:ll=104:94
un_64112189	11	29.96886868	lmxll	200	10	lm:ll	98:92	0.7168	lm:ll=98:92
un_16865757	11	30.61665164	lmxll	200	7	lm:ll	97:96	1	lm:ll=97:96
un_16865709	11	30.69721964	lmxll	200	9	lm:ll	96:95	1	lm:ll=96:95
un_29315126	11	31.36646041	nnxnp	200	25	nn:np	86:89	0.8798	nn:np=86:89
un_19763369	11	33.95394845	nnxnp	200	11	nn:np	94:95	1	nn:np=94:95
un_16813821	11	36.11754352	lmxll	200	11	lm:ll	98:91	0.6625	lm:ll=98:91
un_13844579	11	37.17059568	nnxnp	200	7	nn:np	101:92	0.5647	nn:np=101:92
un_5029109	11	38.00947461	lmxll	200	4	lm:ll	89:107	0.2246	lm:ll=89:107
un_41202983	11	38.00987948	lmxll	200	4	lm:ll	86:110	0.1004	lm:ll=86:110
un_6279263	11	39.01556251	lmxll	200	1	lm:ll	86:113	0.0653	lm:ll=86:113
un_970769	11	40.14756323	nnxnp	200	4	nn:np	102:94	0.617	nn:np=102:94
un_47346790	11	40.39372075	lmxll	200	7	lm:ll	108:85	0.1132	lm:ll=108:85
un_15235374	11	41.27794448	lmxll	200	12	lm:ll	80:108	0.0489	lm:ll=80:108
un_10168832	11	41.52815065	lmxll	200	1	lm:ll	91:108	0.2567	lm:ll=91:108
un_30602127	11	41.79536112	nnxnp	200	4	nn:np	105:91	0.3531	nn:np=105:91
un_33095364	11	42.39253603	lmxll	200	4	lm:ll	86:110	0.1004	lm:ll=86:110
un_5163949	11	42.5540769	lmxll	200	0	lm:ll	89:111	0.1375	lm:ll=89:111
un_28973480	11	42.60387522	nnxnp	200	15	nn:np	81:104	0.1057	nn:np=81:104
un_20839799	11	42.8698711	lmxll	200	1	lm:ll	110:89	0.1562	lm:ll=110:89
un_29222855	11	43.03991412	lmxll	200	1	lm:ll	109:90	0.2019	lm:ll=109:90
un_46931311	11	43.03991412	lmxll	200	1	lm:ll	110:89	0.1562	lm:ll=110:89
un_13645413	11	43.2115766	lmxll	200	8	lm:ll	109:83	0.0711	lm:ll=109:83
un_43137706	11	44.15814945	lmxll	200	3	lm:ll	86:111	0.0872	lm:ll=86:111
un_43137747	11	44.26624823	lmxll	200	5	lm:ll	109:86	0.1151	lm:ll=109:86
un_40978650	11	44.77151893	lmxll	200	3	lm:ll	109:88	0.1541	lm:ll=109:88
un_52506861	11	46.39421523	lmxll	200	6	lm:ll	80:114	0.0178	lm:ll=80:114
un_52506792	11	46.53470316	lmxll	200	7	lm:ll	79:114	0.0143	lm:ll=79:114
un_40978657	11	48.30355549	lmxll	200	4	lm:ll	83:113	0.0383	lm:ll=83:113
un_59457951	11	48.86348289	lmxll	200	14	lm:ll	79:107	0.0477	lm:ll=79:107
un_57692898	11	50.06916891	lmxll	200	9	lm:ll	112:79	0.0205	lm:ll=112:79
un_57639809	11	50.65014925	lmxll	200	6	lm:ll	83:111	0.0525	lm:ll=83:111
un_52894053	11	50.8971165	lmxll	200	5	lm:ll	112:83	0.0449	lm:ll=112:83
un_12124919	11	51.73963921	lmxll	200	1	lm:ll	113:86	0.0653	lm:ll=113:86
un_33962128	11	53.2829821	lmxll	200	2	lm:ll	114:84	0.0393	lm:ll=114:84
un_16086216	11	54.35060938	lmxll	200	7	lm:ll	84:109	0.084	lm:ll=84:109
un_56112240	11	55.50892628	lmxll	200	3	lm:ll	86:111	0.0872	lm:ll=86:111
un_56112273	11	55.55386622	lmxll	200	3	lm:ll	86:111	0.0872	lm:ll=86:111
un_2138	11	57.49721508	lmxll	200	9	lm:ll	79:112	0.0205	lm:ll=79:112
un_2146	11	57.67292621	lmxll	200	8	lm:ll	80:112	0.0252	lm:ll=80:112
un_20503697	11	58.51666351	lmxll	200	7	lm:ll	86:107	0.1499	lm:ll=86:107
un_59206274	11	58.67779952	lmxll	200	5	lm:ll	89:106	0.2518	lm:ll=89:106
un_53671585	11	59.41505749	lmxll	200	6	lm:ll	107:87	0.1725	lm:ll=107:87
un_26259487	11	59.78429378	nnxnp	200	32	nn:np	91:77	0.3158	nn:np=91:77
un_31334325	11	60.58147168	lmxll	200	7	lm:ll	109:84	0.084	lm:ll=109:84
un_385165	11	60.98390684	lmxll	200	3	lm:ll	90:107	0.2543	lm:ll=90:107
un_30104635	11	61.86853544	lmxll	200	3	lm:ll	91:106	0.3185	lm:ll=91:106
un_17693097	11	63.93739225	lmxll	200	7	lm:ll	106:87	0.195	lm:ll=106:87
un_8840167	11	65.07829998	lmxll	200	7	lm:ll	91:102	0.4716	lm:ll=91:102
un_11078938	11	65.38680661	nnxnp	200	2	nn:np	98:100	0.9433	nn:np=98:100
un_11078954	11	65.56697124	nnxnp	200	2	nn:np	98:100	0.9433	nn:np=98:100
un_13252068	11	68.68402185	lmxll	200	4	lm:ll	100:96	0.8303	lm:ll=100:96
un_183691	11	69.93950619	nnxnp	200	3	nn:np	93:104	0.4761	nn:np=93:104
un_43112049	11	69.94274511	nnxnp	200	0	nn:np	93:107	0.3579	nn:np=93:107
un_46731489	11	69.95893968	nnxnp	200	4	nn:np	104:92	0.432	nn:np=104:92
un_43372927	11	71.37434544	lmxll	200	1	lm:ll	98:101	0.8872	lm:ll=98:101
un_23226999	11	72.29541182	lmxll	200	0	lm:ll	105:95	0.5245	lm:ll=105:95
un_56983892	11	72.4160614	lmxll	200	0	lm:ll	106:94	0.4366	lm:ll=106:94
un_5891438	11	72.57638768	nnxnp	200	1	nn:np	92:107	0.3209	nn:np=92:107
un_11478676	11	72.78205877	lmxll	200	0	lm:ll	105:95	0.5245	lm:ll=105:95
un_17704192	11	73.23307765	lmxll	200	2	lm:ll	104:94	0.5224	lm:ll=104:94
un_12614392	11	74.04928418	lmxll	200	3	lm:ll	99:98	1	lm:ll=99:98
un_12614440	11	74.13794947	lmxll	200	2	lm:ll	100:98	0.9433	lm:ll=100:98
un_14533132	11	74.69099416	nnxnp	200	8	nn:np	90:102	0.4272	nn:np=90:102
un_53131343	11	75.77441116	lmxll	200	1	lm:ll	101:98	0.8872	lm:ll=101:98
un_53131309	11	75.83149703	lmxll	200	1	lm:ll	101:98	0.8872	lm:ll=101:98
un_21735293	11	76.80519578	nnxnp	200	11	nn:np	88:101	0.3827	nn:np=88:101
un_21735315	11	77.09183974	nnxnp	200	11	nn:np	88:101	0.3827	nn:np=88:101
un_44106468	11	77.94407919	lmxll	200	7	lm:ll	97:96	1	lm:ll=97:96
un_10369698	11	78.2335572	hkxhk	200	8	hh:hk:kk	53:96:43	0.594	hh:hk:kk=53:96:43
un_17143052	11	78.93883089	lmxll	200	7	lm:ll	95:98	0.8855	lm:ll=95:98
un_42455219	11	80.60363309	hkxhk	200	7	hh:hk:kk	55:90:48	0.5007	hh:hk:kk=55:90:48
un_17143049	11	82.53402629	nnxnp	200	4	nn:np	108:88	0.1747	nn:np=108:88
un_33800364	11	83.47816995	lmxll	200	0	lm:ll	96:104	0.6206	lm:ll=96:104
un_14533083	11	83.8069198	lmxll	200	2	lm:ll	96:102	0.7223	lm:ll=96:102
un_13416181	11	84.62555551	nnxnp	200	3	nn:np	108:89	0.1996	nn:np=108:89
un_40750211	11	85.59399103	lmxll	200	7	lm:ll	90:103	0.3877	lm:ll=90:103
un_51519692	11	85.889542	hkxhk	200	1	hh:hk:kk	59:96:44	0.2854	hh:hk:kk=59:96:44
un_11078917	11	88.19402986	hkxhk	200	9	hh:hk:kk	49:95:47	0.9767	hh:hk:kk=49:95:47
un_40759904	11	89.49121523	lmxll	200	7	lm:ll	89:104	0.3135	lm:ll=89:104
un_14603250	11	91.1187699	hkxhk	200	8	hh:hk:kk	50:90:52	0.6731	hh:hk:kk=50:90:52
un_14603274	11	91.74914369	lmxll	200	3	lm:ll	103:94	0.5686	lm:ll=103:94
un_14603204	11	91.7762696	nnxnp	200	3	nn:np	107:90	0.2543	nn:np=107:90
un_14603272	11	91.80541984	lmxll	200	1	lm:ll	104:95	0.5706	lm:ll=104:95
un_30635863	11	93.76860705	lmxll	200	3	lm:ll	108:89	0.1996	lm:ll=108:89
un_36379888	11	95.68766406	hkxhk	200	2	hh:hk:kk	53:104:41	0.3753	hh:hk:kk=53:104:41
un_33658696	11	97.22655344	nnxnp	200	2	nn:np	94:104	0.5224	nn:np=94:104
un_19801581	11	97.90713041	nnxnp	200	1	nn:np	95:104	0.5706	nn:np=95:104
un_40825508	11	98.58325387	nnxnp	200	4	nn:np	93:103	0.5203	nn:np=93:103
un_18907573	11	99.10998238	lmxll	200	1	lm:ll	95:104	0.5706	lm:ll=95:104
un_54021576	11	99.19338444	nnxnp	200	53	nn:np	83:64	0.1376	nn:np=83:64
un_70097655	11	101.695851	hkxhk	200	46	hh:hk:kk	37:82:35	0.7042	hh:hk:kk=37:82:35
un_14798219	11	101.7395763	lmxll	200	2	lm:ll	96:102	0.7223	lm:ll=96:102
un_18642570	11	101.7509125	lmxll	200	1	lm:ll	96:103	0.6706	lm:ll=96:103
un_51966242	11	101.7634633	lmxll	200	5	lm:ll	95:100	0.7745	lm:ll=95:100
un_58602002	11	102.5363493	lmxll	200	5	lm:ll	94:101	0.6674	lm:ll=94:101
un_40391935	11	105.1056185	lmxll	200	2	lm:ll	102:96	0.7223	lm:ll=102:96
un_47986734	11	106.6833749	lmxll	200	4	lm:ll	97:99	0.943	lm:ll=97:99
un_45405471	11	109.333212	lmxll	200	12	lm:ll	97:91	0.7153	lm:ll=97:91
un_58704992	11	110.0174327	nnxnp	200	18	nn:np	87:95	0.6038	nn:np=87:95
un_58705005	11	110.2247233	nnxnp	200	15	nn:np	97:88	0.5564	nn:np=97:88
un_20089503	11	112.9429825	lmxll	200	3	lm:ll	90:107	0.2543	lm:ll=90:107
un_59582311	11	115.5806737	nnxnp	200	17	nn:np	90:93	0.8824	nn:np=90:93
un_52800966	11	116.5414168	lmxll	200	3	lm:ll	89:108	0.1996	lm:ll=89:108
un_44782732	11	116.9183455	lmxll	200	2	lm:ll	91:107	0.2864	lm:ll=91:107
un_19437026	11	117.4636978	nnxnp	200	14	nn:np	91:95	0.8258	nn:np=91:95
un_19437029	11	118.3377999	lmxll	200	2	lm:ll	89:109	0.1769	lm:ll=89:109
un_59582312	11	119.0005629	lmxll	200	3	lm:ll	88:109	0.1541	lm:ll=88:109
un_13412167	11	119.3066403	nnxnp	200	11	nn:np	89:100	0.4669	nn:np=89:100
un_30323887	11	120.6479559	nnxnp	200	8	nn:np	91:101	0.516	nn:np=91:101
un_6239938	11	120.8483638	lmxll	200	1	lm:ll	91:108	0.2567	lm:ll=91:108
un_13053366	11	120.9795398	lmxll	200	3	lm:ll	89:108	0.1996	lm:ll=89:108
un_53180403	11	121.4038376	hkxhk	200	2	hh:hk:kk	48:102:48	0.9131	hh:hk:kk=48:102:48
un_12632228	11	122.1386664	nnxnp	200	1	nn:np	108:91	0.2567	nn:np=108:91
un_46597704	11	123.4099405	lmxll	200	0	lm:ll	110:90	0.1791	lm:ll=110:90
un_47070400	11	124.5281758	nnxnp	200	0	nn:np	116:84	0.0283	nn:np=116:84
un_47070401	11	125.046807	nnxnp	200	0	nn:np	116:84	0.0283	nn:np=116:84
un_12308450	11	128.5541469	lmxll	200	0	lm:ll	110:90	0.1791	lm:ll=110:90
un_55853314	12	0	nnxnp	200	50	nn:np	73:77	0.8065	nn:np=73:77
un_18635583	12	4.665350678	lmxll	200	4	lm:ll	97:99	0.943	lm:ll=97:99
un_51073033	12	6.619219191	lmxll	200	1	lm:ll	98:101	0.8872	lm:ll=98:101
un_56039974	12	7.55969018	lmxll	200	2	lm:ll	102:96	0.7223	lm:ll=102:96
un_19046960	12	9.267945584	lmxll	200	6	lm:ll	95:99	0.8294	lm:ll=95:99
un_47540351	12	10.22140053	lmxll	200	7	lm:ll	93:100	0.6658	lm:ll=93:100
un_15913822	12	12.59400152	hkxhk	200	49	hh:hk:kk	37:80:34	0.7205	hh:hk:kk=37:80:34
un_57740627	12	14.21548084	lmxll	200	9	lm:ll	100:91	0.5626	lm:ll=100:91
un_40742830	12	14.69264111	lmxll	200	7	lm:ll	97:96	1	lm:ll=97:96
un_58749235	12	15.25657746	nnxnp	200	14	nn:np	93:93	0.9415	nn:np=93:93
un_58375398	12	15.34162235	lmxll	200	8	lm:ll	96:96	0.9424	lm:ll=96:96
un_58375413	12	16.15463421	lmxll	200	5	lm:ll	95:100	0.7745	lm:ll=95:100
un_41073993	12	17.71335775	lmxll	200	1	lm:ll	95:104	0.5706	lm:ll=95:104
un_45935588	12	18.93190173	lmxll	200	8	lm:ll	92:100	0.6134	lm:ll=92:100
un_14452339	12	19.96867037	hkxhk	200	19	hh:hk:kk	44:95:42	0.782	hh:hk:kk=44:95:42
un_70681356	12	20.9249385	lmxll	200	2	lm:ll	99:99	0.9433	lm:ll=99:99
un_40711855	12	21.34367098	lmxll	200	2	lm:ll	104:94	0.5224	lm:ll=104:94
un_40711852	12	21.38521963	lmxll	200	2	lm:ll	104:94	0.5224	lm:ll=104:94
un_58452642	12	22.43713622	lmxll	200	6	lm:ll	98:96	0.9427	lm:ll=98:96
un_58452643	12	22.43713622	lmxll	200	7	lm:ll	97:96	1	lm:ll=97:96
un_46554181	12	23.16228999	lmxll	200	14	lm:ll	87:99	0.4199	lm:ll=87:99
un_14032780	12	23.51350591	lmxll	200	13	lm:ll	85:102	0.2419	lm:ll=85:102
un_39718083	12	23.9592883	lmxll	200	8	lm:ll	104:88	0.279	lm:ll=104:88
un_8478943	12	24.95299349	hkxhk	200	37	hh:hk:kk	48:72:43	0.2834	hh:hk:kk=48:72:43
un_8478916	12	24.95299349	hkxhk	200	36	hh:hk:kk	48:72:44	0.2679	hh:hk:kk=48:72:44
un_27251611	12	26.27064831	lmxll	200	21	lm:ll	90:89	1	lm:ll=90:89
un_39917221	12	27.14555034	hkxhk	200	5	hh:hk:kk	50:97:48	0.9771	hh:hk:kk=50:97:48
un_18218898	12	27.63223218	nnxnp	200	10	nn:np	102:88	0.3456	nn:np=102:88
un_30713754	12	28.21953965	hkxhk	200	6	hh:hk:kk	50:98:46	0.9113	hh:hk:kk=50:98:46
un_61755384	12	28.60451385	nnxnp	200	12	nn:np	100:88	0.4224	nn:np=100:88
un_9813352	12	28.73262218	nnxnp	200	3	nn:np	94:103	0.5686	nn:np=94:103
un_12867589	12	29.10612723	nnxnp	200	0	nn:np	95:105	0.5245	nn:np=95:105
un_37757938	12	29.21887122	hkxhk	200	25	hh:hk:kk	43:84:48	0.7536	hh:hk:kk=43:84:48
un_43196180	12	30.61897414	lmxll	200	51	lm:ll	60:89	0.0217	lm:ll=60:89
un_5843584	12	31.36490224	hkxhk	200	11	hh:hk:kk	44:98:47	0.8375	hh:hk:kk=44:98:47
un_10297319	12	31.65336239	nnxnp	200	2	nn:np	103:95	0.6188	nn:np=103:95
un_5078210	12	32.52263804	nnxnp	200	5	nn:np	99:96	0.8861	nn:np=99:96
un_47048458	12	33.04286175	nnxnp	200	1	nn:np	101:98	0.8872	nn:np=101:98
un_61755299	12	33.48604734	lmxll	200	50	lm:ll	61:89	0.0274	lm:ll=61:89
un_16784617	12	33.63904159	nnxnp	200	2	nn:np	98:100	0.9433	nn:np=98:100
un_20052945	12	34.10906068	nnxnp	200	3	nn:np	101:96	0.7756	nn:np=101:96
un_31130958	12	34.11663466	nnxnp	200	0	nn:np	103:97	0.7236	nn:np=103:97
un_58700069	12	34.19323998	nnxnp	200	1	nn:np	97:102	0.7767	nn:np=97:102
un_53538806	12	34.19323998	nnxnp	200	0	nn:np	98:102	0.832	nn:np=98:102
un_30640224	12	34.19323998	nnxnp	200	0	nn:np	98:102	0.832	nn:np=98:102
un_70994032	12	34.47239497	nnxnp	200	2	nn:np	97:101	0.8311	nn:np=97:101
un_28017615	12	34.48126733	nnxnp	200	1	nn:np	98:101	0.8872	nn:np=98:101
un_40303673	12	34.6548195	lmxll	200	48	lm:ll	76:76	0.9353	lm:ll=76:76
un_29293888	12	34.76475031	nnxnp	200	0	nn:np	98:102	0.832	nn:np=98:102
un_43105802	12	34.76972749	nnxnp	200	1	nn:np	98:101	0.8872	nn:np=98:101
un_9107025	12	34.91168537	nnxnp	200	0	nn:np	99:101	0.9436	nn:np=99:101
un_53745658	12	35.31570271	nnxnp	200	2	nn:np	98:100	0.9433	nn:np=98:100
un_19737680	12	35.33431304	nnxnp	200	3	nn:np	99:98	1	nn:np=99:98
un_61968266	12	35.49423206	hkxhk	200	29	hh:hk:kk	42:87:42	0.974	hh:hk:kk=42:87:42
un_40660470	12	35.54876466	nnxnp	200	1	nn:np	103:96	0.6706	nn:np=103:96
un_17676546	12	36.24665213	lmxll	200	25	lm:ll	90:85	0.7623	lm:ll=90:85
un_41854953	12	36.66343702	nnxnp	200	10	nn:np	100:90	0.5138	nn:np=100:90
un_44597671	12	36.75540668	lmxll	200	2	lm:ll	110:88	0.1355	lm:ll=110:88
un_24887674	12	37.08974347	lmxll	200	2	lm:ll	87:111	0.1021	lm:ll=87:111
un_54926402	12	37.26459404	lmxll	200	2	lm:ll	111:87	0.1021	lm:ll=111:87
un_12805159	12	37.2736828	lmxll	200	1	lm:ll	112:87	0.0888	lm:ll=112:87
un_58806455	12	37.39378437	nnxnp	200	11	nn:np	98:91	0.6625	nn:np=98:91
un_37287273	12	38.15940479	nnxnp	200	4	nn:np	100:96	0.8303	nn:np=100:96
un_55281251	12	38.59090483	lmxll	200	2	lm:ll	110:88	0.1355	lm:ll=110:88
un_57888627	12	38.88780455	nnxnp	200	0	nn:np	100:100	0.9436	nn:np=100:100
un_49611845	12	39.42772059	nnxnp	200	1	nn:np	98:101	0.8872	nn:np=98:101
un_46681582	12	39.83000673	nnxnp	200	2	nn:np	100:98	0.9433	nn:np=100:98
un_40660432	12	39.9483771	lmxll	200	17	lm:ll	95:88	0.6573	lm:ll=95:88
un_54809890	12	40.4452297	nnxnp	200	0	nn:np	100:100	0.9436	nn:np=100:100
un_54809898	12	40.4458789	nnxnp	200	0	nn:np	100:100	0.9436	nn:np=100:100
un_54298363	12	40.76961212	lmxll	200	63	lm:ll	58:79	0.0875	lm:ll=58:79
un_56795014	12	40.82630872	nnxnp	200	1	nn:np	98:101	0.8872	nn:np=98:101
un_14851027	12	40.82630872	nnxnp	200	0	nn:np	98:102	0.832	nn:np=98:102
un_68906474	12	41.00851686	nnxnp	200	0	nn:np	102:98	0.832	nn:np=102:98
un_68906384	12	41.04076034	nnxnp	200	1	nn:np	97:102	0.7767	nn:np=97:102
un_55310035	12	41.27014351	nnxnp	200	1	nn:np	97:102	0.7767	nn:np=97:102
un_58280459	12	41.47247678	nnxnp	200	2	nn:np	96:102	0.7223	nn:np=96:102
un_7263455	12	41.51229423	lmxll	200	30	lm:ll	72:98	0.0551	lm:ll=72:98
un_49611822	12	41.86069697	nnxnp	200	6	nn:np	106:88	0.2222	nn:np=106:88
un_49611832	12	41.86069697	nnxnp	200	6	nn:np	106:88	0.2222	nn:np=106:88
un_56715047	12	42.23138882	lmxll	200	8	lm:ll	83:109	0.0711	lm:ll=83:109
un_29546855	12	43.47135633	lmxll	200	2	lm:ll	87:111	0.1021	lm:ll=87:111
un_56715091	12	43.50771139	nnxnp	200	11	nn:np	106:83	0.1095	nn:np=106:83
un_70994064	12	44.20148728	lmxll	200	4	lm:ll	88:108	0.1747	lm:ll=88:108
un_19343979	12	45.63946006	hkxhk	200	8	hh:hk:kk	55:96:41	0.3602	hh:hk:kk=55:96:41
un_19344005	12	46.67428111	lmxll	200	0	lm:ll	105:95	0.5245	lm:ll=105:95
un_54512841	12	47.8356957	lmxll	200	1	lm:ll	88:111	0.1188	lm:ll=88:111
un_54512839	12	47.85062724	lmxll	200	1	lm:ll	88:111	0.1188	lm:ll=88:111
un_40458824	12	47.92615057	lmxll	200	4	lm:ll	108:88	0.1747	lm:ll=108:88
un_58102288	12	48.01227746	lmxll	200	2	lm:ll	87:111	0.1021	lm:ll=87:111
un_15447564	12	48.02417941	nnxnp	200	11	nn:np	89:100	0.4669	nn:np=89:100
un_58146086	12	48.47710297	nnxnp	200	2	nn:np	96:102	0.7223	nn:np=96:102
un_17913689	12	48.65519952	nnxnp	200	0	nn:np	102:98	0.832	nn:np=102:98
un_55607330	12	48.65519952	nnxnp	200	0	nn:np	102:98	0.832	nn:np=102:98
un_32364878	12	49.08431917	lmxll	200	18	lm:ll	95:87	0.6038	lm:ll=95:87
un_44018571	12	49.15638011	lmxll	200	15	lm:ll	96:89	0.6591	lm:ll=96:89
un_42395334	12	49.32603709	nnxnp	200	0	nn:np	98:102	0.832	nn:np=98:102
un_19126680	12	49.32603709	nnxnp	200	4	nn:np	98:98	0.943	nn:np=98:98
un_43650576	12	49.36823494	lmxll	200	16	lm:ll	96:88	0.6058	lm:ll=96:88
un_29631278	12	49.49201529	lmxll	200	16	lm:ll	96:88	0.6058	lm:ll=96:88
un_81536114	12	49.91139697	lmxll	200	15	lm:ll	97:88	0.5564	lm:ll=97:88
un_58910785	12	49.95489321	lmxll	200	3	lm:ll	88:109	0.1541	lm:ll=88:109
un_47333791	12	50.5080096	lmxll	200	4	lm:ll	109:87	0.1336	lm:ll=109:87
un_42006061	12	50.53138072	nnxnp	200	2	nn:np	98:100	0.9433	nn:np=98:100
un_21754178	12	51.25480329	lmxll	200	2	lm:ll	89:109	0.1769	lm:ll=89:109
un_9316429	12	51.52378752	lmxll	200	1	lm:ll	90:109	0.2019	lm:ll=90:109
un_58126739	12	51.5839465	nnxnp	200	1	nn:np	98:101	0.8872	nn:np=98:101
un_17578358	12	52.36384927	lmxll	200	7	lm:ll	108:85	0.1132	lm:ll=108:85
un_53143452	12	52.58674046	nnxnp	200	2	nn:np	103:95	0.6188	nn:np=103:95
un_45459707	12	53.53089024	lmxll	200	5	lm:ll	101:94	0.6674	lm:ll=101:94
un_44960464	12	53.97494143	nnxnp	200	6	nn:np	92:102	0.5181	nn:np=92:102
un_56372054	12	54.06063552	lmxll	200	0	lm:ll	109:91	0.2293	lm:ll=109:91
un_56372012	12	54.43240937	lmxll	200	0	lm:ll	92:108	0.2888	lm:ll=92:108
un_59441665	12	54.71026596	nnxnp	200	12	nn:np	102:86	0.2739	nn:np=102:86
un_54142560	12	54.71848913	lmxll	200	2	lm:ll	108:90	0.2269	lm:ll=108:90
un_17916155	12	55.19067222	lmxll	200	5	lm:ll	107:88	0.1974	lm:ll=107:88
un_10399788	12	55.4429937	lmxll	200	2	lm:ll	106:92	0.3555	lm:ll=106:92
un_58243539	12	55.55184251	lmxll	200	4	lm:ll	106:90	0.2839	lm:ll=106:90
un_40461119	12	56.60635588	nnxnp	200	15	nn:np	98:87	0.4622	nn:np=98:87
un_42467493	12	56.67798402	lmxll	200	3	lm:ll	109:88	0.1541	lm:ll=109:88
un_16896728	12	57.13307157	lmxll	200	7	lm:ll	85:108	0.1132	lm:ll=85:108
un_16975510	12	57.79698437	lmxll	200	4	lm:ll	84:112	0.0537	lm:ll=84:112
un_16975545	12	57.79698437	lmxll	200	5	lm:ll	84:111	0.0626	lm:ll=84:111
un_56501082	12	58.02918072	nnxnp	200	13	nn:np	86:101	0.3059	nn:np=86:101
un_30387584	12	58.19234573	nnxnp	200	3	nn:np	105:92	0.3925	nn:np=105:92
un_30309312	12	58.98912764	lmxll	200	3	lm:ll	92:105	0.3925	lm:ll=92:105
un_54043756	12	59.03132549	nnxnp	200	4	nn:np	105:91	0.3531	nn:np=105:91
un_57093741	12	59.49809859	lmxll	200	10	lm:ll	91:99	0.6115	lm:ll=91:99
un_54043664	12	60.78437553	lmxll	200	0	lm:ll	93:107	0.3579	lm:ll=93:107
un_57217980	12	62.13146064	lmxll	200	1	lm:ll	103:96	0.6706	lm:ll=103:96
un_40408034	12	62.75945117	lmxll	200	8	lm:ll	100:92	0.6134	lm:ll=100:92
un_13570939	12	63.18186243	hkxhk	200	14	hh:hk:kk	53:88:45	0.5417	hh:hk:kk=53:88:45
un_13487182	12	64.12211702	hkxhk	200	8	hh:hk:kk	51:94:47	0.8825	hh:hk:kk=51:94:47
un_33349896	12	64.56335502	hkxhk	200	9	hh:hk:kk	54:90:47	0.5636	hh:hk:kk=54:90:47
un_40499820	12	65.91325333	hkxhk	200	29	hh:hk:kk	51:73:47	0.1464	hh:hk:kk=51:73:47
un_35309712	12	67.325691	lmxll	200	6	lm:ll	97:97	0.9427	lm:ll=97:97
un_55468315	12	67.83249797	lmxll	200	30	lm:ll	88:82	0.7013	lm:ll=88:82
un_17090528	12	67.92836282	hkxhk	200	10	hh:hk:kk	46:100:44	0.7526	hh:hk:kk=46:100:44
un_55468382	12	67.92836282	nnxnp	200	15	nn:np	98:87	0.4622	nn:np=98:87
un_55468368	12	67.92836282	nnxnp	200	15	nn:np	98:87	0.4622	nn:np=98:87
un_14533934	12	67.92836282	nnxnp	200	1	nn:np	106:93	0.3949	nn:np=106:93
un_30558672	12	68.04868078	nnxnp	200	0	nn:np	106:94	0.4366	nn:np=106:94
un_55468410	12	68.37046641	hkxhk	200	30	hh:hk:kk	44:83:43	0.9484	hh:hk:kk=44:83:43
un_21327434	12	69.17979948	nnxnp	200	1	nn:np	97:102	0.7767	nn:np=97:102
un_41376451	12	69.45982006	hkxhk	200	26	hh:hk:kk	42:90:42	0.9017	hh:hk:kk=42:90:42
un_32963200	12	70.29447184	nnxnp	200	0	nn:np	98:102	0.832	nn:np=98:102
un_18547056	12	70.75172338	lmxll	200	18	lm:ll	91:91	0.9409	lm:ll=91:91
un_17734758	12	71.36456595	hkxhk	200	5	hh:hk:kk	49:95:51	0.9188	hh:hk:kk=49:95:51
un_57401090	12	71.36456595	nnxnp	200	0	nn:np	100:100	0.9436	nn:np=100:100
un_57888869	12	71.36456595	nnxnp	200	4	nn:np	99:97	0.943	nn:np=99:97
un_25742069	12	71.67791202	lmxll	200	10	lm:ll	96:94	0.9421	lm:ll=96:94
un_58708635	12	72.06678141	lmxll	200	6	lm:ll	98:96	0.9427	lm:ll=98:96
un_45995107	12	72.16502665	nnxnp	200	14	nn:np	96:90	0.7139	nn:np=96:90
un_19644907	12	72.71468066	lmxll	200	8	lm:ll	95:97	0.9424	lm:ll=95:97
un_17550948	12	73.26130507	lmxll	200	4	lm:ll	93:103	0.5203	lm:ll=93:103
un_17550891	12	73.3363956	lmxll	200	4	lm:ll	93:103	0.5203	lm:ll=93:103
un_17551006	12	73.38292143	lmxll	200	4	lm:ll	93:103	0.5203	lm:ll=93:103
un_10013453	12	74.14053509	lmxll	200	10	lm:ll	94:96	0.9421	lm:ll=94:96
un_19075892	12	74.69992706	hkxhk	200	7	hh:hk:kk	54:86:53	0.3173	hh:hk:kk=54:86:53
un_56418531	12	75.37336141	nnxnp	200	5	nn:np	97:98	1	nn:np=97:98
un_57853772	12	75.68475988	hkxhk	200	6	hh:hk:kk	59:80:55	0.0468	hh:hk:kk=59:80:55
un_22467030	12	76.77584473	nnxnp	200	9	nn:np	94:97	0.8849	nn:np=94:97
un_18464419	12	78.71088651	hkxhk	200	13	hh:hk:kk	61:73:53	0.0079	hh:hk:kk=61:73:53
un_18464442	12	78.71088651	hkxhk	200	12	hh:hk:kk	62:73:53	0.0059	hh:hk:kk=62:73:53
un_15557174	12	81.46413372	lmxll	200	59	lm:ll	69:72	0.8662	lm:ll=69:72
un_8397232	12	82.04776241	nnxnp	200	6	nn:np	97:97	0.9427	nn:np=97:97
un_8397185	12	82.79801848	lmxll	200	27	lm:ll	81:92	0.447	lm:ll=81:92
un_18860766	12	83.04492999	nnxnp	200	6	nn:np	98:96	0.9427	nn:np=98:96
un_57428734	12	83.44007496	hkxhk	200	28	hh:hk:kk	57:71:44	0.0273	hh:hk:kk=57:71:44
un_12762449	12	83.44050775	lmxll	200	13	lm:ll	100:87	0.3802	lm:ll=100:87
un_56728688	12	84.03127761	lmxll	200	7	lm:ll	100:93	0.6658	lm:ll=100:93
un_18919256	12	85.19528899	nnxnp	200	3	nn:np	101:96	0.7756	nn:np=101:96
un_18464400	12	85.70728953	lmxll	200	12	lm:ll	99:89	0.5115	lm:ll=99:89
un_57890524	12	86.74990095	hkxhk	200	11	hh:hk:kk	48:95:46	0.9764	hh:hk:kk=48:95:46
un_54450963	12	86.86177934	nnxnp	200	1	nn:np	96:103	0.6706	nn:np=96:103
un_58765415	12	87.15218709	lmxll	200	41	lm:ll	78:81	0.8739	lm:ll=78:81
un_57849323	12	87.64124932	nnxnp	200	1	nn:np	103:96	0.6706	nn:np=103:96
un_12442385	12	87.94788701	lmxll	200	62	lm:ll	69:69	0.9321	lm:ll=69:69
un_46030421	12	88.28352219	nnxnp	200	1	nn:np	103:96	0.6706	nn:np=103:96
un_11012681	12	91.27372654	nnxnp	200	0	nn:np	98:102	0.832	nn:np=98:102
un_59685417	12	91.41914681	lmxll	200	94	lm:ll	64:42:00	0.0413	lm:ll=64:42
un_56634347	12	94.25505853	nnxnp	200	0	nn:np	97:103	0.7236	nn:np=97:103
un_28129638	12	94.97588431	nnxnp	200	1	nn:np	96:103	0.6706	nn:np=96:103
un_52990132	12	95.21652024	lmxll	200	32	lm:ll	81:87	0.6996	lm:ll=81:87
un_22882374	12	95.73674395	hkxhk	200	6	hh:hk:kk	49:100:45	0.8392	hh:hk:kk=49:100:45
un_18860723	12	95.8330416	nnxnp	200	1	nn:np	97:102	0.7767	nn:np=97:102
un_14738032	12	96.84903592	hkxhk	200	6	hh:hk:kk	54:98:42	0.4711	hh:hk:kk=54:98:42
un_57645573	12	97.66983814	lmxll	200	58	lm:ll	62:80	0.1536	lm:ll=62:80
un_57681713	12	98.13055207	hkxhk	200	18	hh:hk:kk	55:85:42	0.266	hh:hk:kk=55:85:42
un_22382784	12	114.4968247	nnxnp	200	1	nn:np	99:100	1	nn:np=99:100
un_22382770	12	115.5097894	nnxnp	200	1	nn:np	99:100	1	nn:np=99:100
un_22382771	12	116.1821418	nnxnp	200	1	nn:np	99:100	1	nn:np=99:100
un_28380227	12	129.9862477	lmxll	200	38	lm:ll	87:75	0.3874	lm:ll=87:75
un_12442344	12	141.0624252	hkxhk	200	59	hh:hk:kk	53:49:39	0.0003	hh:hk:kk=53:49:39
un_21220304	12	142.0916198	nnxnp	200	21	nn:np	99:80	0.1785	nn:np=99:80
un_46030442	12	144.0097825	nnxnp	200	3	nn:np	105:92	0.3925	nn:np=105:92
un_42308880	12	144.0097825	hkxhk	200	52	hh:hk:kk	35:80:33	0.5983	hh:hk:kk=35:80:33
un_46030435	12	144.0097825	nnxnp	200	2	nn:np	105:93	0.4343	nn:np=105:93
un_22450589	12	144.0097825	nnxnp	200	4	nn:np	101:95	0.7209	nn:np=101:95
un_51963639	12	144.2238013	nnxnp	200	6	nn:np	96:98	0.9427	nn:np=96:98
un_45479112	12	144.3274565	nnxnp	200	7	nn:np	95:98	0.8855	nn:np=95:98
un_57991559	12	145.0279408	nnxnp	200	3	nn:np	98:99	1	nn:np=98:99
un_19644978	12	148.0073252	nnxnp	200	8	nn:np	97:95	0.9424	nn:np=97:95
un_57853847	12	149.0722257	hkxhk	200	14	hh:hk:kk	48:93:45	0.9527	hh:hk:kk=48:93:45
un_19886041	12	149.9914896	nnxnp	200	6	nn:np	99:95	0.8294	nn:np=99:95
un_19886037	12	150.0867052	hkxhk	200	44	hh:hk:kk	50:61:45	0.0209	hh:hk:kk=50:61:45
un_10013539	12	151.2974588	hkxhk	200	38	hh:hk:kk	52:70:40	0.0922	hh:hk:kk=52:70:40
un_43016331	12	152.2007092	nnxnp	200	5	nn:np	99:96	0.8861	nn:np=99:96
un_54302224	12	155.5925505	nnxnp	200	20	nn:np	93:87	0.7093	nn:np=93:87
un_54302087	12	155.5925505	nnxnp	200	17	nn:np	88:95	0.6573	nn:np=88:95
un_30387694	12	158.1317788	nnxnp	200	1	nn:np	94:105	0.4784	nn:np=94:105
un_12141600	12	158.8619098	nnxnp	200	1	nn:np	97:102	0.7767	nn:np=97:102
un_21634876	12	159.5093762	nnxnp	200	5	nn:np	102:93	0.5667	nn:np=102:93
un_21634870	12	159.5494101	hkxhk	200	38	hh:hk:kk	49:70:43	0.1797	hh:hk:kk=49:70:43
un_27791158	12	160.0001697	nnxnp	200	0	nn:np	98:102	0.832	nn:np=98:102
un_27791213	12	160.0010353	nnxnp	200	2	nn:np	96:102	0.7223	nn:np=96:102
un_59783378	12	160.7599473	nnxnp	200	6	nn:np	103:91	0.4296	nn:np=103:91
un_25828388	12	162.3628163	nnxnp	200	2	nn:np	106:92	0.3555	nn:np=106:92
un_25828361	12	162.4002534	nnxnp	200	2	nn:np	106:92	0.3555	nn:np=106:92
un_54459693	12	165.0976696	hkxhk	200	43	hh:hk:kk	50:61:46	0.0182	hh:hk:kk=50:61:46
un_54459726	12	165.0976696	hkxhk	200	43	hh:hk:kk	50:61:46	0.0182	hh:hk:kk=50:61:46
un_54376235	12	166.6477372	nnxnp	200	3	nn:np	107:90	0.2543	nn:np=107:90
un_54376233	12	166.7159029	nnxnp	200	2	nn:np	107:91	0.2864	nn:np=107:91
un_54376237	12	166.7487956	nnxnp	200	2	nn:np	107:91	0.2864	nn:np=107:91
un_47333849	12	168.9783567	nnxnp	200	9	nn:np	105:86	0.1927	nn:np=105:86
un_47333738	12	168.9783567	nnxnp	200	9	nn:np	105:86	0.1927	nn:np=105:86
un_17599881	12	169.9898066	nnxnp	200	6	nn:np	102:92	0.5181	nn:np=102:92
un_17599755	12	169.9898066	nnxnp	200	6	nn:np	102:92	0.5181	nn:np=102:92
un_45415794	12	169.9898066	nnxnp	200	5	nn:np	100:95	0.7745	nn:np=100:95
un_43135507	12	170.606328	nnxnp	200	1	nn:np	99:100	1	nn:np=99:100
un_56263988	12	170.606328	nnxnp	200	1	nn:np	99:100	1	nn:np=99:100
un_19796372	12	170.606328	nnxnp	200	1	nn:np	99:100	1	nn:np=99:100
un_18117561	12	171.1416997	nnxnp	200	1	nn:np	99:100	1	nn:np=99:100
un_19343955	12	171.5695209	nnxnp	200	4	nn:np	98:98	0.943	nn:np=98:98
un_45695021	12	172.0038341	nnxnp	200	0	nn:np	101:99	0.9436	nn:np=101:99
un_45694988	12	172.0542551	nnxnp	200	0	nn:np	101:99	0.9436	nn:np=101:99
un_19425364	12	172.639615	nnxnp	200	2	nn:np	98:100	0.9433	nn:np=98:100
un_8466237	12	172.8962645	nnxnp	200	1	nn:np	98:101	0.8872	nn:np=98:101
un_51783608	12	173.5409178	nnxnp	200	4	nn:np	98:98	0.943	nn:np=98:98
un_29293977	12	174.3751367	nnxnp	200	0	nn:np	98:102	0.832	nn:np=98:102
un_53143462	12	174.5186094	nnxnp	200	3	nn:np	99:98	1	nn:np=99:98
un_19796271	12	174.6482325	nnxnp	200	1	nn:np	99:100	1	nn:np=99:100
un_65099608	12	174.8419098	nnxnp	200	8	nn:np	99:93	0.7182	nn:np=99:93
un_41478443	12	175.7328254	nnxnp	200	2	nn:np	103:95	0.6188	nn:np=103:95
un_49560695	12	175.9202271	nnxnp	200	7	nn:np	93:100	0.6658	nn:np=93:100
un_41478548	12	176.0385975	hkxhk	200	6	hh:hk:kk	63:83:48	0.0415	hh:hk:kk=63:83:48
un_42025404	12	176.8842856	nnxnp	200	7	nn:np	101:92	0.5647	nn:np=101:92
un_42025436	12	176.9738749	nnxnp	200	5	nn:np	102:93	0.5667	nn:np=102:93
un_10297335	12	178.203888	hkxhk	200	44	hh:hk:kk	41:74:41	0.8145	hh:hk:kk=41:74:41
un_5843613	12	178.203888	nnxnp	200	3	nn:np	93:104	0.4761	nn:np=93:104
un_56740574	12	179.9549905	nnxnp	200	1	nn:np	105:94	0.4784	nn:np=105:94
un_57740625	12	180.5892566	nnxnp	200	5	nn:np	94:101	0.6674	nn:np=94:101
un_21026904	12	181.1068835	nnxnp	200	5	nn:np	94:101	0.6674	nn:np=94:101
un_37141961	12	183.6718634	nnxnp	200	2	nn:np	107:91	0.2864	nn:np=107:91
un_69824924	12	184.9553272	hkxhk	200	31	hh:hk:kk	61:53:55	0	hh:hk:kk=61:53:55
un_37141946	12	185.7218132	nnxnp	200	0	nn:np	99:101	0.9436	nn:np=99:101
un_33406745	12	186.25567	hkxhk	200	24	hh:hk:kk	63:52:61	0	hh:hk:kk=63:52:61
un_37141959	12	186.805324	hkxhk	200	20	hh:hk:kk	64:52:64	0	hh:hk:kk=64:52:64
un_30181752	13	0	lmxll	200	0	lm:ll	86:114	0.0562	lm:ll=86:114
un_30181753	13	0.839290579	lmxll	200	1	lm:ll	86:113	0.0653	lm:ll=86:113
un_30181703	13	1.410565515	lmxll	200	1	lm:ll	86:113	0.0653	lm:ll=86:113
un_20853637	13	3.90084339	lmxll	200	1	lm:ll	95:104	0.5706	lm:ll=95:104
un_20853622	13	3.916689371	lmxll	200	0	lm:ll	96:104	0.6206	lm:ll=96:104
un_11186607	13	4.208747193	lmxll	200	1	lm:ll	97:102	0.7767	lm:ll=97:102
un_17326479	13	4.208747193	lmxll	200	1	lm:ll	97:102	0.7767	lm:ll=97:102
un_14660269	13	4.208747193	lmxll	200	2	lm:ll	96:102	0.7223	lm:ll=96:102
un_30526869	13	4.208747193	lmxll	200	0	lm:ll	98:102	0.832	lm:ll=98:102
un_58071388	13	4.208747193	lmxll	200	1	lm:ll	97:102	0.7767	lm:ll=97:102
un_16171709	13	4.386058256	lmxll	200	1	lm:ll	97:102	0.7767	lm:ll=97:102
un_28731279	13	5.471781161	lmxll	200	1	lm:ll	96:103	0.6706	lm:ll=96:103
un_30506338	13	6.46078894	lmxll	200	1	lm:ll	97:102	0.7767	lm:ll=97:102
un_39883997	13	7.086158776	lmxll	200	2	lm:ll	95:103	0.6188	lm:ll=95:103
un_22820531	13	7.536949615	lmxll	200	1	lm:ll	96:103	0.6706	lm:ll=96:103
un_46921798	13	8.143741404	lmxll	200	3	lm:ll	92:105	0.3925	lm:ll=92:105
un_51867720	13	8.534973211	lmxll	200	4	lm:ll	93:103	0.5203	lm:ll=93:103
un_39618300	13	8.741517377	lmxll	200	5	lm:ll	90:105	0.316	lm:ll=90:105
un_49993946	13	8.742336997	lmxll	200	0	lm:ll	92:108	0.2888	lm:ll=92:108
un_40451450	13	9.98023596	lmxll	200	7	lm:ll	85:108	0.1132	lm:ll=85:108
un_50930234	13	11.19600519	lmxll	200	0	lm:ll	90:110	0.1791	lm:ll=90:110
un_58181364	13	12.03256371	lmxll	200	3	lm:ll	88:109	0.1541	lm:ll=88:109
un_51451216	13	13.15462308	lmxll	200	3	lm:ll	83:114	0.0325	lm:ll=83:114
un_51451211	13	13.26691098	lmxll	200	2	lm:ll	83:115	0.0275	lm:ll=83:115
un_51451153	13	13.33903752	lmxll	200	2	lm:ll	83:115	0.0275	lm:ll=83:115
un_41959141	13	14.71545221	lmxll	200	6	lm:ll	86:108	0.1316	lm:ll=86:108
un_59812092	13	14.96625584	lmxll	200	3	lm:ll	88:109	0.1541	lm:ll=88:109
un_59812104	13	14.9853803	lmxll	200	3	lm:ll	88:109	0.1541	lm:ll=88:109
un_14151125	13	15.30667123	lmxll	200	0	lm:ll	91:109	0.2293	lm:ll=91:109
un_53230043	13	15.52769534	lmxll	200	10	lm:ll	86:104	0.2174	lm:ll=86:104
un_59845657	13	16.80329681	lmxll	200	2	lm:ll	86:112	0.0756	lm:ll=86:112
un_59845734	13	16.83416915	lmxll	200	2	lm:ll	86:112	0.0756	lm:ll=86:112
un_30488021	13	17.87918428	lmxll	200	1	lm:ll	92:107	0.3209	lm:ll=92:107
un_30488040	13	17.90377287	lmxll	200	1	lm:ll	92:107	0.3209	lm:ll=92:107
un_20740279	13	18.61875446	lmxll	200	5	lm:ll	87:108	0.152	lm:ll=87:108
un_20740362	13	18.69552551	lmxll	200	5	lm:ll	87:108	0.152	lm:ll=87:108
un_55025559	13	19.47853553	lmxll	200	7	lm:ll	89:104	0.3135	lm:ll=89:104
un_30060712	13	20.52355066	lmxll	200	4	lm:ll	95:101	0.7209	lm:ll=95:101
un_22209515	13	21.09673804	lmxll	200	5	lm:ll	98:97	1	lm:ll=98:97
un_13756125	13	22.33190494	lmxll	200	8	lm:ll	99:93	0.7182	lm:ll=99:93
un_42759284	13	23.02120511	lmxll	200	8	lm:ll	98:94	0.8285	lm:ll=98:94
un_15816948	13	23.12529681	lmxll	200	10	lm:ll	97:93	0.8277	lm:ll=97:93
un_10814723	13	23.19578411	lmxll	200	2	lm:ll	103:95	0.6188	lm:ll=103:95
un_8804284	13	23.61324375	lmxll	200	4	lm:ll	101:95	0.7209	lm:ll=101:95
un_4496661	13	23.6154294	lmxll	200	4	lm:ll	101:95	0.7209	lm:ll=101:95
un_15423034	13	24.4222084	lmxll	200	3	lm:ll	99:98	1	lm:ll=99:98
un_9644082	13	25.28417512	lmxll	200	3	lm:ll	97:100	0.8866	lm:ll=97:100
un_16391836	13	26.50131038	lmxll	200	4	lm:ll	93:103	0.5203	lm:ll=93:103
un_16391832	13	26.70239042	lmxll	200	4	lm:ll	93:103	0.5203	lm:ll=93:103
un_16391841	13	26.8389937	lmxll	200	3	lm:ll	93:104	0.4761	lm:ll=93:104
un_59249762	13	28.00531255	lmxll	200	1	lm:ll	96:103	0.6706	lm:ll=96:103
un_49427475	13	29.33063761	lmxll	200	3	lm:ll	97:100	0.8866	lm:ll=97:100
un_58767828	13	30.31882577	lmxll	200	1	lm:ll	97:102	0.7767	lm:ll=97:102
un_42366418	13	30.71033078	lmxll	200	11	lm:ll	92:97	0.771	lm:ll=92:97
un_4076123	13	31.41684297	lmxll	200	5	lm:ll	96:99	0.8861	lm:ll=96:99
un_4076134	13	31.53213614	lmxll	200	8	lm:ll	93:99	0.7182	lm:ll=93:99
un_4076141	13	31.61901583	lmxll	200	8	lm:ll	93:99	0.7182	lm:ll=93:99
un_11048239	13	33.80931289	lmxll	200	4	lm:ll	97:99	0.943	lm:ll=97:99
un_11048165	13	33.98334548	lmxll	200	4	lm:ll	97:99	0.943	lm:ll=97:99
un_15060438	13	36.40832698	lmxll	200	2	lm:ll	95:103	0.6188	lm:ll=95:103
un_71392449	13	36.70093122	lmxll	200	6	lm:ll	96:98	0.9427	lm:ll=96:98
un_40236197	13	38.15684902	lmxll	200	7	lm:ll	86:107	0.1499	lm:ll=86:107
un_18785588	13	39.39201592	lmxll	200	10	lm:ll	89:101	0.4248	lm:ll=89:101
un_53789322	13	41.00311506	lmxll	200	7	lm:ll	93:100	0.6658	lm:ll=93:100
un_134082318	13	42.87403364	lmxll	200	14	lm:ll	89:97	0.6077	lm:ll=89:97
un_15282824	13	45.03400478	lmxll	200	3	lm:ll	96:101	0.7756	lm:ll=96:101
un_23608297	13	46.01208429	lmxll	200	9	lm:ll	96:95	1	lm:ll=96:95
un_10213877	13	46.89672716	lmxll	200	3	lm:ll	93:104	0.4761	lm:ll=93:104
un_10213920	13	46.90683581	lmxll	200	2	lm:ll	94:104	0.5224	lm:ll=94:104
un_7504107	13	48.17806597	lmxll	200	2	lm:ll	99:99	0.9433	lm:ll=99:99
un_53665347	13	48.75261938	lmxll	200	2	lm:ll	100:98	0.9433	lm:ll=100:98
un_56716471	13	49.35968438	lmxll	200	6	lm:ll	96:98	0.9427	lm:ll=96:98
un_54872638	13	50.20334627	lmxll	200	4	lm:ll	100:96	0.8303	lm:ll=100:96
un_22643195	13	50.20826398	lmxll	200	11	lm:ll	93:96	0.8843	lm:ll=93:96
un_59479889	13	52.12781334	lmxll	200	2	lm:ll	96:102	0.7223	lm:ll=96:102
un_47667027	13	53.49220694	lmxll	200	10	lm:ll	94:96	0.9421	lm:ll=94:96
un_54522913	13	55.14237462	lmxll	200	5	lm:ll	93:102	0.5667	lm:ll=93:102
un_40528072	13	56.84226589	lmxll	200	3	lm:ll	92:105	0.3925	lm:ll=92:105
un_30731493	13	57.47965681	lmxll	200	12	lm:ll	89:99	0.5115	lm:ll=89:99
un_41291369	13	58.80798715	lmxll	200	3	lm:ll	94:103	0.5686	lm:ll=94:103
un_20659560	13	59.01425811	lmxll	200	8	lm:ll	89:103	0.3481	lm:ll=89:103
un_45744474	13	62.04712423	lmxll	200	16	lm:ll	74:110	0.0098	lm:ll=74:110
un_45744458	13	62.44300055	lmxll	200	16	lm:ll	74:110	0.0098	lm:ll=74:110
un_45744445	13	62.68069026	lmxll	200	11	lm:ll	77:112	0.0133	lm:ll=77:112
un_57516274	13	65.72967557	lmxll	200	19	lm:ll	85:96	0.4573	lm:ll=85:96
un_17575483	13	66.31160556	hkxhk	200	23	hh:hk:kk	48:90:39	0.6169	hh:hk:kk=48:90:39
un_20988096	13	70.04770539	lmxll	200	87	lm:ll	44:69	0.0239	lm:ll=44:69
un_9941054	13	70.91622908	nnxnp	200	13	nn:np	95:92	0.8837	nn:np=95:92
un_9941034	13	70.91622908	nnxnp	200	13	nn:np	95:92	0.8837	nn:np=95:92
un_36221671	13	71.44898188	nnxnp	200	10	nn:np	95:95	0.9421	nn:np=95:95
un_59539023	13	72.90462648	nnxnp	200	2	nn:np	98:100	0.9433	nn:np=98:100
un_30667043	13	73.84718915	nnxnp	200	7	nn:np	97:96	1	nn:np=97:96
un_40214618	13	73.99745276	hkxhk	200	13	hh:hk:kk	49:91:47	0.9155	hh:hk:kk=49:91:47
un_16590266	13	74.70423815	lmxll	200	16	lm:ll	83:101	0.2101	lm:ll=83:101
un_16590349	13	74.88701335	hkxhk	200	12	hh:hk:kk	48:88:52	0.6262	hh:hk:kk=48:88:52
un_12279921	13	75.34354152	lmxll	200	7	lm:ll	89:104	0.3135	lm:ll=89:104
un_39627627	13	76.93934109	lmxll	200	2	lm:ll	97:101	0.8311	lm:ll=97:101
un_59539126	13	77.2057175	lmxll	200	2	lm:ll	95:103	0.6188	lm:ll=95:103
un_46716275	13	77.65978681	lmxll	200	3	lm:ll	94:103	0.5686	lm:ll=94:103
un_12277840	13	78.65070704	lmxll	200	7	lm:ll	89:104	0.3135	lm:ll=89:104
un_17508776	13	79.48043539	lmxll	200	3	lm:ll	87:110	0.117	lm:ll=87:110
un_17508845	13	79.52578768	lmxll	200	3	lm:ll	89:108	0.1996	lm:ll=89:108
un_39817874	13	80.45305077	hkxhk	200	5	hh:hk:kk	47:98:50	0.9524	hh:hk:kk=47:98:50
un_57424617	13	80.66806434	lmxll	200	2	lm:ll	98:100	0.9433	lm:ll=98:100
un_39817757	13	80.8158691	nnxnp	200	5	nn:np	103:92	0.4739	nn:np=103:92
un_18686103	13	81.53795406	lmxll	200	6	lm:ll	88:106	0.2222	lm:ll=88:106
un_18686210	13	81.54478422	lmxll	200	7	lm:ll	88:105	0.2494	lm:ll=88:105
un_56805709	13	82.30238604	lmxll	200	9	lm:ll	94:97	0.8849	lm:ll=94:97
un_57812985	13	83.30997186	nnxnp	200	1	nn:np	104:95	0.5706	nn:np=104:95
un_59426559	13	83.30997186	hkxhk	200	5	hh:hk:kk	52:95:48	0.864	hh:hk:kk=52:95:48
un_23397421	13	84.79047826	hkxhk	200	9	hh:hk:kk	56:86:49	0.3007	hh:hk:kk=56:86:49
un_13891457	13	86.93514983	lmxll	200	11	lm:ll	92:97	0.771	lm:ll=92:97
un_51980257	13	87.2957825	nnxnp	200	6	nn:np	104:90	0.3506	nn:np=104:90
un_59108417	13	87.4495978	lmxll	200	18	lm:ll	92:90	0.9409	lm:ll=92:90
un_19193895	13	88.9637086	hkxhk	200	9	hh:hk:kk	54:89:48	0.5321	hh:hk:kk=54:89:48
un_19193941	13	89.19811984	nnxnp	200	5	nn:np	107:88	0.1974	nn:np=107:88
un_19193899	13	89.26478224	nnxnp	200	5	nn:np	107:88	0.1974	nn:np=107:88
un_59611052	13	90.10598526	nnxnp	200	3	nn:np	103:94	0.5686	nn:np=103:94
un_75671589	13	90.23985648	lmxll	200	13	lm:ll	92:95	0.8837	lm:ll=92:95
un_19402793	13	90.38356314	nnxnp	200	7	nn:np	101:92	0.5647	nn:np=101:92
un_39845558	13	90.58191111	hkxhk	200	5	hh:hk:kk	50:99:46	0.9002	hh:hk:kk=50:99:46
un_39761994	13	90.69064732	lmxll	200	14	lm:ll	87:99	0.4199	lm:ll=87:99
un_31128277	13	91.44742952	lmxll	200	13	lm:ll	86:101	0.3059	lm:ll=86:101
un_43213095	13	91.69741353	nnxnp	200	4	nn:np	101:95	0.7209	nn:np=101:95
un_58616249	13	92.22634145	lmxll	200	23	lm:ll	82:95	0.367	lm:ll=82:95
un_30268873	13	92.83258682	nnxnp	200	2	nn:np	103:95	0.6188	nn:np=103:95
un_30268883	13	92.87001612	nnxnp	200	2	nn:np	103:95	0.6188	nn:np=103:95
un_54216833	13	93.02191897	hkxhk	200	24	hh:hk:kk	53:80:43	0.2737	hh:hk:kk=53:80:43
un_17956687	13	93.78498492	nnxnp	200	4	nn:np	101:95	0.7209	nn:np=101:95
un_12277860	13	94.28222088	nnxnp	200	2	nn:np	100:98	0.9433	nn:np=100:98
un_46430636	13	95.78130532	hkxhk	200	15	hh:hk:kk	53:77:55	0.0728	hh:hk:kk=53:77:55
un_46430668	13	95.89441284	hkxhk	200	15	hh:hk:kk	53:77:55	0.0728	hh:hk:kk=53:77:55
un_58616170	13	96.83615588	nnxnp	200	6	nn:np	100:94	0.7196	nn:np=100:94
un_46248047	13	97.15744681	hkxhk	200	13	hh:hk:kk	54:86:47	0.4216	hh:hk:kk=54:86:47
un_52627729	13	98.45162632	lmxll	200	22	lm:ll	81:97	0.2608	lm:ll=81:97
un_17371608	13	98.80952693	nnxnp	200	3	nn:np	102:95	0.669	nn:np=102:95
un_43356337	13	99.46522269	nnxnp	200	0	nn:np	103:97	0.7236	nn:np=103:97
un_48998395	13	99.79197775	hkxhk	200	10	hh:hk:kk	51:84:55	0.2572	hh:hk:kk=51:84:55
un_43356385	13	100.5001292	lmxll	200	7	lm:ll	94:99	0.7734	lm:ll=94:99
un_32483596	13	101.2468027	nnxnp	200	1	nn:np	101:98	0.8872	nn:np=101:98
un_32483597	13	101.3711117	nnxnp	200	1	nn:np	101:98	0.8872	nn:np=101:98
un_32483635	13	101.4506148	hkxhk	200	18	hh:hk:kk	56:74:52	0.0382	hh:hk:kk=56:74:52
un_13432479	13	101.6525145	hkxhk	200	4	hh:hk:kk	56:87:53	0.2778	hh:hk:kk=56:87:53
un_32483583	13	101.8841937	lmxll	200	20	lm:ll	88:92	0.823	lm:ll=88:92
un_17371687	13	102.6314136	hkxhk	200	12	hh:hk:kk	52:85:51	0.4202	hh:hk:kk=52:85:51
un_29779562	13	103.9217682	hkxhk	200	3	hh:hk:kk	52:98:47	0.8785	hh:hk:kk=52:98:47
un_12924782	13	104.6506834	nnxnp	200	2	nn:np	99:99	0.9433	nn:np=99:99
un_38591092	13	106.0801001	lmxll	200	22	lm:ll	91:87	0.822	lm:ll=91:87
un_44462855	13	106.2576844	nnxnp	200	5	nn:np	106:89	0.2518	nn:np=106:89
un_44462913	13	106.4344491	nnxnp	200	5	nn:np	106:89	0.2518	nn:np=106:89
un_40419023	13	110.4658852	nnxnp	200	12	nn:np	90:98	0.6096	nn:np=90:98
un_54141957	13	111.156005	lmxll	200	10	lm:ll	94:96	0.9421	lm:ll=94:96
un_47717623	13	112.9769268	lmxll	200	1	lm:ll	99:100	1	lm:ll=99:100
un_31714733	13	114.0943416	lmxll	200	2	lm:ll	99:99	0.9433	lm:ll=99:99
un_42340086	13	115.2928988	lmxll	200	4	lm:ll	99:97	0.943	lm:ll=99:97
un_17760063	13	115.9111653	lmxll	200	1	lm:ll	99:100	1	lm:ll=99:100
un_17760135	13	116.0024163	lmxll	200	1	lm:ll	99:100	1	lm:ll=99:100
un_17760078	13	116.0619753	lmxll	200	1	lm:ll	99:100	1	lm:ll=99:100
un_11148922	13	116.8512691	lmxll	200	0	lm:ll	103:97	0.7236	lm:ll=103:97
un_22522303	13	118.8309239	lmxll	200	0	lm:ll	106:94	0.4366	lm:ll=106:94
un_39529772	13	135.220586	lmxll	200	2	lm:ll	105:93	0.4343	lm:ll=105:93
un_32483669	14	0	lmxll	200	0	lm:ll	94:106	0.4366	lm:ll=94:106
un_57125334	14	2.818610523	lmxll	200	0	lm:ll	93:107	0.3579	lm:ll=93:107
un_46073549	14	3.605255241	lmxll	200	1	lm:ll	93:106	0.3949	lm:ll=93:106
un_69124848	14	3.929352128	lmxll	200	1	lm:ll	94:105	0.4784	lm:ll=94:105
un_18870847	14	3.933407948	lmxll	200	2	lm:ll	93:105	0.4343	lm:ll=93:105
un_16857280	14	4.343414476	lmxll	200	1	lm:ll	94:105	0.4784	lm:ll=94:105
un_42486445	14	4.885972574	lmxll	200	0	lm:ll	96:104	0.6206	lm:ll=96:104
un_57132462	14	5.168036418	lmxll	200	1	lm:ll	95:104	0.5706	lm:ll=95:104
un_41083783	14	5.168036418	lmxll	200	1	lm:ll	95:104	0.5706	lm:ll=95:104
un_56670034	14	5.401430421	lmxll	200	2	lm:ll	94:104	0.5224	lm:ll=94:104
un_57896973	14	6.569322217	lmxll	200	4	lm:ll	93:103	0.5203	lm:ll=93:103
un_54311488	14	7.882670465	lmxll	200	0	lm:ll	95:105	0.5245	lm:ll=95:105
un_9666113	14	8.121226421	lmxll	200	5	lm:ll	92:103	0.4739	lm:ll=92:103
un_54311453	14	8.350011539	lmxll	200	1	lm:ll	104:95	0.5706	lm:ll=104:95
un_62486891	14	8.688303795	lmxll	200	13	lm:ll	88:99	0.4646	lm:ll=88:99
un_54431548	14	9.032495426	lmxll	200	1	lm:ll	95:104	0.5706	lm:ll=95:104
un_50625291	14	10.34860901	lmxll	200	3	lm:ll	105:92	0.3925	lm:ll=105:92
un_58834207	14	11.3592456	lmxll	200	2	lm:ll	106:92	0.3555	lm:ll=106:92
un_46354239	14	12.47090898	lmxll	200	9	lm:ll	87:104	0.2469	lm:ll=87:104
un_46354240	14	12.47090898	lmxll	200	9	lm:ll	87:104	0.2469	lm:ll=87:104
un_10570800	14	14.14577827	lmxll	200	4	lm:ll	92:104	0.432	lm:ll=92:104
un_10570732	14	15.05465066	lmxll	200	8	lm:ll	98:94	0.8285	lm:ll=98:94
un_53193517	14	16.38348476	lmxll	200	2	lm:ll	102:96	0.7223	lm:ll=102:96
un_50286178	14	17.2114251	hkxhk	200	45	hh:hk:kk	43:75:37	0.7313	hh:hk:kk=43:75:37
un_58312891	14	18.29617259	nnxnp	200	56	nn:np	73:71	0.9335	nn:np=73:71
un_57102741	14	19.58131445	lmxll	200	4	lm:ll	95:101	0.7209	lm:ll=95:101
un_40678028	14	19.8617191	lmxll	200	4	lm:ll	93:103	0.5203	lm:ll=93:103
un_47442557	14	20.10562136	lmxll	200	2	lm:ll	98:100	0.9433	lm:ll=98:100
un_28580708	14	20.44925993	lmxll	200	1	lm:ll	100:99	1	lm:ll=100:99
un_22532896	14	21.11183343	lmxll	200	2	lm:ll	101:97	0.8311	lm:ll=101:97
un_30113645	14	21.35573569	lmxll	200	2	lm:ll	102:96	0.7223	lm:ll=102:96
un_53779504	14	21.37122155	lmxll	200	6	lm:ll	99:95	0.8294	lm:ll=99:95
un_22001282	14	21.77772532	nnxnp	200	31	nn:np	82:87	0.7583	nn:np=82:87
un_59020771	14	22.07730293	nnxnp	200	17	nn:np	91:92	1	nn:np=91:92
un_14103272	14	22.13500619	lmxll	200	3	lm:ll	101:96	0.7756	lm:ll=101:96
un_57748419	14	22.16210644	lmxll	200	4	lm:ll	101:95	0.7209	lm:ll=101:95
un_44669102	14	22.53229219	hkxhk	200	10	hh:hk:kk	43:104:43	0.4262	hh:hk:kk=43:104:43
un_57033135	14	22.81232813	lmxll	200	1	lm:ll	102:97	0.7767	lm:ll=102:97
un_9268948	14	23.46937096	lmxll	200	3	lm:ll	102:95	0.669	lm:ll=102:95
un_50881107	14	23.80471353	hkxhk	200	12	hh:hk:kk	46:101:41	0.5198	hh:hk:kk=46:101:41
un_10285666	14	25.63204478	lmxll	200	9	lm:ll	111:80	0.0299	lm:ll=111:80
un_10989040	14	25.69620048	lmxll	200	3	lm:ll	84:113	0.046	lm:ll=84:113
un_47709151	14	25.80257358	lmxll	200	1	lm:ll	86:113	0.0653	lm:ll=86:113
un_55633408	14	26.16243542	lmxll	200	6	lm:ll	83:111	0.0525	lm:ll=83:111
un_51928678	14	26.41610852	lmxll	200	8	lm:ll	79:113	0.0172	lm:ll=79:113
un_59310341	14	26.7195576	hkxhk	200	13	hh:hk:kk	53:104:30	0.0181	hh:hk:kk=53:104:30
un_10989016	14	27.22598203	lmxll	200	18	lm:ll	102:80	0.1195	lm:ll=102:80
un_42441442	14	30.31485765	nnxnp	200	6	nn:np	103:91	0.4296	nn:np=103:91
un_40145170	14	30.79326005	lmxll	200	69	lm:ll	85:46:00	0.0008	lm:ll=85:46
un_40145188	14	30.79326005	lmxll	200	66	lm:ll	88:46:00	0.0003	lm:ll=88:46
un_43077153	14	32.25501444	nnxnp	200	4	nn:np	102:94	0.617	nn:np=102:94
un_47928035	14	33.1428703	nnxnp	200	2	nn:np	96:102	0.7223	nn:np=96:102
un_16857138	14	33.71971851	nnxnp	200	2	nn:np	97:101	0.8311	nn:np=97:101
un_16857218	14	33.81503028	nnxnp	200	2	nn:np	97:101	0.8311	nn:np=97:101
un_17060525	14	34.48626848	nnxnp	200	3	nn:np	94:103	0.5686	nn:np=94:103
un_26927991	14	34.75432131	hkxhk	200	7	hh:hk:kk	52:107:34	0.0595	hh:hk:kk=52:107:34
un_41200508	14	35.2931923	lmxll	200	16	lm:ll	80:104	0.0899	lm:ll=80:104
un_47032303	14	36.14638934	lmxll	200	7	lm:ll	105:88	0.2494	lm:ll=105:88
un_36488182	14	36.3766493	lmxll	200	1	lm:ll	107:92	0.3209	lm:ll=107:92
un_15322259	14	36.78370614	lmxll	200	8	lm:ll	89:103	0.3481	lm:ll=89:103
un_14467670	14	36.90538074	lmxll	200	3	lm:ll	93:104	0.4761	lm:ll=93:104
un_23258428	14	37.00548575	lmxll	200	2	lm:ll	94:104	0.5224	lm:ll=94:104
un_55082771	14	37.09692606	hkxhk	200	24	hh:hk:kk	49:83:44	0.653	hh:hk:kk=49:83:44
un_40276574	14	37.37954297	lmxll	200	4	lm:ll	90:106	0.2839	lm:ll=90:106
un_40276637	14	37.41512357	lmxll	200	4	lm:ll	90:106	0.2839	lm:ll=90:106
un_8107446	14	37.62528878	lmxll	200	0	lm:ll	95:105	0.5245	lm:ll=95:105
un_34909841	14	37.62528878	lmxll	200	0	lm:ll	95:105	0.5245	lm:ll=95:105
un_3266755	14	37.92210106	lmxll	200	3	lm:ll	90:107	0.2543	lm:ll=90:107
un_8107430	14	38.21061735	lmxll	200	2	lm:ll	108:90	0.2269	lm:ll=108:90
un_44951591	14	38.8547553	nnxnp	200	33	nn:np	95:72	0.0886	nn:np=95:72
un_44951593	14	38.93826832	nnxnp	200	32	nn:np	95:73	0.1051	nn:np=95:73
un_40518992	14	39.97471468	nnxnp	200	26	nn:np	84:90	0.7046	nn:np=84:90
un_40382756	14	40.13252295	lmxll	200	4	lm:ll	90:106	0.2839	lm:ll=90:106
un_13604800	14	40.90976554	hkxhk	200	6	hh:hk:kk	53:87:54	0.3548	hh:hk:kk=53:87:54
un_25544783	14	41.72295744	nnxnp	200	3	nn:np	109:88	0.1541	nn:np=109:88
un_25544718	14	41.7264602	nnxnp	200	3	nn:np	109:88	0.1541	nn:np=109:88
un_20866014	14	42.27012443	lmxll	200	4	lm:ll	106:90	0.2839	lm:ll=106:90
un_43203454	14	42.36635797	lmxll	200	1	lm:ll	108:91	0.2567	lm:ll=108:91
un_50086389	14	42.54204872	hkxhk	200	3	hh:hk:kk	54:88:55	0.3248	hh:hk:kk=54:88:55
un_38246092	14	43.05437252	nnxnp	200	8	nn:np	105:87	0.2198	nn:np=105:87
un_22590543	14	43.06156239	lmxll	200	1	lm:ll	94:105	0.4784	lm:ll=94:105
un_38246074	14	43.08165713	nnxnp	200	8	nn:np	105:87	0.2198	nn:np=105:87
un_52163335	14	43.3342241	nnxnp	200	6	nn:np	91:103	0.4296	nn:np=91:103
un_11074713	14	43.52208231	nnxnp	200	4	nn:np	93:103	0.5203	nn:np=93:103
un_9013841	14	44.0559757	hkxhk	200	5	hh:hk:kk	52:104:39	0.2725	hh:hk:kk=52:104:39
un_21079876	14	44.29471601	lmxll	200	3	lm:ll	107:90	0.2543	lm:ll=107:90
un_12933627	14	44.33785519	nnxnp	200	12	nn:np	100:88	0.4224	nn:np=100:88
un_40160993	14	44.46690401	lmxll	200	4	lm:ll	93:103	0.5203	lm:ll=93:103
un_9100785	14	44.75468287	hkxhk	200	26	hh:hk:kk	44:103:27	0.01	hh:hk:kk=44:103:27
un_20199887	14	44.90806661	lmxll	200	4	lm:ll	94:102	0.617	lm:ll=94:102
un_42254462	14	45.05905372	lmxll	200	3	lm:ll	96:101	0.7756	lm:ll=96:101
un_45550002	14	45.50869667	hkxhk	200	30	hh:hk:kk	49:76:45	0.3509	hh:hk:kk=49:76:45
un_13521263	14	45.96976966	lmxll	200	7	lm:ll	94:99	0.7734	lm:ll=94:99
un_11615250	14	46.41037919	lmxll	200	5	lm:ll	98:97	1	lm:ll=98:97
un_40160943	14	47.06189136	lmxll	200	3	lm:ll	97:100	0.8866	lm:ll=97:100
un_40160921	14	47.06189136	lmxll	200	5	lm:ll	97:98	1	lm:ll=97:98
un_42201433	14	47.70473883	lmxll	200	3	lm:ll	102:95	0.669	lm:ll=102:95
un_36301151	14	48.01574648	lmxll	200	1	lm:ll	96:103	0.6706	lm:ll=96:103
un_51816768	14	48.01574648	lmxll	200	0	lm:ll	96:104	0.6206	lm:ll=96:104
un_46743670	14	48.11087389	lmxll	200	7	lm:ll	102:91	0.4716	lm:ll=102:91
un_48701307	14	48.11087389	lmxll	200	0	lm:ll	106:94	0.4366	lm:ll=106:94
un_31234032	14	48.11087389	lmxll	200	9	lm:ll	92:99	0.6641	lm:ll=92:99
un_30296541	14	48.52585802	lmxll	200	7	lm:ll	92:101	0.5647	lm:ll=92:101
un_18953118	14	49.16870548	hkxhk	200	30	hh:hk:kk	47:83:40	0.7151	hh:hk:kk=47:83:40
un_18953119	14	49.22143114	hkxhk	200	30	hh:hk:kk	48:82:40	0.6173	hh:hk:kk=48:82:40
un_11897786	14	49.75864293	nnxnp	200	17	nn:np	95:88	0.6573	nn:np=95:88
un_63006746	14	50.0973039	hkxhk	200	15	hh:hk:kk	50:82:53	0.2892	hh:hk:kk=50:82:53
un_8768148	14	50.49809266	hkxhk	200	8	hh:hk:kk	54:88:50	0.4723	hh:hk:kk=54:88:50
un_12234184	14	51.00377966	nnxnp	200	4	nn:np	96:100	0.8303	nn:np=96:100
un_37560765	14	51.29653612	lmxll	200	18	lm:ll	93:89	0.824	lm:ll=93:89
un_35699314	14	51.96740562	hkxhk	200	4	hh:hk:kk	56:87:53	0.2778	hh:hk:kk=56:87:53
un_35699346	14	52.07728147	nnxnp	200	1	nn:np	99:100	1	nn:np=99:100
un_63006763	14	52.27638536	hkxhk	200	15	hh:hk:kk	51:79:55	0.1278	hh:hk:kk=51:79:55
un_58667663	14	52.3101224	nnxnp	200	0	nn:np	103:97	0.7236	nn:np=103:97
un_42952433	14	52.42423843	hkxhk	200	6	hh:hk:kk	54:88:52	0.425	hh:hk:kk=54:88:52
un_55377625	14	53.04717551	nnxnp	200	2	nn:np	105:93	0.4343	nn:np=105:93
un_4755660	14	53.4643719	nnxnp	200	1	nn:np	109:90	0.2019	nn:np=109:90
un_4755558	14	53.51304174	nnxnp	200	1	nn:np	109:90	0.2019	nn:np=109:90
un_53660706	14	53.86294839	lmxll	200	3	lm:ll	104:93	0.4761	lm:ll=104:93
un_54072052	14	54.1219678	hkxhk	200	4	hh:hk:kk	57:83:56	0.1001	hh:hk:kk=57:83:56
un_37442550	14	54.48109222	nnxnp	200	4	nn:np	103:93	0.5203	nn:np=103:93
un_59708451	14	54.64830262	nnxnp	200	1	nn:np	96:103	0.6706	nn:np=96:103
un_46289652	14	55.30258012	nnxnp	200	4	nn:np	103:93	0.5203	nn:np=103:93
un_38711146	14	55.61893408	hkxhk	200	32	hh:hk:kk	41:89:38	0.7038	hh:hk:kk=41:89:38
un_13217378	14	56.61334739	lmxll	200	11	lm:ll	94:95	1	lm:ll=94:95
un_46289722	14	57.40054518	lmxll	200	8	lm:ll	93:99	0.7182	lm:ll=93:99
un_45550052	14	57.70141328	nnxnp	200	2	nn:np	102:96	0.7223	nn:np=102:96
un_40417616	14	57.70141328	nnxnp	200	1	nn:np	97:102	0.7767	nn:np=97:102
un_18153094	14	58.04615797	nnxnp	200	0	nn:np	102:98	0.832	nn:np=102:98
un_20342173	14	58.0588785	lmxll	200	9	lm:ll	99:92	0.6641	lm:ll=99:92
un_12611087	14	58.39440542	nnxnp	200	0	nn:np	97:103	0.7236	nn:np=97:103
un_12933723	14	58.39440542	nnxnp	200	9	nn:np	92:99	0.6641	nn:np=92:99
un_54390785	14	58.57820781	hkxhk	200	5	hh:hk:kk	59:79:57	0.0292	hh:hk:kk=59:79:57
un_22971953	14	58.8228475	lmxll	200	15	lm:ll	91:94	0.8831	lm:ll=91:94
un_57512927	14	59.41536592	hkxhk	200	7	hh:hk:kk	56:76:61	0.0112	hh:hk:kk=56:76:61
un_9901344	14	59.97949361	lmxll	200	3	lm:ll	88:109	0.1541	lm:ll=88:109
un_15576085	14	61.12821244	hkxhk	200	17	hh:hk:kk	56:77:50	0.0825	hh:hk:kk=56:77:50
un_46786133	14	61.49157704	lmxll	200	1	lm:ll	115:84	0.0334	lm:ll=115:84
un_28531982	14	61.95006905	lmxll	200	2	lm:ll	87:111	0.1021	lm:ll=87:111
un_18713391	14	62.81119337	lmxll	200	5	lm:ll	110:85	0.0856	lm:ll=110:85
un_129719	14	63.46713007	lmxll	200	3	lm:ll	84:113	0.046	lm:ll=84:113
un_12124485	14	63.61590492	hkxhk	200	29	hh:hk:kk	49:66:56	0.0087	hh:hk:kk=49:66:56
un_12124419	14	63.6251227	nnxnp	200	22	nn:np	99:79	0.1544	nn:np=99:79
un_17971344	14	63.70568603	nnxnp	200	7	nn:np	90:103	0.3877	nn:np=90:103
un_56059257	14	63.96064962	nnxnp	200	10	nn:np	102:88	0.3456	nn:np=102:88
un_31992677	14	64.44753237	nnxnp	200	7	nn:np	104:89	0.3135	nn:np=104:89
un_11929300	14	64.67299909	lmxll	200	9	lm:ll	104:87	0.2469	lm:ll=104:87
un_11929290	14	64.86509747	hkxhk	200	20	hh:hk:kk	54:76:50	0.1036	hh:hk:kk=54:76:50
un_12411709	14	65.74742267	lmxll	200	16	lm:ll	83:101	0.2101	lm:ll=83:101
un_12411701	14	66.0527153	hkxhk	200	65	hh:hk:kk	35:58:42	0.1826	hh:hk:kk=35:58:42
un_40513594	14	66.88434275	lmxll	200	11	lm:ll	95:94	1	lm:ll=95:94
un_40513553	14	66.88434275	lmxll	200	11	lm:ll	95:94	1	lm:ll=95:94
un_41050051	14	67.57161988	lmxll	200	12	lm:ll	107:81	0.0682	lm:ll=107:81
un_58945210	14	67.7056463	lmxll	200	8	lm:ll	107:85	0.1296	lm:ll=107:85
un_57570172	14	68.23290289	lmxll	200	6	lm:ll	112:82	0.0373	lm:ll=112:82
un_58786673	14	68.55736849	lmxll	200	8	lm:ll	113:79	0.0172	lm:ll=113:79
un_8184723	14	69.05789354	lmxll	200	6	lm:ll	82:112	0.0373	lm:ll=82:112
un_8184781	14	69.07706651	lmxll	200	4	lm:ll	82:114	0.0268	lm:ll=82:114
un_13127905	14	69.242249	lmxll	200	5	lm:ll	83:112	0.0449	lm:ll=83:112
un_17104370	14	69.86500172	lmxll	200	4	lm:ll	77:119	0.0034	lm:ll=77:119
un_17104443	14	69.91090623	lmxll	200	5	lm:ll	78:117	0.0065	lm:ll=78:117
un_17104387	14	69.93763777	lmxll	200	3	lm:ll	78:119	0.0043	lm:ll=78:119
un_8429126	14	70.74917047	lmxll	200	8	lm:ll	80:112	0.0252	lm:ll=80:112
un_42770206	14	71.67869067	lmxll	200	10	lm:ll	84:106	0.1276	lm:ll=84:106
un_12303711	14	71.96554775	hkxhk	200	29	hh:hk:kk	53:76:42	0.1715	hh:hk:kk=53:76:42
un_53176003	14	72.10528918	lmxll	200	2	lm:ll	91:107	0.2864	lm:ll=91:107
un_15877080	14	72.38569383	nnxnp	200	13	nn:np	93:94	1	nn:np=93:94
un_57704157	14	72.62646205	hkxhk	200	7	hh:hk:kk	57:93:43	0.319	hh:hk:kk=57:93:43
un_57570162	14	72.70591925	nnxnp	200	21	nn:np	99:80	0.1785	nn:np=99:80
un_56059300	14	72.9477936	lmxll	200	4	lm:ll	106:90	0.2839	lm:ll=106:90
un_57491704	14	73.62917136	lmxll	200	9	lm:ll	100:91	0.5626	lm:ll=100:91
un_22839932	14	73.95326825	lmxll	200	4	lm:ll	93:103	0.5203	lm:ll=93:103
un_40277744	14	74.39166551	lmxll	200	0	lm:ll	99:101	0.9436	lm:ll=99:101
un_53421310	14	74.99229558	lmxll	200	2	lm:ll	100:98	0.9433	lm:ll=100:98
un_18317465	14	76.31873307	lmxll	200	89	lm:ll	50:61	0.3425	lm:ll=50:61
un_19832353	14	77.43131822	lmxll	200	5	lm:ll	96:99	0.8861	lm:ll=96:99
un_19832326	14	77.43131822	lmxll	200	5	lm:ll	96:99	0.8861	lm:ll=96:99
un_40214815	14	77.82399534	lmxll	200	7	lm:ll	95:98	0.8855	lm:ll=95:98
un_56966566	14	77.97369197	hkxhk	200	6	hh:hk:kk	51:95:48	0.9161	hh:hk:kk=51:95:48
un_54495720	14	78.89712843	lmxll	200	0	lm:ll	100:100	0.9436	lm:ll=100:100
un_17306066	14	79.39175411	hkxhk	200	15	hh:hk:kk	57:75:53	0.0334	hh:hk:kk=57:75:53
un_18522211	14	80.13046641	hkxhk	200	22	hh:hk:kk	57:62:59	0.0002	hh:hk:kk=57:62:59
un_18522260	14	80.23591773	hkxhk	200	21	hh:hk:kk	58:62:59	0.0002	hh:hk:kk=58:62:59
un_45720600	14	81.07381327	nnxnp	200	16	nn:np	98:86	0.4174	nn:np=98:86
un_58880149	14	81.94009954	hkxhk	200	11	hh:hk:kk	55:85:49	0.318	hh:hk:kk=55:85:49
un_33553135	14	82.45942885	nnxnp	200	8	nn:np	99:93	0.7182	nn:np=99:93
un_31593176	14	82.91515553	lmxll	200	9	lm:ll	99:92	0.6641	lm:ll=99:92
un_52580030	14	83.60372315	nnxnp	200	2	nn:np	98:100	0.9433	nn:np=98:100
un_12716353	14	83.74973267	lmxll	200	2	lm:ll	97:101	0.8311	lm:ll=97:101
un_58447114	14	83.92726697	nnxnp	200	0	nn:np	97:103	0.7236	nn:np=97:103
un_4622882	14	84.13835397	lmxll	200	0	lm:ll	101:99	0.9436	lm:ll=101:99
un_57647443	14	84.18610203	nnxnp	200	3	nn:np	95:102	0.669	nn:np=95:102
un_36385771	14	84.49434435	nnxnp	200	5	nn:np	96:99	0.8861	nn:np=96:99
un_59084996	14	85.09497441	lmxll	200	2	lm:ll	104:94	0.5224	lm:ll=104:94
un_56187460	14	85.11304125	lmxll	200	3	lm:ll	102:95	0.669	lm:ll=102:95
un_58265004	14	85.4646071	hkxhk	200	7	hh:hk:kk	49:89:55	0.4632	hh:hk:kk=49:89:55
un_46010947	14	85.54443301	nnxnp	200	4	nn:np	98:98	0.943	nn:np=98:98
un_43551138	14	85.99278547	nnxnp	200	6	nn:np	99:95	0.8294	nn:np=99:95
un_42143531	14	86.20995619	hkxhk	200	8	hh:hk:kk	55:85:52	0.2705	hh:hk:kk=55:85:52
un_41470799	14	87.20584435	lmxll	200	13	lm:ll	86:101	0.3059	lm:ll=86:101
un_57326581	14	89.45534959	lmxll	200	59	lm:ll	56:85	0.0183	lm:ll=56:85
un_53842099	14	98.79221587	nnxnp	200	8	nn:np	97:95	0.9424	nn:np=97:95
un_33403173	14	129.1590618	hkxhk	200	25	hh:hk:kk	64:47:64	0	hh:hk:kk=64:47:64
un_12716378	14	130.0059907	hkxhk	200	16	hh:hk:kk	62:55:67	0	hh:hk:kk=62:55:67
un_19969014	14	131.434008	hkxhk	200	17	hh:hk:kk	61:74:48	0.0139	hh:hk:kk=61:74:48
un_53842109	14	131.434008	nnxnp	200	10	nn:np	97:93	0.8277	nn:np=97:93
un_8493922	14	134.8912259	hkxhk	200	13	hh:hk:kk	59:74:54	0.0149	hh:hk:kk=59:74:54
un_56966641	14	136.1726806	hkxhk	200	5	hh:hk:kk	54:90:51	0.5362	hh:hk:kk=54:90:51
un_47339380	14	136.6933004	hkxhk	200	23	hh:hk:kk	54:73:50	0.0605	hh:hk:kk=54:73:50
un_58945233	14	138.1970878	nnxnp	200	9	nn:np	91:100	0.5626	nn:np=91:100
un_42770132	14	138.3235557	nnxnp	200	12	nn:np	89:99	0.5115	nn:np=89:99
un_59008106	14	138.5254249	nnxnp	200	6	nn:np	104:90	0.3506	nn:np=104:90
un_42267641	14	138.7272941	nnxnp	200	8	nn:np	102:90	0.4272	nn:np=102:90
un_58945267	14	140.0153857	hkxhk	200	33	hh:hk:kk	51:74:42	0.2089	hh:hk:kk=51:74:42
un_59559280	14	140.3566276	nnxnp	200	3	nn:np	109:88	0.1541	nn:np=109:88
un_59559354	14	140.4159901	nnxnp	200	4	nn:np	108:88	0.1747	nn:np=108:88
un_25631725	14	140.8331865	hkxhk	200	34	hh:hk:kk	52:70:44	0.0887	hh:hk:kk=52:70:44
un_25631709	14	140.9342133	hkxhk	200	34	hh:hk:kk	52:70:44	0.0887	hh:hk:kk=52:70:44
un_40513601	14	142.6111105	hkxhk	200	61	hh:hk:kk	44:54:41	0.0295	hh:hk:kk=44:54:41
un_13217446	14	145.8911627	nnxnp	200	8	nn:np	90:102	0.4272	nn:np=90:102
un_9727477	14	146.5343789	nnxnp	200	3	nn:np	95:102	0.669	nn:np=95:102
un_40195282	14	147.3276604	hkxhk	200	89	hh:hk:kk	33:61:17	0.0577	hh:hk:kk=33:61:17
un_57570256	14	148.8137497	nnxnp	200	3	nn:np	93:104	0.4761	nn:np=93:104
un_39614664	14	149.2434822	nnxnp	200	4	nn:np	94:102	0.617	nn:np=94:102
un_8896009	14	150.4900938	nnxnp	200	1	nn:np	97:102	0.7767	nn:np=97:102
un_28424589	14	151.0297022	nnxnp	200	0	nn:np	103:97	0.7236	nn:np=103:97
un_57583718	14	151.0297022	nnxnp	200	1	nn:np	102:97	0.7767	nn:np=102:97
un_18101833	14	151.4487422	nnxnp	200	2	nn:np	96:102	0.7223	nn:np=96:102
un_13928230	14	151.4633062	nnxnp	200	3	nn:np	96:101	0.7756	nn:np=96:101
un_97403979	14	154.2339844	nnxnp	200	5	nn:np	97:98	1	nn:np=97:98
un_47032358	14	156.209353	hkxhk	200	71	hh:hk:kk	39:49:41	0.0233	hh:hk:kk=39:49:41
un_47032248	14	157.931786	nnxnp	200	8	nn:np	97:95	0.9424	nn:np=97:95
un_39885296	14	159.512634	nnxnp	200	10	nn:np	95:95	0.9421	nn:np=95:95
un_55099981	14	160.0091033	nnxnp	200	2	nn:np	93:105	0.4343	nn:np=93:105
un_39506374	14	161.3856854	nnxnp	200	4	nn:np	106:90	0.2839	nn:np=106:90
un_72566550	14	161.3856854	hkxhk	200	59	hh:hk:kk	43:59:39	0.1367	hh:hk:kk=43:59:39
un_40874290	14	163.1988213	nnxnp	200	1	nn:np	96:103	0.6706	nn:np=96:103
un_16122182	14	164.4581534	lmxll	200	34	lm:ll	100:66	0.0104	lm:ll=100:66
un_16122277	14	164.4581534	lmxll	200	34	lm:ll	100:66	0.0104	lm:ll=100:66
un_28393568	14	165.193363	nnxnp	200	4	nn:np	100:96	0.8303	nn:np=100:96
un_56257435	14	165.8821149	nnxnp	200	2	nn:np	100:98	0.9433	nn:np=100:98
un_22532923	14	166.5103983	hkxhk	200	3	hh:hk:kk	73:65:59	0	hh:hk:kk=73:65:59
un_40944240	14	167.7306471	nnxnp	200	3	nn:np	98:99	1	nn:np=98:99
un_40944214	14	167.7306471	nnxnp	200	2	nn:np	99:99	0.9433	nn:np=99:99
un_46187858	14	169.6962449	hkxhk	200	12	hh:hk:kk	77:43:68	0	hh:hk:kk=77:43:68
un_30305814	14	169.6962449	hkxhk	200	5	hh:hk:kk	78:50:67	0	hh:hk:kk=78:50:67
un_18694257	14	171.1004804	nnxnp	200	3	nn:np	99:98	1	nn:np=99:98
un_18343917	15	0	hkxhk	200	2	hh:hk:kk	46:104:48	0.7613	hh:hk:kk=46:104:48
un_18343943	15	2.829461099	lmxll	200	1	lm:ll	106:93	0.3949	lm:ll=106:93
un_30997683	15	3.831534424	nnxnp	200	5	nn:np	86:109	0.1151	nn:np=86:109
un_18778445	15	5.158984783	nnxnp	200	6	nn:np	88:106	0.2222	nn:np=88:106
un_59174663	15	5.858545406	nnxnp	200	10	nn:np	86:104	0.2174	nn:np=86:104
un_39649679	15	6.753771948	lmxll	200	1	lm:ll	112:87	0.0888	lm:ll=112:87
un_58414149	15	6.767402607	nnxnp	200	19	nn:np	105:76	0.0374	nn:np=105:76
un_58414109	15	6.944161483	nnxnp	200	19	nn:np	105:76	0.0374	nn:np=105:76
un_8960542	15	7.830594051	lmxll	200	2	lm:ll	91:107	0.2864	lm:ll=91:107
un_29404729	15	7.931724751	hkxhk	200	1	hh:hk:kk	65:92:42	0.0398	hh:hk:kk=65:92:42
un_58399299	15	8.315581711	lmxll	200	7	lm:ll	85:108	0.1132	lm:ll=85:108
un_41571847	15	8.473433542	lmxll	200	3	lm:ll	88:109	0.1541	lm:ll=88:109
un_57334599	15	9.422743024	lmxll	200	1	lm:ll	88:111	0.1188	lm:ll=88:111
un_46527762	15	9.586310938	lmxll	200	1	lm:ll	87:112	0.0888	lm:ll=87:112
un_15967349	15	9.975883981	lmxll	200	5	lm:ll	84:111	0.0626	lm:ll=84:111
un_28646548	15	11.25716598	lmxll	200	3	lm:ll	112:85	0.0639	lm:ll=112:85
un_30997662	15	12.70597318	lmxll	200	5	lm:ll	115:80	0.0149	lm:ll=115:80
un_40626842	15	13.9767024	lmxll	200	2	lm:ll	116:82	0.019	lm:ll=116:82
un_36983185	15	14.38782068	lmxll	200	0	lm:ll	117:83	0.0196	lm:ll=117:83
un_40626859	15	14.87808473	lmxll	200	3	lm:ll	115:82	0.0226	lm:ll=115:82
un_14113515	15	15.21357483	lmxll	200	3	lm:ll	115:82	0.0226	lm:ll=115:82
un_40955343	15	16.08945463	lmxll	200	2	lm:ll	112:86	0.0756	lm:ll=112:86
un_59686730	15	17.11351289	hkxhk	200	13	hh:hk:kk	56:90:41	0.2633	hh:hk:kk=56:90:41
un_59202733	15	17.11351289	nnxnp	200	12	nn:np	78:110	0.0237	nn:np=78:110
un_28023105	15	18.67048597	nnxnp	200	4	nn:np	110:86	0.1004	nn:np=110:86
un_55947554	15	19.22098873	lmxll	200	11	lm:ll	85:104	0.1904	lm:ll=85:104
un_55947504	15	19.22098873	lmxll	200	9	lm:ll	87:104	0.2469	lm:ll=87:104
un_57078893	15	19.42325013	nnxnp	200	2	nn:np	111:87	0.1021	nn:np=111:87
un_39686610	15	20.28945656	nnxnp	200	1	nn:np	111:88	0.1188	nn:np=111:88
un_41873285	15	20.6482507	nnxnp	200	4	nn:np	111:85	0.0741	nn:np=111:85
un_30058187	15	20.6807884	lmxll	200	7	lm:ll	89:104	0.3135	lm:ll=89:104
un_40031771	15	20.95340159	nnxnp	200	2	nn:np	112:86	0.0756	nn:np=112:86
un_59174690	15	22.6009526	nnxnp	200	5	nn:np	114:81	0.0219	nn:np=114:81
un_52948053	15	22.78650545	lmxll	200	0	lm:ll	88:112	0.1038	lm:ll=88:112
un_59174689	15	22.92237234	nnxnp	200	6	nn:np	114:80	0.0178	nn:np=114:80
un_17968280	15	23.508051	lmxll	200	3	lm:ll	84:113	0.046	lm:ll=84:113
un_17968249	15	23.62984754	lmxll	200	3	lm:ll	84:113	0.046	lm:ll=84:113
un_16597049	15	25.06634318	nnxnp	200	6	nn:np	84:110	0.0726	nn:np=84:110
un_18331884	15	26.42281365	lmxll	200	5	lm:ll	89:106	0.2518	lm:ll=89:106
un_5346034	15	27.04278881	nnxnp	200	6	nn:np	85:109	0.0986	nn:np=85:109
un_30330435	15	27.53613074	lmxll	200	1	lm:ll	94:105	0.4784	lm:ll=94:105
un_8931247	15	28.45510102	lmxll	200	1	lm:ll	95:104	0.5706	lm:ll=95:104
un_45428205	15	28.75233733	lmxll	200	3	lm:ll	94:103	0.5686	lm:ll=94:103
un_22518982	15	29.30899588	nnxnp	200	4	nn:np	110:86	0.1004	nn:np=110:86
un_36983231	15	29.75397096	nnxnp	200	1	nn:np	111:88	0.1188	nn:np=111:88
un_47781597	15	30.86421016	lmxll	200	8	lm:ll	98:94	0.8285	lm:ll=98:94
un_18344007	15	31.13330576	nnxnp	200	7	nn:np	109:84	0.084	nn:np=109:84
un_47781632	15	31.20497665	lmxll	200	8	lm:ll	98:94	0.8285	lm:ll=98:94
un_18829019	15	32.89517843	lmxll	200	4	lm:ll	107:89	0.2246	lm:ll=107:89
un_46527884	15	33.12689965	nnxnp	200	15	nn:np	104:81	0.1057	nn:np=104:81
un_47781541	15	33.47382192	lmxll	200	1	lm:ll	88:111	0.1188	lm:ll=88:111
un_47397182	15	33.52086968	lmxll	200	4	lm:ll	110:86	0.1004	lm:ll=110:86
un_41452824	15	34.24945041	lmxll	200	15	lm:ll	98:87	0.4622	lm:ll=98:87
un_57536581	15	34.65397321	lmxll	200	2	lm:ll	112:86	0.0756	lm:ll=112:86
un_41307436	15	36.32526795	lmxll	200	8	lm:ll	99:93	0.7182	lm:ll=99:93
un_27100996	15	40.83701625	lmxll	200	4	lm:ll	105:91	0.3531	lm:ll=105:91
un_16406782	15	44.03890215	lmxll	200	8	lm:ll	86:106	0.1703	lm:ll=86:106
un_10892248	15	45.02602572	lmxll	200	6	lm:ll	103:91	0.4296	lm:ll=103:91
un_17030657	15	46.43833792	lmxll	200	5	lm:ll	89:106	0.2518	lm:ll=89:106
un_29940912	15	47.40875294	lmxll	200	1	lm:ll	108:91	0.2567	lm:ll=108:91
un_16166393	15	48.78764805	lmxll	200	15	lm:ll	96:89	0.6591	lm:ll=96:89
un_48298391	15	49.19876633	lmxll	200	3	lm:ll	104:93	0.4761	lm:ll=104:93
un_59056056	15	49.76597764	lmxll	200	9	lm:ll	100:91	0.5626	lm:ll=100:91
un_52442761	15	51.14223456	lmxll	200	6	lm:ll	97:97	0.9427	lm:ll=97:97
un_43254237	15	53.95938409	lmxll	200	2	lm:ll	96:102	0.7223	lm:ll=96:102
un_40031477	15	55.87339251	lmxll	200	5	lm:ll	99:96	0.8861	lm:ll=99:96
un_42929029	15	57.80147129	lmxll	200	1	lm:ll	100:99	1	lm:ll=100:99
un_35213308	15	58.74770288	lmxll	200	4	lm:ll	102:94	0.617	lm:ll=102:94
un_11685418	15	60.39349509	lmxll	200	3	lm:ll	96:101	0.7756	lm:ll=96:101
un_39701793	15	62.13909891	lmxll	200	2	lm:ll	100:98	0.9433	lm:ll=100:98
un_44655696	15	63.13677525	lmxll	200	3	lm:ll	96:101	0.7756	lm:ll=96:101
un_44655756	15	63.24626022	lmxll	200	2	lm:ll	97:101	0.8311	lm:ll=97:101
un_44655695	15	63.33112207	lmxll	200	3	lm:ll	96:101	0.7756	lm:ll=96:101
un_8044588	15	64.78080866	lmxll	200	4	lm:ll	100:96	0.8303	lm:ll=100:96
un_29546383	15	65.05386155	nnxnp	200	6	nn:np	105:89	0.2815	nn:np=105:89
un_40371900	15	65.89896245	lmxll	200	14	lm:ll	91:95	0.8258	lm:ll=91:95
un_3389236	15	67.25147563	nnxnp	200	6	nn:np	88:106	0.2222	nn:np=88:106
un_39734379	15	68.74820999	lmxll	200	1	lm:ll	101:98	0.8872	lm:ll=101:98
un_27806855	15	69.17823531	lmxll	200	8	lm:ll	94:98	0.8285	lm:ll=94:98
un_58720123	15	69.36818514	hkxhk	200	23	hh:hk:kk	49:83:45	0.649	hh:hk:kk=49:83:45
un_12267606	15	72.83257116	hkxhk	200	69	hh:hk:kk	42:66:23	0.0633	hh:hk:kk=42:66:23
un_57861428	15	74.45242115	lmxll	200	4	lm:ll	102:94	0.617	lm:ll=102:94
un_28640741	15	76.95518612	lmxll	200	3	lm:ll	100:97	0.8866	lm:ll=100:97
un_16009537	15	77.23703298	lmxll	200	8	lm:ll	96:96	0.9424	lm:ll=96:96
un_40573669	15	78.00298811	hkxhk	200	2	hh:hk:kk	48:111:39	0.1551	hh:hk:kk=48:111:39
un_40573674	15	78.03024943	hkxhk	200	2	hh:hk:kk	48:111:39	0.1551	hh:hk:kk=48:111:39
un_12523794	15	78.7808151	nnxnp	200	9	nn:np	89:102	0.3852	nn:np=89:102
un_40425436	15	79.40738574	nnxnp	200	2	nn:np	90:108	0.2269	nn:np=90:108
un_12523746	15	79.70945874	nnxnp	200	3	nn:np	90:107	0.2543	nn:np=90:107
un_15569164	15	80.04011216	hkxhk	200	10	hh:hk:kk	56:89:45	0.3621	hh:hk:kk=56:89:45
un_57122593	15	81.38559017	nnxnp	200	1	nn:np	108:91	0.2567	nn:np=108:91
un_49505192	15	81.53508772	lmxll	200	1	lm:ll	99:100	1	lm:ll=99:100
un_54656841	15	83.10129447	hkxhk	200	3	hh:hk:kk	58:90:49	0.3183	hh:hk:kk=58:90:49
un_8029593	15	83.85801592	lmxll	200	2	lm:ll	98:100	0.9433	lm:ll=98:100
un_39942376	15	85.32265228	nnxnp	200	1	nn:np	92:107	0.3209	nn:np=92:107
un_58188598	15	86.48917291	lmxll	200	12	lm:ll	93:95	0.9418	lm:ll=93:95
un_16932870	15	89.31599582	nnxnp	200	0	nn:np	108:92	0.2888	nn:np=108:92
un_44576105	15	89.74162416	hkxhk	200	14	hh:hk:kk	52:88:46	0.6297	hh:hk:kk=52:88:46
un_18488383	15	89.92234032	lmxll	200	1	lm:ll	99:100	1	lm:ll=99:100
un_12817207	15	91.83151205	nnxnp	200	2	nn:np	107:91	0.2864	nn:np=107:91
un_31190502	15	91.85217789	lmxll	200	1	lm:ll	97:102	0.7767	lm:ll=97:102
un_14124627	15	92.59263049	lmxll	200	3	lm:ll	93:104	0.4761	lm:ll=93:104
un_21537351	15	93.67780687	nnxnp	200	1	nn:np	108:91	0.2567	nn:np=108:91
un_22013460	15	93.96361102	hkxhk	200	5	hh:hk:kk	54:99:42	0.4669	hh:hk:kk=54:99:42
un_28605153	15	94.22435235	nnxnp	200	1	nn:np	92:107	0.3209	nn:np=92:107
un_27877419	15	95.74658923	nnxnp	200	1	nn:np	92:107	0.3209	nn:np=92:107
un_12817304	15	97.12372554	lmxll	200	9	lm:ll	87:104	0.2469	lm:ll=87:104
un_14016869	15	97.13867529	nnxnp	200	2	nn:np	91:107	0.2864	nn:np=91:107
un_59753149	15	97.85802236	nnxnp	200	2	nn:np	107:91	0.2864	nn:np=107:91
un_12806967	15	97.88440428	lmxll	200	10	lm:ll	86:104	0.2174	lm:ll=86:104
un_5902423	15	97.88440428	lmxll	200	11	lm:ll	88:101	0.3827	lm:ll=88:101
un_27998170	15	98.39577386	lmxll	200	16	lm:ll	98:86	0.4174	lm:ll=98:86
un_56177083	15	98.51317341	nnxnp	200	3	nn:np	92:105	0.3925	nn:np=92:105
un_54203498	15	99.70211868	nnxnp	200	4	nn:np	92:104	0.432	nn:np=92:104
un_54203523	15	99.90086249	nnxnp	200	4	nn:np	92:104	0.432	nn:np=92:104
un_14408059	15	100.64879	nnxnp	200	1	nn:np	109:90	0.2019	nn:np=109:90
un_54203495	15	100.9869183	nnxnp	200	3	nn:np	107:90	0.2543	nn:np=107:90
un_16573456	15	102.3482254	nnxnp	200	5	nn:np	106:89	0.2518	nn:np=106:89
un_9830909	15	102.3482254	nnxnp	200	11	nn:np	100:89	0.4669	nn:np=100:89
un_4501605	15	103.0152483	lmxll	200	32	lm:ll	79:89	0.4874	lm:ll=79:89
un_57122527	15	105.0915056	nnxnp	200	20	nn:np	89:91	0.9405	nn:np=89:91
un_46052684	15	105.4195208	lmxll	200	18	lm:ll	90:92	0.9409	lm:ll=90:92
un_46052690	15	105.4195208	lmxll	200	19	lm:ll	89:92	0.8818	lm:ll=89:92
un_46052614	15	105.4195208	lmxll	200	19	lm:ll	89:92	0.8818	lm:ll=89:92
un_58260358	15	108.1337808	lmxll	200	9	lm:ll	90:101	0.4693	lm:ll=90:101
un_25062980	15	109.1494848	lmxll	200	6	lm:ll	92:102	0.5181	lm:ll=92:102
un_61867859	15	110.0345983	lmxll	200	10	lm:ll	92:98	0.7168	lm:ll=92:98
un_40767596	15	110.6576514	lmxll	200	7	lm:ll	93:100	0.6658	lm:ll=93:100
un_40042950	15	117.4971645	lmxll	200	16	lm:ll	87:97	0.507	lm:ll=87:97
un_55956052	15	122.583599	lmxll	200	14	lm:ll	87:99	0.4199	lm:ll=87:99
un_59660341	15	126.5650707	lmxll	200	4	lm:ll	88:108	0.1747	lm:ll=88:108
un_21513314	15	130.110801	lmxll	200	3	lm:ll	93:104	0.4761	lm:ll=93:104
un_18786613	15	132.7001866	lmxll	200	2	lm:ll	102:96	0.7223	lm:ll=102:96
un_18786723	15	132.7023851	lmxll	200	0	lm:ll	103:97	0.7236	lm:ll=103:97
un_53474010	15	133.0646968	lmxll	200	4	lm:ll	100:96	0.8303	lm:ll=100:96
un_53474004	15	133.1649481	lmxll	200	3	lm:ll	100:97	0.8866	lm:ll=100:97
un_41659243	15	133.9322224	lmxll	200	1	lm:ll	100:99	1	lm:ll=100:99
un_32547261	15	134.2079134	lmxll	200	1	lm:ll	100:99	1	lm:ll=100:99
un_40042900	15	136.0291454	lmxll	200	7	lm:ll	95:98	0.8855	lm:ll=95:98
un_40735384	15	137.5500632	lmxll	200	5	lm:ll	96:99	0.8861	lm:ll=96:99
un_32343200	15	138.9738076	lmxll	200	4	lm:ll	99:97	0.943	lm:ll=99:97
un_38121131	15	140.0422754	lmxll	200	1	lm:ll	98:101	0.8872	lm:ll=98:101
un_59157099	15	143.1381939	lmxll	200	2	lm:ll	91:107	0.2864	lm:ll=91:107
un_59157074	15	143.8601792	lmxll	200	1	lm:ll	91:108	0.2567	lm:ll=91:108
un_58839035	15	146.3308461	lmxll	200	5	lm:ll	92:103	0.4739	lm:ll=92:103
un_16726210	15	153.6140153	lmxll	200	7	lm:ll	90:103	0.3877	lm:ll=90:103
un_16419044	15	157.6763916	nnxnp	200	43	nn:np	74:83	0.5231	nn:np=74:83
un_2440910	16	0	lmxll	200	0	lm:ll	104:96	0.6206	lm:ll=104:96
un_42048233	16	0.274824025	lmxll	200	0	lm:ll	104:96	0.6206	lm:ll=104:96
un_61596290	16	1.019412785	nnxnp	200	19	nn:np	105:76	0.0374	nn:np=105:76
un_55026053	16	1.221134043	lmxll	200	1	lm:ll	105:94	0.4784	lm:ll=105:94
un_51127018	16	1.615041415	lmxll	200	4	lm:ll	103:93	0.5203	lm:ll=103:93
un_45944163	16	1.75425451	hkxhk	200	2	hh:hk:kk	55:101:42	0.409	hh:hk:kk=55:101:42
un_50051484	16	1.90109572	nnxnp	200	5	nn:np	89:106	0.2518	nn:np=89:106
un_8526729	16	1.978224436	lmxll	200	5	lm:ll	95:100	0.7745	lm:ll=95:100
un_61905163	16	2.163630004	lmxll	200	15	lm:ll	87:98	0.4622	lm:ll=87:98
un_49571371	16	2.163630004	hkxhk	200	14	hh:hk:kk	53:89:44	0.5447	hh:hk:kk=53:89:44
un_40986638	16	2.777481353	lmxll	200	33	lm:ll	75:92	0.2156	lm:ll=75:92
un_47190072	16	3.374805119	nnxnp	200	0	nn:np	106:94	0.4366	nn:np=106:94
un_12819321	16	4.242926961	nnxnp	200	0	nn:np	106:94	0.4366	nn:np=106:94
un_27650774	16	4.501223403	nnxnp	200	0	nn:np	94:106	0.4366	nn:np=94:106
un_48063829	16	4.501223403	nnxnp	200	7	nn:np	88:105	0.2494	nn:np=88:105
un_16791768	16	4.501223403	hkxhk	200	37	hh:hk:kk	49:76:38	0.3284	hh:hk:kk=49:76:38
un_40140677	16	4.879874546	lmxll	200	16	lm:ll	98:86	0.4174	lm:ll=98:86
un_70028013	16	5.378244712	nnxnp	200	52	nn:np	89:59:00	0.0171	nn:np=89:59
un_40140641	16	5.591620035	lmxll	200	17	lm:ll	87:96	0.5542	lm:ll=87:96
un_14665430	16	6.193605427	hkxhk	200	70	hh:hk:kk	43:62:25	0.072	hh:hk:kk=43:62:25
un_12819353	16	7.133134899	lmxll	200	6	lm:ll	103:91	0.4296	lm:ll=103:91
un_51239310	16	7.433174081	lmxll	200	6	lm:ll	105:89	0.2815	lm:ll=105:89
un_45349144	16	7.877299875	lmxll	200	5	lm:ll	92:103	0.4739	lm:ll=92:103
un_40895244	16	8.001044848	lmxll	200	4	lm:ll	91:105	0.3531	lm:ll=91:105
un_39685982	16	8.606632406	lmxll	200	3	lm:ll	102:95	0.669	lm:ll=102:95
un_39686069	16	8.638204326	lmxll	200	2	lm:ll	102:96	0.7223	lm:ll=102:96
un_40231137	16	9.259471897	lmxll	200	11	lm:ll	96:93	0.8843	lm:ll=96:93
un_40690428	16	10.36215827	lmxll	200	4	lm:ll	94:102	0.617	lm:ll=94:102
un_40690461	16	10.39097559	lmxll	200	4	lm:ll	94:102	0.617	lm:ll=94:102
un_46062460	16	10.82683759	lmxll	200	9	lm:ll	99:92	0.6641	lm:ll=99:92
un_28473302	16	11.24956229	lmxll	200	3	lm:ll	97:100	0.8866	lm:ll=97:100
un_10959935	16	11.78628492	lmxll	200	0	lm:ll	102:98	0.832	lm:ll=102:98
un_66247231	16	12.15391768	lmxll	200	10	lm:ll	94:96	0.9421	lm:ll=94:96
un_56317331	16	12.38488004	lmxll	200	8	lm:ll	92:100	0.6134	lm:ll=92:100
un_12080793	16	13.327376	hkxhk	200	58	hh:hk:kk	39:66:37	0.6836	hh:hk:kk=39:66:37
un_38022975	16	16.15655902	lmxll	200	12	lm:ll	93:95	0.9418	lm:ll=93:95
un_16897032	16	16.23432341	nnxnp	200	30	nn:np	92:78	0.3187	nn:np=92:78
un_30292072	16	17.21495995	lmxll	200	4	lm:ll	101:95	0.7209	lm:ll=101:95
un_50659666	16	17.90911839	nnxnp	200	15	nn:np	98:87	0.4622	nn:np=98:87
un_11585334	16	18.75287265	lmxll	200	7	lm:ll	102:91	0.4716	lm:ll=102:91
un_16896968	16	20.20496906	lmxll	200	5	lm:ll	89:106	0.2518	lm:ll=89:106
un_16104019	16	21.37948684	lmxll	200	5	lm:ll	108:87	0.152	lm:ll=108:87
un_48880950	16	21.99757603	lmxll	200	2	lm:ll	108:90	0.2269	lm:ll=108:90
un_53976211	16	22.9237563	lmxll	200	2	lm:ll	108:90	0.2269	lm:ll=108:90
un_39878634	16	24.26672829	lmxll	200	0	lm:ll	91:109	0.2293	lm:ll=91:109
un_5421619	16	25.25478105	lmxll	200	3	lm:ll	89:108	0.1996	lm:ll=89:108
un_44688071	16	25.967586	lmxll	200	2	lm:ll	88:110	0.1355	lm:ll=88:110
un_21909234	16	26.63652929	lmxll	200	1	lm:ll	89:110	0.1562	lm:ll=89:110
un_58509081	16	26.63758875	lmxll	200	11	lm:ll	85:104	0.1904	lm:ll=85:104
un_46316870	16	26.84651433	lmxll	200	2	lm:ll	85:113	0.055	lm:ll=85:113
un_40239029	16	27.27072227	lmxll	200	4	lm:ll	111:85	0.0741	lm:ll=111:85
un_47261935	16	27.55465766	lmxll	200	3	lm:ll	112:85	0.0639	lm:ll=112:85
un_55699366	16	28.14859115	lmxll	200	1	lm:ll	112:87	0.0888	lm:ll=112:87
un_43943989	16	28.95950213	lmxll	200	6	lm:ll	111:83	0.0525	lm:ll=111:83
un_15727021	16	29.78778826	nnxnp	200	25	nn:np	91:84	0.6501	nn:np=91:84
un_5221397	16	29.99289979	lmxll	200	5	lm:ll	110:85	0.0856	lm:ll=110:85
un_56113574	16	30.02468361	nnxnp	200	6	nn:np	100:94	0.7196	nn:np=100:94
un_44040150	16	30.17173671	nnxnp	200	0	nn:np	102:98	0.832	nn:np=102:98
un_25341557	16	30.64446793	hkxhk	200	0	hh:hk:kk	56:98:46	0.5827	hh:hk:kk=56:98:46
un_57710294	16	31.55094224	lmxll	200	1	lm:ll	85:114	0.0471	lm:ll=85:114
un_42101882	16	32.14360438	lmxll	200	1	lm:ll	111:88	0.1188	lm:ll=111:88
un_27953527	16	32.14805411	nnxnp	200	5	nn:np	101:94	0.6674	nn:np=101:94
un_59327370	16	32.55679393	lmxll	200	7	lm:ll	107:86	0.1499	lm:ll=107:86
un_49840765	16	33.04096733	lmxll	200	3	lm:ll	110:87	0.117	lm:ll=110:87
un_9036224	16	33.89340916	nnxnp	200	8	nn:np	101:91	0.516	nn:np=101:91
un_10907166	16	34.08517149	lmxll	200	1	lm:ll	92:107	0.3209	lm:ll=92:107
un_57527800	16	34.26972949	lmxll	200	3	lm:ll	92:105	0.3925	lm:ll=92:105
un_22857665	16	34.54667243	nnxnp	200	7	nn:np	102:91	0.4716	nn:np=102:91
un_8939130	16	34.58036327	lmxll	200	1	lm:ll	94:105	0.4784	lm:ll=94:105
un_18359321	16	35.374111	lmxll	200	2	lm:ll	93:105	0.4343	lm:ll=93:105
un_19115688	16	36.12993004	nnxnp	200	5	nn:np	104:91	0.3901	nn:np=104:91
un_19115614	16	36.18184359	nnxnp	200	5	nn:np	104:91	0.3901	nn:np=104:91
un_36438369	16	36.75691869	lmxll	200	3	lm:ll	102:95	0.669	lm:ll=102:95
un_17918837	16	37.39937547	nnxnp	200	2	nn:np	97:101	0.8311	nn:np=97:101
un_59513322	16	37.7945542	lmxll	200	2	lm:ll	97:101	0.8311	lm:ll=97:101
un_34128896	16	38.51795375	hkxhk	200	1	hh:hk:kk	48:103:48	0.8841	hh:hk:kk=48:103:48
un_45387817	16	38.97013144	lmxll	200	3	lm:ll	95:102	0.669	lm:ll=95:102
un_18267168	16	39.80795272	lmxll	200	1	lm:ll	96:103	0.6706	lm:ll=96:103
un_13208492	16	40.13490219	nnxnp	200	4	nn:np	101:95	0.7209	nn:np=101:95
un_19777735	16	40.7231146	lmxll	200	1	lm:ll	104:95	0.5706	lm:ll=104:95
un_11566084	16	40.94750831	lmxll	200	2	lm:ll	95:103	0.6188	lm:ll=95:103
un_58335195	16	41.88576643	lmxll	200	4	lm:ll	102:94	0.617	lm:ll=102:94
un_22140547	16	42.2315743	nnxnp	200	12	nn:np	93:95	0.9418	nn:np=93:95
un_44368994	16	42.98675767	lmxll	200	2	lm:ll	106:92	0.3555	lm:ll=106:92
un_40454743	16	43.19059784	nnxnp	200	12	nn:np	93:95	0.9418	nn:np=93:95
un_9453058	16	43.50801218	hkxhk	200	2	hh:hk:kk	54:97:47	0.7498	hh:hk:kk=54:97:47
un_9453080	16	43.87013574	lmxll	200	1	lm:ll	108:91	0.2567	lm:ll=108:91
un_34129664	16	43.97078447	lmxll	200	1	lm:ll	109:90	0.2019	lm:ll=109:90
un_59462419	16	44.62722613	lmxll	200	3	lm:ll	94:103	0.5686	lm:ll=94:103
un_22608497	16	44.65837427	nnxnp	200	12	nn:np	96:92	0.8268	nn:np=96:92
un_42470250	16	44.94654749	nnxnp	200	17	nn:np	92:91	1	nn:np=92:91
un_19478428	16	45.0505865	nnxnp	200	21	nn:np	89:90	1	nn:np=89:90
un_22028624	16	45.36376299	lmxll	200	4	lm:ll	99:97	0.943	lm:ll=99:97
un_43345365	16	46.05177657	nnxnp	200	34	nn:np	87:79	0.5869	nn:np=87:79
un_43345442	16	46.29269786	nnxnp	200	34	nn:np	87:79	0.5869	nn:np=87:79
un_55508423	16	46.58404947	lmxll	200	10	lm:ll	97:93	0.8277	lm:ll=97:93
un_9624023	16	47.10424452	lmxll	200	4	lm:ll	98:98	0.943	lm:ll=98:98
un_12378029	16	47.50260162	hkxhk	200	21	hh:hk:kk	45:88:46	0.9697	hh:hk:kk=45:88:46
un_13322993	16	48.61715395	hkxhk	200	4	hh:hk:kk	48:99:49	0.9848	hh:hk:kk=48:99:49
un_13323066	16	48.61715395	hkxhk	200	4	hh:hk:kk	48:99:49	0.9848	hh:hk:kk=48:99:49
un_13323004	16	48.61715395	hkxhk	200	4	hh:hk:kk	49:98:49	1	hh:hk:kk=49:98:49
un_40054040	16	50.28601595	hkxhk	200	25	hh:hk:kk	48:79:48	0.4379	hh:hk:kk=48:79:48
un_34229920	16	51.9697104	hkxhk	200	6	hh:hk:kk	49:98:47	0.9695	hh:hk:kk=49:98:47
un_9328630	16	52.59224933	lmxll	200	3	lm:ll	97:100	0.8866	lm:ll=97:100
un_56170296	16	53.5665291	lmxll	200	8	lm:ll	93:99	0.7182	lm:ll=93:99
un_40432309	16	53.92314346	nnxnp	200	19	nn:np	89:92	0.8818	nn:np=89:92
un_42222231	16	55.15169373	lmxll	200	7	lm:ll	87:106	0.195	lm:ll=87:106
un_42222313	16	55.38964853	lmxll	200	5	lm:ll	87:108	0.152	lm:ll=87:108
un_15848777	16	56.30862447	nnxnp	200	12	nn:np	102:86	0.2739	nn:np=102:86
un_15848778	16	56.39571212	nnxnp	200	12	nn:np	102:86	0.2739	nn:np=102:86
un_55468921	16	57.23014312	hkxhk	200	15	hh:hk:kk	49:99:37	0.2908	hh:hk:kk=49:99:37
un_8018872	16	57.31384049	lmxll	200	8	lm:ll	93:99	0.7182	lm:ll=93:99
un_37609543	16	57.70690029	lmxll	200	17	lm:ll	89:94	0.7674	lm:ll=89:94
un_19807476	16	58.17581746	lmxll	200	14	lm:ll	90:96	0.7139	lm:ll=90:96
un_39993136	16	58.70067414	nnxnp	200	22	nn:np	93:85	0.5998	nn:np=93:85
un_44579545	16	61.85256879	lmxll	200	11	lm:ll	115:74	0.0036	lm:ll=115:74
un_44579573	16	62.28864269	lmxll	200	11	lm:ll	115:74	0.0036	lm:ll=115:74
un_42664521	16	62.61326135	nnxnp	200	25	nn:np	90:85	0.7623	nn:np=90:85
un_25345667	16	63.99098364	lmxll	200	76	lm:ll	51:73	0.0593	lm:ll=51:73
un_55468889	16	68.10465643	lmxll	200	18	lm:ll	85:97	0.4148	lm:ll=85:97
un_55468995	16	68.20255057	lmxll	200	17	lm:ll	85:98	0.375	lm:ll=85:98
un_28243197	16	68.60239092	hkxhk	200	8	hh:hk:kk	53:86:53	0.3528	hh:hk:kk=53:86:53
un_28243194	16	68.7634289	lmxll	200	5	lm:ll	93:102	0.5667	lm:ll=93:102
un_39630742	16	70.11318143	nnxnp	200	8	nn:np	92:100	0.6134	nn:np=92:100
un_15206460	16	70.26595562	lmxll	200	1	lm:ll	100:99	1	lm:ll=100:99
un_15848801	16	70.82852909	lmxll	200	2	lm:ll	102:96	0.7223	lm:ll=102:96
un_16167657	16	71.26862893	nnxnp	200	1	nn:np	92:107	0.3209	nn:np=92:107
un_30893752	16	71.27604516	lmxll	200	3	lm:ll	99:98	1	lm:ll=99:98
un_41388339	16	71.64876332	nnxnp	200	0	nn:np	93:107	0.3579	nn:np=93:107
un_56386389	16	71.89413435	lmxll	200	1	lm:ll	101:98	0.8872	lm:ll=101:98
un_58278805	16	72.38678343	hkxhk	200	5	hh:hk:kk	54:94:47	0.6859	hh:hk:kk=54:94:47
un_53874691	16	72.82370489	lmxll	200	24	lm:ll	77:99	0.1134	lm:ll=77:99
un_40114603	16	78.36002109	lmxll	200	12	lm:ll	129:59:00	0	lm:ll=129:59
un_40114634	16	78.36002109	lmxll	200	12	lm:ll	129:59:00	0	lm:ll=129:59
un_50095541	16	82.53259988	hkxhk	200	1	hh:hk:kk	53:98:48	0.8622	hh:hk:kk=53:98:48
un_58311737	16	83.01846842	nnxnp	200	3	nn:np	94:103	0.5686	nn:np=94:103
un_15050491	16	83.17505666	lmxll	200	16	lm:ll	72:112	0.004	lm:ll=72:112
un_2178705	16	83.76644745	nnxnp	200	4	nn:np	102:94	0.617	nn:np=102:94
un_59839469	16	83.78467017	nnxnp	200	20	nn:np	88:92	0.823	nn:np=88:92
un_9537020	16	83.83319346	lmxll	200	14	lm:ll	81:105	0.0917	lm:ll=81:105
un_9536989	16	84.22816029	lmxll	200	11	lm:ll	82:107	0.0808	lm:ll=82:107
un_9537017	16	84.25485869	lmxll	200	11	lm:ll	82:107	0.0808	lm:ll=82:107
un_13817249	16	84.68160933	lmxll	200	2	lm:ll	105:93	0.4343	lm:ll=105:93
un_13817253	16	84.96512093	lmxll	200	1	lm:ll	93:106	0.3949	lm:ll=93:106
un_39894740	16	85.89447959	lmxll	200	2	lm:ll	105:93	0.4343	lm:ll=105:93
un_40137312	16	86.07649488	nnxnp	200	26	nn:np	90:84	0.7046	nn:np=90:84
un_47393896	16	87.05819088	lmxll	200	6	lm:ll	103:91	0.4296	lm:ll=103:91
un_40872561	16	88.55436084	lmxll	200	10	lm:ll	100:90	0.5138	lm:ll=100:90
un_30003724	16	88.88851464	nnxnp	200	4	nn:np	102:94	0.617	nn:np=102:94
un_41341063	16	88.88851464	nnxnp	200	7	nn:np	101:92	0.5647	nn:np=101:92
un_15970832	16	89.34874423	lmxll	200	0	lm:ll	108:92	0.2888	lm:ll=108:92
un_53815414	16	89.42629673	lmxll	200	0	lm:ll	109:91	0.2293	lm:ll=109:91
un_29168892	16	89.42629673	lmxll	200	1	lm:ll	108:91	0.2567	lm:ll=108:91
un_40183131	16	89.702604	nnxnp	200	9	nn:np	104:87	0.2469	nn:np=104:87
un_32362644	16	89.76320514	lmxll	200	0	lm:ll	108:92	0.2888	lm:ll=108:92
un_40183130	16	89.85410684	nnxnp	200	9	nn:np	104:87	0.2469	nn:np=104:87
un_37037132	16	89.94437286	lmxll	200	0	lm:ll	108:92	0.2888	lm:ll=108:92
un_10584201	16	90.45588034	lmxll	200	0	lm:ll	109:91	0.2293	lm:ll=109:91
un_44750204	16	90.93729914	lmxll	200	1	lm:ll	91:108	0.2567	lm:ll=91:108
un_24018173	16	91.08710684	lmxll	200	0	lm:ll	109:91	0.2293	lm:ll=109:91
un_34229867	16	91.31658596	nnxnp	200	8	nn:np	108:84	0.0969	nn:np=108:84
un_58152404	16	91.39985954	lmxll	200	0	lm:ll	91:109	0.2293	lm:ll=91:109
un_39807676	16	91.74354849	lmxll	200	0	lm:ll	109:91	0.2293	lm:ll=109:91
un_18003172	16	91.92069027	lmxll	200	1	lm:ll	91:108	0.2567	lm:ll=91:108
un_16784188	16	92.20293052	lmxll	200	0	lm:ll	93:107	0.3579	lm:ll=93:107
un_46385728	16	92.286416	lmxll	200	0	lm:ll	107:93	0.3579	lm:ll=107:93
un_17287811	16	92.85619379	lmxll	200	3	lm:ll	110:87	0.117	lm:ll=110:87
un_45100382	16	92.93650089	nnxnp	200	12	nn:np	104:84	0.1658	nn:np=104:84
un_32191742	16	93.16915839	lmxll	200	1	lm:ll	112:87	0.0888	lm:ll=112:87
un_18140596	16	93.22573358	nnxnp	200	4	nn:np	109:87	0.1336	nn:np=109:87
un_57018861	16	94.17289116	nnxnp	200	6	nn:np	107:87	0.1725	nn:np=107:87
un_18146275	16	94.35236375	lmxll	200	1	lm:ll	89:110	0.1562	lm:ll=89:110
un_18496636	16	95.01812866	lmxll	200	3	lm:ll	86:111	0.0872	lm:ll=86:111
un_32895216	16	95.34401868	nnxnp	200	7	nn:np	106:87	0.195	nn:np=106:87
un_12198229	16	95.49467394	lmxll	200	2	lm:ll	88:110	0.1355	lm:ll=88:110
un_40654098	16	96.20175781	hkxhk	200	9	hh:hk:kk	49:90:52	0.6949	hh:hk:kk=49:90:52
un_39883342	16	96.27973409	lmxll	200	2	lm:ll	84:114	0.0393	lm:ll=84:114
un_40654111	16	96.27973409	lmxll	200	5	lm:ll	83:112	0.0449	lm:ll=83:112
un_56678356	16	96.6564782	lmxll	200	10	lm:ll	85:105	0.168	lm:ll=85:105
un_41989865	16	98.25922988	lmxll	200	8	lm:ll	81:111	0.0363	lm:ll=81:111
un_3828614	16	99.11124792	hkxhk	200	10	hh:hk:kk	53:88:49	0.5488	hh:hk:kk=53:88:49
un_51757526	16	99.11124792	nnxnp	200	2	nn:np	90:108	0.2269	nn:np=90:108
un_10203247	16	99.58037698	nnxnp	200	1	nn:np	89:110	0.1562	nn:np=89:110
un_45275484	16	99.58037698	nnxnp	200	0	nn:np	89:111	0.1375	nn:np=89:111
un_58217505	16	99.58037698	nnxnp	200	1	nn:np	89:110	0.1562	nn:np=89:110
un_46722466	16	99.97979355	lmxll	200	2	lm:ll	91:107	0.2864	lm:ll=91:107
un_21522774	16	100.1940164	lmxll	200	3	lm:ll	89:108	0.1996	lm:ll=89:108
un_20994526	16	100.3817528	lmxll	200	0	lm:ll	93:107	0.3579	lm:ll=93:107
un_53925618	16	101.4825322	lmxll	200	5	lm:ll	98:97	1	lm:ll=98:97
un_59777957	16	102.5557655	lmxll	200	4	lm:ll	98:98	0.943	lm:ll=98:98
un_42136149	16	102.776769	lmxll	200	4	lm:ll	98:98	0.943	lm:ll=98:98
un_43062259	16	103.3149748	lmxll	200	34	lm:ll	85:81	0.8158	lm:ll=85:81
un_11725728	16	103.9245884	hkxhk	200	33	hh:hk:kk	43:85:39	0.8844	hh:hk:kk=43:85:39
un_10023536	16	106.6069302	nnxnp	200	3	nn:np	88:109	0.1541	nn:np=88:109
un_42985917	16	110.2345225	nnxnp	200	1	nn:np	91:108	0.2567	nn:np=91:108
un_42986001	16	110.7273835	nnxnp	200	1	nn:np	91:108	0.2567	nn:np=91:108
un_57938307	16	114.6437848	nnxnp	200	4	nn:np	89:107	0.2246	nn:np=89:107
un_2950381	16	122.6060534	nnxnp	200	1	nn:np	88:111	0.1188	nn:np=88:111
un_2950462	16	123.2915242	nnxnp	200	1	nn:np	88:111	0.1188	nn:np=88:111
un_9999023	16	134.1628592	nnxnp	200	11	nn:np	84:105	0.1457	nn:np=84:105
un_3828606	16	139.2196636	nnxnp	200	3	nn:np	89:108	0.1996	nn:np=89:108
un_56573825	16	139.3868465	nnxnp	200	2	nn:np	89:109	0.1769	nn:np=89:109
un_65228456	16	145.2840149	nnxnp	200	3	nn:np	111:86	0.0872	nn:np=111:86
un_17287888	16	148.2721169	nnxnp	200	13	nn:np	107:80	0.0572	nn:np=107:80
un_58636557	16	153.6287487	nnxnp	200	4	nn:np	89:107	0.2246	nn:np=89:107
un_43348822	16	154.1400442	hkxhk	200	10	hh:hk:kk	48:102:40	0.4262	hh:hk:kk=48:102:40
un_42740331	16	154.279893	nnxnp	200	1	nn:np	107:92	0.3209	nn:np=107:92
un_15815648	16	154.5636165	nnxnp	200	4	nn:np	108:88	0.1747	nn:np=108:88
un_55319843	16	154.7685162	hkxhk	200	11	hh:hk:kk	58:93:38	0.1176	hh:hk:kk=58:93:38
un_40815218	16	156.647787	nnxnp	200	1	nn:np	93:106	0.3949	nn:np=93:106
un_57227447	16	156.7861525	hkxhk	200	30	hh:hk:kk	57:63:50	0.0025	hh:hk:kk=57:63:50
un_56386333	16	160.1647717	hkxhk	200	5	hh:hk:kk	55:83:57	0.1133	hh:hk:kk=55:83:57
un_43455008	16	161.410909	nnxnp	200	3	nn:np	94:103	0.5686	nn:np=94:103
un_42222202	16	162.2358049	hkxhk	200	39	hh:hk:kk	54:51:56	0	hh:hk:kk=54:51:56
un_48389527	16	162.2411022	nnxnp	200	1	nn:np	104:95	0.5706	nn:np=104:95
un_13600149	16	163.0109061	nnxnp	200	2	nn:np	95:103	0.6188	nn:np=95:103
un_51241614	16	164.08308	nnxnp	200	3	nn:np	95:102	0.669	nn:np=95:102
un_18945310	16	164.7202395	hkxhk	200	19	hh:hk:kk	56:72:53	0.0216	hh:hk:kk=56:72:53
un_31117703	16	165.7686815	nnxnp	200	5	nn:np	102:93	0.5667	nn:np=102:93
un_52096237	16	167.2116665	nnxnp	200	2	nn:np	98:100	0.9433	nn:np=98:100
un_52096235	16	167.4585208	nnxnp	200	2	nn:np	98:100	0.9433	nn:np=98:100
un_52096223	16	167.6267631	nnxnp	200	2	nn:np	98:100	0.9433	nn:np=98:100
un_56429098	16	169.4257268	nnxnp	200	8	nn:np	92:100	0.6134	nn:np=92:100
un_17711469	16	171.0017801	nnxnp	200	4	nn:np	94:102	0.617	nn:np=94:102
un_39931838	16	171.4054345	lmxll	200	63	lm:ll	54:83	0.0167	lm:ll=54:83
un_50559431	16	171.5622346	nnxnp	200	5	nn:np	101:94	0.6674	nn:np=101:94
un_40251904	16	171.8760468	nnxnp	200	4	nn:np	102:94	0.617	nn:np=102:94
un_33485090	16	171.8766825	nnxnp	200	1	nn:np	106:93	0.3949	nn:np=106:93
un_21489725	16	173.2101193	hkxhk	200	32	hh:hk:kk	44:86:38	0.7695	hh:hk:kk=44:86:38
un_40092011	16	173.4086622	nnxnp	200	5	nn:np	99:96	0.8861	nn:np=99:96
un_16649994	16	174.5925033	nnxnp	200	3	nn:np	102:95	0.669	nn:np=102:95
un_49840689	16	175.9286947	nnxnp	200	5	nn:np	104:91	0.3901	nn:np=104:91
un_49840764	16	176.1490625	hkxhk	200	28	hh:hk:kk	64:66:42	0.0005	hh:hk:kk=64:66:42
un_57734252	16	176.8631388	nnxnp	200	6	nn:np	95:99	0.8294	nn:np=95:99
un_25205686	16	177.0154892	nnxnp	200	1	nn:np	100:99	1	nn:np=100:99
un_57462165	16	177.6102702	hkxhk	200	35	hh:hk:kk	59:63:43	0.0021	hh:hk:kk=59:63:43
un_57462279	16	177.689306	hkxhk	200	37	hh:hk:kk	58:63:42	0.0031	hh:hk:kk=58:63:42
un_48406225	16	178.5722603	hkxhk	200	7	hh:hk:kk	56:96:41	0.3108	hh:hk:kk=56:96:41
un_3060922	16	185.2932651	hkxhk	200	19	hh:hk:kk	49:91:41	0.7002	hh:hk:kk=49:91:41
un_28045808	16	185.3489927	nnxnp	200	12	nn:np	86:102	0.2739	nn:np=86:102
un_71110364	16	185.6430989	nnxnp	200	25	nn:np	94:81	0.3643	nn:np=94:81
un_9420612	16	185.9367813	nnxnp	200	2	nn:np	112:86	0.0756	nn:np=112:86
un_9420709	16	185.9528851	hkxhk	200	18	hh:hk:kk	48:93:41	0.7311	hh:hk:kk=48:93:41
un_46191816	16	187.4382486	nnxnp	200	9	nn:np	103:88	0.311	nn:np=103:88
un_26894592	16	187.649505	nnxnp	200	2	nn:np	94:104	0.5224	nn:np=94:104
un_40690543	16	187.6499287	nnxnp	200	2	nn:np	104:94	0.5224	nn:np=104:94
un_32337303	16	188.7854584	nnxnp	200	0	nn:np	96:104	0.6206	nn:np=96:104
un_54351584	16	189.8324171	nnxnp	200	7	nn:np	90:103	0.3877	nn:np=90:103
un_17369915	16	189.8697101	nnxnp	200	6	nn:np	100:94	0.7196	nn:np=100:94
un_44436478	16	189.9332778	hkxhk	200	20	hh:hk:kk	44:94:42	0.8187	hh:hk:kk=44:94:42
un_40240863	16	190.0856282	nnxnp	200	10	nn:np	89:101	0.4248	nn:np=89:101
un_53912718	16	191.2684098	nnxnp	200	6	nn:np	104:90	0.3506	nn:np=104:90
un_53912734	16	191.3728725	nnxnp	200	6	nn:np	104:90	0.3506	nn:np=104:90
un_59630926	16	192.110257	nnxnp	200	10	nn:np	91:99	0.6115	nn:np=91:99
un_59630952	16	192.110257	nnxnp	200	8	nn:np	91:101	0.516	nn:np=91:101
un_59630951	16	192.2765923	nnxnp	200	10	nn:np	91:99	0.6115	nn:np=91:99
un_81700499	16	192.514759	nnxnp	200	16	nn:np	87:97	0.507	nn:np=87:97
un_55026109	16	193.7854757	hkxhk	200	15	hh:hk:kk	52:81:52	0.2393	hh:hk:kk=52:81:52
un_20871506	16	194.430899	hkxhk	200	31	hh:hk:kk	53:62:54	0.0024	hh:hk:kk=53:62:54
un_30648085	16	195.2316392	hkxhk	200	14	hh:hk:kk	53:79:54	0.1208	hh:hk:kk=53:79:54
un_55026055	16	195.8037478	nnxnp	200	0	nn:np	98:102	0.832	nn:np=98:102
un_20979531	16	199.4889748	nnxnp	200	1	nn:np	98:101	0.8872	nn:np=98:101
un_41324813	17	0	nnxnp	200	0	nn:np	99:101	0.9436	nn:np=99:101
un_46458798	17	0.954824431	nnxnp	200	0	nn:np	99:101	0.9436	nn:np=99:101
un_32285414	17	1.742251729	nnxnp	200	0	nn:np	100:100	0.9436	nn:np=100:100
un_36198698	17	2.112287495	nnxnp	200	1	nn:np	101:98	0.8872	nn:np=101:98
un_52420011	17	2.112948273	hkxhk	200	7	hh:hk:kk	47:98:48	0.9719	hh:hk:kk=47:98:48
un_8112983	17	2.113609051	nnxnp	200	1	nn:np	98:101	0.8872	nn:np=98:101
un_10588322	17	2.62901601	lmxll	200	8	lm:ll	95:97	0.9424	lm:ll=95:97
un_20614178	17	3.163585536	nnxnp	200	0	nn:np	100:100	0.9436	nn:np=100:100
un_39831672	17	3.765113914	nnxnp	200	3	nn:np	99:98	1	nn:np=99:98
un_39831687	17	3.826566283	nnxnp	200	2	nn:np	100:98	0.9433	nn:np=100:98
un_57831498	17	3.859164671	lmxll	200	12	lm:ll	100:88	0.4224	lm:ll=100:88
un_39831716	17	4.23184355	hkxhk	200	21	hh:hk:kk	51:78:50	0.2269	hh:hk:kk=51:78:50
un_48228109	17	5.436001603	nnxnp	200	6	nn:np	96:98	0.9427	nn:np=96:98
un_56404003	17	6.209552561	hkxhk	200	16	hh:hk:kk	51:80:53	0.2045	hh:hk:kk=51:80:53
un_40124489	17	8.857731138	nnxnp	200	1	nn:np	102:97	0.7767	nn:np=102:97
un_27818445	17	9.032617089	nnxnp	200	8	nn:np	95:97	0.9424	nn:np=95:97
un_637925	17	9.032617089	nnxnp	200	3	nn:np	101:96	0.7756	nn:np=101:96
un_637915	17	9.032617089	nnxnp	200	1	nn:np	98:101	0.8872	nn:np=98:101
un_637880	17	9.032617089	hkxhk	200	17	hh:hk:kk	51:82:50	0.3709	hh:hk:kk=51:82:50
un_19531201	17	11.35018633	hkxhk	200	23	hh:hk:kk	54:72:51	0.0438	hh:hk:kk=54:72:51
un_29854525	17	11.63740457	nnxnp	200	16	nn:np	88:96	0.6058	nn:np=88:96
un_49724891	17	13.38868693	hkxhk	200	18	hh:hk:kk	51:86:45	0.6234	hh:hk:kk=51:86:45
un_44430812	17	18.01897971	nnxnp	200	23	nn:np	92:85	0.652	nn:np=92:85
un_39976785	17	21.14842504	nnxnp	200	8	nn:np	106:86	0.1703	nn:np=106:86
un_18400079	17	24.0602541	nnxnp	200	23	nn:np	91:86	0.7636	nn:np=91:86
un_29660477	17	25.15846739	nnxnp	200	6	nn:np	97:97	0.9427	nn:np=97:97
un_11871296	17	28.03549546	nnxnp	200	6	nn:np	101:93	0.6152	nn:np=101:93
un_8523098	17	29.3178456	nnxnp	200	2	nn:np	105:93	0.4343	nn:np=105:93
un_59222848	17	30.25637084	nnxnp	200	1	nn:np	102:97	0.7767	nn:np=102:97
un_40114046	17	30.32068658	nnxnp	200	14	nn:np	97:89	0.6077	nn:np=97:89
un_51782856	17	37.38286321	hkxhk	200	10	hh:hk:kk	50:93:47	0.9144	hh:hk:kk=50:93:47
un_40573462	17	38.12205371	nnxnp	200	9	nn:np	100:91	0.5626	nn:np=100:91
un_8606062	17	38.24716104	nnxnp	200	9	nn:np	91:100	0.5626	nn:np=91:100
un_34579298	17	38.36852396	nnxnp	200	0	nn:np	105:95	0.5245	nn:np=105:95
un_39930067	17	38.37226837	hkxhk	200	59	hh:hk:kk	39:66:36	0.7039	hh:hk:kk=39:66:36
un_40548270	17	38.53107538	nnxnp	200	14	nn:np	95:91	0.8258	nn:np=95:91
un_59848794	17	39.75417574	hkxhk	200	46	hh:hk:kk	44:73:37	0.5909	hh:hk:kk=44:73:37
un_21096730	17	65.93949238	lmxll	200	3	lm:ll	104:93	0.4761	lm:ll=104:93
un_13187198	17	66.10380588	lmxll	200	11	lm:ll	88:101	0.3827	lm:ll=88:101
un_11082956	17	66.30358114	lmxll	200	7	lm:ll	90:103	0.3877	lm:ll=90:103
un_17289462	17	67.01678103	lmxll	200	7	lm:ll	100:93	0.6658	lm:ll=100:93
un_59610819	17	67.72689728	lmxll	200	1	lm:ll	104:95	0.5706	lm:ll=104:95
un_40696836	17	68.05904844	lmxll	200	2	lm:ll	102:96	0.7223	lm:ll=102:96
un_42376807	17	68.35419601	lmxll	200	2	lm:ll	98:100	0.9433	lm:ll=98:100
un_56950088	17	68.77379014	lmxll	200	1	lm:ll	98:101	0.8872	lm:ll=98:101
un_56314781	17	69.07356316	lmxll	200	0	lm:ll	100:100	0.9436	lm:ll=100:100
un_50397681	17	69.2577	lmxll	200	0	lm:ll	100:100	0.9436	lm:ll=100:100
un_50737005	17	69.89270781	lmxll	200	1	lm:ll	97:102	0.7767	lm:ll=97:102
un_59280357	17	70.24556334	nnxnp	200	33	nn:np	94:73	0.1217	nn:np=94:73
un_59280307	17	70.30481312	nnxnp	200	31	nn:np	94:75	0.1661	nn:np=94:75
un_11082864	17	70.58872746	lmxll	200	7	lm:ll	96:97	1	lm:ll=96:97
un_31702348	17	70.64533413	nnxnp	200	15	nn:np	100:85	0.3033	nn:np=100:85
un_11082861	17	70.75458278	lmxll	200	5	lm:ll	98:97	1	lm:ll=98:97
un_47053465	17	71.5613929	nnxnp	200	2	nn:np	102:96	0.7223	nn:np=102:96
un_57225717	17	71.75742376	lmxll	200	4	lm:ll	102:94	0.617	lm:ll=102:94
un_57225776	17	71.79266526	lmxll	200	4	lm:ll	102:94	0.617	lm:ll=102:94
un_17232675	17	71.93891749	lmxll	200	5	lm:ll	99:96	0.8861	lm:ll=99:96
un_28246124	17	72.89308114	nnxnp	200	1	nn:np	103:96	0.6706	nn:np=103:96
un_47305089	17	73.19571754	hkxhk	200	3	hh:hk:kk	53:97:47	0.8141	hh:hk:kk=53:97:47
un_54891965	17	73.52037987	hkxhk	200	5	hh:hk:kk	46:93:56	0.4865	hh:hk:kk=46:93:56
un_30687290	17	73.98314483	nnxnp	200	2	nn:np	104:94	0.5224	nn:np=104:94
un_54892020	17	74.38203458	hkxhk	200	7	hh:hk:kk	46:92:55	0.5328	hh:hk:kk=46:92:55
un_20614138	17	75.56989344	lmxll	200	4	lm:ll	104:92	0.432	lm:ll=104:92
un_17574323	17	76.11261256	nnxnp	200	3	nn:np	95:102	0.669	nn:np=95:102
un_17289417	17	76.84805865	nnxnp	200	2	nn:np	102:96	0.7223	nn:np=102:96
un_52419998	17	77.19959262	nnxnp	200	2	nn:np	97:101	0.8311	nn:np=97:101
un_59357627	17	77.2062004	nnxnp	200	39	nn:np	86:75	0.4306	nn:np=86:75
un_48228099	17	77.78746492	lmxll	200	10	lm:ll	86:104	0.2174	lm:ll=86:104
un_40022653	17	79.0088032	lmxll	200	4	lm:ll	106:90	0.2839	lm:ll=106:90
un_40042114	17	80.53299814	lmxll	200	10	lm:ll	98:92	0.7168	lm:ll=98:92
un_637944	17	81.18915085	lmxll	200	1	lm:ll	106:93	0.3949	lm:ll=106:93
un_29854568	17	81.72746478	lmxll	200	13	lm:ll	101:86	0.3059	lm:ll=101:86
un_19612099	17	82.25190238	lmxll	200	3	lm:ll	104:93	0.4761	lm:ll=104:93
un_59178416	17	82.76885115	lmxll	200	2	lm:ll	94:104	0.5224	lm:ll=94:104
un_18926720	17	83.89569816	lmxll	200	11	lm:ll	102:87	0.3085	lm:ll=102:87
un_43517295	17	85.07805054	nnxnp	200	52	nn:np	81:67	0.2852	nn:np=81:67
un_44430887	17	86.86038947	lmxll	200	59	lm:ll	60:81	0.0921	lm:ll=60:81
un_47406461	17	88.17115307	nnxnp	200	14	nn:np	94:92	0.9415	nn:np=94:92
un_53257749	17	89.77199828	nnxnp	200	5	nn:np	99:96	0.8861	nn:np=99:96
un_53257747	17	89.81208548	nnxnp	200	4	nn:np	99:97	0.943	nn:np=99:97
un_59406663	17	90.03454746	nnxnp	200	3	nn:np	101:96	0.7756	nn:np=101:96
un_59406684	17	90.07463467	nnxnp	200	3	nn:np	101:96	0.7756	nn:np=101:96
un_13691349	17	90.60347745	lmxll	200	30	lm:ll	82:88	0.7013	lm:ll=82:88
un_25819549	17	91.82701833	lmxll	200	6	lm:ll	97:97	0.9427	lm:ll=97:97
un_53590766	17	92.32656661	lmxll	200	24	lm:ll	92:84	0.5977	lm:ll=92:84
un_33873347	17	92.3743629	nnxnp	200	5	nn:np	98:97	1	nn:np=98:97
un_53590737	17	92.45607913	lmxll	200	24	lm:ll	92:84	0.5977	lm:ll=92:84
un_19435857	17	93.44548429	hkxhk	200	12	hh:hk:kk	51:84:53	0.3378	hh:hk:kk=51:84:53
un_50167130	17	94.58400504	hkxhk	200	13	hh:hk:kk	57:77:53	0.0499	hh:hk:kk=57:77:53
un_50167016	17	94.82783218	hkxhk	200	14	hh:hk:kk	57:76:53	0.041	hh:hk:kk=57:76:53
un_24093638	17	96.19674425	nnxnp	200	7	nn:np	93:100	0.6658	nn:np=93:100
un_24093653	17	96.19674425	nnxnp	200	7	nn:np	93:100	0.6658	nn:np=93:100
un_29660468	17	97.45640767	hkxhk	200	10	hh:hk:kk	48:95:47	0.9947	hh:hk:kk=48:95:47
un_5812959	17	98.50572338	nnxnp	200	9	nn:np	96:95	1	nn:np=96:95
un_15798714	17	98.61695437	nnxnp	200	2	nn:np	101:97	0.8311	nn:np=101:97
un_12559723	17	98.83236805	nnxnp	200	9	nn:np	94:97	0.8849	nn:np=94:97
un_13691375	17	99.46407196	hkxhk	200	64	hh:hk:kk	44:62:30	0.1393	hh:hk:kk=44:62:30
un_59496740	17	100.5050178	lmxll	200	16	lm:ll	93:91	0.9412	lm:ll=93:91
un_21754713	17	101.3261448	hkxhk	200	0	hh:hk:kk	52:100:48	0.9231	hh:hk:kk=52:100:48
un_33815707	17	101.5585184	nnxnp	200	3	nn:np	99:98	1	nn:np=99:98
un_40391026	17	101.7455187	hkxhk	200	11	hh:hk:kk	51:91:47	0.8071	hh:hk:kk=51:91:47
un_31129226	17	101.8441949	lmxll	200	6	lm:ll	98:96	0.9427	lm:ll=98:96
un_40391050	17	101.8862644	lmxll	200	2	lm:ll	97:101	0.8311	lm:ll=97:101
un_59541810	17	102.5505667	hkxhk	200	17	hh:hk:kk	54:80:49	0.2055	hh:hk:kk=54:80:49
un_59541817	17	102.6256752	hkxhk	200	17	hh:hk:kk	54:80:49	0.2055	hh:hk:kk=54:80:49
un_48585577	17	103.049234	lmxll	200	3	lm:ll	95:102	0.669	lm:ll=95:102
un_11871233	17	103.4893122	lmxll	200	8	lm:ll	91:101	0.516	lm:ll=91:101
un_56719824	17	104.6826776	lmxll	200	15	lm:ll	83:102	0.1857	lm:ll=83:102
un_56719876	17	104.7690192	lmxll	200	16	lm:ll	83:101	0.2101	lm:ll=83:101
un_19840560	17	105.8152513	hkxhk	200	38	hh:hk:kk	50:66:46	0.0563	hh:hk:kk=50:66:46
un_19840603	17	105.9546755	hkxhk	200	38	hh:hk:kk	50:66:46	0.0563	hh:hk:kk=50:66:46
un_19840552	17	106.0205331	hkxhk	200	38	hh:hk:kk	50:66:46	0.0563	hh:hk:kk=50:66:46
un_59277430	17	106.3390281	nnxnp	200	26	nn:np	90:84	0.7046	nn:np=90:84
un_22363914	17	106.7632477	hkxhk	200	4	hh:hk:kk	48:102:46	0.8322	hh:hk:kk=48:102:46
un_19655529	17	107.4918657	hkxhk	200	5	hh:hk:kk	50:97:48	0.9771	hh:hk:kk=50:97:48
un_53155247	17	107.6742405	hkxhk	200	21	hh:hk:kk	48:87:44	0.8528	hh:hk:kk=48:87:44
un_51776772	17	108.0535272	nnxnp	200	2	nn:np	102:96	0.7223	nn:np=102:96
un_45868434	17	108.2709232	nnxnp	200	3	nn:np	103:94	0.5686	nn:np=103:94
un_45063809	17	108.9717885	nnxnp	200	3	nn:np	108:89	0.1996	nn:np=108:89
un_45063739	17	109.0131973	nnxnp	200	3	nn:np	108:89	0.1996	nn:np=108:89
un_15798767	17	109.4614252	lmxll	200	5	lm:ll	95:100	0.7745	lm:ll=95:100
un_54116587	17	109.6321262	nnxnp	200	1	nn:np	103:96	0.6706	nn:np=103:96
un_39617499	17	110.3462071	nnxnp	200	0	nn:np	110:90	0.1791	nn:np=110:90
un_39617557	17	110.3964262	nnxnp	200	0	nn:np	110:90	0.1791	nn:np=110:90
un_39636084	17	111.2796664	hkxhk	200	1	hh:hk:kk	46:108:45	0.4813	hh:hk:kk=46:108:45
un_18709526	17	111.3406782	hkxhk	200	1	hh:hk:kk	46:109:44	0.3956	hh:hk:kk=46:109:44
un_58131265	17	111.7369249	lmxll	200	3	lm:ll	99:98	1	lm:ll=99:98
un_55528462	17	112.3811835	nnxnp	200	3	nn:np	103:94	0.5686	nn:np=103:94
un_21076100	17	112.5670825	lmxll	200	0	lm:ll	96:104	0.6206	lm:ll=96:104
un_21076064	17	112.6294159	lmxll	200	1	lm:ll	96:103	0.6706	lm:ll=96:103
un_37707083	17	113.1857911	nnxnp	200	7	nn:np	101:92	0.5647	nn:np=101:92
un_35859565	17	113.3177265	lmxll	200	7	lm:ll	95:98	0.8855	lm:ll=95:98
un_19496258	17	114.1080171	hkxhk	200	7	hh:hk:kk	41:110:42	0.1505	hh:hk:kk=41:110:42
un_58592705	17	114.3271752	lmxll	200	6	lm:ll	99:95	0.8294	lm:ll=99:95
un_59540621	17	115.1894907	lmxll	200	4	lm:ll	98:98	0.943	lm:ll=98:98
un_51776762	17	116.0260358	lmxll	200	2	lm:ll	101:97	0.8311	lm:ll=101:97
un_17879713	17	116.1747109	nnxnp	200	26	nn:np	89:85	0.82	nn:np=89:85
un_16623964	17	116.6321897	lmxll	200	2	lm:ll	105:93	0.4343	lm:ll=105:93
un_55528430	17	117.1484777	lmxll	200	0	lm:ll	108:92	0.2888	lm:ll=108:92
un_10483910	17	117.2947299	lmxll	200	3	lm:ll	107:90	0.2543	lm:ll=107:90
un_18750945	17	117.5775429	hkxhk	200	32	hh:hk:kk	43:87:38	0.7741	hh:hk:kk=43:87:38
un_23312272	17	119.8206645	nnxnp	200	55	nn:np	71:74	0.868	nn:np=71:74
un_57443679	17	122.0474869	hkxhk	200	9	hh:hk:kk	46:104:41	0.4117	hh:hk:kk=46:104:41
un_65337785	17	122.7904218	lmxll	200	30	lm:ll	94:76	0.1922	lm:ll=94:76
un_13691309	17	122.801655	nnxnp	200	15	nn:np	96:89	0.6591	nn:np=96:89
un_15949257	17	123.7937033	nnxnp	200	9	nn:np	99:92	0.6641	nn:np=99:92
un_15949135	17	123.8666091	nnxnp	200	9	nn:np	99:92	0.6641	nn:np=99:92
un_10548970	17	124.0976612	hkxhk	200	4	hh:hk:kk	46:103:47	0.7708	hh:hk:kk=46:103:47
un_27986259	17	124.2399488	nnxnp	200	21	nn:np	87:92	0.7649	nn:np=87:92
un_8651164	17	124.5066829	hkxhk	200	4	hh:hk:kk	46:104:46	0.6925	hh:hk:kk=46:104:46
un_58579327	17	124.9139425	hkxhk	200	7	hh:hk:kk	47:101:45	0.794	hh:hk:kk=47:101:45
un_43960423	17	125.2949912	hkxhk	200	8	hh:hk:kk	48:101:43	0.6766	hh:hk:kk=48:101:43
un_40368024	17	126.3394612	hkxhk	200	22	hh:hk:kk	45:94:39	0.6168	hh:hk:kk=45:94:39
un_39617522	17	127.646921	lmxll	200	10	lm:ll	97:93	0.8277	lm:ll=97:93
un_51624921	17	129.2435812	lmxll	200	1	lm:ll	104:95	0.5706	lm:ll=104:95
un_17825724	17	130.6345192	lmxll	200	3	lm:ll	98:99	1	lm:ll=98:99
un_21795203	17	131.7600447	lmxll	200	2	lm:ll	104:94	0.5224	lm:ll=104:94
un_40293831	17	133.7293838	lmxll	200	47	lm:ll	64:89	0.0523	lm:ll=64:89
un_13687681	17	135.9392463	lmxll	200	8	lm:ll	93:99	0.7182	lm:ll=93:99
un_57724979	17	137.5158629	lmxll	200	6	lm:ll	101:93	0.6152	lm:ll=101:93
un_18712356	17	138.3068144	lmxll	200	14	lm:ll	95:91	0.8258	lm:ll=95:91
un_11956957	17	139.4867439	lmxll	200	2	lm:ll	99:99	0.9433	lm:ll=99:99
un_13884554	17	140.2094149	lmxll	200	3	lm:ll	99:98	1	lm:ll=99:98
un_13515369	17	140.4904659	lmxll	200	2	lm:ll	100:98	0.9433	lm:ll=100:98
un_50651781	17	141.3805341	lmxll	200	9	lm:ll	94:97	0.8849	lm:ll=94:97
un_50651804	17	141.3805341	lmxll	200	9	lm:ll	94:97	0.8849	lm:ll=94:97
un_6769503	17	143.3159533	lmxll	200	6	lm:ll	93:101	0.6152	lm:ll=93:101
un_6769501	17	143.3694763	lmxll	200	9	lm:ll	91:100	0.5626	lm:ll=91:100
un_6769496	17	143.6353294	lmxll	200	9	lm:ll	92:99	0.6641	lm:ll=92:99
un_39646387	17	144.4231972	lmxll	200	0	lm:ll	104:96	0.6206	lm:ll=104:96
un_53799905	17	145.1234018	lmxll	200	2	lm:ll	102:96	0.7223	lm:ll=102:96
un_20965277	17	145.6802175	lmxll	200	3	lm:ll	101:96	0.7756	lm:ll=101:96
un_20965191	17	145.7769114	lmxll	200	3	lm:ll	101:96	0.7756	lm:ll=101:96
un_14877312	17	146.2731558	lmxll	200	1	lm:ll	104:95	0.5706	lm:ll=104:95
un_22798668	17	146.7848183	lmxll	200	1	lm:ll	106:93	0.3949	lm:ll=106:93
un_40586073	17	146.7848183	lmxll	200	0	lm:ll	107:93	0.3579	lm:ll=107:93
un_54198399	17	146.7848183	lmxll	200	0	lm:ll	107:93	0.3579	lm:ll=107:93
un_19432505	17	146.7848183	lmxll	200	1	lm:ll	107:92	0.3209	lm:ll=107:92
un_19759111	17	147.0828293	lmxll	200	2	lm:ll	108:90	0.2269	lm:ll=108:90
un_22953250	17	147.2823843	lmxll	200	6	lm:ll	103:91	0.4296	lm:ll=103:91
un_30051697	17	148.0773004	lmxll	200	2	lm:ll	104:94	0.5224	lm:ll=104:94
un_58372420	17	149.3887248	lmxll	200	4	lm:ll	100:96	0.8303	lm:ll=100:96
un_34620162	17	150.6005919	lmxll	200	1	lm:ll	105:94	0.4784	lm:ll=105:94
un_30154244	17	151.1886845	lmxll	200	4	lm:ll	101:95	0.7209	lm:ll=101:95
un_30154311	17	151.2459519	lmxll	200	3	lm:ll	101:96	0.7756	lm:ll=101:96
un_46213091	17	152.3569402	lmxll	200	2	lm:ll	102:96	0.7223	lm:ll=102:96
un_23469156	17	153.6681443	lmxll	200	2	lm:ll	103:95	0.6188	lm:ll=103:95
un_29123952	17	154.0201188	lmxll	200	0	lm:ll	104:96	0.6206	lm:ll=104:96
un_30777738	17	154.0212201	lmxll	200	0	lm:ll	104:96	0.6206	lm:ll=104:96
un_16802246	17	154.1881768	lmxll	200	2	lm:ll	102:96	0.7223	lm:ll=102:96
un_49738686	17	154.2097622	lmxll	200	1	lm:ll	103:96	0.6706	lm:ll=103:96
un_39708842	17	154.3789214	lmxll	200	0	lm:ll	104:96	0.6206	lm:ll=104:96
un_24208701	17	154.5491819	lmxll	200	1	lm:ll	103:96	0.6706	lm:ll=103:96
un_52047377	17	154.738605	lmxll	200	0	lm:ll	104:96	0.6206	lm:ll=104:96
un_22161487	17	154.7491774	lmxll	200	1	lm:ll	103:96	0.6706	lm:ll=103:96
un_47812525	17	154.7656969	lmxll	200	6	lm:ll	98:96	0.9427	lm:ll=98:96
un_40822697	17	156.1141248	lmxll	200	3	lm:ll	98:99	1	lm:ll=98:99
un_58492393	17	158.1092343	lmxll	200	15	lm:ll	87:98	0.4622	lm:ll=87:98
un_59794979	17	159.6032537	lmxll	200	1	lm:ll	88:111	0.1188	lm:ll=88:111
un_59794978	17	159.6805648	lmxll	200	1	lm:ll	88:111	0.1188	lm:ll=88:111
un_19457944	17	160.3171144	lmxll	200	7	lm:ll	88:105	0.2494	lm:ll=88:105
un_32432990	17	162.0364591	lmxll	200	8	lm:ll	91:101	0.516	lm:ll=91:101
un_32433025	17	162.2397585	lmxll	200	8	lm:ll	91:101	0.516	lm:ll=91:101
un_16163237	17	162.7730065	lmxll	200	2	lm:ll	97:101	0.8311	lm:ll=97:101
un_19127432	17	163.4853254	lmxll	200	2	lm:ll	100:98	0.9433	lm:ll=100:98
un_12653292	17	163.5108755	lmxll	200	2	lm:ll	100:98	0.9433	lm:ll=100:98
un_12653336	17	163.5262936	lmxll	200	2	lm:ll	100:98	0.9433	lm:ll=100:98
un_33768036	17	164.0425816	lmxll	200	4	lm:ll	98:98	0.943	lm:ll=98:98
un_47267177	17	165.0130445	lmxll	200	3	lm:ll	99:98	1	lm:ll=99:98
un_47410516	17	166.3808552	lmxll	200	6	lm:ll	96:98	0.9427	lm:ll=96:98
un_68948782	17	167.7442608	lmxll	200	4	lm:ll	96:100	0.8303	lm:ll=96:100
un_71946221	17	167.907473	lmxll	200	1	lm:ll	98:101	0.8872	lm:ll=98:101
un_59010300	17	168.0453554	lmxll	200	1	lm:ll	99:100	1	lm:ll=99:100
un_19351961	17	168.5184726	lmxll	200	6	lm:ll	95:99	0.8294	lm:ll=95:99
un_19352054	17	168.5526128	lmxll	200	6	lm:ll	95:99	0.8294	lm:ll=95:99
un_27834872	17	169.8887062	lmxll	200	7	lm:ll	99:94	0.7734	lm:ll=99:94
un_40996424	17	171.592853	lmxll	200	17	lm:ll	93:90	0.8824	lm:ll=93:90
un_40554680	17	171.592853	lmxll	200	6	lm:ll	98:96	0.9427	lm:ll=98:96
un_48566609	17	174.0509478	lmxll	200	11	lm:ll	103:86	0.2444	lm:ll=103:86
un_8404407	17	174.8489475	lmxll	200	3	lm:ll	106:91	0.3185	lm:ll=106:91
un_18996028	17	175.1991599	lmxll	200	10	lm:ll	105:85	0.168	lm:ll=105:85
un_42342920	17	175.2559869	lmxll	200	8	lm:ll	105:87	0.2198	lm:ll=105:87
un_46673355	17	175.5943053	lmxll	200	0	lm:ll	110:90	0.1791	lm:ll=110:90
un_18180286	17	176.1823978	lmxll	200	1	lm:ll	108:91	0.2567	lm:ll=108:91
un_16491454	17	176.6171899	lmxll	200	0	lm:ll	108:92	0.2888	lm:ll=108:92
un_27334085	17	177.2687171	lmxll	200	1	lm:ll	93:106	0.3949	lm:ll=93:106
un_59848769	17	178.1308123	lmxll	200	1	lm:ll	107:92	0.3209	lm:ll=107:92
un_18099082	17	179.1241822	lmxll	200	1	lm:ll	108:91	0.2567	lm:ll=108:91
un_41702311	18	0	nnxnp	200	2	nn:np	93:105	0.4343	nn:np=93:105
un_40767993	18	0.865520971	hkxhk	200	22	hh:hk:kk	69:42:67	0	hh:hk:kk=69:42:67
un_20998750	18	4.440621505	nnxnp	200	3	nn:np	106:91	0.3185	nn:np=106:91
un_57019722	18	5.271651791	nnxnp	200	4	nn:np	106:90	0.2839	nn:np=106:90
un_30761079	18	5.973830082	hkxhk	200	4	hh:hk:kk	63:68:65	0.0001	hh:hk:kk=63:68:65
un_33724982	18	6.576007079	hkxhk	200	29	hh:hk:kk	60:50:61	0	hh:hk:kk=60:50:61
un_20917314	18	10.28820266	hkxhk	200	62	hh:hk:kk	52:39:47	0	hh:hk:kk=52:39:47
un_20998777	18	10.54655742	nnxnp	200	5	nn:np	105:90	0.316	nn:np=105:90
un_40854964	18	10.73766619	nnxnp	200	5	nn:np	105:90	0.316	nn:np=105:90
un_53686599	18	11.43832602	nnxnp	200	3	nn:np	105:92	0.3925	nn:np=105:92
un_43542238	18	11.93225866	nnxnp	200	8	nn:np	89:103	0.3481	nn:np=89:103
un_52006670	18	12.70558755	nnxnp	200	1	nn:np	112:87	0.0888	nn:np=112:87
un_52006707	18	12.73530594	nnxnp	200	1	nn:np	112:87	0.0888	nn:np=112:87
un_59030169	18	13.83054789	nnxnp	200	4	nn:np	92:104	0.432	nn:np=92:104
un_9584287	18	14.30712673	nnxnp	200	2	nn:np	94:104	0.5224	nn:np=94:104
un_19757859	18	15.14401393	hkxhk	200	18	hh:hk:kk	55:73:54	0.0282	hh:hk:kk=55:73:54
un_59330700	18	15.4804608	nnxnp	200	2	nn:np	98:100	0.9433	nn:np=98:100
un_31579317	18	15.48263003	nnxnp	200	6	nn:np	97:97	0.9427	nn:np=97:97
un_30092365	18	15.71256793	nnxnp	200	1	nn:np	98:101	0.8872	nn:np=98:101
un_39988880	18	16.11734541	nnxnp	200	0	nn:np	101:99	0.9436	nn:np=101:99
un_39988787	18	16.22190207	hkxhk	200	16	hh:hk:kk	56:70:58	0.005	hh:hk:kk=56:70:58
un_47884545	18	17.199572	hkxhk	200	12	hh:hk:kk	55:80:53	0.1216	hh:hk:kk=55:80:53
un_40199103	18	17.44903293	nnxnp	200	3	nn:np	99:98	1	nn:np=99:98
un_52358249	18	17.6796216	hkxhk	200	45	hh:hk:kk	52:51:52	0.0001	hh:hk:kk=52:51:52
un_28943073	18	18.03971304	nnxnp	200	2	nn:np	101:97	0.8311	nn:np=101:97
un_34017493	18	18.36683224	hkxhk	200	45	hh:hk:kk	51:54:50	0.0007	hh:hk:kk=51:54:50
[truncated: 3,061 more rows]
