# Supplementary material for: A high-density SNP-based genetic map and several economic traits-related loci in Pelteobagrus vachelli
Source: BMC Genomics. 2020 Oct 7;21:700. doi: 10.1186/s12864-020-07115-7 (PMC7542894; doi:10.1186/s12864-020-07115-7)
Supplement: Supplementary file 5 — Additional file 5: Table S5. Genomic synteny visualized between LGs of P. vachelli with chromosomes of P. fulvidraco and I. punctatus. [file 12864_2020_7115_MOESM5_ESM.xlsx]

## Sheet: P. vachelli and P. fulvidraco
Table S5 Genomic synteny visualized using Oxford grids between linkage groups of Pelteobagrus vachelli and Chrs of Pelteobagrus fulvidraco
ChrID of Pelteobagrus fulvidraco	Length of Pelteobagrus fulvidraco	nt	LG ID of Pelteobagrus vachelli	Distance of Pelteobagrus vachelli	Cm of Pelteobagrus vachelli
chr10	27566452	21439658	LG13	135.221	4.20875
chr10	27566452	18399599	LG13	135.221	9.98024
chr10	27566452	16763388	LG18	155.741	92.0064
chr10	27566452	17686390	LG13	135.221	20.5236
chr10	27566452	20639530	LG13	135.221	8.74152
chr10	27566452	5890934	LG9	168.434	70.7594
chr10	27566452	4950468	LG13	135.221	93.0219
chr10	27566452	11970687	LG26	191.511	124.645
chr10	27566452	18805350	LG13	135.221	19.4785
chr10	27566452	6660011	LG13	135.221	81.538
chr10	27566452	1146187	LG16	199.489	103.925
chr10	27566452	8104493	LG13	135.221	76.9393
chr10	27566452	11817743	LG13	135.221	50.2033
chr10	27566452	4714319	LG13	135.221	89.1981
chr10	27566452	7342395	LG13	135.221	80.8159
chr10	27566452	23241682	LG26	191.511	61.321
chr10	27566452	20447032	LG13	135.221	13.2669
chr10	27566452	20692127	LG10	144.207	87.0896
chr10	27566452	7252722	LG13	135.221	70.0477
chr10	27566452	20473895	LG13	135.221	12.0326
chr10	27566452	14196666	LG13	135.221	36.7009
chr10	27566452	23241682	LG26	191.511	69.8632
chr10	27566452	2937441	LG13	135.221	101.451
chr10	27566452	331409	LG13	135.221	104.651
chr10	27566452	7342395	LG13	135.221	80.4531
chr10	27566452	20692127	LG10	144.207	87.0896
chr10	27566452	6926733	LG13	135.221	94.2822
chr10	27566452	2658022	LG13	135.221	98.8095
chr10	27566452	16763388	LG18	155.741	93.2726
chr10	27566452	10068712	LG13	135.221	56.8423
chr10	27566452	2937441	LG13	135.221	101.247
chr10	27566452	19609346	LG13	135.221	15.5277
chr10	27566452	2937441	LG13	135.221	101.371
chr10	27566452	7423964	LG13	135.221	79.5258
chr10	27566452	16658141	LG13	135.221	23.1253
chr10	27566452	9139006	LG13	135.221	70.9162
chr10	27566452	4325690	LG13	135.221	90.106
chr10	27566452	8731357	LG13	135.221	74.7042
chr10	27566452	5890934	LG9	168.434	70.7729
chr10	27566452	7225923	LG13	135.221	87.2958
chr10	27566452	7479178	LG13	135.221	80.6681
chr10	27566452	4585242	LG13	135.221	90.5819
chr10	27566452	86311	LG12	186.805	50.5314
chr10	27566452	16728615	LG13	135.221	24.4222
chr10	27566452	13460733	LG13	135.221	42.874
chr10	27566452	13126582	LG13	135.221	46.8967
chr10	27566452	2938841	LG13	135.221	101.653
chr10	27566452	10162084	LG3	155.108	71.5341
chr10	27566452	10199597	LG13	135.221	57.4797
chr10	27566452	5372445	LG13	135.221	92.87
chr10	27566452	6660011	LG13	135.221	81.5448
chr10	27566452	13126582	LG13	135.221	46.9068
chr10	27566452	9139006	LG13	135.221	70.9162
chr10	27566452	20869220	LG13	135.221	8.14374
chr10	27566452	253176	LG13	135.221	103.922
chr10	27566452	18071411	LG21	172.142	107.578
chr10	27566452	11025036	LG13	135.221	55.1424
chr10	27566452	7128820	LG13	135.221	71.449
chr10	27566452	1735105	LG13	135.221	110.466
chr10	27566452	1563268	LG5	145.703	69.2697
chr10	27566452	8782175	LG13	135.221	75.3435
chr10	27566452	12263167	LG13	135.221	49.3597
chr10	27566452	7423964	LG13	135.221	79.4804
chr10	27566452	9299556	LG13	135.221	58.808
chr10	27566452	188953	LG4	174.721	40.2031
chr10	27566452	18204479	LG16	199.489	12.1539
chr10	27566452	12811427	LG13	135.221	48.1781
chr10	27566452	17600137	LG13	135.221	21.0967
chr10	27566452	13202656	LG13	135.221	46.0121
chr10	27566452	16614582	LG13	135.221	23.1958
chr10	27566452	14768354	LG13	135.221	39.392
chr10	27566452	3345565	LG13	135.221	92.2263
chr10	27566452	4714319	LG13	135.221	89.2648
chr10	27566452	4654578	LG13	135.221	90.6906
chr10	27566452	27224160	LG13	135.221	4.20875
chr10	27566452	1445215	LG13	135.221	116.851
chr10	27566452	4714319	LG13	135.221	88.9637
chr10	27566452	4617663	LG13	135.221	90.2399
chr10	27566452	9459906	LG7	143.644	129.679
chr10	27566452	86575	LG13	135.221	106.08
chr10	27566452	20447032	LG13	135.221	13.339
chr10	27566452	3103885	LG13	135.221	100.5
chr10	27566452	17789423	LG19	174.577	26.1912
chr10	27566452	2658022	LG13	135.221	102.631
chr10	27566452	9164241	LG17	179.124	146.785
chr10	27566452	5274396	LG25	156.4	58.0762
chr10	27566452	21796427	LG14	171.1	8.12123
chr10	27566452	6566110	LG13	135.221	82.3024
chr10	27566452	4107715	LG13	135.221	95.7813
chr10	27566452	6065030	LG13	135.221	91.6974
chr10	27566452	5390670	LG13	135.221	83.31
chr10	27566452	15616605	LG13	135.221	28.0053
chr10	27566452	26533081	LG14	171.1	47.7047
chr10	27566452	1738928	LG13	135.221	114.094
chr10	27566452	22243460	LG19	174.577	14.364
chr10	27566452	12627070	LG13	135.221	48.7526
chr10	27566452	7757050	LG13	135.221	77.6598
chr10	27566452	19708538	LG13	135.221	14.7155
chr10	27566452	4149585	LG13	135.221	97.1574
chr10	27566452	5372445	LG13	135.221	92.8326
chr10	27566452	9926906	LG13	135.221	65.7297
chr10	27566452	5890934	LG9	168.434	70.7393
chr10	27566452	8598749	LG13	135.221	73.8472
chr10	27566452	4107715	LG13	135.221	95.8944
chr10	27566452	9598973	LG13	135.221	66.3116
chr10	27566452	21414074	LG8	151.441	114.48
chr10	27566452	19369213	LG13	135.221	16.8342
chr10	27566452	16431447	LG13	135.221	25.2842
chr10	27566452	9459906	LG7	143.644	126.293
chr10	27566452	6926733	LG13	135.221	78.6507
chr10	27566452	19228396	LG17	179.124	77.7875
chr10	27566452	368898	LG13	135.221	135.221
chr10	27566452	27223833	LG13	135.221	4.20875
chr10	27566452	20447032	LG13	135.221	13.1546
chr10	27566452	8731357	LG13	135.221	74.887
chr10	27566452	7701094	LG14	171.1	81.0738
chr10	27566452	19369213	LG13	135.221	16.8033
chr10	27566452	2937441	LG13	135.221	101.884
chr10	27566452	9409273	LG13	135.221	59.0143
chr10	27566452	3345565	LG13	135.221	96.8362
chr10	27566452	26681767	LG3	155.108	108.322
chr10	27566452	15646017	LG13	135.221	30.7103
chr10	27566452	14049058	LG13	135.221	41.0031
chr10	27566452	11626291	LG13	135.221	52.1278
chr10	27566452	10921151	LG13	135.221	53.4922
chr10	27566452	19228396	LG17	179.124	5.436
chr10	27566452	20564810	LG13	135.221	8.53497
chr10	27566452	5292328	LG13	135.221	87.4496
chr10	27566452	5110597	LG13	135.221	86.9351
chr10	27566452	26681767	LG3	155.108	108.323
chr10	27566452	16877002	LG13	135.221	22.3319
chr10	27566452	86281	LG18	155.741	155.263
chr10	27566452	3103885	LG13	135.221	99.4652
chr11	25785924	10787482	LG24	156.101	120.02
chr11	25785924	5097258	LG24	156.101	132.289
chr11	25785924	11341654	LG24	156.101	115.708
chr11	25785924	11615653	LG24	156.101	113.961
chr11	25785924	10045484	LG24	156.101	16.5365
chr11	25785924	2229681	LG24	156.101	147.179
chr11	25785924	22469466	LG17	179.124	152.357
chr11	25785924	19476009	LG7	143.644	139.739
chr11	25785924	15178607	LG24	156.101	23.1483
chr11	25785924	22150937	LG3	155.108	78.0997
chr11	25785924	13579201	LG24	156.101	110.207
chr11	25785924	14036984	LG24	156.101	21.649
chr11	25785924	4383384	LG24	156.101	0.998301
chr11	25785924	10787908	LG24	156.101	119.439
chr11	25785924	13044645	LG24	156.101	112.62
chr11	25785924	9118920	LG24	156.101	121.911
chr11	25785924	14333443	LG24	156.101	106.451
chr11	25785924	13333369	LG24	156.101	110.93
chr11	25785924	18248721	LG24	156.101	99.2876
chr11	25785924	5826832	LG10	144.207	100.254
chr11	25785924	13391923	LG24	156.101	109.635
chr11	25785924	18475511	LG24	156.101	98.9145
chr11	25785924	7644683	LG24	156.101	4.59127
chr11	25785924	5560536	LG20	145.032	35.119
chr11	25785924	13128778	LG24	156.101	110.097
chr11	25785924	10784481	LG24	156.101	119.815
chr11	25785924	9729404	LG24	156.101	10.2159
chr11	25785924	10980815	LG25	156.4	80.0741
chr11	25785924	16610890	LG24	156.101	102.979
chr11	25785924	3620294	LG24	156.101	141.541
chr11	25785924	10322094	LG24	156.101	116.401
chr11	25785924	6881391	LG24	156.101	124.855
chr11	25785924	19112943	LG24	156.101	96.9391
chr11	25785924	14553230	LG24	156.101	105.546
chr11	25785924	14026553	LG24	156.101	21.9236
chr11	25785924	7307680	LG7	143.644	133.666
chr11	25785924	20820685	LG16	199.489	91.7435
chr11	25785924	6929976	LG24	156.101	124.914
chr11	25785924	9665013	LG24	156.101	14.6677
chr11	25785924	6929976	LG24	156.101	124.825
chr11	25785924	13852773	LG24	156.101	109.83
chr11	25785924	23042682	LG12	186.805	34.1932
chr11	25785924	11864319	LG24	156.101	113.448
chr11	25785924	1940831	LG4	174.721	40.2031
chr11	25785924	16535995	LG24	156.101	102.333
chr11	25785924	23764951	LG24	156.101	91.7249
chr11	25785924	14893230	LG24	156.101	104.557
chr11	25785924	9079637	LG24	156.101	119.977
chr11	25785924	12087310	LG24	156.101	112.697
chr11	25785924	18564021	LG24	156.101	95.8678
chr11	25785924	6960165	LG24	156.101	129.038
chr11	25785924	5865210	LG24	156.101	131.559
chr11	25785924	23043125	LG12	186.805	34.1932
chr11	25785924	9465904	LG24	156.101	118.077
chr11	25785924	15818010	LG24	156.101	23.7206
chr11	25785924	4527809	LG24	156.101	135.916
chr11	25785924	7097952	LG24	156.101	125.885
chr11	25785924	12138611	LG24	156.101	113.654
chr11	25785924	18575385	LG24	156.101	75.5957
chr11	25785924	11951087	LG24	156.101	18.7149
chr11	25785924	4036297	LG24	156.101	136.712
chr11	25785924	11326227	LG24	156.101	12.6082
chr11	25785924	21718337	LG13	135.221	7.08616
chr11	25785924	16084724	LG24	156.101	103.906
chr11	25785924	5097258	LG24	156.101	132.267
chr11	25785924	19880428	LG24	156.101	94.4971
chr11	25785924	15888467	LG24	156.101	23.3921
chr11	25785924	23935632	LG24	156.101	89.99
chr11	25785924	10337908	LG24	156.101	116.347
chr11	25785924	17372745	LG24	156.101	32.4167
chr11	25785924	9153066	LG24	156.101	119.338
chr11	25785924	14553230	LG24	156.101	105.595
chr11	25785924	18897282	LG24	156.101	26.5603
chr11	25785924	12892368	LG24	156.101	111.365
chr11	25785924	3355073	LG24	156.101	144.371
chr11	25785924	14428421	LG24	156.101	106.054
chr11	25785924	19880428	LG24	156.101	94.6095
chr11	25785924	2801728	LG24	156.101	147.613
chr11	25785924	19476009	LG7	143.644	139.739
chr11	25785924	19062519	LG24	156.101	28.6061
chr11	25785924	19982893	LG24	156.101	94.5785
chr11	25785924	4495921	LG24	156.101	136.054
chr11	25785924	6929976	LG24	156.101	124.949
chr11	25785924	14674531	LG24	156.101	105.375
chr11	25785924	19034142	LG24	156.101	96.4769
chr11	25785924	7097952	LG24	156.101	125.885
chr11	25785924	4527809	LG24	156.101	135.317
chr11	25785924	19112943	LG14	171.1	54.122
chr11	25785924	2157533	LG11	128.554	11.6868
chr11	25785924	12761839	LG24	156.101	111.936
chr11	25785924	12892368	LG24	156.101	111.272
chr11	25785924	11223478	LG24	156.101	120.894
chr11	25785924	19112943	LG23	188.944	53.6406
chr11	25785924	21348471	LG24	156.101	87.739
chr11	25785924	2407433	LG24	156.101	145.599
chr11	25785924	5584379	LG24	156.101	126.607
chr11	25785924	7097540	LG24	156.101	124.739
chr11	25785924	6895315	LG24	156.101	125.22
chr11	25785924	5826836	LG10	144.207	100.346
chr11	25785924	12617744	LG19	174.577	26.7589
chr11	25785924	10989673	LG24	156.101	120.912
chr11	25785924	14428421	LG24	156.101	105.812
chr11	25785924	18575385	LG24	156.101	97.3929
chr11	25785924	6881391	LG24	156.101	124.867
chr11	25785924	1940835	LG4	174.721	38.5419
chr11	25785924	23935632	LG24	156.101	34.0133
chr11	25785924	20124599	LG24	156.101	87.0042
chr11	25785924	2354800	LG24	156.101	145.856
chr11	25785924	14125562	LG24	156.101	108.383
chr11	25785924	24395444	LG12	186.805	34.4813
chr11	25785924	10177452	LG24	156.101	16.4375
chr11	25785924	7304729	LG24	156.101	124.228
chr11	25785924	23523643	LG24	156.101	89.2431
chr11	25785924	23042682	LG22	185.732	172.285
chr11	25785924	3662324	LG24	156.101	143.789
chr11	25785924	1639967	LG24	156.101	145.738
chr11	25785924	18580009	LG17	179.124	92.4561
chr11	25785924	16263035	LG24	156.101	103.102
chr11	25785924	7091029	LG24	156.101	127.494
chr11	25785924	7097540	LG24	156.101	5.33156
chr11	25785924	3038781	LG24	156.101	135.351
chr11	25785924	19112943	LG24	156.101	96.9897
chr11	25785924	9474812	LG24	156.101	117.819
chr11	25785924	7304729	LG24	156.101	124.03
chr11	25785924	18580009	LG17	179.124	92.3266
chr11	25785924	16149333	LG24	156.101	103.701
chr11	25785924	446292	LG17	179.124	175.594
chr11	25785924	7091029	LG24	156.101	7.56566
chr11	25785924	20070059	LG24	156.101	84.3904
chr11	25785924	18835709	LG24	156.101	98.0853
chr11	25785924	2170005	LG24	156.101	138.062
chr11	25785924	11789205	LG24	156.101	114.427
chr11	25785924	18564021	LG24	156.101	95.9134
chr11	25785924	5926503	LG24	156.101	131.465
chr11	25785924	5952074	LG24	156.101	127.401
chr11	25785924	5097258	LG24	156.101	132.164
chr11	25785924	6881391	LG24	156.101	133.137
chr11	25785924	19112943	LG3	155.108	92.8419
chr11	25785924	6960165	LG24	156.101	129.243
chr11	25785924	18248721	LG24	156.101	99.4615
chr11	25785924	23179863	LG24	156.101	92.9233
chr11	25785924	16889651	LG9	168.434	144.011
chr11	25785924	2407433	LG24	156.101	145.849
chr11	25785924	8542327	LG10	144.207	28.5641
chr11	25785924	14125562	LG24	156.101	108.383
chr11	25785924	15674784	LG25	156.4	139.717
chr11	25785924	6600468	LG24	156.101	130.231
chr11	25785924	14300257	LG24	156.101	107.106
chr11	25785924	19112943	LG16	199.489	25.2548
chr11	25785924	18465872	LG24	156.101	26.2758
chr12	25496580	6566270	LG7	143.644	130.758
chr12	25496580	13333193	LG7	143.644	57.336
chr12	25496580	20873790	LG7	143.644	110.454
chr12	25496580	14546641	LG7	143.644	52.1202
chr12	25496580	10238947	LG7	143.644	97.6131
chr12	25496580	13824389	LG7	143.644	56.9174
chr12	25496580	2204109	LG7	143.644	83.5477
chr12	25496580	3485359	LG7	143.644	80.9696
chr12	25496580	9281600	LG7	143.644	64.7781
chr12	25496580	749925	LG7	143.644	137.326
chr12	25496580	3358676	LG7	143.644	93.2846
chr12	25496580	14897388	LG7	143.644	54.7036
chr12	25496580	868070	LG23	188.944	56.6011
chr12	25496580	13854946	LG7	143.644	56.5502
chr12	25496580	146604	LG7	143.644	143.644
chr12	25496580	8772558	LG7	143.644	127.325
chr12	25496580	8043799	LG7	143.644	68.1867
chr12	25496580	6713319	LG7	143.644	131.097
chr12	25496580	7345263	LG7	143.644	73.4325
chr12	25496580	20064920	LG7	143.644	38.3974
chr12	25496580	12922127	LG7	143.644	57.7238
chr12	25496580	18464819	LG26	191.511	164.015
chr12	25496580	5073956	LG7	143.644	132.608
chr12	25496580	2851712	LG7	143.644	134.694
chr12	25496580	13414547	LG7	143.644	121.629
chr12	25496580	9518701	LG7	143.644	127.495
chr12	25496580	5073956	LG7	143.644	77.7029
chr12	25496580	20301727	LG7	143.644	44.6342
chr12	25496580	17553177	LG7	143.644	115.456
chr12	25496580	19193382	LG7	143.644	116.101
chr12	25496580	18017582	LG7	143.644	46.8135
chr12	25496580	3587969	LG7	143.644	81.0332
chr12	25496580	11380797	LG7	143.644	61.8431
chr12	25496580	647428	LG7	143.644	86.8024
chr12	25496580	2853260	LG7	143.644	79.5537
chr12	25496580	9833161	LG7	143.644	63.8508
chr12	25496580	12012589	LG7	143.644	59.9895
chr12	25496580	19755676	LG7	143.644	44.9864
chr12	25496580	15493520	LG7	143.644	52.7254
chr12	25496580	24526183	LG25	156.4	78.1616
chr12	25496580	15597664	LG25	156.4	44.131
chr12	25496580	1824704	LG7	143.644	82.3499
chr12	25496580	15597664	LG25	156.4	46.7127
chr12	25496580	11487860	LG7	143.644	60.9811
chr12	25496580	14897388	LG7	143.644	54.6629
chr12	25496580	19042406	LG7	143.644	47.56
chr12	25496580	15083095	LG7	143.644	118.48
chr12	25496580	18521340	LG7	143.644	119.966
chr12	25496580	8252580	LG7	143.644	71.5629
chr12	25496580	19550650	LG7	143.644	42.8744
chr12	25496580	10306066	LG7	143.644	97.5844
chr12	25496580	13876630	LG7	143.644	100.17
chr12	25496580	20176238	LG17	179.124	163.485
chr12	25496580	16886744	LG3	155.108	66.3088
chr12	25496580	868070	LG23	188.944	55.7201
chr12	25496580	9746286	LG7	143.644	123.783
chr12	25496580	6708174	LG7	143.644	74.6548
chr12	25496580	16787207	LG7	143.644	50.4931
chr12	25496580	19193382	LG7	143.644	45.9504
chr12	25496580	19542100	LG7	143.644	39.0243
chr12	25496580	6708174	LG7	143.644	74.3647
chr12	25496580	5282447	LG7	143.644	77.394
chr12	25496580	12009004	LG7	143.644	124.759
chr12	25496580	6921016	LG7	143.644	129.912
chr12	25496580	8384471	LG7	143.644	68.2546
chr12	25496580	4515959	LG7	143.644	80.3368
chr12	25496580	3024043	LG12	186.805	49.326
chr12	25496580	4859912	LG7	143.644	132.902
chr12	25496580	5128898	LG7	143.644	76.6863
chr12	25496580	1109602	LG7	143.644	90.0681
chr12	25496580	8095356	LG7	143.644	67.2025
chr12	25496580	13414547	LG7	143.644	57.678
chr12	25496580	18874349	LG7	143.644	46.9284
chr12	25496580	90279	LG23	188.944	145.46
chr12	25496580	11308654	LG7	143.644	62.2969
chr12	25496580	1695411	LG7	143.644	85.0863
chr12	25496580	11308658	LG7	143.644	62.6441
chr12	25496580	9220918	LG7	143.644	65.5947
chr12	25496580	11487860	LG7	143.644	61.0434
chr12	25496580	10238947	LG7	143.644	98.5508
chr12	25496580	17599973	LG7	143.644	43.1543
chr12	25496580	1695411	LG7	143.644	84.5908
chr12	25496580	16772781	LG7	143.644	117.954
chr12	25496580	14306294	LG7	143.644	55.3403
chr12	25496580	12161147	LG7	143.644	59.8982
chr12	25496580	14597118	LG7	143.644	52.0497
chr12	25496580	13768912	LG7	143.644	120.751
chr12	25496580	11517536	LG7	143.644	59.7082
chr12	25496580	5128898	LG7	143.644	76.5537
chr12	25496580	20621159	LG7	143.644	113.143
chr12	25496580	422436	LG7	143.644	53.0505
chr12	25496580	6213857	LG7	143.644	131.316
chr12	25496580	16621613	LG7	143.644	51.0808
chr12	25496580	18336076	LG7	143.644	42.6606
chr12	25496580	19984037	LG7	143.644	114.863
chr12	25496580	15490200	LG7	143.644	52.5816
chr12	25496580	15029245	LG7	143.644	53.1456
chr12	25496580	615552	LG7	143.644	88.8707
chr12	25496580	19068179	LG23	188.944	30.3821
chr12	25496580	2851712	LG7	143.644	81.2382
chr12	25496580	12439578	LG7	143.644	58.5983
chr12	25496580	10717509	LG12	186.805	23.9593
chr12	25496580	5379536	LG7	143.644	75.9213
chr12	25496580	1632731	LG7	143.644	82.9848
chr12	25496580	4379237	LG26	191.511	61.2481
chr12	25496580	11720601	LG7	143.644	124.88
chr12	25496580	22567617	LG7	143.644	40.4137
chr12	25496580	7594856	LG7	143.644	126.908
chr12	25496580	13001049	LG7	143.644	61.2289
chr12	25496580	2719087	LG7	143.644	79.1506
chr12	25496580	11194133	LG7	143.644	124.759
chr12	25496580	18511473	LG7	143.644	118.055
chr12	25496580	18711709	LG7	143.644	24.9058
chr12	25496580	14355955	LG7	143.644	53.1456
chr12	25496580	8840925	LG7	143.644	128.633
chr12	25496580	14881425	LG7	143.644	100.55
chr12	25496580	22568017	LG7	143.644	40.349
chr12	25496580	14596114	LG7	143.644	54.1406
chr12	25496580	14596114	LG7	143.644	53.7081
chr12	25496580	13439607	LG7	143.644	58.0622
chr12	25496580	16772781	LG7	143.644	117.983
chr12	25496580	2417395	LG14	171.1	44.056
chr12	25496580	8847689	LG7	143.644	126.968
chr12	25496580	18464819	LG26	191.511	67.2343
chr12	25496580	10046403	LG7	143.644	63.9771
chr12	25496580	12940673	LG7	143.644	62.9517
chr12	25496580	18388813	LG7	143.644	48.0407
chr12	25496580	15493520	LG7	143.644	118.939
chr12	25496580	22568014	LG7	143.644	40.0351
chr12	25496580	8252580	LG7	143.644	129.303
chr12	25496580	11597551	LG7	143.644	124.759
chr12	25496580	16877224	LG17	179.124	70.6453
chr12	25496580	20892130	LG18	155.741	15.7126
chr12	25496580	6980904	LG7	143.644	129.856
chr12	25496580	5128898	LG7	143.644	76.6315
chr12	25496580	20301727	LG7	143.644	114.109
chr12	25496580	12967643	LG7	143.644	57.3952
chr12	25496580	23605030	LG13	135.221	112.977
chr12	25496580	18341324	LG7	143.644	115.777
chr12	25496580	10970470	LG7	143.644	98.4679
chr12	25496580	7371900	LG7	143.644	73.3704
chr12	25496580	8772558	LG7	143.644	127.283
chr12	25496580	690929	LG7	143.644	86.7914
chr12	25496580	868070	LG23	188.944	56.4701
chr12	25496580	18464819	LG26	191.511	163.987
chr12	25496580	2851707	LG7	143.644	80.8477
chr12	25496580	357926	LG21	172.142	34.3164
chr12	25496580	12439974	LG7	143.644	59.3063
chr12	25496580	6016852	LG7	143.644	72.079
chr12	25496580	13422305	LG7	143.644	99.2444
chr13	25249630	4115321	LG8	151.441	96.612
chr13	25249630	3902950	LG12	186.805	31.6534
chr13	25249630	17525132	LG12	186.805	159.509
chr13	25249630	2171201	LG12	186.805	28.2195
chr13	25249630	2869176	LG11	128.554	77.0918
chr13	25249630	23467289	LG12	186.805	84.0313
chr13	25249630	1012419	LG9	168.434	31.3327
chr13	25249630	19622560	LG12	186.805	83.0449
chr13	25249630	4738190	LG12	186.805	36.7554
chr13	25249630	19330193	LG12	186.805	69.4598
chr13	25249630	19701594	LG12	186.805	115.51
chr13	25249630	14841739	LG12	186.805	54.0606
chr13	25249630	351097	LG12	186.805	12.594
chr13	25249630	14631136	LG4	174.721	84.6644
chr13	25249630	14003203	LG12	186.805	56.678
chr13	25249630	15409571	LG12	186.805	55.1907
chr13	25249630	14624051	LG12	186.805	57.797
chr13	25249630	1357570	LG12	186.805	20.9249
chr13	25249630	21250368	LG12	186.805	149.072
chr13	25249630	2219185	LG12	186.805	23.1623
chr13	25249630	4888579	LG12	186.805	37.2646
chr13	25249630	8053275	LG12	186.805	49.492
chr13	25249630	15118627	LG12	186.805	55.5518
chr13	25249630	9198832	LG25	156.4	89.1196
chr13	25249630	9380834	LG12	186.805	48.4771
chr13	25249630	4999582	LG5	145.703	63.2945
chr13	25249630	6158848	LG12	186.805	174.375
chr13	25249630	24291082	LG5	145.703	78.9334
chr13	25249630	18435030	LG12	186.805	65.9133
chr13	25249630	19228244	LG7	143.644	117.018
chr13	25249630	1666726	LG12	186.805	18.9319
chr13	25249630	5866735	LG12	186.805	34.1091
chr13	25249630	4813358	LG12	186.805	37.2737
chr13	25249630	18893962	LG12	186.805	67.9284
chr13	25249630	17869728	LG12	186.805	63.1819
chr13	25249630	4332713	LG12	186.805	178.204
chr13	25249630	1271305	LG12	186.805	17.7134
chr13	25249630	19692413	LG14	171.1	47.0619
chr13	25249630	21951230	LG12	186.805	72.0668
chr13	25249630	6470013	LG2	197.315	101.561
chr13	25249630	21569158	LG12	186.805	74.1405
chr13	25249630	17491943	LG12	186.805	62.7595
chr13	25249630	18722140	LG12	186.805	67.3257
chr13	25249630	14695562	LG12	186.805	56.6064
chr13	25249630	5867395	LG12	186.805	34.1166
chr13	25249630	18231459	LG12	186.805	64.5634
chr13	25249630	3935183	LG12	186.805	176.039
chr13	25249630	8400796	LG12	186.805	46.6743
chr13	25249630	20784191	LG12	186.805	150.087
chr13	25249630	15959085	LG12	186.805	162.4
chr13	25249630	21760330	LG12	186.805	74.6999
chr13	25249630	18808155	LG12	186.805	68.0487
chr13	25249630	3788150	LG12	186.805	26.2706
chr13	25249630	1679134	LG12	186.805	22.4371
chr13	25249630	1012572	LG9	168.434	43.5181
chr13	25249630	20404981	LG12	186.805	76.7758
chr13	25249630	10568251	LG4	174.721	29.9758
chr13	25249630	21875621	LG12	186.805	148.007
chr13	25249630	2813687	LG12	186.805	24.953
chr13	25249630	17851255	LG12	186.805	160.001
chr13	25249630	1679134	LG12	186.805	22.4371
chr13	25249630	19451475	LG12	186.805	71.6779
chr13	25249630	14823759	LG12	186.805	54.7185
chr13	25249630	9084589	LG12	186.805	49.9549
chr13	25249630	14318760	LG12	186.805	166.749
chr13	25249630	9348185	LG12	186.805	174.648
chr13	25249630	15630116	LG12	186.805	155.593
chr13	25249630	12752501	LG12	186.805	51.2548
chr13	25249630	10590280	LG1	132.536	10.8743
chr13	25249630	20113683	LG12	186.805	78.7109
chr13	25249630	20784191	LG12	186.805	149.991
chr13	25249630	16116146	LG12	186.805	59.0313
chr13	25249630	2813687	LG12	186.805	24.953
chr13	25249630	2237380	LG20	145.032	30.5453
chr13	25249630	3902950	LG12	186.805	178.204
chr13	25249630	5738107	LG12	186.805	48.6552
chr13	25249630	24517697	LG20	145.032	77.7188
chr13	25249630	8400796	LG12	186.805	171.57
chr13	25249630	17022578	LG12	186.805	62.1315
chr13	25249630	21654656	LG12	186.805	73.3364
chr13	25249630	12512831	LG12	186.805	172.004
chr13	25249630	3715816	LG4	174.721	127.247
chr13	25249630	11447706	LG1	132.536	64.305
chr13	25249630	20113683	LG12	186.805	85.7073
chr13	25249630	7673528	LG19	174.577	55.9577
chr13	25249630	9743192	LG1	132.536	77.8952
chr13	25249630	2813237	LG12	186.805	23.5135
chr13	25249630	20701845	LG12	186.805	91.4191
chr13	25249630	13754045	LG12	186.805	52.3638
chr13	25249630	9280865	LG14	171.1	0
chr13	25249630	15598156	LG12	186.805	58.1923
chr13	25249630	22419860	LG12	186.805	86.8618
chr13	25249630	15098897	LG12	186.805	54.7103
chr13	25249630	23183314	LG12	186.805	86.7499
chr13	25249630	24539417	LG12	186.805	81.4641
chr13	25249630	14729179	LG12	186.805	165.098
chr13	25249630	20438376	LG23	188.944	155.8
chr13	25249630	17525132	LG12	186.805	159.549
chr13	25249630	8400796	LG12	186.805	45.6395
chr13	25249630	23366813	LG12	186.805	94.2551
chr13	25249630	19701594	LG12	186.805	116.182
chr13	25249630	7814167	LG12	186.805	41.0085
chr13	25249630	19228244	LG7	143.644	48.2749
chr13	25249630	12512831	LG12	186.805	172.054
chr13	25249630	10518180	LG14	171.1	54.4811
chr13	25249630	22058618	LG12	186.805	152.201
chr13	25249630	5346950	LG12	186.805	33.639
chr13	25249630	10882822	LG17	179.124	88.1712
chr13	25249630	22081523	LG12	186.805	71.3646
chr13	25249630	14329337	LG12	186.805	36.6634
chr13	25249630	11898328	LG7	143.644	0
chr13	25249630	5154188	LG12	186.805	38.5909
chr13	25249630	15630518	LG12	186.805	55.443
chr13	25249630	6857980	LG12	186.805	47.8357
chr13	25249630	13057208	LG12	186.805	51.5238
chr13	25249630	11720107	LG10	144.207	38.6022
chr13	25249630	22545920	LG12	186.805	144.224
chr13	25249630	6242872	LG26	191.511	56.7134
chr13	25249630	4332713	LG12	186.805	31.3649
chr13	25249630	21875621	LG12	186.805	72.7147
chr13	25249630	17851255	LG12	186.805	160
chr13	25249630	5214957	LG12	186.805	35.3157
chr13	25249630	19692413	LG14	171.1	44.4669
chr13	25249630	3935183	LG12	186.805	175.733
chr13	25249630	18186623	LG12	186.805	160.76
chr13	25249630	15598156	LG12	186.805	158.132
chr13	25249630	15202022	LG12	186.805	59.4981
chr13	25249630	6285645	LG12	186.805	43.4714
chr13	25249630	19701594	LG12	186.805	114.497
chr13	25249630	11447701	LG1	132.536	62.0964
chr13	25249630	21250368	LG12	186.805	75.6848
chr13	25249630	15630116	LG12	186.805	155.593
chr13	25249630	22180490	LG17	179.124	66.1038
chr13	25249630	9743192	LG1	132.536	77.9935
chr13	25249630	14318760	LG12	186.805	166.648
chr13	25249630	20438372	LG23	188.944	153.818
chr13	25249630	7814167	LG12	186.805	41.0408
chr13	25249630	20438372	LG23	188.944	153.793
chr13	25249630	4400974	LG12	186.805	34.6548
chr13	25249630	8697990	LG12	186.805	172.64
chr13	25249630	21654656	LG12	186.805	73.2613
chr13	25249630	14729179	LG12	186.805	165.098
chr13	25249630	24517697	LG20	145.032	77.7196
chr13	25249630	4438058	LG12	186.805	35.4942
chr13	25249630	4115321	LG8	151.441	96.6607
chr13	25249630	24963849	LG26	191.511	57.7696
chr13	25249630	633944	LG10	144.207	66.6968
chr13	25249630	21654656	LG12	186.805	73.3829
chr13	25249630	12839202	LG12	186.805	34.9117
chr13	25249630	21463949	LG12	186.805	75.3734
chr13	25249630	5311169	LG12	186.805	35.3343
chr13	25249630	19622560	LG12	186.805	95.833
chr13	25249630	7673528	LG19	174.577	56.2006
chr13	25249630	6857980	LG12	186.805	47.8506
chr13	25249630	22064027	LG12	186.805	72.165
chr13	25249630	20271260	LG12	186.805	96.849
chr13	25249630	24517697	LG20	145.032	77.7196
chr13	25249630	1197873	LG12	186.805	181.107
chr13	25249630	633944	LG10	144.207	61.8086
chr13	25249630	1232072	LG12	186.805	19.9687
chr13	25249630	8450700	LG1	132.536	75.3486
chr13	25249630	14841739	LG12	186.805	54.4324
chr13	25249630	12833947	LG12	186.805	169.99
chr13	25249630	16116146	LG12	186.805	60.7844
chr13	25249630	6158848	LG12	186.805	34.7648
chr13	25249630	22220099	LG12	186.805	71.3646
chr13	25249630	2237380	LG20	145.032	30.5453
chr13	25249630	9348185	LG12	186.805	170.606
chr13	25249630	21569158	LG12	186.805	151.297
chr13	25249630	4438061	LG12	186.805	40.7696
chr13	25249630	19692413	LG14	171.1	47.0619
chr13	25249630	15959085	LG12	186.805	162.363
chr13	25249630	9747371	LG12	186.805	48.0242
chr13	25249630	20438376	LG23	188.944	155.998
chr13	25249630	8221676	LG12	186.805	48.6552
chr13	25249630	2662625	LG12	186.805	27.6322
chr13	25249630	14008563	LG12	186.805	57.1331
chr13	25249630	12722102	LG12	186.805	34.1932
chr13	25249630	20113683	LG12	186.805	78.7109
chr13	25249630	14318760	LG12	186.805	166.716
chr13	25249630	3184837	LG6	188.411	76.2083
chr13	25249630	2869176	LG11	128.554	76.8052
chr13	25249630	19208867	LG12	186.805	67.9284
chr13	25249630	1198292	LG12	186.805	179.955
chr13	25249630	4747132	LG12	186.805	37.0897
chr13	25249630	8287473	LG12	186.805	47.9262
chr13	25249630	12994358	LG12	186.805	34.7697
chr13	25249630	21974709	LG12	186.805	71.3646
chr13	25249630	22155037	LG26	191.511	99.9611
chr13	25249630	14624051	LG12	186.805	57.797
chr13	25249630	12833947	LG12	186.805	169.99
chr13	25249630	3059239	LG6	188.411	107.328
chr14	24806204	7419253	LG11	128.554	72.7821
chr14	24806204	18187884	LG11	128.554	38.0099
chr14	24806204	12588760	LG11	128.554	44.7715
chr14	24806204	23050118	LG11	128.554	7.93251
chr14	24806204	10551988	LG12	186.805	91.2737
chr14	24806204	5060490	LG11	128.554	74.691
chr14	24806204	12588760	LG11	128.554	48.3036
chr14	24806204	1955288	LG3	155.108	90.4241
chr14	24806204	19956000	LG11	128.554	29.0004
chr14	24806204	7216955	LG11	128.554	73.2331
chr14	24806204	9700085	LG11	128.554	60.5815
chr14	24806204	17528914	LG11	128.554	40.3937
chr14	24806204	21381689	LG11	128.554	18.2229
chr14	24806204	13705519	LG14	171.1	49.1687
chr14	24806204	13178459	LG11	128.554	43.0399
chr14	24806204	21187713	LG11	128.554	22.7356
chr14	24806204	15063961	LG11	128.554	42.5541
chr14	24806204	22043354	LG11	128.554	17.6181
chr14	24806204	21025211	LG11	128.554	22.7327
chr14	24806204	11451934	LG26	191.511	68.2762
chr14	24806204	17199040	LG11	128.554	41.2779
chr14	24806204	4151462	LG18	155.741	106.68
chr14	24806204	23050118	LG11	128.554	8.24547
chr14	24806204	11373856	LG11	128.554	51.7396
chr14	24806204	8534948	LG11	128.554	61.8685
chr14	24806204	13078257	LG11	128.554	46.3942
chr14	24806204	18586017	LG11	128.554	36.1175
chr14	24806204	9891151	LG13	135.221	62.0471
chr14	24806204	2795543	LG11	128.554	101.696
chr14	24806204	20424796	LG11	128.554	25.3882
chr14	24806204	5129487	LG11	128.554	83.4782
chr14	24806204	21699647	LG11	128.554	19.5574
chr14	24806204	20203282	LG11	128.554	37.1706
chr14	24806204	16175208	LG11	128.554	43.0399
chr14	24806204	15174514	LG7	143.644	63.0886
chr14	24806204	20203282	LG11	128.554	23.2182
chr14	24806204	10055360	LG11	128.554	57.4972
chr14	24806204	10055360	LG11	128.554	57.6729
chr14	24806204	7449303	LG26	191.511	68.1691
chr14	24806204	18824352	LG11	128.554	42.6039
chr14	24806204	4415747	LG11	128.554	59.7843
chr14	24806204	21699647	LG11	128.554	19.4639
chr14	24806204	11678785	LG11	128.554	50.6501
chr14	24806204	18655240	LG11	128.554	41.7954
chr14	24806204	20542970	LG11	128.554	31.3665
chr14	24806204	7147760	LG11	128.554	74.1379
chr14	24806204	21859133	LG11	128.554	19.7035
chr14	24806204	7100336	LG11	128.554	72.2954
chr14	24806204	13705519	LG14	171.1	49.2214
chr14	24806204	10462651	LG25	156.4	71.8138
chr14	24806204	21356215	LG11	128.554	20.395
chr14	24806204	21488553	LG11	128.554	18.2229
chr14	24806204	3967356	LG11	128.554	89.4912
chr14	24806204	20877153	LG11	128.554	24.2971
chr14	24806204	3384034	LG11	128.554	97.9071
chr14	24806204	4519851	LG11	128.554	85.8895
chr14	24806204	5649111	LG11	128.554	80.6036
chr14	24806204	15185720	LG6	188.411	102.989
chr14	24806204	7003715	LG11	128.554	72.4161
chr14	24806204	7823524	LG11	128.554	68.684
chr14	24806204	9891151	LG13	135.221	62.6807
chr14	24806204	18236461	LG11	128.554	38.0095
chr14	24806204	4019540	LG11	128.554	93.7686
chr14	24806204	9891151	LG13	135.221	62.443
chr14	24806204	19281763	LG11	128.554	30.6167
chr14	24806204	15904951	LG23	188.944	87.636
chr14	24806204	5614077	LG11	128.554	77.9441
chr14	24806204	21164207	LG11	128.554	22.7283
chr14	24806204	19305959	LG21	172.142	134.618
chr14	24806204	18074948	LG11	128.554	39.0156
chr14	24806204	23004773	LG6	188.411	94.8102
chr14	24806204	19305959	LG21	172.142	135.782
chr14	24806204	12605849	LG11	128.554	44.2662
chr14	24806204	8083279	LG11	128.554	65.0783
chr14	24806204	3641134	LG11	128.554	95.6877
chr14	24806204	6261242	LG11	128.554	75.8315
chr14	24806204	13078257	LG11	128.554	46.5347
chr14	24806204	5640473	LG11	128.554	78.2336
chr14	24806204	5060490	LG11	128.554	83.8069
chr14	24806204	14512975	LG11	128.554	91.8054
chr14	24806204	23155473	LG16	199.489	2.16363
chr14	24806204	8747293	LG11	128.554	63.9374
chr14	24806204	13334227	LG24	156.101	132.758
chr14	24806204	18824792	LG11	128.554	40.1476
chr14	24806204	10678100	LG11	128.554	55.5089
chr14	24806204	5647115	LG11	128.554	82.534
chr14	24806204	12605849	LG11	128.554	44.1581
chr14	24806204	14512975	LG11	128.554	91.1188
chr14	24806204	5091311	LG2	197.315	93.9768
chr14	24806204	10572731	LG11	128.554	53.283
chr14	24806204	20542970	LG11	128.554	25.5093
chr14	24806204	20076015	LG11	128.554	27.8178
chr14	24806204	5647115	LG11	128.554	78.9388
chr14	24806204	1164128	LG11	128.554	99.1934
chr14	24806204	9554453	LG11	128.554	60.9839
chr14	24806204	6261242	LG11	128.554	75.7744
chr14	24806204	23050118	LG11	128.554	10.5836
chr14	24806204	14512975	LG11	128.554	91.7491
chr14	24806204	7147760	LG11	128.554	74.0493
chr14	24806204	23066080	LG11	128.554	7.04181
chr14	24806204	19281763	LG11	128.554	30.6972
chr14	24806204	22096401	LG18	155.741	129.28
chr14	24806204	3034416	LG11	128.554	101.763
chr14	24806204	14512975	LG11	128.554	91.7763
chr14	24806204	10678100	LG11	128.554	55.5539
chr14	24806204	5777523	LG11	128.554	72.5764
chr14	24806204	12887491	LG11	128.554	48.8635
chr14	24806204	2606082	LG11	128.554	99.11
chr14	24806204	2578221	LG11	128.554	102.536
chr14	24806204	19976861	LG11	128.554	33.9539
chr14	24806204	3517782	LG11	128.554	101.751
chr14	24806204	23005659	LG25	156.4	148.725
chr15	24200433	19074404	LG4	174.721	79.1245
chr15	24200433	17393569	LG4	174.721	72.5909
chr15	24200433	18866699	LG4	174.721	78.4837
chr15	24200433	17996906	LG4	174.721	73.3276
chr15	24200433	15521252	LG4	174.721	59.9699
chr15	24200433	20250195	LG4	174.721	84.3782
chr15	24200433	12714643	LG4	174.721	54.3489
chr15	24200433	13591706	LG4	174.721	55.0752
chr15	24200433	12051168	LG4	174.721	48.1247
chr15	24200433	9135131	LG10	144.207	60.5434
chr15	24200433	10896433	LG4	174.721	43.2353
chr15	24200433	1835507	LG15	157.676	143.138
chr15	24200433	23343000	LG4	174.721	140.623
chr15	24200433	9928110	LG4	174.721	39.3717
chr15	24200433	15322358	LG4	174.721	59.6888
chr15	24200433	7443376	LG4	174.721	41.1687
chr15	24200433	13174967	LG4	174.721	52.3298
chr15	24200433	7970331	LG4	174.721	44.6454
chr15	24200433	15482544	LG4	174.721	64.3624
chr15	24200433	23343000	LG4	174.721	87.8687
chr15	24200433	7734978	LG4	174.721	31.1401
chr15	24200433	15068058	LG4	174.721	174.721
chr15	24200433	16533788	LG4	174.721	67.4726
chr15	24200433	6338651	LG23	188.944	25.8309
chr15	24200433	6302669	LG4	174.721	25.5682
chr15	24200433	13132779	LG4	174.721	53.6328
chr15	24200433	18195203	LG4	174.721	73.9987
chr15	24200433	22301828	LG4	174.721	156.517
chr15	24200433	15068058	LG4	174.721	174.414
chr15	24200433	18950978	LG4	174.721	167.881
chr15	24200433	19939199	LG4	174.721	90.3067
chr15	24200433	9088967	LG25	156.4	100.074
chr15	24200433	16691966	LG4	174.721	69.4617
chr15	24200433	7305577	LG4	174.721	12.1012
chr15	24200433	13174967	LG4	174.721	52.3989
chr15	24200433	2849299	LG4	174.721	89.4751
chr15	24200433	13584754	LG4	174.721	53.9487
chr15	24200433	23655202	LG4	174.721	95.7814
chr15	24200433	13911466	LG4	174.721	57.6775
chr15	24200433	9232638	LG6	188.411	64.7791
chr15	24200433	19942774	LG23	188.944	37.2417
chr15	24200433	9127511	LG4	174.721	45.5388
chr15	24200433	11104306	LG9	168.434	92.6521
chr15	24200433	19301071	LG18	155.741	125.591
chr15	24200433	15733781	LG4	174.721	60.8917
chr15	24200433	23343000	LG4	174.721	140.623
chr15	24200433	1566733	LG4	174.721	26.3119
chr15	24200433	6338651	LG23	188.944	26.0717
chr15	24200433	12737467	LG4	174.721	53.8677
chr15	24200433	1352626	LG4	174.721	14.356
chr15	24200433	6758214	LG4	174.721	25.5689
chr15	24200433	13087977	LG4	174.721	60.0611
chr15	24200433	15895996	LG4	174.721	61.9582
chr15	24200433	16401769	LG4	174.721	68.999
chr15	24200433	7443376	LG4	174.721	29.5222
chr15	24200433	13087977	LG4	174.721	62.1702
chr15	24200433	19793570	LG4	174.721	165.043
chr15	24200433	9183732	LG22	185.732	78.2325
chr15	24200433	7443376	LG4	174.721	29.6802
chr15	24200433	20936570	LG4	174.721	89.0392
chr15	24200433	12269224	LG4	174.721	51.1551
chr15	24200433	973180	LG4	174.721	21.0395
chr15	24200433	19339688	LG12	186.805	175.92
chr15	24200433	14637506	LG4	174.721	58.6825
chr15	24200433	9150981	LG4	174.721	14.2838
chr15	24200433	8673492	LG2	197.315	57.768
chr15	24200433	8484072	LG19	174.577	58.2674
chr15	24200433	13911466	LG4	174.721	57.9247
chr15	24200433	12183178	LG4	174.721	50.6334
chr15	24200433	7978498	LG4	174.721	32.849
chr15	24200433	2871647	LG4	174.721	128.318
chr15	24200433	22882594	LG20	145.032	42.7979
chr15	24200433	13004189	LG4	174.721	53.6328
chr15	24200433	15332109	LG4	174.721	60.1461
chr15	24200433	9113824	LG22	185.732	67.5232
chr15	24200433	16157009	LG4	174.721	70.0402
chr15	24200433	19301071	LG18	155.741	116.612
chr15	24200433	9135131	LG10	144.207	60.5602
chr15	24200433	12976944	LG4	174.721	53.7503
chr15	24200433	1280332	LG4	174.721	15.0638
chr15	24200433	11977847	LG4	174.721	48.6093
chr15	24200433	13553291	LG4	174.721	56.2419
chr15	24200433	13167562	LG4	174.721	53.6328
chr15	24200433	690366	LG4	174.721	25.1865
chr15	24200433	22661243	LG4	174.721	86.3613
chr15	24200433	690366	LG4	174.721	25.2376
chr15	24200433	7110203	LG4	174.721	13.083
chr15	24200433	6774335	LG4	174.721	24.6607
chr15	24200433	14885654	LG4	174.721	59.4727
chr15	24200433	16645153	LG4	174.721	70.4683
chr15	24200433	13208377	LG4	174.721	61.0969
chr15	24200433	12051168	LG4	174.721	49.0385
chr15	24200433	8377596	LG16	199.489	92.2029
chr15	24200433	9135131	LG10	144.207	58.9795
chr15	24200433	9150981	LG4	174.721	14.5997
chr15	24200433	11977406	LG4	174.721	49.4397
chr15	24200433	8280515	LG4	174.721	17.2445
chr15	24200433	16767009	LG4	174.721	70.6627
chr15	24200433	7735861	LG4	174.721	30.7339
chr15	24200433	13553291	LG4	174.721	172.464
chr15	24200433	12714295	LG4	174.721	53.6328
chr15	24200433	13597765	LG4	174.721	172.17
chr15	24200433	10896433	LG4	174.721	43.2452
chr15	24200433	2601897	LG4	174.721	0
chr15	24200433	9214922	LG4	174.721	42.8771
chr15	24200433	20936990	LG4	174.721	124.721
chr15	24200433	12759606	LG4	174.721	53.8677
chr15	24200433	1877241	LG4	174.721	26.0875
chr15	24200433	8161088	LG4	174.721	36.7089
chr15	24200433	19939199	LG4	174.721	89.5664
chr15	24200433	7970331	LG4	174.721	31.9762
chr15	24200433	11141743	LG4	174.721	46.1496
chr15	24200433	19634027	LG4	174.721	81.6168
chr15	24200433	16157009	LG4	174.721	67.1282
chr15	24200433	1969593	LG4	174.721	26.485
chr15	24200433	10224475	LG4	174.721	42.0629
chr15	24200433	1835507	LG15	157.676	143.86
chr15	24200433	7486289	LG4	174.721	28.6009
chr15	24200433	6338651	LG23	188.944	25.9886
chr15	24200433	8175739	LG4	174.721	35.3838
chr15	24200433	17994130	LG4	174.721	79.3219
chr15	24200433	22348888	LG19	174.577	54.0295
chr15	24200433	9928110	LG4	174.721	39.3683
chr15	24200433	7443376	LG4	174.721	41.1111
chr15	24200433	19339688	LG12	186.805	28.7326
chr15	24200433	9928110	LG4	174.721	39.3738
chr15	24200433	15068058	LG4	174.721	173.409
chr15	24200433	2234043	LG14	171.1	3.93341
chr15	24200433	13673821	LG4	174.721	58.4588
chr15	24200433	8927786	LG4	174.721	38.2807
chr15	24200433	13167562	LG4	174.721	53.8677
chr15	24200433	8408396	LG4	174.721	37.3857
chr15	24200433	16533788	LG4	174.721	67.5779
chr15	24200433	12144936	LG4	174.721	50.404
chr15	24200433	10224475	LG4	174.721	43.728
chr15	24200433	1774366	LG14	171.1	154.234
chr15	24200433	6927391	LG4	174.721	24.1335
chr16	23303495	13072613	LG14	171.1	34.4863
chr16	23303495	11049999	LG14	171.1	25.632
chr16	23303495	2924073	LG14	171.1	3.92935
chr16	23303495	18626613	LG12	186.805	49.3682
chr16	23303495	10330250	LG14	171.1	161.386
chr16	23303495	18903987	LG14	171.1	52.3101
chr16	23303495	17395217	LG14	171.1	57.7014
chr16	23303495	5960315	LG14	171.1	40.9098
chr16	23303495	14157911	LG14	171.1	37.6253
chr16	23303495	642888	LG15	157.676	122.584
chr16	23303495	10469944	LG14	171.1	26.7196
chr16	23303495	15677705	LG14	171.1	33.1429
chr16	23303495	19923920	LG3	155.108	78.8221
chr16	23303495	6871335	LG14	171.1	164.458
chr16	23303495	13882861	LG14	171.1	156.209
chr16	23303495	4705446	LG14	171.1	171.1
chr16	23303495	6581777	LG14	171.1	165.882
chr16	23303495	7582584	LG14	171.1	21.3712
chr16	23303495	13977917	LG14	171.1	37.6253
chr16	23303495	7581862	LG14	171.1	21.3557
chr16	23303495	6543308	LG14	171.1	22.8123
chr16	23303495	642735	LG15	157.676	153.614
chr16	23303495	3355484	LG14	171.1	3.60526
chr16	23303495	21860332	LG26	191.511	129.191
chr16	23303495	13168612	LG13	135.221	14.9854
chr16	23303495	16688816	LG14	171.1	54.6483
chr16	23303495	7986039	LG14	171.1	20.4493
chr16	23303495	20071308	LG14	171.1	52.0773
chr16	23303495	3933450	LG16	199.489	42.9868
chr16	23303495	17395217	LG14	171.1	45.5087
chr16	23303495	12157375	LG14	171.1	35.2932
chr16	23303495	10447269	LG14	171.1	26.1624
chr16	23303495	14800891	LG14	171.1	57.7014
chr16	23303495	13168612	LG13	135.221	14.9663
chr16	23303495	2363408	LG14	171.1	89.4553
chr16	23303495	9414246	LG14	171.1	163.199
chr16	23303495	18376711	LG14	171.1	45.9698
chr16	23303495	7899877	LG12	186.805	33.0429
chr16	23303495	17068643	LG14	171.1	85.4646
chr16	23303495	13882861	LG14	171.1	36.1464
chr16	23303495	19098794	LG14	171.1	151.03
chr16	23303495	3394921	LG14	171.1	7.88267
chr16	23303495	5055244	LG14	171.1	17.2114
chr16	23303495	6871335	LG14	171.1	164.458
chr16	23303495	2918321	LG14	171.1	4.34341
chr16	23303495	16865622	LG14	171.1	42.3664
chr16	23303495	13882861	LG14	171.1	157.932
chr16	23303495	105373	LG14	171.1	161.386
chr16	23303495	13715408	LG14	171.1	37.4151
chr16	23303495	20071308	LG14	171.1	51.9674
chr16	23303495	9692980	LG14	171.1	23.8047
chr16	23303495	3394921	LG14	171.1	8.35001
chr16	23303495	6590993	LG14	171.1	165.193
chr16	23303495	17102155	LG14	171.1	45.0591
chr16	23303495	19900962	LG11	128.554	59.4151
chr16	23303495	16970531	LG14	171.1	43.0616
chr16	23303495	642888	LG24	156.101	156.101
chr16	23303495	13335579	LG14	171.1	32.255
chr16	23303495	13291863	LG14	171.1	37.0055
chr16	23303495	9577077	LG14	171.1	23.4694
chr16	23303495	12439361	LG14	171.1	34.7543
chr16	23303495	12309688	LG14	171.1	36.7837
chr16	23303495	8936785	LG14	171.1	22.1621
chr16	23303495	6202753	LG14	171.1	22.135
chr16	23303495	7069807	LG14	171.1	22.0773
chr16	23303495	6636292	LG14	171.1	21.7777
chr16	23303495	13288715	LG14	171.1	37.0969
chr16	23303495	17151324	LG14	171.1	44.7547
chr16	23303495	19217625	LG14	171.1	48.1109
chr16	23303495	15069994	LG14	171.1	40.1325
chr16	23303495	10870654	LG14	171.1	159.513
chr16	23303495	13176911	LG14	171.1	36.3766
chr16	23303495	13716184	LG14	171.1	36.9054
chr16	23303495	10868093	LG14	171.1	25.8026
chr16	23303495	18826996	LG17	179.124	169.889
chr16	23303495	12411670	LG14	171.1	41.7265
chr16	23303495	3993844	LG14	171.1	10.3486
chr16	23303495	18977002	LG14	171.1	48.1109
chr16	23303495	8816584	LG14	171.1	22.5323
chr16	23303495	12411670	LG14	171.1	41.723
chr16	23303495	4330843	LG14	171.1	16.3835
chr16	23303495	18794590	LG9	168.434	134.596
chr16	23303495	12564453	LG14	171.1	30.3149
chr16	23303495	17100850	LG14	171.1	151.449
chr16	23303495	13715408	LG14	171.1	37.3795
chr16	23303495	7224620	LG14	171.1	19.5813
chr16	23303495	17312420	LG14	171.1	44.9081
chr16	23303495	4768496	LG25	156.4	140.586
chr16	23303495	4809431	LG14	171.1	84.1861
chr16	23303495	18589895	LG14	171.1	50.4981
chr16	23303495	5858024	LG23	188.944	148.906
chr16	23303495	8151883	LG2	197.315	113.632
chr16	23303495	14157911	LG14	171.1	38.2106
chr17	22397207	13815067	LG18	155.741	27.1808
chr17	22397207	7434482	LG17	179.124	109.013
chr17	22397207	6951291	LG18	155.741	15.4826
chr17	22397207	11960511	LG18	155.741	119.078
chr17	22397207	17090893	LG18	155.741	113.262
chr17	22397207	15711116	LG18	155.741	113.826
chr17	22397207	19739486	LG18	155.741	102.222
chr17	22397207	11454903	LG18	155.741	132.144
chr17	22397207	15493216	LG23	188.944	131.209
chr17	22397207	3779325	LG18	155.741	11.9323
chr17	22397207	4185191	LG18	155.741	138.735
chr17	22397207	18168774	LG18	155.741	107.086
chr17	22397207	422376	LG18	155.741	149.562
chr17	22397207	7988300	LG10	144.207	101.459
chr17	22397207	8904116	LG18	155.741	134.122
chr17	22397207	17299889	LG18	155.741	109.615
chr17	22397207	7988300	LG10	144.207	101.469
chr17	22397207	7689119	LG12	186.805	49.1564
chr17	22397207	4961315	LG18	155.741	138.263
chr17	22397207	13815067	LG18	155.741	26.2051
chr17	22397207	13662413	LG18	155.741	121.292
chr17	22397207	4180405	LG18	155.741	10.2882
chr17	22397207	7988300	LG10	144.207	101.986
chr17	22397207	19710636	LG18	155.741	105.298
chr17	22397207	10755961	LG20	145.032	116.923
chr17	22397207	13557724	LG12	186.805	171.142
chr17	22397207	19317780	LG18	155.741	103.275
chr17	22397207	14697631	LG18	155.741	120.066
chr17	22397207	2411259	LG18	155.741	145.297
chr17	22397207	11328896	LG18	155.741	132.7
chr17	22397207	12342808	LG18	155.741	127.582
chr17	22397207	918905	LG18	155.741	153.491
chr17	22397207	4153729	LG18	155.741	13.8305
chr17	22397207	16362036	LG18	155.741	20.9992
chr17	22397207	18113845	LG18	155.741	107.658
chr17	22397207	20476621	LG18	155.741	97.8878
chr17	22397207	15657921	LG18	155.741	115.82
chr17	22397207	8300441	LG13	135.221	99.792
chr17	22397207	4371172	LG18	155.741	12.7353
chr17	22397207	13964835	LG18	155.741	123.303
chr17	22397207	16909865	LG18	155.741	112.615
chr17	22397207	2411259	LG18	155.741	6.57601
chr17	22397207	20859884	LG18	155.741	38.5348
chr17	22397207	3723324	LG18	155.741	4.44062
chr17	22397207	5651080	LG18	155.741	19.635
chr17	22397207	13504205	LG18	155.741	124.576
chr17	22397207	11439192	LG18	155.741	18.0397
chr17	22397207	15493216	LG23	188.944	131.302
chr17	22397207	1071371	LG18	155.741	149.482
chr17	22397207	10857253	LG18	155.741	133.034
chr17	22397207	11960511	LG18	155.741	119.005
chr17	22397207	19675600	LG18	155.741	104.532
chr17	22397207	11514030	LG18	155.741	18.3668
chr17	22397207	15155984	LG18	155.741	121.859
chr17	22397207	3764205	LG18	155.741	142.158
chr17	22397207	11758128	LG18	155.741	17.1996
chr17	22397207	4371172	LG18	155.741	12.7056
chr17	22397207	13504205	LG18	155.741	22.7701
chr17	22397207	10499340	LG18	155.741	133.466
chr17	22397207	14238403	LG18	155.741	128.095
chr17	22397207	3723324	LG18	155.741	10.5466
chr17	22397207	12054695	LG18	155.741	128.981
chr17	22397207	10364950	LG18	155.741	133.364
chr17	22397207	11735252	LG18	155.741	128.503
chr17	22397207	11735252	LG18	155.741	17.449
chr17	22397207	422376	LG18	155.741	149.805
chr17	22397207	15999634	LG18	155.741	113.233
chr17	22397207	888638	LG18	155.741	150.68
chr17	22397207	15157330	LG18	155.741	122.662
chr17	22397207	1775005	LG20	145.032	26.2377
chr17	22397207	11960511	LG18	155.741	129.747
chr17	22397207	20859884	LG18	155.741	96.6405
chr17	22397207	422363	LG18	155.741	151.946
chr17	22397207	16615946	LG18	155.741	111.947
chr17	22397207	19019506	LG18	155.741	105.375
chr17	22397207	11514030	LG18	155.741	18.4245
chr17	22397207	13481658	LG18	155.741	122.037
chr17	22397207	422363	LG18	155.741	151.817
chr17	22397207	13956715	LG18	155.741	123.809
chr17	22397207	3945583	LG18	155.741	140.797
chr17	22397207	1071371	LG18	155.741	149.482
chr17	22397207	13663457	LG18	155.741	124.312
chr17	22397207	10605335	LG18	155.741	16.2219
chr17	22397207	19853842	LG18	155.741	99.8633
chr17	22397207	18803862	LG18	155.741	94.203
chr17	22397207	11770170	LG18	155.741	129.015
chr17	22397207	18113845	LG18	155.741	108.933
chr17	22397207	8091470	LG4	174.721	84.1378
chr17	22397207	19854708	LG18	155.741	100.911
chr17	22397207	4961315	LG18	155.741	139.088
chr17	22397207	6806074	LG25	156.4	116.048
chr17	22397207	4584807	LG18	155.741	138.991
chr17	22397207	18692684	LG18	155.741	104.672
chr17	22397207	2374455	LG18	155.741	144.925
chr17	22397207	14696207	LG18	155.741	129.017
chr17	22397207	19865098	LG18	155.741	99.8633
chr17	22397207	14238403	LG18	155.741	23.4641
chr17	22397207	15097512	LG18	155.741	118.083
chr17	22397207	13599611	LG18	155.741	121.77
chr17	22397207	5307704	LG18	155.741	139.38
chr17	22397207	7434482	LG17	179.124	108.972
chr17	22397207	14484198	LG18	155.741	119.392
chr17	22397207	9232195	LG18	155.741	134.122
chr17	22397207	19675600	LG18	155.741	104.503
chr17	22397207	18544494	LG18	155.741	106.042
chr17	22397207	5704163	LG18	155.741	136.558
chr17	22397207	15157330	LG18	155.741	122.705
chr17	22397207	10605335	LG18	155.741	16.1173
chr17	22397207	1775005	LG20	145.032	26.2377
chr17	22397207	6593961	LG18	155.741	133.878
chr17	22397207	14268786	LG18	155.741	120.265
chr17	22397207	422376	LG18	155.741	149.716
chr17	22397207	16857825	LG18	155.741	110.863
chr17	22397207	16362036	LG18	155.741	20.9719
chr17	22397207	12342808	LG18	155.741	127.509
chr17	22397207	9986646	LG18	155.741	134.122
chr17	22397207	20859884	LG18	155.741	38.161
chr17	22397207	14484198	LG18	155.741	119.399
chr17	22397207	12509640	LG18	155.741	126.901
chr17	22397207	18645751	LG2	197.315	80.2953
chr17	22397207	13956715	LG18	155.741	123.899
chr17	22397207	13964835	LG18	155.741	120.836
chr17	22397207	17368764	LG12	186.805	70.7517
chr17	22397207	2526369	LG18	155.741	5.97383
chr17	22397207	17641323	LG18	155.741	108.381
chr17	22397207	422363	LG18	155.741	151.893
chr17	22397207	11457002	LG18	155.741	17.6796
chr17	22397207	16242224	LG18	155.741	114.768
chr17	22397207	9285482	LG18	155.741	15.144
chr17	22397207	16617420	LG18	155.741	111.616
chr17	22397207	7235696	LG18	155.741	134.122
chr17	22397207	20085376	LG18	155.741	102.392
chr18	21990378	8132827	LG13	135.221	31.4168
chr18	21990378	17466184	LG10	144.207	35.5272
chr18	21990378	9114519	LG21	172.142	92.4307
chr18	21990378	11798561	LG21	172.142	97.7771
chr18	21990378	9127015	LG21	172.142	66.8073
chr18	21990378	18474791	LG21	172.142	143.291
chr18	21990378	15923015	LG21	172.142	117.747
chr18	21990378	10652154	LG12	186.805	51.5839
chr18	21990378	18692254	LG21	172.142	151.96
chr18	21990378	13318549	LG21	172.142	111.979
chr18	21990378	9630044	LG21	172.142	73.3473
chr18	21990378	8930001	LG21	172.142	60.0162
chr18	21990378	13916620	LG21	172.142	113.621
chr18	21990378	15923015	LG21	172.142	130.323
chr18	21990378	8132827	LG13	135.221	31.619
chr18	21990378	21070164	LG21	172.142	149.643
chr18	21990378	14800414	LG21	172.142	111.307
chr18	21990378	2822773	LG21	172.142	32.936
chr18	21990378	7376055	LG21	172.142	47.1728
chr18	21990378	8544157	LG21	172.142	66.4116
chr18	21990378	9622165	LG21	172.142	73.4082
chr18	21990378	15240574	LG21	172.142	121.866
chr18	21990378	8284384	LG21	172.142	59.3439
chr18	21990378	16756775	LG21	172.142	160.314
chr18	21990378	8929602	LG21	172.142	92.4307
chr18	21990378	2948184	LG21	172.142	34.9403
chr18	21990378	14734880	LG21	172.142	111.979
chr18	21990378	9575252	LG21	172.142	91.7408
chr18	21990378	15349670	LG21	172.142	106.752
chr18	21990378	2914473	LG21	172.142	33.5052
chr18	21990378	436646	LG10	144.207	68.0902
chr18	21990378	9171129	LG21	172.142	57.1961
chr18	21990378	11887064	LG21	172.142	98.2547
chr18	21990378	6622514	LG21	172.142	40.8588
chr18	21990378	21491431	LG7	143.644	98.4725
chr18	21990378	4279179	LG21	172.142	35.143
chr18	21990378	8132827	LG14	171.1	146.534
chr18	21990378	7482504	LG16	199.489	50.286
chr18	21990378	20693369	LG21	172.142	146.39
chr18	21990378	13501946	LG21	172.142	124.215
chr18	21990378	8132827	LG13	135.221	31.5321
chr18	21990378	12954656	LG21	172.142	118.588
chr18	21990378	9062448	LG21	172.142	59.053
chr18	21990378	8602333	LG16	199.489	190.086
chr18	21990378	1250759	LG21	172.142	28.5818
chr18	21990378	9114111	LG21	172.142	54.8702
chr18	21990378	14587348	LG21	172.142	109.962
chr18	21990378	5595384	LG21	172.142	39.3497
chr18	21990378	9247714	LG21	172.142	55.2994
chr18	21990378	4410625	LG12	186.805	87.1522
chr18	21990378	9719711	LG21	172.142	74.4403
chr18	21990378	15923015	LG21	172.142	117.956
chr18	21990378	2822773	LG21	172.142	40.0954
chr18	21990378	17814590	LG21	172.142	124.622
chr18	21990378	657403	LG22	185.732	92.0748
chr18	21990378	11157172	LG21	172.142	92.5144
chr18	21990378	10834384	LG21	172.142	96.239
chr18	21990378	14800414	LG21	172.142	110.942
chr18	21990378	17466184	LG10	144.207	35.5777
chr18	21990378	5913560	LG25	156.4	121.825
chr18	21990378	11329706	LG21	172.142	94.0036
chr18	21990378	16756775	LG21	172.142	156.733
chr18	21990378	11046202	LG21	172.142	86.6933
chr18	21990378	12720205	LG21	172.142	115.924
chr18	21990378	1857674	LG15	157.676	130.111
chr18	21990378	7897862	LG21	172.142	49.579
chr18	21990378	15922604	LG21	172.142	128.437
chr18	21990378	20873495	LG21	172.142	143.16
chr18	21990378	9127015	LG21	172.142	92.7279
chr18	21990378	10834384	LG21	172.142	96.1587
chr18	21990378	4986471	LG21	172.142	148.642
chr18	21990378	13398095	LG21	172.142	104.338
chr18	21990378	11830031	LG21	172.142	99.2577
chr18	21990378	9926705	LG21	172.142	93.9853
chr18	21990378	5757414	LG21	172.142	39.8005
chr18	21990378	12409172	LG21	172.142	100.351
chr18	21990378	4702611	LG21	172.142	37.0027
chr18	21990378	16756775	LG21	172.142	154.505
chr18	21990378	20873495	LG21	172.142	142.024
chr18	21990378	4602726	LG21	172.142	38.3057
chr18	21990378	20873495	LG21	172.142	131.355
chr18	21990378	20887181	LG21	172.142	147.431
chr18	21990378	9951760	LG21	172.142	79.0648
chr18	21990378	6565827	LG21	172.142	34.4081
chr18	21990378	9563718	LG21	172.142	72.5282
chr18	21990378	8893971	LG21	172.142	51.3118
chr18	21990378	11071010	LG21	172.142	93.9888
chr18	21990378	18401973	LG21	172.142	138.102
chr18	21990378	8893971	LG21	172.142	51.4484
chr19	21948159	12307517	LG20	145.032	39.5027
chr19	21948159	2580054	LG26	191.511	137.469
chr19	21948159	18959902	LG4	174.721	100.521
chr19	21948159	12048134	LG20	145.032	55.6025
chr19	21948159	7986041	LG20	145.032	64.692
chr19	21948159	11001979	LG20	145.032	58.714
chr19	21948159	14052845	LG20	145.032	46.7848
chr19	21948159	9500243	LG26	191.511	68.937
chr19	21948159	21773540	LG20	145.032	74.9072
chr19	21948159	1380528	LG20	145.032	77.5442
chr19	21948159	16648427	LG20	145.032	37.5518
chr19	21948159	8666754	LG20	145.032	124.432
chr19	21948159	14922733	LG20	145.032	44.9426
chr19	21948159	12747258	LG20	145.032	56.854
chr19	21948159	15058782	LG20	145.032	43.8768
chr19	21948159	14878937	LG20	145.032	134.853
chr19	21948159	14615293	LG20	145.032	48.3571
chr19	21948159	14713921	LG20	145.032	136.739
chr19	21948159	8992491	LG20	145.032	125.577
chr19	21948159	5588605	LG4	174.721	63.0302
chr19	21948159	3511934	LG20	145.032	79.996
chr19	21948159	7484768	LG20	145.032	72.7621
chr19	21948159	18107097	LG20	145.032	34.259
chr19	21948159	13773009	LG20	145.032	50.4238
chr19	21948159	1380528	LG20	145.032	77.5856
chr19	21948159	15279680	LG20	145.032	44.629
chr19	21948159	7987759	LG24	156.101	146.421
chr19	21948159	20586582	LG15	157.676	126.565
chr19	21948159	12239688	LG20	145.032	54.3464
chr19	21948159	12707426	LG20	145.032	53.6969
chr19	21948159	3925343	LG25	156.4	64.3518
chr19	21948159	4633063	LG20	145.032	77.9354
chr19	21948159	8001649	LG20	145.032	68.3753
chr19	21948159	7706332	LG20	145.032	122.863
chr19	21948159	13625778	LG20	145.032	132.566
chr19	21948159	4173661	LG20	145.032	76.2657
chr19	21948159	13731179	LG20	145.032	47.853
chr19	21948159	10381015	LG20	145.032	126.132
chr19	21948159	7518641	LG20	145.032	123.182
chr19	21948159	3540933	LG20	145.032	75.7915
chr19	21948159	6894081	LG20	145.032	70.7291
chr19	21948159	1475729	LG11	128.554	42.3925
chr19	21948159	3902846	LG21	172.142	79.794
chr19	21948159	6411470	LG20	145.032	74.4225
chr19	21948159	18310556	LG10	144.207	64.8706
chr19	21948159	4114095	LG19	174.577	17.8754
chr19	21948159	3511934	LG20	145.032	79.996
chr19	21948159	5724384	LG20	145.032	74.7495
chr19	21948159	7911849	LG20	145.032	68.859
chr19	21948159	19238092	LG20	145.032	32.8593
chr19	21948159	6219742	LG20	145.032	71.0303
chr19	21948159	6040197	LG20	145.032	73.4801
chr19	21948159	13048831	LG20	145.032	57.5551
chr19	21948159	15994764	LG7	143.644	47.6429
chr19	21948159	14468923	LG20	145.032	135.962
chr19	21948159	12240108	LG20	145.032	54.3922
chr19	21948159	9500243	LG22	185.732	61.5468
chr19	21948159	17211004	LG20	145.032	140.883
chr19	21948159	16986809	LG20	145.032	140.196
chr19	21948159	6894081	LG20	145.032	70.7291
chr19	21948159	19238092	LG20	145.032	31.9752
chr19	21948159	9128997	LG20	145.032	64.2706
chr19	21948159	3902846	LG21	172.142	47.2332
chr19	21948159	8674938	LG20	145.032	58.3676
chr19	21948159	16609932	LG20	145.032	37.2681
chr19	21948159	3902855	LG11	128.554	43.2116
chr19	21948159	7911849	LG20	145.032	68.7898
chr19	21948159	15839153	LG20	145.032	40.4604
chr19	21948159	16151826	LG20	145.032	138.881
chr19	21948159	15046266	LG20	145.032	44.7923
chr19	21948159	9898815	LG20	145.032	126.131
chr19	21948159	731280	LG19	174.577	59.3724
chr19	21948159	1709867	LG20	145.032	77.0182
chr19	21948159	126631	LG19	174.577	68.1624
chr19	21948159	8892566	LG20	145.032	61.6958
chr19	21948159	14907864	LG20	145.032	43.7512
chr19	21948159	135354	LG14	171.1	6.56932
chr19	21948159	15044575	LG20	145.032	45.3083
chr19	21948159	12888075	LG20	145.032	130.62
chr19	21948159	10675272	LG19	174.577	74.8652
chr19	21948159	17118179	LG20	145.032	35.7998
chr19	21948159	15044575	LG20	145.032	45.3083
chr19	21948159	468410	LG14	171.1	5.16804
chr19	21948159	6181482	LG20	145.032	71.7263
chr19	21948159	9616929	LG20	145.032	61.1075
chr19	21948159	17411698	LG20	145.032	36.9757
chr19	21948159	8666754	LG20	145.032	59.2146
chr19	21948159	14992945	LG20	145.032	44.9492
chr19	21948159	3306254	LG12	186.805	38.1594
chr19	21948159	13041838	LG20	145.032	56.854
chr19	21948159	9128997	LG20	145.032	60.6589
chr19	21948159	7607125	LG14	171.1	85.9928
chr19	21948159	15995053	LG20	145.032	40.6622
chr19	21948159	11347697	LG20	145.032	126.71
chr19	21948159	12965518	LG16	199.489	72.3868
chr19	21948159	12965530	LG13	135.221	11.196
chr19	21948159	12707426	LG20	145.032	53.8687
chr19	21948159	6211197	LG20	145.032	71.0303
chr19	21948159	12707426	LG20	145.032	51.3885
chr19	21948159	14922302	LG20	145.032	43.7512
chr19	21948159	10126005	LG20	145.032	69.4975
chr19	21948159	21070483	LG14	171.1	151.463
chr19	21948159	11402566	LG20	145.032	55.421
chr19	21948159	12048134	LG20	145.032	55.6051
chr19	21948159	710205	LG19	174.577	73.462
chr19	21948159	8132963	LG20	145.032	67.4232
chr19	21948159	14983009	LG20	145.032	46.387
chr19	21948159	13048831	LG20	145.032	57.5551
chr19	21948159	15318882	LG20	145.032	47.5441
chr19	21948159	15894234	LG20	145.032	41.0008
chr19	21948159	20690766	LG20	145.032	30.7834
chr19	21948159	14878937	LG20	145.032	134.698
chr19	21948159	5684477	LG20	145.032	74.8279
chr19	21948159	1059828	LG20	145.032	77.2043
chr19	21948159	3902846	LG21	172.142	78.8178
chr19	21948159	435836	LG14	171.1	5.16804
chr19	21948159	1021413	LG2	197.315	89.273
chr19	21948159	10675272	LG19	174.577	74.8589
chr19	21948159	6181482	LG20	145.032	71.8172
chr19	21948159	2580054	LG26	191.511	136.76
chr19	21948159	8359457	LG14	171.1	18.2962
chr19	21948159	6865075	LG20	145.032	70.9301
chr19	21948159	12965522	LG16	199.489	160.165
chr19	21948159	14983009	LG20	145.032	46.2872
chr19	21948159	17084397	LG20	145.032	35.9349
chr19	21948159	12965522	LG16	199.489	71.8941
chr19	21948159	12082846	LG20	145.032	54.4095
chr19	21948159	647952	LG16	199.489	88.5544
chr19	21948159	15058782	LG20	145.032	43.9594
chr1	55095979	5117919	LG3	155.108	88.5533
chr1	55095979	38417042	LG19	174.577	26.7589
chr1	55095979	4028306	LG3	155.108	84.0959
chr1	55095979	16774422	LG19	174.577	69.3273
chr1	55095979	38446926	LG19	174.577	24.1132
chr1	55095979	17570099	LG19	174.577	116.846
chr1	55095979	34950283	LG10	144.207	17.1077
chr1	55095979	24448176	LG19	174.577	52.3514
chr1	55095979	28230634	LG10	144.207	67.1342
chr1	55095979	40959381	LG19	174.577	26.5707
chr1	55095979	49790477	LG19	174.577	20.0866
chr1	55095979	7391562	LG16	199.489	92.8562
chr1	55095979	7763456	LG26	191.511	59.8807
chr1	55095979	47360989	LG19	174.577	11.47
chr1	55095979	25071086	LG19	174.577	48.8188
chr1	55095979	30487924	LG19	174.577	130.822
chr1	55095979	32381918	LG19	174.577	33.437
chr1	55095979	26622086	LG19	174.577	45.7135
chr1	55095979	18357726	LG19	174.577	116.802
chr1	55095979	40542813	LG19	174.577	28.9072
chr1	55095979	41195988	LG19	174.577	27.3862
chr1	55095979	23299534	LG19	174.577	54.1745
chr1	55095979	50025272	LG19	174.577	15.0622
chr1	55095979	42702284	LG16	199.489	7.8773
chr1	55095979	11867865	LG3	155.108	106.546
chr1	55095979	8885456	LG3	155.108	96.4422
chr1	55095979	15241955	LG3	155.108	112.195
chr1	55095979	20409319	LG6	188.411	100.934
chr1	55095979	25071086	LG19	174.577	48.8188
chr1	55095979	33026120	LG19	174.577	32.2101
chr1	55095979	17496400	LG19	174.577	116.802
chr1	55095979	31171847	LG19	174.577	37.1189
chr1	55095979	1270515	LG11	128.554	6.93614
chr1	55095979	31801659	LG19	174.577	33.2944
chr1	55095979	2834057	LG3	155.108	0.02071
chr1	55095979	12238608	LG3	155.108	106.741
chr1	55095979	15793015	LG25	156.4	54.4067
chr1	55095979	29139109	LG19	174.577	129.443
chr1	55095979	46045040	LG19	174.577	8.13052
chr1	55095979	12911381	LG3	155.108	107.154
chr1	55095979	19163299	LG19	174.577	75.8088
chr1	55095979	38918339	LG19	174.577	27.5439
chr1	55095979	23228044	LG19	174.577	63.3008
chr1	55095979	28504144	LG19	174.577	41.3753
chr1	55095979	31469893	LG19	174.577	35.1711
chr1	55095979	49289346	LG3	155.108	106.833
chr1	55095979	34124245	LG19	174.577	30.8424
chr1	55095979	41475385	LG19	174.577	18.163
chr1	55095979	37372803	LG19	174.577	28.5084
chr1	55095979	10284583	LG3	155.108	104.203
chr1	55095979	42262211	LG26	191.511	107.35
chr1	55095979	30533580	LG19	174.577	37.7205
chr1	55095979	20883142	LG20	145.032	75.3273
chr1	55095979	7531267	LG3	155.108	94.4029
chr1	55095979	24998671	LG19	174.577	124.678
chr1	55095979	24811656	LG19	174.577	51.3606
chr1	55095979	33026120	LG19	174.577	174.577
chr1	55095979	24531758	LG19	174.577	53.8548
chr1	55095979	32112902	LG19	174.577	132.605
chr1	55095979	31289563	LG19	174.577	36.8739
chr1	55095979	7268891	LG3	155.108	93.9423
chr1	55095979	7574799	LG3	155.108	94.082
chr1	55095979	8396499	LG3	155.108	96.4154
chr1	55095979	15632113	LG17	179.124	72.8931
chr1	55095979	36693292	LG19	174.577	28.3882
chr1	55095979	2598360	LG17	179.124	77.2062
chr1	55095979	4176709	LG3	155.108	85.6503
chr1	55095979	14828587	LG3	155.108	109.157
chr1	55095979	28504144	LG19	174.577	41.2073
chr1	55095979	36443105	LG19	174.577	28.0366
chr1	55095979	39739677	LG12	186.805	129.986
chr1	55095979	3100237	LG3	155.108	0
chr1	55095979	19060112	LG19	174.577	57.7432
chr1	55095979	37714489	LG14	171.1	52.4242
chr1	55095979	7854232	LG3	155.108	94.9342
chr1	55095979	19060112	LG19	174.577	57.7446
chr1	55095979	23384458	LG19	174.577	67.2054
chr1	55095979	8895893	LG3	155.108	96.7368
chr1	55095979	27799968	LG19	174.577	42.6705
chr1	55095979	22205538	LG19	174.577	57.4403
chr1	55095979	8830003	LG3	155.108	98.3663
chr1	55095979	37547654	LG19	174.577	28.6107
chr1	55095979	28911907	LG19	174.577	40.2289
chr1	55095979	7268891	LG3	155.108	93.3252
chr1	55095979	8396499	LG3	155.108	96.3375
chr1	55095979	14613445	LG15	157.676	93.9636
chr1	55095979	23493770	LG19	174.577	53.8522
chr1	55095979	2661954	LG3	155.108	68.311
chr1	55095979	8070415	LG3	155.108	95.2131
chr1	55095979	7268891	LG3	155.108	93.9031
chr1	55095979	14873078	LG15	157.676	25.0663
chr1	55095979	5685826	LG3	155.108	89.3458
chr1	55095979	27350370	LG19	174.577	45.0229
chr1	55095979	29139109	LG19	174.577	40.7188
chr1	55095979	31281634	LG19	174.577	32.7986
chr1	55095979	8108656	LG3	155.108	91.9138
chr1	55095979	19242075	LG16	199.489	1.9011
chr1	55095979	34480912	LG19	174.577	31.3717
chr1	55095979	18106376	LG19	174.577	72.6406
chr1	55095979	50760091	LG8	151.441	95.1324
chr1	55095979	35268913	LG19	174.577	30.1818
chr1	55095979	17298328	LG19	174.577	71.0189
chr1	55095979	20093846	LG19	174.577	64.5134
chr1	55095979	27219465	LG5	145.703	56.1276
chr1	55095979	31286786	LG19	174.577	36.6323
chr1	55095979	27166731	LG19	174.577	127.032
chr1	55095979	24531758	LG19	174.577	54.176
chr1	55095979	32079478	LG19	174.577	34.5047
chr1	55095979	48283754	LG26	191.511	107.965
chr1	55095979	14977311	LG3	155.108	107.826
chr1	55095979	48528334	LG19	174.577	14.6294
chr1	55095979	26622086	LG19	174.577	45.5715
chr1	55095979	35268913	LG19	174.577	29.343
chr1	55095979	31798677	LG19	174.577	36.3398
chr1	55095979	31747155	LG19	174.577	35.8598
chr1	55095979	12460221	LG3	155.108	106.872
chr1	55095979	14806880	LG3	155.108	107.826
chr1	55095979	33405748	LG19	174.577	32.6513
chr1	55095979	40745160	LG19	174.577	27.5439
chr1	55095979	27761640	LG19	174.577	42.6719
chr1	55095979	33405748	LG19	174.577	32.3127
chr1	55095979	47296424	LG16	199.489	40.7231
chr1	55095979	28158412	LG19	174.577	41.145
chr1	55095979	36443105	LG19	174.577	28.0825
chr1	55095979	7391562	LG16	199.489	148.272
chr1	55095979	28488293	LG19	174.577	42.02
chr1	55095979	10702096	LG3	155.108	104.851
chr1	55095979	49267625	LG19	174.577	11.74
chr1	55095979	47465065	LG8	151.441	101.446
chr1	55095979	30049305	LG19	174.577	37.5901
chr1	55095979	41475385	LG19	174.577	18.163
chr1	55095979	26412283	LG19	174.577	46.8417
chr1	55095979	33462723	LG19	174.577	32.724
chr1	55095979	35089686	LG19	174.577	29.7775
chr1	55095979	39182529	LG19	174.577	88.2314
chr1	55095979	26379186	LG19	174.577	46.775
chr1	55095979	36969157	LG19	174.577	28.731
chr1	55095979	27991011	LG19	174.577	43.0316
chr1	55095979	3651670	LG3	155.108	84.8437
chr1	55095979	28488293	LG19	174.577	42.02
chr1	55095979	27991011	LG19	174.577	43.0544
chr1	55095979	16343365	LG7	143.644	43.436
chr1	55095979	34624668	LG4	174.721	24.9336
chr1	55095979	10429407	LG3	155.108	102.942
chr1	55095979	33660484	LG19	174.577	32.6462
chr1	55095979	27219465	LG5	145.703	56.1276
chr1	55095979	23138944	LG19	174.577	54.7796
chr1	55095979	29625888	LG19	174.577	39.2371
chr1	55095979	2919534	LG3	155.108	85.7878
chr1	55095979	2919081	LG3	155.108	85.7768
chr1	55095979	33018938	LG19	174.577	128.804
chr1	55095979	19317625	LG26	191.511	157.227
chr1	55095979	9104605	LG3	155.108	155.108
chr1	55095979	36821565	LG19	174.577	28.9072
chr1	55095979	31581210	LG19	174.577	36.2827
chr1	55095979	25416226	LG26	191.511	56.5631
chr1	55095979	20421522	LG19	174.577	59.9373
chr1	55095979	40026761	LG19	174.577	141.459
chr1	55095979	5594871	LG3	155.108	88.7182
chr1	55095979	10146616	LG3	155.108	132.509
chr1	55095979	14630842	LG3	155.108	107.826
chr1	55095979	23228044	LG19	174.577	62.7996
chr1	55095979	20398432	LG26	191.511	107.609
chr1	55095979	35560224	LG19	174.577	29.5972
chr1	55095979	44802190	LG19	174.577	13.7313
chr1	55095979	17397279	LG19	174.577	60.1126
chr1	55095979	24499450	LG19	174.577	52.6738
chr1	55095979	6322368	LG3	155.108	95.5406
chr1	55095979	31222858	LG19	174.577	36.3398
chr1	55095979	27991011	LG19	174.577	42.9956
chr1	55095979	22205538	LG19	174.577	57.4461
chr1	55095979	43781845	LG19	174.577	13.0257
chr1	55095979	13135208	LG26	191.511	65.9093
chr1	55095979	15241955	LG3	155.108	112.299
chr1	55095979	10429407	LG3	155.108	102.672
chr1	55095979	10368109	LG16	199.489	1.97822
chr1	55095979	27536301	LG19	174.577	44.5138
chr1	55095979	5685826	LG3	155.108	89.3555
chr1	55095979	48528334	LG19	174.577	14.65
chr1	55095979	38470158	LG19	174.577	24.6612
chr1	55095979	20093868	LG19	174.577	75.8088
chr1	55095979	31874766	LG19	174.577	32.9686
chr1	55095979	22859474	LG4	174.721	168.42
chr1	55095979	35459724	LG19	174.577	29.0531
chr1	55095979	29409349	LG19	174.577	39.5981
chr1	55095979	25235379	LG19	174.577	47.592
chr1	55095979	5638353	LG3	155.108	89.253
chr1	55095979	24811656	LG19	174.577	51.3606
chr1	55095979	11848587	LG12	186.805	49.326
chr1	55095979	29657838	LG19	174.577	37.6418
chr1	55095979	54192234	LG10	144.207	31.8898
chr1	55095979	22368661	LG19	174.577	117.398
chr1	55095979	17895251	LG19	174.577	60.1144
chr1	55095979	41773450	LG7	143.644	40.7089
chr1	55095979	20409319	LG6	188.411	94.1912
chr1	55095979	17446965	LG19	174.577	71.5156
chr1	55095979	2996398	LG3	155.108	0.0339644
chr1	55095979	4763256	LG3	155.108	87.2083
chr1	55095979	23046026	LG19	174.577	116.846
chr1	55095979	44182487	LG25	156.4	52.8876
chr1	55095979	30369820	LG19	174.577	37.8055
chr1	55095979	28934282	LG19	174.577	39.2397
chr1	55095979	24531758	LG19	174.577	53.2981
chr1	55095979	29139109	LG19	174.577	129.443
chr1	55095979	30667883	LG19	174.577	37.7205
chr1	55095979	5022682	LG3	155.108	87.8522
chr1	55095979	27561116	LG19	174.577	42.8338
chr1	55095979	30345983	LG19	174.577	37.7205
chr1	55095979	26304267	LG19	174.577	46.5953
chr1	55095979	12200469	LG3	155.108	107.826
chr1	55095979	27695902	LG19	174.577	38.2453
chr1	55095979	30208714	LG19	174.577	38.7158
chr20	21628470	712829	LG22	185.732	171.259
chr20	21628470	8585878	LG22	185.732	90.9916
chr20	21628470	5362996	LG22	185.732	92.7242
chr20	21628470	21443756	LG13	135.221	4.38606
chr20	21628470	5463060	LG22	185.732	102.307
chr20	21628470	1750537	LG22	185.732	162.369
chr20	21628470	10701501	LG18	155.741	11.4383
chr20	21628470	12323071	LG22	185.732	82.6225
chr20	21628470	9225621	LG22	185.732	90.1704
chr20	21628470	10701497	LG18	155.741	10.7377
chr20	21628470	1268989	LG22	185.732	118.926
chr20	21628470	18790040	LG22	185.732	60.1141
chr20	21628470	18684824	LG22	185.732	60.9288
chr20	21628470	19952821	LG22	185.732	3.44938
chr20	21628470	19507111	LG16	199.489	4.50122
chr20	21628470	10701497	LG18	155.741	140.96
chr20	21628470	4515735	LG22	185.732	111.061
chr20	21628470	18825390	LG22	185.732	59.5255
chr20	21628470	13987064	LG22	185.732	75.343
chr20	21628470	274537	LG22	185.732	122.347
chr20	21628470	1701132	LG22	185.732	117.653
chr20	21628470	18381958	LG22	185.732	0
chr20	21628470	657854	LG22	185.732	120.883
chr20	21628470	9458973	LG26	191.511	50.2304
chr20	21628470	20303553	LG11	128.554	13.6261
chr20	21628470	20831297	LG22	185.732	53.6413
chr20	21628470	20500320	LG22	185.732	5.1294
chr20	21628470	12492402	LG22	185.732	83.2737
chr20	21628470	5599424	LG22	185.732	96.2525
chr20	21628470	9470774	LG22	185.732	86.333
chr20	21628470	10037304	LG22	185.732	87.5427
chr20	21628470	8636192	LG22	185.732	91.1346
chr20	21628470	5579828	LG22	185.732	94.6206
chr20	21628470	16084270	LG22	185.732	63.8992
chr20	21628470	14997769	LG13	135.221	23.6154
chr20	21628470	19423139	LG22	185.732	56.4798
chr20	21628470	1321778	LG22	185.732	118.452
chr20	21628470	4901380	LG22	185.732	107.099
chr20	21628470	14002278	LG22	185.732	78.1567
chr20	21628470	13041498	LG22	185.732	87.612
chr20	21628470	1727623	LG22	185.732	171.259
chr20	21628470	13987064	LG22	185.732	75.5787
chr20	21628470	5262042	LG22	185.732	95.6407
chr20	21628470	14564087	LG22	185.732	72.3724
chr20	21628470	21485771	LG18	155.741	14.3071
chr20	21628470	13505330	LG22	185.732	81.2628
chr20	21628470	10614279	LG22	185.732	87.2279
chr20	21628470	18945647	LG3	155.108	74.4282
chr20	21628470	8646724	LG22	185.732	91.6114
chr20	21628470	17561718	LG14	171.1	39.9747
chr20	21628470	972707	LG22	185.732	119.767
chr20	21628470	19825668	LG16	199.489	8.60663
chr20	21628470	13041498	LG22	185.732	87.6333
chr20	21628470	8580019	LG26	191.511	50.5779
chr20	21628470	5422104	LG22	185.732	92.8303
chr20	21628470	19432770	LG13	135.221	33.8093
chr20	21628470	21189237	LG11	128.554	106.683
chr20	21628470	12471480	LG22	185.732	83.2732
chr20	21628470	4540883	LG22	185.732	109.969
chr20	21628470	9935114	LG22	185.732	86.9648
chr20	21628470	7315874	LG22	185.732	95.8526
chr20	21628470	10106242	LG22	185.732	87.3959
chr20	21628470	4901380	LG22	185.732	107.386
chr20	21628470	7315874	LG22	185.732	95.1091
chr20	21628470	18684824	LG22	185.732	60.9364
chr20	21628470	4565947	LG22	185.732	109.574
chr20	21628470	8636564	LG22	185.732	90.9914
chr20	21628470	4941560	LG22	185.732	108.712
chr20	21628470	712829	LG22	185.732	171.259
chr20	21628470	5184740	LG22	185.732	93.2246
chr20	21628470	8850520	LG22	185.732	90.7543
chr20	21628470	5022076	LG22	185.732	108.28
chr20	21628470	13905919	LG22	185.732	77.5042
chr20	21628470	7664157	LG22	185.732	97.3677
chr20	21628470	4166136	LG22	185.732	109.969
chr20	21628470	10521486	LG22	185.732	87.2294
chr20	21628470	2096756	LG22	185.732	115.271
chr20	21628470	13185893	LG22	185.732	88.858
chr20	21628470	16545404	LG22	185.732	61.6426
chr20	21628470	11504367	LG22	185.732	83.848
chr20	21628470	13269810	LG22	185.732	82.1297
chr20	21628470	11905356	LG22	185.732	87.0009
chr20	21628470	2210031	LG22	185.732	117.04
chr20	21628470	18393128	LG22	185.732	56.8708
chr20	21628470	15506006	LG22	185.732	66.5701
chr20	21628470	11334722	LG22	185.732	84.8998
chr20	21628470	14178685	LG22	185.732	71.7642
chr20	21628470	2298656	LG22	185.732	116.367
chr20	21628470	5463060	LG22	185.732	101.821
chr20	21628470	10530713	LG22	185.732	90.1713
chr20	21628470	3079863	LG22	185.732	177.816
chr20	21628470	20303553	LG11	128.554	13.4443
chr20	21628470	19432770	LG13	135.221	33.9833
chr20	21628470	7342604	LG22	185.732	185.732
chr20	21628470	1817024	LG22	185.732	115.521
chr20	21628470	15214290	LG22	185.732	67.7222
chr20	21628470	10147563	LG22	185.732	87.3959
chr20	21628470	3063759	LG22	185.732	113.921
chr20	21628470	2096756	LG22	185.732	115.232
chr20	21628470	7664157	LG22	185.732	97.4831
chr20	21628470	14859840	LG22	185.732	67.3523
chr20	21628470	13987441	LG22	185.732	77.1745
chr20	21628470	21360937	LG19	174.577	94.0597
chr20	21628470	10701501	LG18	155.741	140.525
chr20	21628470	21018500	LG22	185.732	55.1194
chr20	21628470	5986467	LG22	185.732	93.8172
chr20	21628470	3175736	LG22	185.732	178.162
chr20	21628470	2210031	LG22	185.732	117.07
chr20	21628470	3558911	LG22	185.732	179.028
chr20	21628470	15618901	LG7	143.644	96.6912
chr20	21628470	15711393	LG22	185.732	66.9335
chr20	21628470	13987064	LG22	185.732	75.4586
chr20	21628470	4901380	LG22	185.732	106.73
chr20	21628470	18795368	LG22	185.732	58.0292
chr20	21628470	20620572	LG22	185.732	5.1294
chr20	21628470	6167253	LG22	185.732	97.2135
chr20	21628470	5666672	LG22	185.732	93.0156
chr20	21628470	16497681	LG22	185.732	60.7677
chr20	21628470	15843773	LG22	185.732	66.2525
chr20	21628470	1727623	LG22	185.732	142.863
chr20	21628470	3317166	LG22	185.732	112.274
chr20	21628470	5838166	LG22	185.732	96.6071
chr20	21628470	11643849	LG22	185.732	84.0969
chr20	21628470	6040564	LG22	185.732	95.8526
chr20	21628470	1078945	LG22	185.732	146.813
chr20	21628470	19825668	LG16	199.489	8.6382
chr20	21628470	712829	LG22	185.732	171.259
chr20	21628470	7641067	LG22	185.732	98.1619
chr20	21628470	9935473	LG22	185.732	90.1713
chr20	21628470	11888711	LG22	185.732	87.0222
chr20	21628470	14420152	LG22	185.732	77.0807
chr20	21628470	12964782	LG22	185.732	80.5524
chr20	21628470	18874093	LG22	185.732	1.78807
chr20	21628470	20500320	LG22	185.732	54.1686
chr20	21628470	20108021	LG22	185.732	2.84385
chr20	21628470	5599424	LG22	185.732	96.1538
chr20	21628470	972707	LG22	185.732	120.107
chr20	21628470	18490161	LG22	185.732	59.0505
chr20	21628470	2381609	LG22	185.732	176.483
chr20	21628470	7985867	LG22	185.732	98.0013
chr20	21628470	15711393	LG22	185.732	67.5232
chr20	21628470	5184341	LG22	185.732	93.4255
chr20	21628470	1268989	LG22	185.732	173.482
chr20	21628470	7315874	LG22	185.732	95.1091
chr20	21628470	18795368	LG22	185.732	2.112
chr20	21628470	2830215	LG22	185.732	113.484
chr20	21628470	14118249	LG22	185.732	77.4922
chr20	21628470	11524582	LG17	179.124	111.28
chr20	21628470	13041498	LG22	185.732	81.1677
chr20	21628470	972707	LG22	185.732	115.951
chr20	21628470	8160679	LG22	185.732	80.5062
chr20	21628470	18684824	LG22	185.732	60.9413
chr20	21628470	2210031	LG22	185.732	114.874
chr20	21628470	4385996	LG22	185.732	111.964
chr20	21628470	5603419	LG22	185.732	93.7167
chr21	21591549	8569172	LG17	179.124	146.785
chr21	21591549	13739979	LG20	145.032	74.9584
chr21	21591549	11242046	LG24	156.101	132.424
chr21	21591549	10252381	LG2	197.315	100.109
chr21	21591549	1270577	LG11	128.554	69.9395
chr21	21591549	11242046	LG24	156.101	133.079
chr21	21591549	5770824	LG2	197.315	109.241
chr21	21591549	11332061	LG2	197.315	86.5399
chr21	21591549	4997879	LG2	197.315	126.463
chr21	21591549	8649531	LG2	197.315	110.451
chr21	21591549	8754831	LG2	197.315	106.687
chr21	21591549	2435954	LG2	197.315	132.758
chr21	21591549	7841816	LG2	197.315	107.966
chr21	21591549	10988496	LG2	197.315	91.8533
chr21	21591549	2435954	LG2	197.315	133.07
chr21	21591549	7655492	LG16	199.489	26.8465
chr21	21591549	1951857	LG2	197.315	158.332
chr21	21591549	12530891	LG2	197.315	83.3598
chr21	21591549	3091212	LG2	197.315	160.723
chr21	21591549	9819913	LG2	197.315	107.544
chr21	21591549	8649531	LG2	197.315	108.749
chr21	21591549	15949361	LG2	197.315	86.6575
chr21	21591549	19848835	LG24	156.101	29.9668
chr21	21591549	8046046	LG2	197.315	108.751
chr21	21591549	13923902	LG25	156.4	64.3482
chr21	21591549	2289949	LG2	197.315	146.211
chr21	21591549	16401929	LG2	197.315	85.2672
chr21	21591549	8851079	LG2	197.315	106.998
chr21	21591549	12530891	LG2	197.315	91.4024
chr21	21591549	7919652	LG2	197.315	115.727
chr21	21591549	2640108	LG2	197.315	63.9971
chr21	21591549	2304019	LG2	197.315	146.738
chr21	21591549	4741872	LG2	197.315	125.209
chr21	21591549	17434452	LG2	197.315	82.5106
chr21	21591549	5385567	LG2	197.315	119.403
chr21	21591549	15806737	LG2	197.315	83.9466
chr21	21591549	17504447	LG13	135.221	118.831
chr21	21591549	17240477	LG12	186.805	43.5077
chr21	21591549	15022571	LG2	197.315	87.4553
chr21	21591549	19665611	LG2	197.315	71.4967
chr21	21591549	20072890	LG2	197.315	68.2367
chr21	21591549	7617885	LG2	197.315	110.385
chr21	21591549	1055420	LG2	197.315	152.084
chr21	21591549	18383931	LG2	197.315	81.2542
chr21	21591549	19665617	LG2	197.315	72.0647
chr21	21591549	19848835	LG24	156.101	29.9668
chr21	21591549	2310592	LG2	197.315	146.74
chr21	21591549	10584178	LG2	197.315	96.1436
chr21	21591549	1982102	LG20	145.032	71.0303
chr21	21591549	8267564	LG2	197.315	109.603
chr21	21591549	2289949	LG2	197.315	146.051
chr21	21591549	14901743	LG2	197.315	87.4417
chr21	21591549	9424294	LG2	197.315	102.367
chr21	21591549	2289292	LG2	197.315	151.548
chr21	21591549	6355443	LG2	197.315	115.807
chr21	21591549	11506170	LG2	197.315	93.0982
chr21	21591549	20276197	LG2	197.315	52.9481
chr21	21591549	6401354	LG2	197.315	114.17
chr21	21591549	3331167	LG2	197.315	129.137
chr21	21591549	1109500	LG2	197.315	135.326
chr21	21591549	2305438	LG2	197.315	153
chr21	21591549	13460582	LG14	171.1	44.3379
chr21	21591549	11628008	LG2	197.315	89.9926
chr21	21591549	5866369	LG2	197.315	115.997
chr21	21591549	377017	LG2	197.315	155.723
chr21	21591549	7601137	LG2	197.315	112.862
chr21	21591549	11628008	LG2	197.315	89.9926
chr21	21591549	10937586	LG2	197.315	95.1674
chr21	21591549	8267564	LG2	197.315	105.708
chr21	21591549	3331167	LG2	197.315	129.505
chr21	21591549	14686869	LG21	172.142	40.8588
chr21	21591549	9308510	LG2	197.315	102.686
chr21	21591549	16401929	LG2	197.315	85.2412
chr21	21591549	14812140	LG10	144.207	47.7746
chr21	21591549	18383931	LG2	197.315	81.2218
chr21	21591549	16801445	LG2	197.315	84.4738
chr21	21591549	18599800	LG2	197.315	80.3957
chr21	21591549	9308569	LG2	197.315	104.857
chr21	21591549	1055420	LG2	197.315	148.673
chr21	21591549	3127175	LG2	197.315	131.896
chr21	21591549	4491184	LG2	197.315	125.368
chr21	21591549	1055420	LG2	197.315	153.432
chr21	21591549	10019193	LG2	197.315	97.9824
chr21	21591549	9066723	LG2	197.315	103.905
chr21	21591549	2049570	LG2	197.315	145.498
chr21	21591549	7740142	LG2	197.315	111.396
chr21	21591549	17268701	LG2	197.315	81.9729
chr21	21591549	20988684	LG14	171.1	58.3944
chr21	21591549	13916483	LG2	197.315	89.2755
chr21	21591549	10019193	LG2	197.315	97.9172
chr21	21591549	2180518	LG2	197.315	145.203
chr21	21591549	2979998	LG2	197.315	132.185
chr21	21591549	17240477	LG12	186.805	42.2314
chr21	21591549	19891632	LG2	197.315	31.4146
chr21	21591549	8961855	LG2	197.315	105.651
chr21	21591549	9424294	LG2	197.315	115.512
chr21	21591549	17001001	LG2	197.315	84.1659
chr21	21591549	19613994	LG2	197.315	69.6163
chr21	21591549	20019839	LG2	197.315	50.7569
chr21	21591549	2811089	LG2	197.315	138.712
chr21	21591549	8077000	LG2	197.315	107.214
chr21	21591549	9228119	LG14	171.1	51.2965
chr21	21591549	7401748	LG2	197.315	112.653
chr21	21591549	16401929	LG2	197.315	85.2026
chr21	21591549	13739979	LG10	144.207	85.5504
chr21	21591549	1724252	LG2	197.315	136.1
chr21	21591549	13460582	LG14	171.1	58.3944
chr21	21591549	3792163	LG2	197.315	128.285
chr21	21591549	10446194	LG2	197.315	98.3295
chr21	21591549	10559206	LG2	197.315	98.5182
chr21	21591549	19665611	LG2	197.315	71.4924
chr21	21591549	10584178	LG2	197.315	101.497
chr21	21591549	17565879	LG2	197.315	81.3423
chr21	21591549	10532066	LG20	145.032	44.9464
chr21	21591549	7142973	LG14	171.1	85.5444
chr21	21591549	11242046	LG24	156.101	132.429
chr21	21591549	1172912	LG2	197.315	135.836
chr21	21591549	7142973	LG4	174.721	61.6907
chr21	21591549	11507648	LG2	197.315	90.7789
chr21	21591549	19810105	LG2	197.315	23.4004
chr21	21591549	19399222	LG2	197.315	72.8661
chr22	19524674	12877019	LG5	145.703	80.3905
chr22	19524674	1023857	LG5	145.703	53.904
chr22	19524674	10320495	LG5	145.703	72.9917
chr22	19524674	14629477	LG5	145.703	86.4567
chr22	19524674	14151185	LG5	145.703	84.0822
chr22	19524674	4576064	LG5	145.703	60.6263
chr22	19524674	19337805	LG12	186.805	48.0123
chr22	19524674	7341177	LG5	145.703	72.5436
chr22	19524674	11359675	LG5	145.703	73.2641
chr22	19524674	508865	LG5	145.703	15.7954
chr22	19524674	8780545	LG5	145.703	69.7605
chr22	19524674	4289825	LG5	145.703	62.47
chr22	19524674	1023857	LG5	145.703	53.0153
chr22	19524674	8298535	LG5	145.703	67.0867
chr22	19524674	10854823	LG5	145.703	74.9962
chr22	19524674	15335322	LG5	145.703	87.9725
chr22	19524674	10225881	LG26	191.511	101.378
chr22	19524674	12476481	LG18	155.741	153.615
chr22	19524674	10234016	LG5	145.703	72.556
chr22	19524674	11191796	LG5	145.703	73.0316
chr22	19524674	1040178	LG5	145.703	21.333
chr22	19524674	9639867	LG5	145.703	71.199
chr22	19524674	15769714	LG10	144.207	32.0465
chr22	19524674	4354163	LG5	145.703	61.4709
chr22	19524674	5056002	LG7	143.644	115.379
chr22	19524674	3553076	LG14	171.1	2.81861
chr22	19524674	7584695	LG5	145.703	65.6623
chr22	19524674	10059845	LG5	145.703	70.6176
chr22	19524674	14946437	LG5	145.703	87.0786
chr22	19524674	14151185	LG5	145.703	83.8913
chr22	19524674	13756946	LG5	145.703	82.9873
chr22	19524674	3653187	LG5	145.703	68.2215
chr22	19524674	17420024	LG10	144.207	39.792
chr22	19524674	15235347	LG5	145.703	87.6075
chr22	19524674	3454805	LG5	145.703	58.5544
chr22	19524674	5126452	LG5	145.703	63.2719
chr22	19524674	9897851	LG5	145.703	71.8055
chr22	19524674	2856263	LG5	145.703	58.2897
chr22	19524674	8197841	LG5	145.703	66.7314
chr22	19524674	18209902	LG18	155.741	94.9186
chr22	19524674	12034366	LG5	145.703	78.5408
chr22	19524674	18783874	LG23	188.944	150.902
chr22	19524674	1493180	LG5	145.703	54.7059
chr22	19524674	14615826	LG5	145.703	86.2281
chr22	19524674	12276858	LG5	145.703	78.846
chr22	19524674	9702498	LG5	145.703	73.8109
chr22	19524674	7555939	LG5	145.703	66.0555
chr22	19524674	10968290	LG5	145.703	73.977
chr22	19524674	16002079	LG5	145.703	89.3982
chr22	19524674	19370298	LG3	155.108	107.826
chr22	19524674	13280234	LG5	145.703	80.9228
chr22	19524674	10000716	LG5	145.703	72.2841
chr22	19524674	11697237	LG5	145.703	78.5408
chr22	19524674	8667001	LG5	145.703	67.4552
chr22	19524674	11273199	LG5	145.703	75.8348
chr22	19524674	718385	LG5	145.703	31.6674
chr22	19524674	11273199	LG5	145.703	75.6538
chr22	19524674	12949674	LG25	156.4	132.138
chr22	19524674	19181184	LG5	145.703	93.2191
chr22	19524674	3653187	LG5	145.703	68.2752
chr22	19524674	16718127	LG5	145.703	98.6874
chr22	19524674	15491921	LG5	145.703	145.703
chr22	19524674	656944	LG5	145.703	21.333
chr22	19524674	1040178	LG5	145.703	21.333
chr22	19524674	10059845	LG5	145.703	70.6662
chr22	19524674	14786345	LG5	145.703	86.7329
chr22	19524674	2635721	LG5	145.703	57.3686
chr22	19524674	814020	LG5	145.703	52.194
chr22	19524674	15817645	LG5	145.703	90.0973
chr22	19524674	15335322	LG5	145.703	144.685
chr22	19524674	8298535	LG5	145.703	67.0225
chr22	19524674	3653187	LG5	145.703	68.2546
chr22	19524674	7954724	LG5	145.703	66.4575
chr22	19524674	11273199	LG5	145.703	78.3781
chr22	19524674	17030975	LG5	145.703	90.9687
chr22	19524674	4045539	LG25	156.4	117.891
chr22	19524674	5056002	LG7	143.644	115.378
chr22	19524674	6306249	LG20	145.032	32.2736
chr22	19524674	11813394	LG5	145.703	78.2699
chr22	19524674	1103477	LG5	145.703	54.3284
chr22	19524674	8489045	LG5	145.703	69.7605
chr22	19524674	814020	LG5	145.703	52.1785
chr22	19524674	718385	LG5	145.703	50.7615
chr22	19524674	4556262	LG5	145.703	69.7605
chr22	19524674	4045539	LG25	156.4	118.02
chr22	19524674	15442273	LG5	145.703	88.5628
chr22	19524674	13196811	LG5	145.703	81.5432
chr22	19524674	12256377	LG5	145.703	79.0929
chr22	19524674	6969256	LG5	145.703	63.8053
chr22	19524674	11359675	LG5	145.703	76.6261
chr22	19524674	17420024	LG10	144.207	39.8377
chr22	19524674	12498203	LG5	145.703	79.6114
chr22	19524674	718385	LG5	145.703	50.3836
chr22	19524674	14151185	LG5	145.703	84.1152
chr22	19524674	7584695	LG5	145.703	63.5498
chr22	19524674	7745568	LG5	145.703	66.3249
chr22	19524674	1225077	LG10	144.207	65.9812
chr22	19524674	15812140	LG5	145.703	144.469
chr22	19524674	12276062	LG5	145.703	78.9466
chr22	19524674	8487933	LG5	145.703	72.1856
chr22	19524674	721533	LG5	145.703	49.5399
chr22	19524674	18823284	LG5	145.703	93.6352
chr22	19524674	3904881	LG5	145.703	60.194
chr22	19524674	10710735	LG5	145.703	73.6648
chr22	19524674	11359675	LG5	145.703	77.1023
chr22	19524674	15050744	LG5	145.703	121.747
chr22	19524674	11270957	LG5	145.703	76.0852
chr22	19524674	8890150	LG5	145.703	68.5307
chr22	19524674	15313400	LG5	145.703	87.8793
chr22	19524674	9488830	LG11	128.554	54.3506
chr22	19524674	11273199	LG5	145.703	78.3781
chr22	19524674	10967902	LG5	145.703	74.5588
chr22	19524674	1381042	LG15	157.676	36.3253
chr22	19524674	1028384	LG5	145.703	16.8031
chr22	19524674	11813877	LG5	145.703	78.5408
chr22	19524674	12162170	LG5	145.703	78.846
chr22	19524674	718385	LG5	145.703	50.3885
chr22	19524674	830987	LG5	145.703	52.1785
chr22	19524674	10608390	LG5	145.703	74.105
chr22	19524674	17044186	LG5	145.703	91.0512
chr22	19524674	16430597	LG5	145.703	89.7151
chr22	19524674	3838334	LG5	145.703	68.9586
chr22	19524674	18096179	LG5	145.703	94.6397
chr22	19524674	4791772	LG5	145.703	63.2879
chr22	19524674	15234871	LG5	145.703	87.8803
chr22	19524674	10967902	LG5	145.703	74.5241
chr22	19524674	5385187	LG5	145.703	69.7605
chr22	19524674	9897851	LG5	145.703	71.7989
chr22	19524674	16898907	LG5	145.703	90.6816
chr22	19524674	15649268	LG5	145.703	90.19
chr23	18219325	11942626	LG10	144.207	89.6797
chr23	18219325	11397957	LG10	144.207	91.3398
chr23	18219325	16054118	LG10	144.207	85.4744
chr23	18219325	16210083	LG10	144.207	71.8826
chr23	18219325	1137070	LG10	144.207	109.507
chr23	18219325	2588615	LG10	144.207	108.178
chr23	18219325	7600658	LG10	144.207	96.1504
chr23	18219325	5226161	LG26	191.511	70.0724
chr23	18219325	16684564	LG10	144.207	71.6756
chr23	18219325	15857031	LG10	144.207	86.2977
chr23	18219325	11529043	LG10	144.207	89.9788
chr23	18219325	1505869	LG10	144.207	139.856
chr23	18219325	17522574	LG10	144.207	84.3839
chr23	18219325	8113976	LG10	144.207	95.9062
chr23	18219325	16701609	LG10	144.207	57.983
chr23	18219325	10061007	LG10	144.207	93.3327
chr23	18219325	9130786	LG10	144.207	95.3437
chr23	18219325	4291434	LG10	144.207	143.321
chr23	18219325	17596608	LG10	144.207	84.504
chr23	18219325	11898313	LG10	144.207	89.4199
chr23	18219325	15470274	LG10	144.207	85.3452
chr23	18219325	12507444	LG26	191.511	191.511
chr23	18219325	6795397	LG10	144.207	99.8128
chr23	18219325	7811065	LG10	144.207	95.7134
chr23	18219325	11404488	LG10	144.207	91.5041
chr23	18219325	7130956	LG1	132.536	79.1003
chr23	18219325	11486099	LG10	144.207	90.6143
chr23	18219325	5188619	LG10	144.207	103.654
chr23	18219325	9034134	LG10	144.207	95.1978
chr23	18219325	2235994	LG16	199.489	0
chr23	18219325	12791914	LG10	144.207	87.9451
chr23	18219325	10227760	LG25	156.4	139.717
chr23	18219325	15857031	LG10	144.207	85.875
chr23	18219325	9191714	LG10	144.207	95.1978
chr23	18219325	16495067	LG10	144.207	72.093
chr23	18219325	14279122	LG10	144.207	88.3929
chr23	18219325	4875372	LG10	144.207	103.49
chr23	18219325	9533150	LG11	128.554	105.106
chr23	18219325	13031898	LG10	144.207	88.8834
chr23	18219325	7189011	LG15	157.676	140.042
chr23	18219325	17389810	LG14	171.1	8.6883
chr23	18219325	9034134	LG10	144.207	95.1978
chr23	18219325	9924974	LG10	144.207	93.8827
chr23	18219325	16175347	LG15	157.676	6.7674
chr23	18219325	5014683	LG10	144.207	104.536
chr23	18219325	16054118	LG10	144.207	85.4742
chr23	18219325	15470274	LG10	144.207	58.1213
chr23	18219325	2072576	LG7	143.644	89.0307
chr23	18219325	17033506	LG10	144.207	74.8396
chr23	18219325	1716480	LG10	144.207	110.518
chr23	18219325	6342209	LG10	144.207	100.564
chr23	18219325	11486103	LG10	144.207	90.793
chr23	18219325	13680959	LG10	144.207	87.9286
chr23	18219325	8113976	LG10	144.207	95.9062
chr23	18219325	3807463	LG10	144.207	144.207
chr23	18219325	8020915	LG17	179.124	111.341
chr23	18219325	798149	LG10	144.207	139.046
chr23	18219325	882373	LG10	144.207	108.947
chr23	18219325	5835406	LG10	144.207	99.6983
chr23	18219325	7789281	LG10	144.207	96.0327
chr23	18219325	15455854	LG10	144.207	85.3979
chr23	18219325	4291434	LG10	144.207	143.245
chr23	18219325	3381242	LG15	157.676	157.676
[truncated: 1,881 more rows]

## Sheet: P. vachelli and I. punctatus
Table S6 Genomic synteny visualized using Oxford grids between linkage groups of Pelteobagrus vachelli and Chrs of Ictalurus punctatus.
Chr of Ictalurus punctatus	Sum length of Ictalurus punctatus	Positon of Ictalurus punctatus	LG of Pelteobagrus vachelli	Sum CM of Pelteobagrus vachelli	Pos of Pelteobagrus vachelli
chr1	37510255	16467795	LG23	188.944	82.73
chr3	35853109	7175176	LG16	199.489	44.6584
chr1	37510255	31440641	LG25	156.4	121.825
chr3	35853109	6611904	LG17	179.124	111.28
chr1	37510255	31440631	LG2	197.315	114.376
chr1	37510255	11992609	LG12	186.805	70.7517
chr1	37510255	4068856	LG10	144.207	64.8706
chr2	37257225	11217064	LG19	174.577	35.8598
chr2	37257225	15004545	LG7	143.644	86.8024
chr2	37257225	10246961	LG24	156.101	29.9668
chr2	37257225	1137759	LG18	155.741	113.233
chr1	37510255	26723351	LG26	191.511	87.3415
chr5	33351511	22148744	LG11	128.554	63.9374
chr2	37257225	34791542	LG1	132.536	56.0755
chr5	33351511	5393339	LG9	168.434	61.1217
chr4	34595840	10002417	LG20	145.032	43.7512
chr4	34595840	5294631	LG13	135.221	112.977
chr1	37510255	6765847	LG22	185.732	87.2279
chr1	37510255	15836550	LG3	155.108	80.1936
chr2	37257225	6559863	LG4	174.721	167.881
chr2	37257225	33594666	LG5	145.703	60.194
chr1	37510255	31745577	LG8	151.441	120.916
chr2	37257225	32756180	LG6	188.411	120.164
chr3	35853109	7567238	LG15	157.676	6.7674
chr2	37257225	13898768	LG14	171.1	169.696
chr4	34595840	7807301	LG21	172.142	59.3439
chr1	37510255	8147421	LG23	188.944	52.6185
chr1	37510255	28696411	LG23	188.944	118.609
chr1	37510255	15818069	LG23	188.944	79.1924
chr1	37510255	31697355	LG23	188.944	145.855
chr1	37510255	16178914	LG23	188.944	80.0193
chr1	37510255	31063106	LG23	188.944	170.985
chr1	37510255	36321735	LG23	188.944	152.835
chr1	37510255	32270725	LG23	188.944	150.605
chr1	37510255	31628699	LG23	188.944	169.983
chr1	37510255	13526320	LG23	188.944	60.3455
chr1	37510255	11992557	LG23	188.944	153.793
chr1	37510255	8742968	LG23	188.944	49.4817
chr1	37510255	8141609	LG23	188.944	49.9953
chr1	37510255	11992557	LG23	188.944	153.818
chr1	37510255	15818069	LG23	188.944	78.9541
chr1	37510255	9484161	LG23	188.944	56.8383
chr1	37510255	13535512	LG23	188.944	63.7703
chr1	37510255	31440631	LG23	188.944	145.46
chr1	37510255	16341207	LG23	188.944	82.5879
chr1	37510255	17490780	LG26	191.511	68.1691
chr1	37510255	11992561	LG23	188.944	155.998
chr1	37510255	31863228	LG23	188.944	143.316
chr1	37510255	16830123	LG23	188.944	83.666
chr1	37510255	26723351	LG26	191.511	87.333
chr1	37510255	2466096	LG23	188.944	30.3821
chr1	37510255	11992608	LG23	188.944	59.5394
chr1	37510255	26723351	LG26	191.511	86.5591
chr1	37510255	11992561	LG23	188.944	155.8
chr1	37510255	27945310	LG23	188.944	116.075
chr1	37510255	13917759	LG23	188.944	72.3951
chr1	37510255	11118786	LG23	188.944	63.1606
chr1	37510255	28909619	LG23	188.944	127.083
chr1	37510255	8742968	LG23	188.944	49.1829
chr1	37510255	12081741	LG23	188.944	68.2859
chr1	37510255	24721999	LG25	156.4	154.618
chr2	37257225	35639699	LG26	191.511	95.0211
chr2	37257225	19782724	LG10	144.207	38.093
chr2	37257225	33873163	LG1	132.536	65.8731
chr2	37257225	5355375	LG26	191.511	65.8965
chr2	37257225	23931803	LG4	174.721	13.083
chr2	37257225	5304375	LG4	174.721	90.3067
chr2	37257225	33717717	LG6	188.411	185.881
chr2	37257225	14190974	LG4	174.721	58.4588
chr2	37257225	23690250	LG4	174.721	24.1335
chr2	37257225	21466528	LG4	174.721	26.3119
chr2	37257225	33157542	LG10	144.207	110.172
chr2	37257225	11885324	LG10	144.207	89.4199
chr2	37257225	25455525	LG4	174.721	42.8771
chr2	37257225	6078105	LG4	174.721	79.7904
chr2	37257225	35639699	LG26	191.511	94.4815
chr2	37257225	27584109	LG6	188.411	105.185
chr2	37257225	25493386	LG22	185.732	90.4037
chr2	37257225	33157542	LG10	144.207	110.181
chr2	37257225	32683154	LG6	188.411	119.429
chr2	37257225	32756180	LG6	188.411	120.009
chr2	37257225	5304375	LG4	174.721	89.5664
chr2	37257225	28928142	LG6	188.411	110.391
chr2	37257225	33873163	LG1	132.536	75.0756
chr2	37257225	30668719	LG4	174.721	31.6959
chr2	37257225	34914878	LG1	132.536	79.5247
chr2	37257225	14095800	LG4	174.721	172.17
chr2	37257225	24881207	LG4	174.721	30.7339
chr2	37257225	33717717	LG6	188.411	185.941
chr2	37257225	6132193	LG14	171.1	9.0325
chr2	37257225	32885970	LG19	174.577	141.459
chr3	35853109	6755118	LG25	156.4	124.7
chr3	35853109	31305486	LG25	156.4	41.2281
chr3	35853109	6694285	LG25	156.4	129.572
chr3	35853109	11194059	LG25	156.4	119.034
chr3	35853109	17560436	LG24	156.101	113.654
chr3	35853109	28023303	LG25	156.4	60.4759
chr3	35853109	22574032	LG25	156.4	13.8378
chr3	35853109	31361913	LG25	156.4	50.6951
chr3	35853109	10089624	LG25	156.4	119.824
chr3	35853109	24839719	LG25	156.4	73.3231
chr3	35853109	6611894	LG8	151.441	23.293
chr3	35853109	13523056	LG25	156.4	108.461
chr3	35853109	14537760	LG25	156.4	99.4275
chr3	35853109	1486135	LG25	156.4	147.578
chr3	35853109	9093162	LG25	156.4	123.389
chr3	35853109	6755118	LG25	156.4	131.348
chr3	35853109	28780818	LG12	186.805	44.2015
chr3	35853109	14937847	LG25	156.4	103.799
chr3	35853109	20532230	LG25	156.4	87.865
chr3	35853109	916981	LG17	179.124	71.7574
chr3	35853109	32690727	LG25	156.4	51.6859
chr3	35853109	6611894	LG8	151.441	22.2757
chr3	35853109	10089624	LG25	156.4	119.784
chr3	35853109	916981	LG17	179.124	71.7927
chr3	35853109	6755118	LG25	156.4	124.7
chr3	35853109	11194059	LG25	156.4	114.15
chr3	35853109	22574032	LG25	156.4	13.8378
chr3	35853109	18636799	LG25	156.4	83.4459
chr3	35853109	14121277	LG3	155.108	106.872
chr3	35853109	7567238	LG15	157.676	6.94416
chr3	35853109	7467385	LG25	156.4	130.378
chr3	35853109	18636799	LG25	156.4	83.9106
chr3	35853109	17803077	LG4	174.721	84.6644
chr3	35853109	7467385	LG25	156.4	130.404
chr3	35853109	28780818	LG12	186.805	34.4724
chr3	35853109	15079435	LG25	156.4	103.999
chr3	35853109	4516155	LG10	144.207	40.3669
chr4	34595840	22198755	LG12	186.805	34.7697
chr4	34595840	3185301	LG12	186.805	14.6926
chr4	34595840	9840441	LG23	188.944	52.4972
chr4	34595840	31558216	LG12	186.805	86.7499
chr4	34595840	9840441	LG23	188.944	49.9716
chr4	34595840	32544585	LG18	155.741	125.591
chr4	34595840	13534656	LG16	199.489	71.8941
chr4	34595840	23759758	LG17	179.124	146.785
chr4	34595840	11758215	LG12	186.805	55.5518
chr4	34595840	3282337	LG12	186.805	16.1546
chr4	34595840	29912056	LG18	155.741	11.4383
chr4	34595840	26988648	LG12	186.805	67.9284
chr4	34595840	6458123	LG12	186.805	34.6548
chr4	34595840	33071291	LG12	186.805	84.0313
chr4	34595840	6497125	LG12	186.805	40.7696
chr4	34595840	3634796	LG12	186.805	179.955
chr4	34595840	11074732	LG12	186.805	58.1923
chr4	34595840	11074732	LG12	186.805	158.132
chr4	34595840	29972384	LG12	186.805	48.0123
chr4	34595840	14064954	LG26	191.511	81.5267
chr4	34595840	13692234	LG7	143.644	61.0434
chr4	34595840	33890216	LG14	171.1	169.696
chr4	34595840	28389794	LG12	186.805	73.2613
chr4	34595840	29912056	LG18	155.741	140.525
chr4	34595840	29912060	LG18	155.741	10.7377
chr4	34595840	27082278	LG17	179.124	123.867
chr4	34595840	32544585	LG18	155.741	116.612
chr4	34595840	3282337	LG12	186.805	15.3416
chr4	34595840	28389794	LG12	186.805	73.3829
chr4	34595840	11053500	LG12	186.805	55.443
chr4	34595840	13534656	LG16	199.489	160.165
chr4	34595840	29341714	LG12	186.805	149.991
chr4	34595840	28389794	LG12	186.805	73.3364
chr4	34595840	29912060	LG18	155.741	140.96
chr4	34595840	29341714	LG12	186.805	150.087
chr4	34595840	7394533	LG12	186.805	35.3343
chr4	34595840	14064954	LG26	191.511	80.2077
chr4	34595840	13692234	LG7	143.644	60.9811
chr4	34595840	10086578	LG12	186.805	64.5634
chr5	33351511	30659284	LG10	144.207	51.666
chr5	33351511	14101307	LG21	172.142	47.2332
chr5	33351511	25257205	LG11	128.554	75.8315
chr5	33351511	20261706	LG11	128.554	57.6729
chr5	33351511	27642079	LG20	145.032	32.8593
chr5	33351511	33109423	LG20	145.032	55.6051
chr5	33351511	22522236	LG25	156.4	124.715
chr5	33351511	28253720	LG26	191.511	91.5345
chr5	33351511	19588530	LG11	128.554	53.283
chr5	33351511	5393339	LG12	186.805	53.9749
chr5	33351511	6606070	LG25	156.4	71.8138
chr5	33351511	17819925	LG19	174.577	74.8589
chr5	33351511	28494290	LG25	156.4	0.139337
chr5	33351511	27841585	LG14	171.1	51.2965
chr5	33351511	5393233	LG24	156.101	101.286
chr5	33351511	5393241	LG5	145.703	50.3885
chr5	33351511	25257205	LG11	128.554	75.7744
chr5	33351511	16488265	LG11	128.554	48.8635
chr5	33351511	24881913	LG19	174.577	55.9577
chr5	33351511	5311407	LG11	128.554	27.8178
chr5	33351511	5393241	LG5	145.703	50.7615
chr5	33351511	28253720	LG26	191.511	149.71
chr5	33351511	30659336	LG12	186.805	4.66535
chr5	33351511	28776005	LG26	191.511	50.2304
chr5	33351511	28253720	LG26	191.511	91.536
chr5	33351511	5393241	LG5	145.703	50.3836
chr5	33351511	471084	LG11	128.554	4.67983
chr5	33351511	18398140	LG22	185.732	162.369
chr5	33351511	26023576	LG11	128.554	82.534
chr5	33351511	653132	LG17	179.124	137.516
chr5	33351511	26023576	LG11	128.554	78.9388
chr5	33351511	30659284	LG17	179.124	166.381
chr5	33351511	14101307	LG21	172.142	78.8178
chr5	33351511	29577907	LG24	156.101	136.054
chr5	33351511	20261706	LG11	128.554	57.4972
chr5	33351511	1037639	LG11	128.554	4.67983
chr5	33351511	23328955	LG19	174.577	55.1323
chr5	33351511	1926436	LG14	171.1	84.1384
chr5	33351511	29290018	LG10	144.207	142.373
chr5	33351511	28375916	LG11	128.554	97.2266
chr5	33351511	9594096	LG11	128.554	38.0099
chr5	33351511	5393233	LG24	156.101	101.307
chr5	33351511	23388239	LG11	128.554	60.5815
chr5	33351511	5393241	LG5	145.703	31.6674
chr5	33351511	27642079	LG20	145.032	31.9752
chr5	33351511	5393339	LG26	191.511	54.456
chr5	33351511	22522236	LG25	156.4	124.679
chr5	33351511	17819925	LG19	174.577	74.8652
chr5	33351511	14101307	LG21	172.142	79.794
chr5	33351511	33109423	LG20	145.032	55.6025
chr5	33351511	30659284	LG17	179.124	160.317
chr5	33351511	30151486	LG16	199.489	72.3868
chr5	33351511	24881913	LG19	174.577	56.2006
chr5	33351511	5393339	LG9	168.434	61.1958
chr5	33351511	22522162	LG11	128.554	106.683
chr5	33351511	5393339	LG9	168.434	61.2518
chr5	33351511	30659284	LG10	144.207	49.0917
chr5	33351511	22522236	LG25	156.4	124.73
chr6	32139338	27113010	LG17	179.124	70.3048
chr6	32139338	13251368	LG17	179.124	117.578
chr6	32139338	17225520	LG17	179.124	127.647
chr6	32139338	3566723	LG8	151.441	17.2552
chr6	32139338	13197571	LG17	179.124	122.047
chr6	32139338	31942195	LG2	197.315	152.084
chr6	32139338	3952568	LG17	179.124	123.794
chr6	32139338	9614242	LG17	179.124	98.5057
chr6	32139338	10716746	LG17	179.124	112.567
chr6	32139338	22997247	LG1	132.536	104.918
chr6	32139338	18092161	LG12	186.805	169.99
chr6	32139338	2466001	LG17	179.124	81.7275
chr6	32139338	3566723	LG8	151.441	105.871
chr6	32139338	5186146	LG19	174.577	48.8188
chr6	32139338	15084260	LG22	185.732	93.8172
chr6	32139338	29957758	LG17	179.124	144.423
chr6	32139338	5610674	LG17	179.124	24.0603
chr6	32139338	13660907	LG19	174.577	13.7689
chr6	32139338	17225520	LG17	179.124	110.396
chr6	32139338	10200024	LG17	179.124	107.492
chr6	32139338	1021222	LG20	145.032	36.9757
chr6	32139338	2466001	LG17	179.124	11.6374
chr6	32139338	16517365	LG17	179.124	130.635
chr6	32139338	5186146	LG19	174.577	50.4854
chr6	32139338	18512483	LG12	186.805	72.165
chr6	32139338	8741893	LG17	179.124	109.013
chr6	32139338	21573831	LG10	144.207	90.3463
chr6	32139338	18647015	LG10	144.207	46.3662
chr6	32139338	15009751	LG11	128.554	65.567
chr6	32139338	29946277	LG17	179.124	145.123
chr6	32139338	3566723	LG8	151.441	105.92
chr6	32139338	28779378	LG21	172.142	97.7771
chr6	32139338	8741893	LG17	179.124	108.972
chr6	32139338	7825526	LG17	179.124	101.844
chr6	32139338	10831473	LG13	135.221	29.3306
chr6	32139338	8769552	LG17	179.124	105.955
chr6	32139338	15009751	LG11	128.554	88.194
chr6	32139338	14974961	LG17	179.124	154.379
chr6	32139338	19179006	LG10	144.207	74.9054
chr6	32139338	14868577	LG17	179.124	154.739
chr6	32139338	8769552	LG17	179.124	105.815
chr6	32139338	17225520	LG17	179.124	110.346
chr6	32139338	24523289	LG12	186.805	144.01
chr6	32139338	24523289	LG12	186.805	88.2835
chr6	32139338	27113010	LG17	179.124	70.2456
chr6	32139338	22997247	LG1	132.536	102.766
chr6	32139338	15081583	LG18	155.741	108.381
chr6	32139338	18092161	LG12	186.805	169.99
chr6	32139338	15009751	LG11	128.554	65.3868
chr6	32139338	10716746	LG17	179.124	112.629
chr6	32139338	31942195	LG2	197.315	153.432
chr6	32139338	8769552	LG17	179.124	106.021
chr7	31027439	24085929	LG19	174.577	27.5439
chr7	31027439	28859781	LG19	174.577	11.74
chr7	31027439	2372440	LG17	179.124	102.626
chr7	31027439	23599552	LG17	179.124	96.1967
chr7	31027439	12313590	LG19	174.577	127.032
chr7	31027439	16701933	LG21	172.142	147.431
chr7	31027439	2372440	LG17	179.124	102.551
chr7	31027439	11171950	LG16	199.489	171.405
chr7	31027439	14972582	LG19	174.577	29.343
chr7	31027439	13137424	LG19	174.577	42.6705
chr7	31027439	30615589	LG19	174.577	7.40769
chr7	31027439	4085767	LG19	174.577	41.3753
chr7	31027439	4085767	LG19	174.577	41.2073
chr7	31027439	2559771	LG25	156.4	139.717
chr7	31027439	17510833	LG23	188.944	131.209
chr7	31027439	10416305	LG25	156.4	40.3401
chr7	31027439	24158490	LG16	199.489	26.8465
chr7	31027439	17510833	LG23	188.944	131.302
chr7	31027439	22982776	LG19	174.577	28.731
chr7	31027439	19969334	LG19	174.577	37.7205
chr7	31027439	20369889	LG19	174.577	37.8055
chr7	31027439	23599552	LG17	179.124	96.1967
chr7	31027439	10658025	LG10	144.207	87.9451
chr7	31027439	12562803	LG19	174.577	45.0229
chr7	31027439	3287702	LG19	174.577	54.7796
chr7	31027439	19272697	LG19	174.577	36.8739
chr7	31027439	18605351	LG19	174.577	33.2944
chr7	31027439	22819483	LG25	156.4	132.138
chr7	31027439	19280459	LG19	174.577	32.7986
chr7	31027439	22301780	LG10	144.207	17.1077
chr7	31027439	7610328	LG19	174.577	60.1144
chr7	31027439	17510833	LG23	188.944	128.794
chr7	31027439	14972582	LG19	174.577	30.1818
chr7	31027439	1091467	LG19	174.577	59.9373
chr7	31027439	5348452	LG19	174.577	124.678
chr7	31027439	17510833	LG23	188.944	131.302
chr8	30410158	9500241	LG18	155.741	109.615
chr8	30410158	1328151	LG24	156.101	32.4167
chr8	30410158	8350184	LG18	155.741	122.037
chr8	30410158	27305030	LG15	157.676	33.1269
chr8	30410158	13829991	LG18	155.741	121.859
chr8	30410158	19564686	LG23	188.944	144.48
chr8	30410158	19058152	LG23	188.944	110.414
chr8	30410158	1154825	LG18	155.741	91.5561
chr8	30410158	7357043	LG18	155.741	133.364
chr8	30410158	13277292	LG18	155.741	120.066
chr8	30410158	25780089	LG18	155.741	146.231
chr8	30410158	9804927	LG18	155.741	126.901
chr8	30410158	26465555	LG18	155.741	150.68
chr8	30410158	8800350	LG25	156.4	78.6429
chr8	30410158	17589775	LG18	155.741	108.933
chr8	30410158	8323353	LG18	155.741	124.576
chr8	30410158	20203056	LG26	191.511	82.2988
chr8	30410158	17676130	LG26	191.511	59.6373
chr8	30410158	6119986	LG21	172.142	151.96
chr8	30410158	13745663	LG18	155.741	118.083
chr8	30410158	25002245	LG18	155.741	144.925
chr8	30410158	11143987	LG18	155.741	132.144
chr8	30410158	6815207	LG18	155.741	134.122
chr8	30410158	8323353	LG18	155.741	22.7701
chr8	30410158	19898939	LG19	174.577	128.804
chr8	30410158	17589775	LG18	155.741	107.658
chr8	30410158	1328151	LG4	174.721	63.0302
chr8	30410158	10745296	LG18	155.741	129.015
chr9	30212908	12354597	LG7	143.644	64.7781
chr9	30212908	18010530	LG7	143.644	120.751
chr9	30212908	17471186	LG12	186.805	165.098
chr9	30212908	18954389	LG7	143.644	54.1406
chr9	30212908	230348	LG7	143.644	81.2382
chr9	30212908	8736059	LG7	143.644	129.912
chr9	30212908	3764175	LG25	156.4	118.02
chr9	30212908	3124636	LG20	145.032	75.7915
chr9	30212908	14462554	LG7	143.644	98.4679
chr9	30212908	752381	LG20	145.032	26.2377
chr9	30212908	19987395	LG7	143.644	52.7254
chr9	30212908	26115757	LG17	179.124	82.2519
chr9	30212908	17077059	LG7	143.644	61.2289
chr9	30212908	7308840	LG7	143.644	72.079
chr9	30212908	17471186	LG12	186.805	165.098
chr9	30212908	22238351	LG7	143.644	43.1543
chr9	30212908	16181509	LG6	188.411	64.7791
chr9	30212908	2060988	LG7	143.644	90.0681
chr9	30212908	18954389	LG7	143.644	53.7081
chr9	30212908	15555957	LG20	145.032	116.923
chr9	30212908	6659559	LG24	156.101	0.998301
chr9	30212908	15402137	LG7	143.644	124.88
chr9	30212908	230348	LG7	143.644	80.8477
chr9	30212908	11361765	LG12	186.805	98.1306
chr9	30212908	26505224	LG7	143.644	40.0351
chr9	30212908	2899957	LG7	143.644	88.8707
chr9	30212908	752381	LG20	145.032	26.2377
chr9	30212908	26478078	LG7	143.644	40.349
chr9	30212908	19987395	LG7	143.644	118.939
chr9	30212908	17048212	LG7	143.644	57.3952
chr9	30212908	10639556	LG21	172.142	90.1202
chr9	30212908	3764175	LG25	156.4	117.891
chr9	30212908	230348	LG7	143.644	134.694
chr10	29046025	5830480	LG10	144.207	43.4076
chr10	29046025	26583792	LG15	157.676	133.065
chr10	29046025	5720606	LG10	144.207	41.9073
chr10	29046025	13870738	LG15	157.676	36.3253
chr10	29046025	14440646	LG10	144.207	53.0144
chr10	29046025	15305619	LG10	144.207	55.8246
chr10	29046025	3932165	LG10	144.207	65.3445
chr10	29046025	7629945	LG10	144.207	45.234
chr10	29046025	13094492	LG10	144.207	52.5403
chr10	29046025	3614854	LG19	174.577	26.4495
chr10	29046025	26583792	LG15	157.676	133.165
chr10	29046025	15116373	LG4	174.721	24.9336
chr10	29046025	5809678	LG10	144.207	42.0686
chr10	29046025	20196509	LG10	144.207	110.888
chr10	29046025	20307216	LG10	144.207	57.8789
chr10	29046025	8842287	LG10	144.207	46.2723
chr10	29046025	8402926	LG10	144.207	45.7021
chr10	29046025	4408351	LG10	144.207	38.0978
chr10	29046025	4623793	LG12	186.805	18.9319
chr10	29046025	360417	LG17	179.124	68.3542
chr10	29046025	13411282	LG10	144.207	91.3108
chr10	29046025	5854916	LG10	144.207	42.7175
chr10	29046025	9188358	LG2	197.315	119.403
chr10	29046025	1620197	LG10	144.207	36.7818
chr10	29046025	17118315	LG10	144.207	63.0798
chr10	29046025	5745713	LG10	144.207	41.3331
chr10	29046025	4995755	LG19	174.577	94.0597
chr10	29046025	5707261	LG10	144.207	41.792
chr10	29046025	5361251	LG25	156.4	86.7421
chr10	29046025	6677537	LG10	144.207	44.0456
chr10	29046025	2022033	LG10	144.207	32.9537
chr11	28208075	21517187	LG16	199.489	72.8237
chr11	28208075	27226075	LG16	199.489	43.508
chr11	28208075	3922625	LG16	199.489	192.11
chr11	28208075	1065857	LG16	199.489	1.01941
chr11	28208075	23828865	LG16	199.489	83.1751
chr11	28208075	27226075	LG16	199.489	43.8701
chr11	28208075	17465286	LG16	199.489	171.562
chr11	28208075	23191113	LG16	199.489	156.786
chr11	28208075	15306727	LG24	156.101	2.65325
chr11	28208075	11788536	LG16	199.489	34.5804
chr11	28208075	11795070	LG19	174.577	31.3717
chr11	28208075	10698767	LG16	199.489	176.863
chr11	28208075	19126020	LG16	199.489	164.083
chr11	28208075	19209544	LG16	199.489	164.72
chr11	28208075	23030637	LG16	199.489	84.9651
chr11	28208075	15422180	LG3	155.108	84.8437
chr11	28208075	3922625	LG16	199.489	192.277
chr11	28208075	1003528	LG7	143.644	130.758
chr11	28208075	2088952	LG2	197.315	63.9971
chr11	28208075	4297104	LG16	199.489	192.515
chr11	28208075	13648188	LG19	174.577	29.4333
chr11	28208075	21929080	LG19	174.577	45.3887
chr11	28208075	15055037	LG7	143.644	68.1867
chr11	28208075	12357243	LG16	199.489	34.5467
chr11	28208075	3922625	LG16	199.489	192.11
chr11	28208075	5457933	LG16	199.489	188.785
chr11	28208075	21624165	LG16	199.489	161.411
chr11	28208075	26508605	LG18	155.741	99.8633
chr11	28208075	22721344	LG16	199.489	165.769
chr11	28208075	7904739	LG16	199.489	18.7529
chr11	28208075	11063735	LG16	199.489	44.6272
chr11	28208075	23030637	LG16	199.489	84.6816
chr11	28208075	24250159	LG16	199.489	90.9373
chr11	28208075	14393841	LG16	199.489	36.7569
chr11	28208075	19466630	LG16	199.489	163.011
chr11	28208075	14383018	LG16	199.489	37.3994
chr11	28208075	17654286	LG16	199.489	51.9697
chr11	28208075	498716	LG6	188.411	77.7796
chr11	28208075	9312527	LG16	199.489	26.6376
chr11	28208075	17654286	LG16	199.489	91.3166
chr11	28208075	7144969	LG16	199.489	185.293
chr12	28145556	4830477	LG16	199.489	96.2797
chr12	28145556	16269553	LG2	197.315	97.9824
chr12	28145556	4563425	LG2	197.315	97.7572
chr12	28145556	20942742	LG3	155.108	78.0997
chr12	28145556	3569095	LG16	199.489	93.1692
chr12	28145556	27016347	LG14	171.1	85.113
chr12	28145556	19746688	LG14	171.1	140.357
chr12	28145556	13025032	LG26	191.511	157.227
chr12	28145556	7784535	LG10	144.207	67.8735
chr12	28145556	7793947	LG16	199.489	100.382
chr12	28145556	388856	LG7	143.644	40.7089
chr12	28145556	3915613	LG6	188.411	111.718
chr12	28145556	3915613	LG6	188.411	111.721
chr12	28145556	18039104	LG8	151.441	24.9333
chr12	28145556	13986120	LG19	174.577	10.142
chr12	28145556	2215503	LG17	179.124	92.3744
chr12	28145556	20442567	LG12	186.805	49.492
chr12	28145556	4993086	LG16	199.489	96.2797
chr12	28145556	875032	LG14	171.1	58.3944
chr12	28145556	3915613	LG6	188.411	111.706
chr12	28145556	4400654	LG5	145.703	144.489
chr12	28145556	19974866	LG14	171.1	64.4475
chr12	28145556	21544731	LG14	171.1	136.693
chr12	28145556	7784535	LG10	144.207	77.2328
chr12	28145556	19746688	LG14	171.1	140.416
chr12	28145556	6266288	LG20	145.032	136.739
chr12	28145556	23430540	LG14	171.1	82.4594
chr12	28145556	18039108	LG17	179.124	111.341
chr12	28145556	21060566	LG19	174.577	29.5972
chr12	28145556	4993086	LG16	199.489	96.2018
chr12	28145556	16269553	LG2	197.315	97.9172
chr13	27425808	20890116	LG26	191.511	172.076
chr13	27425808	25655838	LG26	191.511	68.2376
chr13	27425808	16597172	LG26	191.511	160.183
chr13	27425808	8240743	LG26	191.511	86.8982
chr13	27425808	3768666	LG14	171.1	164.458
chr13	27425808	3768666	LG14	171.1	164.458
chr13	27425808	11058886	LG24	156.101	132.429
chr13	27425808	26692563	LG26	191.511	74.0943
chr13	27425808	17721807	LG13	135.221	46.9068
chr13	27425808	17309406	LG26	191.511	72.4533
chr13	27425808	7790207	LG26	191.511	68.3574
chr13	27425808	11058886	LG24	156.101	132.424
chr13	27425808	12597062	LG26	191.511	80.5986
chr13	27425808	5100561	LG26	191.511	100.712
chr13	27425808	7790207	LG26	191.511	68.4042
chr13	27425808	11957247	LG26	191.511	82.3241
chr13	27425808	3314420	LG26	191.511	145.829
chr13	27425808	1865006	LG14	171.1	42.542
chr13	27425808	15495915	LG26	191.511	160.045
chr13	27425808	11058886	LG24	156.101	133.079
chr13	27425808	4263132	LG26	191.511	103.52
chr13	27425808	17417294	LG23	188.944	78.3054
chr13	27425808	17426895	LG10	144.207	93.3327
chr13	27425808	2085815	LG24	156.101	136.712
chr13	27425808	1865008	LG14	171.1	39.9747
chr13	27425808	18931293	LG26	191.511	162.708
chr13	27425808	3889972	LG26	191.511	99.1895
chr13	27425808	9583128	LG8	151.441	95.1324
chr13	27425808	17721807	LG13	135.221	46.8967
chr13	27425808	26321746	LG26	191.511	68.475
chr14	26699778	23300984	LG16	199.489	4.50122
chr14	26699778	6813178	LG13	135.221	101.653
chr14	26699778	24115500	LG13	135.221	91.6974
chr14	26699778	7862307	LG10	144.207	114.706
chr14	26699778	13088690	LG13	135.221	65.7297
chr14	26699778	7358717	LG13	135.221	135.221
chr14	26699778	22214888	LG13	135.221	97.1574
chr14	26699778	31526	LG5	145.703	63.2879
chr14	26699778	1298586	LG21	172.142	117.747
chr14	26699778	17664117	LG13	135.221	42.874
chr14	26699778	10954418	LG13	135.221	76.9393
chr14	26699778	1298586	LG21	172.142	117.956
chr14	26699778	10725377	LG16	199.489	89.4263
chr14	26699778	16228161	LG13	135.221	49.3597
chr14	26699778	1298586	LG21	172.142	130.323
chr14	26699778	25194303	LG13	135.221	92.87
chr14	26699778	12207137	LG16	199.489	7.8773
chr14	26699778	6631578	LG13	135.221	99.4652
chr14	26699778	22808352	LG14	171.1	12.4709
chr14	26699778	16207519	LG11	128.554	105.106
chr14	26699778	21909009	LG14	171.1	44.056
chr14	26699778	25753086	LG13	135.221	90.5819
chr14	26699778	16105301	LG12	186.805	64.1221
chr14	26699778	22808352	LG14	171.1	12.4709
chr14	26699778	6631578	LG13	135.221	100.5
chr14	26699778	25194303	LG13	135.221	92.8326
chr14	26699778	22478749	LG14	171.1	63.4671
chr14	26699778	46853	LG8	151.441	104.45
chr14	26699778	3168866	LG2	197.315	148.673
chr14	26699778	12702211	LG13	135.221	66.3116
chr15	26085978	9159374	LG10	144.207	71.9831
chr15	26085978	19276902	LG8	151.441	28.4544
chr15	26085978	10922223	LG20	145.032	43.7512
chr15	26085978	6077302	LG5	145.703	21.333
chr15	26085978	1909445	LG16	199.489	190.086
chr15	26085978	4847193	LG2	197.315	93.0982
chr15	26085978	7798829	LG24	156.101	122.586
chr15	26085978	2924070	LG5	145.703	68.9586
chr15	26085978	3156408	LG5	145.703	68.2215
chr15	26085978	7798831	LG23	188.944	34.099
chr15	26085978	19276902	LG8	151.441	28.7573
chr15	26085978	3410375	LG5	145.703	58.5544
chr15	26085978	668721	LG22	185.732	97.3677
chr15	26085978	234562	LG19	174.577	0
chr15	26085978	9159374	LG10	144.207	71.5518
chr15	26085978	3156408	LG5	145.703	68.2752
chr15	26085978	3156408	LG5	145.703	68.2546
chr15	26085978	20448926	LG5	145.703	88.5628
chr15	26085978	668721	LG22	185.732	97.4831
chr15	26085978	9159374	LG10	144.207	71.993
chr15	26085978	18420697	LG5	145.703	82.9873
chr15	26085978	6572666	LG1	132.536	71.0286
chr15	26085978	6077302	LG5	145.703	21.333
chr15	26085978	1138629	LG5	145.703	69.7605
chr15	26085978	19907654	LG5	145.703	121.747
chr15	26085978	1995326	LG5	145.703	60.6263
chr15	26085978	10711764	LG7	143.644	98.4725
chr16	25964114	19228909	LG7	143.644	74.5346
chr16	25964114	20288214	LG22	185.732	109.969
chr16	25964114	11322689	LG6	188.411	122.891
chr16	25964114	22565897	LG22	185.732	118.926
chr16	25964114	22658192	LG22	185.732	118.287
chr16	25964114	11728717	LG24	156.101	95.9134
chr16	25964114	19228909	LG19	174.577	59.0435
chr16	25964114	19086205	LG22	185.732	101.821
chr16	25964114	7782509	LG22	185.732	77.1745
chr16	25964114	19102187	LG23	188.944	30.3821
chr16	25964114	11728717	LG24	156.101	95.8678
chr16	25964114	11322689	LG6	188.411	122.82
chr16	25964114	17274890	LG1	132.536	68.6426
chr16	25964114	6322518	LG10	144.207	72.093
chr16	25964114	25018028	LG22	185.732	179.028
chr16	25964114	5456173	LG17	179.124	68.7738
chr16	25964114	23178834	LG16	199.489	28.1486
chr16	25964114	19086205	LG22	185.732	102.307
chr16	25964114	22371050	LG22	185.732	146.813
chr16	25964114	7765354	LG22	185.732	78.1567
chr16	25964114	3771087	LG22	185.732	56.8708
chr16	25964114	747373	LG22	185.732	52.6271
chr16	25964114	9829616	LG19	174.577	12.3413
chr16	25964114	19228909	LG19	174.577	157.783
chr16	25964114	22565897	LG22	185.732	173.482
chr16	25964114	15784297	LG22	185.732	98.1619
chr16	25964114	9829616	LG19	174.577	12.3499
chr16	25964114	2677685	LG17	179.124	151.189
chr16	25964114	2677685	LG17	179.124	151.246
chr16	25964114	6605418	LG7	143.644	65.5947
chr16	25964114	5456109	LG15	157.676	9.58631
chr17	25916894	23442438	LG24	156.101	139.565
chr17	25916894	4896759	LG15	157.676	15.2136
chr17	25916894	3519795	LG24	156.101	84.3904
chr17	25916894	23838622	LG24	156.101	145.599
chr17	25916894	13011324	LG24	156.101	103.701
chr17	25916894	18709908	LG11	128.554	5.74503
chr17	25916894	6515133	LG6	188.411	82.0771
chr17	25916894	19607621	LG24	156.101	7.56566
chr17	25916894	17282714	LG24	156.101	120.894
chr17	25916894	11966446	LG25	156.4	139.717
chr17	25916894	15140793	LG24	156.101	12.6082
chr17	25916894	940606	LG24	156.101	87.739
chr17	25916894	23142515	LG24	156.101	144.371
chr17	25916894	20697167	LG11	128.554	40.3937
chr17	25916894	10508316	LG24	156.101	21.649
chr17	25916894	24154279	LG24	156.101	147.613
chr17	25916894	13498441	LG24	156.101	0.410716
chr17	25916894	21309189	LG20	145.032	35.119
chr17	25916894	20712117	LG13	135.221	73.9975
chr17	25916894	21772191	LG12	186.805	172.64
chr17	25916894	2035723	LG24	156.101	98.9145
chr17	25916894	9928676	LG24	156.101	110.207
chr17	25916894	5358444	LG24	156.101	91.7249
chr17	25916894	23537966	LG18	155.741	154.45
chr17	25916894	10269475	LG24	156.101	109.83
chr17	25916894	19607621	LG24	156.101	127.494
chr17	25916894	7993712	LG26	191.511	59.8807
chr17	25916894	15580211	LG24	156.101	16.4375
chr17	25916894	10081166	LG1	132.536	75.3486
chr17	25916894	12655306	LG24	156.101	23.3921
chr17	25916894	5064460	LG24	156.101	88.5283
chr17	25916894	13696029	LG21	172.142	49.579
chr18	24512808	19382685	LG2	197.315	98.5182
chr18	24512808	15856977	LG2	197.315	112.862
chr18	24512808	16490778	LG16	199.489	37.7946
chr18	24512808	18454186	LG10	144.207	100.254
chr18	24512808	10068193	LG26	191.511	145.483
chr18	24512808	2481230	LG2	197.315	84.1659
chr18	24512808	4836246	LG2	197.315	72.8661
chr18	24512808	16718244	LG2	197.315	109.603
chr18	24512808	17311422	LG2	197.315	106.687
chr18	24512808	22944683	LG2	197.315	129.137
chr18	24512808	18454186	LG23	188.944	137.109
chr18	24512808	22325286	LG2	197.315	146.74
chr18	24512808	17211542	LG2	197.315	110.451
chr18	24512808	18454186	LG10	144.207	101.469
chr18	24512808	18454186	LG10	144.207	101.986
chr18	24512808	17431022	LG2	197.315	106.998
chr18	24512808	18454186	LG10	144.207	100.346
chr18	24512808	1328372	LG18	155.741	153.615
chr18	24512808	18454186	LG23	188.944	133.93
chr18	24512808	17934238	LG2	197.315	104.857
chr18	24512808	18454186	LG10	144.207	101.459
chr18	24512808	5298866	LG2	197.315	31.4146
chr18	24512808	17934181	LG2	197.315	102.686
chr18	24512808	276304	LG20	145.032	30.7834
chr18	24512808	19385591	LG3	155.108	80.3737
chr18	24512808	16718244	LG2	197.315	105.708
chr18	24512808	14304710	LG2	197.315	114.17
chr18	24512808	20225078	LG2	197.315	86.5399
chr18	24512808	22317797	LG2	197.315	146.738
chr18	24512808	17211542	LG2	197.315	108.749
chr18	24512808	22087382	LG2	197.315	145.498
chr18	24512808	23828475	LG2	197.315	135.326
chr18	24512808	5742827	LG2	197.315	52.9481
chr18	24512808	20662573	LG14	171.1	53.8629
chr18	24512808	5515628	LG2	197.315	68.2367
chr18	24512808	2628641	LG12	186.805	144.01
chr18	24512808	22944683	LG2	197.315	129.505
chr18	24512808	9645597	LG2	197.315	62.2266
chr18	24512808	15879933	LG2	197.315	110.385
chr19	24127165	6526027	LG20	145.032	68.0618
chr19	24127165	6526027	LG20	145.032	68.1192
chr19	24127165	16314424	LG20	145.032	44.629
chr19	24127165	6748407	LG20	145.032	68.3753
chr19	24127165	14569358	LG20	145.032	50.0889
chr19	24127165	10883672	LG20	145.032	126.131
chr19	24127165	14569358	LG20	145.032	50.058
chr19	24127165	14021156	LG17	179.124	30.3207
chr19	24127165	2543044	LG7	143.644	42.0251
chr19	24127165	9292403	LG20	145.032	61.621
chr19	24127165	14431694	LG20	145.032	50.4238
chr19	24127165	20505358	LG4	174.721	28.6009
chr19	24127165	7621731	LG20	145.032	58.3676
chr19	24127165	18359652	LG20	145.032	140.196
chr19	24127165	6725726	LG20	145.032	64.692
chr19	24127165	14248386	LG20	145.032	132.566
chr19	24127165	17018738	LG20	145.032	41.0008
chr20	22470590	15697695	LG10	144.207	100.564
chr20	22470590	10395087	LG25	156.4	21.041
chr20	22470590	9171063	LG10	144.207	95.3437
chr20	22470590	6225485	LG26	191.511	67.2343
chr20	22470590	18671438	LG15	157.676	157.676
chr20	22470590	6225485	LG26	191.511	164.015
chr20	22470590	3257243	LG18	155.741	129.28
chr20	22470590	3741083	LG10	144.207	85.6128
chr20	22470590	6225485	LG26	191.511	163.987
chr20	22470590	20852740	LG10	144.207	109.323
chr20	22470590	17535921	LG10	144.207	103.453
chr20	22470590	20610802	LG16	199.489	92.2029
chr20	22470590	20571873	LG14	171.1	43.0616
chr20	22470590	2618777	LG10	144.207	58.2741
chr20	22470590	20998198	LG10	144.207	108.82
chr20	22470590	20998198	LG10	144.207	109.083
chr20	22470590	7836878	LG12	186.805	173.541
chr20	22470590	17535921	LG10	144.207	103.49
chr21	20987006	14436237	LG17	179.124	91.827
chr21	20987006	6194722	LG1	132.536	79.0753
chr21	20987006	2280023	LG25	156.4	139.141
chr21	20987006	3105806	LG14	171.1	138.525
chr21	20987006	6034761	LG1	132.536	80.5505
chr21	20987006	5149724	LG1	132.536	82.0327
chr21	20987006	5773213	LG25	156.4	67.8254
chr21	20987006	2280023	LG25	156.4	139.141
chr21	20987006	2280023	LG25	156.4	139.141
chr21	20987006	19571244	LG1	132.536	66.4066
chr21	20987006	5478575	LG1	132.536	81.2255
chr21	20987006	13264461	LG1	132.536	41.81
chr21	20987006	12890002	LG1	132.536	31.0752
chr21	20987006	1894840	LG1	132.536	104.279
chr21	20987006	7245872	LG1	132.536	72.3014
chr21	20987006	12843699	LG9	168.434	51.9111
chr21	20987006	6324170	LG1	132.536	79.47
chr21	20987006	5682456	LG19	174.577	21.5794
chr21	20987006	13186314	LG1	132.536	40.0051
chr21	20987006	19845119	LG11	128.554	38.0095
chr21	20987006	18300029	LG1	132.536	60.1516
chr21	20987006	1267186	LG25	156.4	146.6
chr21	20987006	16956530	LG1	132.536	54.521
chr21	20987006	11248134	LG1	132.536	34.3201
chr21	20987006	19187958	LG1	132.536	68.6595
chr22	19874160	1165351	LG12	186.805	87.1522
chr22	19874160	9039270	LG17	179.124	135.939
chr22	19874160	13840420	LG6	188.411	86.3148
chr22	19874160	6286230	LG6	188.411	74.3951
chr22	19874160	15088522	LG14	171.1	85.4646
chr22	19874160	3486872	LG17	179.124	140.49
chr22	19874160	14237956	LG6	188.411	85.6956
chr22	19874160	1165351	LG6	188.411	82.0914
chr22	19874160	10346230	LG6	188.411	81.8413
chr22	19874160	11320736	LG6	188.411	84.7302
chr22	19874160	11656478	LG10	144.207	95.9062
chr22	19874160	9582343	LG6	188.411	81.8213
chr22	19874160	12428191	LG6	188.411	87.6106
chr22	19874160	11656478	LG10	144.207	95.9062
chr22	19874160	8736029	LG6	188.411	80.6681
chr22	19874160	8652479	LG6	188.411	80.47
chr22	19874160	11656478	LG10	144.207	95.9062
chr22	19874160	11521826	LG6	188.411	94.942
chr22	19874160	6862525	LG15	157.676	98.5132
chr22	19874160	1165351	LG26	191.511	99.9611
chr23	19722170	7944016	LG8	151.441	139.876
chr23	19722170	11784593	LG24	156.101	29.9668
chr23	19722170	7063919	LG8	151.441	130.26
chr23	19722170	9964481	LG26	191.511	53.4994
chr23	19722170	5127750	LG8	151.441	134.437
chr23	19722170	19550166	LG8	151.441	70.5988
chr23	19722170	15086944	LG6	188.411	112.387
chr23	19722170	18218237	LG8	151.441	92.2678
chr23	19722170	8511368	LG26	191.511	107.965
chr23	19722170	6473689	LG8	151.441	130.661
chr23	19722170	13140869	LG7	143.644	78.1003
chr23	19722170	7063919	LG8	151.441	130.463
chr23	19722170	9993955	LG8	151.441	115.123
chr23	19722170	4193040	LG8	151.441	127.637
chr23	19722170	10384349	LG13	135.221	14.9663
chr23	19722170	10384349	LG13	135.221	14.9854
chr23	19722170	8393502	LG8	151.441	141.601
chr23	19722170	18218574	LG8	151.441	45.7667
chr23	19722170	10412502	LG11	128.554	69.9589
chr24	19702765	13728678	LG18	155.741	134.122
chr24	19702765	7212036	LG26	191.511	70.0724
chr24	19702765	1851858	LG15	157.676	80.0401
chr24	19702765	11012544	LG14	171.1	63.6159
chr24	19702765	12381712	LG13	135.221	62.443
chr24	19702765	4516772	LG8	151.441	32.7135
chr24	19702765	4549258	LG6	188.411	94.8102
chr24	19702765	12381712	LG13	135.221	62.6807
chr24	19702765	4304543	LG15	157.676	91.8522
chr24	19702765	8112720	LG15	157.676	83.858
chr24	19702765	14498561	LG15	157.676	34.2495
chr24	19702765	12381712	LG13	135.221	62.0471
chr24	19702765	3655020	LG10	144.207	43.5044
chr24	19702765	10739080	LG15	157.676	53.9594
chr24	19702765	418388	LG12	186.805	75.3734
chr24	19702765	2253162	LG15	157.676	69.3682
chr24	19702765	11012544	LG14	171.1	63.6251
chr24	19702765	18524406	LG15	157.676	27.0428
chr24	19702765	4516772	LG8	151.441	32.5937
chr24	19702765	4121882	LG15	157.676	97.858
chr24	19702765	3655020	LG10	144.207	43.5415
chr24	19702765	8897892	LG19	174.577	58.1172
chr24	19702765	2082859	LG15	157.676	102.348
chr24	19702765	10408512	LG15	157.676	57.8015
chr24	19702765	2084926	LG15	157.676	68.7482
chr25	19457651	12427568	LG14	171.1	23.4694
chr25	19457651	4032061	LG15	157.676	99.9009
chr25	19457651	18682678	LG11	128.554	102.536
chr25	19457651	4032061	LG15	157.676	100.987
chr25	19457651	7963309	LG16	199.489	58.7007
chr25	19457651	5036727	LG10	144.207	63.0014
chr25	19457651	15114048	LG24	156.101	149.538
chr25	19457651	3310088	LG14	171.1	50.4981
chr25	19457651	5036727	LG10	144.207	62.0064
chr25	19457651	10758065	LG14	171.1	21.7777
chr25	19457651	17711779	LG14	171.1	41.723
chr25	19457651	17711779	LG14	171.1	41.7265
chr25	19457651	10025576	LG9	168.434	134.596
chr25	19457651	5036727	LG10	144.207	97.6272
chr25	19457651	6238584	LG14	171.1	40.9098
chr25	19457651	17701348	LG16	199.489	5.37824
chr25	19457651	14874554	LG4	174.721	84.3555
chr25	19457651	10025576	LG9	168.434	134.596
chr26	19081014	12022404	LG15	157.676	99.7021
chr26	19081014	8566459	LG21	172.142	92.4307
chr26	19081014	12985294	LG21	172.142	91.2336
chr26	19081014	1917358	LG21	172.142	39.3497
chr26	19081014	6695152	LG7	143.644	124.759
chr26	19081014	10843196	LG21	172.142	93.9888
chr26	19081014	12950445	LG16	199.489	71.276
chr26	19081014	12475810	LG25	156.4	80.0741
chr26	19081014	11454051	LG17	179.124	113.318
chr26	19081014	8566060	LG21	172.142	54.8702
chr26	19081014	7476037	LG21	172.142	60.0162
chr26	19081014	7479504	LG25	156.4	93.0359
chr26	19081014	14665126	LG25	156.4	150.601
chr27	18544414	11824858	LG7	143.644	47.6429
chr27	18544414	10299185	LG11	128.554	55.5089
chr27	18544414	10299185	LG11	128.554	55.5539
chr27	18544414	3667430	LG3	155.108	0
chr27	18544414	15090247	LG3	155.108	107.826
chr27	18544414	1457430	LG3	155.108	73.2097
chr27	18544414	1453874	LG8	151.441	116.632
chr27	18544414	5450094	LG24	156.101	111.272
chr27	18544414	13449157	LG3	155.108	104.851
chr27	18544414	9467678	LG3	155.108	94.9342
chr27	18544414	5450094	LG24	156.101	111.365
chr27	18544414	10554219	LG3	155.108	98.3663
chr27	18544414	10621779	LG3	155.108	96.4422
chr27	18544414	10679216	LG2	197.315	86.6575
chr27	18544414	271444	LG22	185.732	121.537
chr27	18544414	11986240	LG3	155.108	100.275
chr27	18544414	3321159	LG3	155.108	85.7768
chr27	18544414	3567344	LG3	155.108	0.0339644
chr27	18544414	15326185	LG3	155.108	107.826
chr27	18544414	7667940	LG3	155.108	95.5406
chr28	18419168	8074262	LG9	168.434	92.7719
chr28	18419168	17770802	LG9	168.434	150.661
chr28	18419168	12468784	LG9	168.434	116.838
chr28	18419168	6392125	LG9	168.434	22.8046
chr28	18419168	900388	LG9	168.434	43.2721
chr28	18419168	13579657	LG9	168.434	123.737
chr28	18419168	3854885	LG9	168.434	67.3698
chr28	18419168	1672841	LG7	143.644	100.474
chr28	18419168	8946674	LG9	168.434	81.4864
chr28	18419168	11909011	LG7	143.644	89.0307
chr28	18419168	8946674	LG9	168.434	81.8556
chr28	18419168	3854885	LG9	168.434	72.0363
chr28	18419168	1285586	LG9	168.434	51.1525
chr28	18419168	17770802	LG9	168.434	150.661
chr28	18419168	2146052	LG9	168.434	70.4249
chr28	18419168	14007499	LG9	168.434	131.598
chr28	18419168	9039639	LG2	197.315	89.2755
chr28	18419168	15408422	LG9	168.434	161.914
chr29	15256605	13989311	LG26	191.511	166.63
chr29	15256605	4042396	LG1	132.536	65.2119
chr29	15256605	45941	LG20	145.032	74.8279
chr29	15256605	13582879	LG26	191.511	61.1334
chr29	15256605	7817624	LG26	191.511	58.3322
chr29	15256605	13582879	LG26	191.511	171.685
chr29	15256605	11003864	LG25	156.4	149.94
chr29	15256605	11276059	LG26	191.511	58.9135
chr29	15256605	819588	LG26	191.511	11.1434
chr29	15256605	6548644	LG8	151.441	114.606
chr29	15256605	6548644	LG8	151.441	114.361
chr29	15256605	14083480	LG24	156.101	16.5365

## Sheet: syntenic boxes
Table S6 Synteny markers of Pelteobagrus vachelli were located on a single chromosome of Pelteobagrus fulvidraco
#chrID	length	nt	LGID	distance	cm
chr1	55095979	46045040	LG19	174.577	8.13052
chr1	55095979	47360989	LG19	174.577	11.47
chr1	55095979	49267625	LG19	174.577	11.74
chr1	55095979	43781845	LG19	174.577	13.0257
chr1	55095979	44802190	LG19	174.577	13.7313
chr1	55095979	48528334	LG19	174.577	14.6294
chr1	55095979	48528334	LG19	174.577	14.65
chr1	55095979	50025272	LG19	174.577	15.0622
chr1	55095979	41475385	LG19	174.577	18.163
chr1	55095979	41475385	LG19	174.577	18.163
chr1	55095979	49790477	LG19	174.577	20.0866
chr1	55095979	38446926	LG19	174.577	24.1132
chr1	55095979	38470158	LG19	174.577	24.6612
chr1	55095979	40959381	LG19	174.577	26.5707
chr1	55095979	38417042	LG19	174.577	26.7589
chr1	55095979	41195988	LG19	174.577	27.3862
chr1	55095979	38918339	LG19	174.577	27.5439
chr1	55095979	40745160	LG19	174.577	27.5439
chr1	55095979	36443105	LG19	174.577	28.0366
chr1	55095979	36443105	LG19	174.577	28.0825
chr1	55095979	36693292	LG19	174.577	28.3882
chr1	55095979	37372803	LG19	174.577	28.5084
chr1	55095979	37547654	LG19	174.577	28.6107
chr1	55095979	36969157	LG19	174.577	28.731
chr1	55095979	40542813	LG19	174.577	28.9072
chr1	55095979	36821565	LG19	174.577	28.9072
chr1	55095979	35459724	LG19	174.577	29.0531
chr1	55095979	35268913	LG19	174.577	29.343
chr1	55095979	35560224	LG19	174.577	29.5972
chr1	55095979	35089686	LG19	174.577	29.7775
chr1	55095979	35268913	LG19	174.577	30.1818
chr1	55095979	34124245	LG19	174.577	30.8424
chr1	55095979	34480912	LG19	174.577	31.3717
chr1	55095979	33026120	LG19	174.577	32.2101
chr1	55095979	33405748	LG19	174.577	32.3127
chr1	55095979	33660484	LG19	174.577	32.6462
chr1	55095979	33405748	LG19	174.577	32.6513
chr1	55095979	33462723	LG19	174.577	32.724
chr1	55095979	31281634	LG19	174.577	32.7986
chr1	55095979	31874766	LG19	174.577	32.9686
chr1	55095979	31801659	LG19	174.577	33.2944
chr1	55095979	32381918	LG19	174.577	33.437
chr1	55095979	32079478	LG19	174.577	34.5047
chr1	55095979	31469893	LG19	174.577	35.1711
chr1	55095979	31747155	LG19	174.577	35.8598
chr1	55095979	31581210	LG19	174.577	36.2827
chr1	55095979	31798677	LG19	174.577	36.3398
chr1	55095979	31222858	LG19	174.577	36.3398
chr1	55095979	31286786	LG19	174.577	36.6323
chr1	55095979	31289563	LG19	174.577	36.8739
chr1	55095979	31171847	LG19	174.577	37.1189
chr1	55095979	30049305	LG19	174.577	37.5901
chr1	55095979	29657838	LG19	174.577	37.6418
chr1	55095979	30533580	LG19	174.577	37.7205
chr1	55095979	30667883	LG19	174.577	37.7205
chr1	55095979	30345983	LG19	174.577	37.7205
chr1	55095979	30369820	LG19	174.577	37.8055
chr1	55095979	27695902	LG19	174.577	38.2453
chr1	55095979	30208714	LG19	174.577	38.7158
chr1	55095979	29625888	LG19	174.577	39.2371
chr1	55095979	28934282	LG19	174.577	39.2397
chr1	55095979	29409349	LG19	174.577	39.5981
chr1	55095979	28911907	LG19	174.577	40.2289
chr1	55095979	29139109	LG19	174.577	40.7188
chr1	55095979	28158412	LG19	174.577	41.145
chr1	55095979	28504144	LG19	174.577	41.2073
chr1	55095979	28504144	LG19	174.577	41.3753
chr1	55095979	28488293	LG19	174.577	42.02
chr1	55095979	28488293	LG19	174.577	42.02
chr1	55095979	27799968	LG19	174.577	42.6705
chr1	55095979	27761640	LG19	174.577	42.6719
chr1	55095979	27561116	LG19	174.577	42.8338
chr1	55095979	27991011	LG19	174.577	42.9956
chr1	55095979	27991011	LG19	174.577	43.0316
chr1	55095979	27991011	LG19	174.577	43.0544
chr1	55095979	27536301	LG19	174.577	44.5138
chr1	55095979	27350370	LG19	174.577	45.0229
chr1	55095979	26622086	LG19	174.577	45.5715
chr1	55095979	26622086	LG19	174.577	45.7135
chr1	55095979	26304267	LG19	174.577	46.5953
chr1	55095979	26379186	LG19	174.577	46.775
chr1	55095979	26412283	LG19	174.577	46.8417
chr1	55095979	25235379	LG19	174.577	47.592
chr1	55095979	25071086	LG19	174.577	48.8188
chr1	55095979	25071086	LG19	174.577	48.8188
chr1	55095979	24811656	LG19	174.577	51.3606
chr1	55095979	24811656	LG19	174.577	51.3606
chr1	55095979	24448176	LG19	174.577	52.3514
chr1	55095979	24499450	LG19	174.577	52.6738
chr1	55095979	24531758	LG19	174.577	53.2981
chr1	55095979	23493770	LG19	174.577	53.8522
chr1	55095979	24531758	LG19	174.577	53.8548
chr1	55095979	23299534	LG19	174.577	54.1745
chr1	55095979	24531758	LG19	174.577	54.176
chr1	55095979	23138944	LG19	174.577	54.7796
chr1	55095979	22205538	LG19	174.577	57.4403
chr1	55095979	22205538	LG19	174.577	57.4461
chr1	55095979	19060112	LG19	174.577	57.7432
chr1	55095979	19060112	LG19	174.577	57.7446
chr1	55095979	20421522	LG19	174.577	59.9373
chr1	55095979	17397279	LG19	174.577	60.1126
chr1	55095979	17895251	LG19	174.577	60.1144
chr1	55095979	23228044	LG19	174.577	62.7996
chr1	55095979	23228044	LG19	174.577	63.3008
chr1	55095979	20093846	LG19	174.577	64.5134
chr1	55095979	23384458	LG19	174.577	67.2054
chr1	55095979	16774422	LG19	174.577	69.3273
chr1	55095979	17298328	LG19	174.577	71.0189
chr1	55095979	17446965	LG19	174.577	71.5156
chr1	55095979	18106376	LG19	174.577	72.6406
chr1	55095979	19163299	LG19	174.577	75.8088
chr1	55095979	20093868	LG19	174.577	75.8088
chr1	55095979	39182529	LG19	174.577	88.2314
chr1	55095979	18357726	LG19	174.577	116.802
chr1	55095979	17496400	LG19	174.577	116.802
chr1	55095979	17570099	LG19	174.577	116.846
chr1	55095979	23046026	LG19	174.577	116.846
chr1	55095979	22368661	LG19	174.577	117.398
chr1	55095979	24998671	LG19	174.577	124.678
chr1	55095979	27166731	LG19	174.577	127.032
chr1	55095979	33018938	LG19	174.577	128.804
chr1	55095979	29139109	LG19	174.577	129.443
chr1	55095979	29139109	LG19	174.577	129.443
chr1	55095979	30487924	LG19	174.577	130.822
chr1	55095979	32112902	LG19	174.577	132.605
chr1	55095979	40026761	LG19	174.577	141.459
chr1	55095979	33026120	LG19	174.577	174.577
chr1	55095979	3100237	LG3	155.108	0
chr1	55095979	2834057	LG3	155.108	0.02071
chr1	55095979	2996398	LG3	155.108	0.0339644
chr1	55095979	2661954	LG3	155.108	68.311
chr1	55095979	4028306	LG3	155.108	84.0959
chr1	55095979	3651670	LG3	155.108	84.8437
chr1	55095979	4176709	LG3	155.108	85.6503
chr1	55095979	2919081	LG3	155.108	85.7768
chr1	55095979	2919534	LG3	155.108	85.7878
chr1	55095979	4763256	LG3	155.108	87.2083
chr1	55095979	5022682	LG3	155.108	87.8522
chr1	55095979	5117919	LG3	155.108	88.5533
chr1	55095979	5594871	LG3	155.108	88.7182
chr1	55095979	5638353	LG3	155.108	89.253
chr1	55095979	5685826	LG3	155.108	89.3458
chr1	55095979	5685826	LG3	155.108	89.3555
chr1	55095979	8108656	LG3	155.108	91.9138
chr1	55095979	7268891	LG3	155.108	93.3252
chr1	55095979	7268891	LG3	155.108	93.9031
chr1	55095979	7268891	LG3	155.108	93.9423
chr1	55095979	7574799	LG3	155.108	94.082
chr1	55095979	7531267	LG3	155.108	94.4029
chr1	55095979	7854232	LG3	155.108	94.9342
chr1	55095979	8070415	LG3	155.108	95.2131
chr1	55095979	6322368	LG3	155.108	95.5406
chr1	55095979	8396499	LG3	155.108	96.3375
chr1	55095979	8396499	LG3	155.108	96.4154
chr1	55095979	8885456	LG3	155.108	96.4422
chr1	55095979	8895893	LG3	155.108	96.7368
chr1	55095979	8830003	LG3	155.108	98.3663
chr1	55095979	10429407	LG3	155.108	102.672
chr1	55095979	10429407	LG3	155.108	102.942
chr1	55095979	10284583	LG3	155.108	104.203
chr1	55095979	10702096	LG3	155.108	104.851
chr1	55095979	11867865	LG3	155.108	106.546
chr1	55095979	12238608	LG3	155.108	106.741
chr1	55095979	49289346	LG3	155.108	106.833
chr1	55095979	12460221	LG3	155.108	106.872
chr1	55095979	12911381	LG3	155.108	107.154
chr1	55095979	14977311	LG3	155.108	107.826
chr1	55095979	14806880	LG3	155.108	107.826
chr1	55095979	14630842	LG3	155.108	107.826
chr1	55095979	12200469	LG3	155.108	107.826
chr1	55095979	14828587	LG3	155.108	109.157
chr1	55095979	15241955	LG3	155.108	112.195
chr1	55095979	15241955	LG3	155.108	112.299
chr1	55095979	10146616	LG3	155.108	132.509
chr1	55095979	9104605	LG3	155.108	155.108
chr10	27566452	21439658	LG13	135.221	4.20875
chr10	27566452	27224160	LG13	135.221	4.20875
chr10	27566452	27223833	LG13	135.221	4.20875
chr10	27566452	20869220	LG13	135.221	8.14374
chr10	27566452	20564810	LG13	135.221	8.53497
chr10	27566452	20639530	LG13	135.221	8.74152
chr10	27566452	18399599	LG13	135.221	9.98024
chr10	27566452	20473895	LG13	135.221	12.0326
chr10	27566452	20447032	LG13	135.221	13.1546
chr10	27566452	20447032	LG13	135.221	13.2669
chr10	27566452	20447032	LG13	135.221	13.339
chr10	27566452	19708538	LG13	135.221	14.7155
chr10	27566452	19609346	LG13	135.221	15.5277
chr10	27566452	19369213	LG13	135.221	16.8033
chr10	27566452	19369213	LG13	135.221	16.8342
chr10	27566452	18805350	LG13	135.221	19.4785
chr10	27566452	17686390	LG13	135.221	20.5236
chr10	27566452	17600137	LG13	135.221	21.0967
chr10	27566452	16877002	LG13	135.221	22.3319
chr10	27566452	16658141	LG13	135.221	23.1253
chr10	27566452	16614582	LG13	135.221	23.1958
chr10	27566452	16728615	LG13	135.221	24.4222
chr10	27566452	16431447	LG13	135.221	25.2842
chr10	27566452	15616605	LG13	135.221	28.0053
chr10	27566452	15646017	LG13	135.221	30.7103
chr10	27566452	14196666	LG13	135.221	36.7009
chr10	27566452	14768354	LG13	135.221	39.392
chr10	27566452	14049058	LG13	135.221	41.0031
chr10	27566452	13460733	LG13	135.221	42.874
chr10	27566452	13202656	LG13	135.221	46.0121
chr10	27566452	13126582	LG13	135.221	46.8967
chr10	27566452	13126582	LG13	135.221	46.9068
chr10	27566452	12811427	LG13	135.221	48.1781
chr10	27566452	12627070	LG13	135.221	48.7526
chr10	27566452	12263167	LG13	135.221	49.3597
chr10	27566452	11817743	LG13	135.221	50.2033
chr10	27566452	11626291	LG13	135.221	52.1278
chr10	27566452	10921151	LG13	135.221	53.4922
chr10	27566452	11025036	LG13	135.221	55.1424
chr10	27566452	10068712	LG13	135.221	56.8423
chr10	27566452	10199597	LG13	135.221	57.4797
chr10	27566452	9299556	LG13	135.221	58.808
chr10	27566452	9409273	LG13	135.221	59.0143
chr10	27566452	9926906	LG13	135.221	65.7297
chr10	27566452	9598973	LG13	135.221	66.3116
chr10	27566452	7252722	LG13	135.221	70.0477
chr10	27566452	9139006	LG13	135.221	70.9162
chr10	27566452	9139006	LG13	135.221	70.9162
chr10	27566452	7128820	LG13	135.221	71.449
chr10	27566452	8598749	LG13	135.221	73.8472
chr10	27566452	8731357	LG13	135.221	74.7042
chr10	27566452	8731357	LG13	135.221	74.887
chr10	27566452	8782175	LG13	135.221	75.3435
chr10	27566452	8104493	LG13	135.221	76.9393
chr10	27566452	7757050	LG13	135.221	77.6598
chr10	27566452	6926733	LG13	135.221	78.6507
chr10	27566452	7423964	LG13	135.221	79.4804
chr10	27566452	7423964	LG13	135.221	79.5258
chr10	27566452	7342395	LG13	135.221	80.4531
chr10	27566452	7479178	LG13	135.221	80.6681
chr10	27566452	7342395	LG13	135.221	80.8159
chr10	27566452	6660011	LG13	135.221	81.538
chr10	27566452	6660011	LG13	135.221	81.5448
chr10	27566452	6566110	LG13	135.221	82.3024
chr10	27566452	5390670	LG13	135.221	83.31
chr10	27566452	5110597	LG13	135.221	86.9351
chr10	27566452	7225923	LG13	135.221	87.2958
chr10	27566452	5292328	LG13	135.221	87.4496
chr10	27566452	4714319	LG13	135.221	88.9637
chr10	27566452	4714319	LG13	135.221	89.1981
chr10	27566452	4714319	LG13	135.221	89.2648
chr10	27566452	4325690	LG13	135.221	90.106
chr10	27566452	4617663	LG13	135.221	90.2399
chr10	27566452	4585242	LG13	135.221	90.5819
chr10	27566452	4654578	LG13	135.221	90.6906
chr10	27566452	6065030	LG13	135.221	91.6974
chr10	27566452	3345565	LG13	135.221	92.2263
chr10	27566452	5372445	LG13	135.221	92.8326
chr10	27566452	5372445	LG13	135.221	92.87
chr10	27566452	4950468	LG13	135.221	93.0219
chr10	27566452	6926733	LG13	135.221	94.2822
chr10	27566452	4107715	LG13	135.221	95.7813
chr10	27566452	4107715	LG13	135.221	95.8944
chr10	27566452	3345565	LG13	135.221	96.8362
chr10	27566452	4149585	LG13	135.221	97.1574
chr10	27566452	2658022	LG13	135.221	98.8095
chr10	27566452	3103885	LG13	135.221	99.4652
chr10	27566452	3103885	LG13	135.221	100.5
chr10	27566452	2937441	LG13	135.221	101.247
chr10	27566452	2937441	LG13	135.221	101.371
chr10	27566452	2937441	LG13	135.221	101.451
chr10	27566452	2938841	LG13	135.221	101.653
chr10	27566452	2937441	LG13	135.221	101.884
chr10	27566452	2658022	LG13	135.221	102.631
chr10	27566452	253176	LG13	135.221	103.922
chr10	27566452	331409	LG13	135.221	104.651
chr10	27566452	86575	LG13	135.221	106.08
chr10	27566452	1735105	LG13	135.221	110.466
chr10	27566452	1738928	LG13	135.221	114.094
chr10	27566452	1445215	LG13	135.221	116.851
chr10	27566452	368898	LG13	135.221	135.221
chr11	25785924	4383384	LG24	156.101	0.998301
chr11	25785924	7644683	LG24	156.101	4.59127
chr11	25785924	7097540	LG24	156.101	5.33156
chr11	25785924	7091029	LG24	156.101	7.56566
chr11	25785924	9729404	LG24	156.101	10.2159
chr11	25785924	11326227	LG24	156.101	12.6082
chr11	25785924	9665013	LG24	156.101	14.6677
chr11	25785924	10177452	LG24	156.101	16.4375
chr11	25785924	10045484	LG24	156.101	16.5365
chr11	25785924	11951087	LG24	156.101	18.7149
chr11	25785924	14036984	LG24	156.101	21.649
chr11	25785924	14026553	LG24	156.101	21.9236
chr11	25785924	15178607	LG24	156.101	23.1483
chr11	25785924	15888467	LG24	156.101	23.3921
chr11	25785924	15818010	LG24	156.101	23.7206
chr11	25785924	18465872	LG24	156.101	26.2758
chr11	25785924	18897282	LG24	156.101	26.5603
chr11	25785924	19062519	LG24	156.101	28.6061
chr11	25785924	17372745	LG24	156.101	32.4167
chr11	25785924	23935632	LG24	156.101	34.0133
chr11	25785924	18575385	LG24	156.101	75.5957
chr11	25785924	20070059	LG24	156.101	84.3904
chr11	25785924	20124599	LG24	156.101	87.0042
chr11	25785924	21348471	LG24	156.101	87.739
chr11	25785924	23523643	LG24	156.101	89.2431
chr11	25785924	23935632	LG24	156.101	89.99
chr11	25785924	23764951	LG24	156.101	91.7249
chr11	25785924	23179863	LG24	156.101	92.9233
chr11	25785924	19880428	LG24	156.101	94.4971
chr11	25785924	19982893	LG24	156.101	94.5785
chr11	25785924	19880428	LG24	156.101	94.6095
chr11	25785924	18564021	LG24	156.101	95.8678
chr11	25785924	18564021	LG24	156.101	95.9134
chr11	25785924	19034142	LG24	156.101	96.4769
chr11	25785924	19112943	LG24	156.101	96.9391
chr11	25785924	19112943	LG24	156.101	96.9897
chr11	25785924	18575385	LG24	156.101	97.3929
chr11	25785924	18835709	LG24	156.101	98.0853
chr11	25785924	18475511	LG24	156.101	98.9145
chr11	25785924	18248721	LG24	156.101	99.2876
chr11	25785924	18248721	LG24	156.101	99.4615
chr11	25785924	16535995	LG24	156.101	102.333
chr11	25785924	16610890	LG24	156.101	102.979
chr11	25785924	16263035	LG24	156.101	103.102
chr11	25785924	16149333	LG24	156.101	103.701
chr11	25785924	16084724	LG24	156.101	103.906
chr11	25785924	14893230	LG24	156.101	104.557
chr11	25785924	14674531	LG24	156.101	105.375
chr11	25785924	14553230	LG24	156.101	105.546
chr11	25785924	14553230	LG24	156.101	105.595
chr11	25785924	14428421	LG24	156.101	105.812
chr11	25785924	14428421	LG24	156.101	106.054
chr11	25785924	14333443	LG24	156.101	106.451
chr11	25785924	14300257	LG24	156.101	107.106
chr11	25785924	14125562	LG24	156.101	108.383
chr11	25785924	14125562	LG24	156.101	108.383
chr11	25785924	13391923	LG24	156.101	109.635
chr11	25785924	13852773	LG24	156.101	109.83
chr11	25785924	13128778	LG24	156.101	110.097
chr11	25785924	13579201	LG24	156.101	110.207
chr11	25785924	13333369	LG24	156.101	110.93
chr11	25785924	12892368	LG24	156.101	111.272
chr11	25785924	12892368	LG24	156.101	111.365
chr11	25785924	12761839	LG24	156.101	111.936
chr11	25785924	13044645	LG24	156.101	112.62
chr11	25785924	12087310	LG24	156.101	112.697
chr11	25785924	11864319	LG24	156.101	113.448
chr11	25785924	12138611	LG24	156.101	113.654
chr11	25785924	11615653	LG24	156.101	113.961
chr11	25785924	11789205	LG24	156.101	114.427
chr11	25785924	11341654	LG24	156.101	115.708
chr11	25785924	10337908	LG24	156.101	116.347
chr11	25785924	10322094	LG24	156.101	116.401
chr11	25785924	9474812	LG24	156.101	117.819
chr11	25785924	9465904	LG24	156.101	118.077
chr11	25785924	9153066	LG24	156.101	119.338
chr11	25785924	10787908	LG24	156.101	119.439
chr11	25785924	10784481	LG24	156.101	119.815
chr11	25785924	9079637	LG24	156.101	119.977
chr11	25785924	10787482	LG24	156.101	120.02
chr11	25785924	11223478	LG24	156.101	120.894
chr11	25785924	10989673	LG24	156.101	120.912
chr11	25785924	9118920	LG24	156.101	121.911
chr11	25785924	7304729	LG24	156.101	124.03
chr11	25785924	7304729	LG24	156.101	124.228
chr11	25785924	7097540	LG24	156.101	124.739
chr11	25785924	6929976	LG24	156.101	124.825
chr11	25785924	6881391	LG24	156.101	124.855
chr11	25785924	6881391	LG24	156.101	124.867
chr11	25785924	6929976	LG24	156.101	124.914
chr11	25785924	6929976	LG24	156.101	124.949
chr11	25785924	6895315	LG24	156.101	125.22
chr11	25785924	7097952	LG24	156.101	125.885
chr11	25785924	7097952	LG24	156.101	125.885
chr11	25785924	5584379	LG24	156.101	126.607
chr11	25785924	5952074	LG24	156.101	127.401
chr11	25785924	7091029	LG24	156.101	127.494
chr11	25785924	6960165	LG24	156.101	129.038
chr11	25785924	6960165	LG24	156.101	129.243
chr11	25785924	6600468	LG24	156.101	130.231
chr11	25785924	5926503	LG24	156.101	131.465
chr11	25785924	5865210	LG24	156.101	131.559
chr11	25785924	5097258	LG24	156.101	132.164
chr11	25785924	5097258	LG24	156.101	132.267
chr11	25785924	5097258	LG24	156.101	132.289
chr11	25785924	6881391	LG24	156.101	133.137
chr11	25785924	4527809	LG24	156.101	135.317
chr11	25785924	3038781	LG24	156.101	135.351
chr11	25785924	4527809	LG24	156.101	135.916
chr11	25785924	4495921	LG24	156.101	136.054
chr11	25785924	4036297	LG24	156.101	136.712
chr11	25785924	2170005	LG24	156.101	138.062
chr11	25785924	3620294	LG24	156.101	141.541
chr11	25785924	3662324	LG24	156.101	143.789
chr11	25785924	3355073	LG24	156.101	144.371
chr11	25785924	2407433	LG24	156.101	145.599
chr11	25785924	1639967	LG24	156.101	145.738
chr11	25785924	2407433	LG24	156.101	145.849
chr11	25785924	2354800	LG24	156.101	145.856
chr11	25785924	2229681	LG24	156.101	147.179
chr11	25785924	2801728	LG24	156.101	147.613
chr12	25496580	18711709	LG7	143.644	24.9058
chr12	25496580	20064920	LG7	143.644	38.3974
chr12	25496580	19542100	LG7	143.644	39.0243
chr12	25496580	22568014	LG7	143.644	40.0351
chr12	25496580	22568017	LG7	143.644	40.349
chr12	25496580	22567617	LG7	143.644	40.4137
chr12	25496580	18336076	LG7	143.644	42.6606
chr12	25496580	19550650	LG7	143.644	42.8744
chr12	25496580	17599973	LG7	143.644	43.1543
chr12	25496580	20301727	LG7	143.644	44.6342
chr12	25496580	19755676	LG7	143.644	44.9864
chr12	25496580	19193382	LG7	143.644	45.9504
chr12	25496580	18017582	LG7	143.644	46.8135
chr12	25496580	18874349	LG7	143.644	46.9284
chr12	25496580	19042406	LG7	143.644	47.56
chr12	25496580	18388813	LG7	143.644	48.0407
chr12	25496580	16787207	LG7	143.644	50.4931
chr12	25496580	16621613	LG7	143.644	51.0808
chr12	25496580	14597118	LG7	143.644	52.0497
chr12	25496580	14546641	LG7	143.644	52.1202
chr12	25496580	15490200	LG7	143.644	52.5816
chr12	25496580	15493520	LG7	143.644	52.7254
chr12	25496580	422436	LG7	143.644	53.0505
chr12	25496580	15029245	LG7	143.644	53.1456
chr12	25496580	14355955	LG7	143.644	53.1456
chr12	25496580	14596114	LG7	143.644	53.7081
chr12	25496580	14596114	LG7	143.644	54.1406
chr12	25496580	14897388	LG7	143.644	54.6629
chr12	25496580	14897388	LG7	143.644	54.7036
chr12	25496580	14306294	LG7	143.644	55.3403
chr12	25496580	13854946	LG7	143.644	56.5502
chr12	25496580	13824389	LG7	143.644	56.9174
chr12	25496580	13333193	LG7	143.644	57.336
chr12	25496580	12967643	LG7	143.644	57.3952
chr12	25496580	13414547	LG7	143.644	57.678
chr12	25496580	12922127	LG7	143.644	57.7238
chr12	25496580	13439607	LG7	143.644	58.0622
chr12	25496580	12439578	LG7	143.644	58.5983
chr12	25496580	12439974	LG7	143.644	59.3063
chr12	25496580	11517536	LG7	143.644	59.7082
chr12	25496580	12161147	LG7	143.644	59.8982
chr12	25496580	12012589	LG7	143.644	59.9895
chr12	25496580	11487860	LG7	143.644	60.9811
chr12	25496580	11487860	LG7	143.644	61.0434
chr12	25496580	13001049	LG7	143.644	61.2289
chr12	25496580	11380797	LG7	143.644	61.8431
chr12	25496580	11308654	LG7	143.644	62.2969
chr12	25496580	11308658	LG7	143.644	62.6441
chr12	25496580	12940673	LG7	143.644	62.9517
chr12	25496580	9833161	LG7	143.644	63.8508
chr12	25496580	10046403	LG7	143.644	63.9771
chr12	25496580	9281600	LG7	143.644	64.7781
chr12	25496580	9220918	LG7	143.644	65.5947
chr12	25496580	8095356	LG7	143.644	67.2025
chr12	25496580	8043799	LG7	143.644	68.1867
chr12	25496580	8384471	LG7	143.644	68.2546
chr12	25496580	8252580	LG7	143.644	71.5629
chr12	25496580	6016852	LG7	143.644	72.079
chr12	25496580	7371900	LG7	143.644	73.3704
chr12	25496580	7345263	LG7	143.644	73.4325
chr12	25496580	6708174	LG7	143.644	74.3647
chr12	25496580	6708174	LG7	143.644	74.6548
chr12	25496580	5379536	LG7	143.644	75.9213
chr12	25496580	5128898	LG7	143.644	76.5537
chr12	25496580	5128898	LG7	143.644	76.6315
chr12	25496580	5128898	LG7	143.644	76.6863
chr12	25496580	5282447	LG7	143.644	77.394
chr12	25496580	5073956	LG7	143.644	77.7029
chr12	25496580	2719087	LG7	143.644	79.1506
chr12	25496580	2853260	LG7	143.644	79.5537
chr12	25496580	4515959	LG7	143.644	80.3368
chr12	25496580	2851707	LG7	143.644	80.8477
chr12	25496580	3485359	LG7	143.644	80.9696
chr12	25496580	3587969	LG7	143.644	81.0332
chr12	25496580	2851712	LG7	143.644	81.2382
chr12	25496580	1824704	LG7	143.644	82.3499
chr12	25496580	1632731	LG7	143.644	82.9848
chr12	25496580	2204109	LG7	143.644	83.5477
chr12	25496580	1695411	LG7	143.644	84.5908
chr12	25496580	1695411	LG7	143.644	85.0863
chr12	25496580	690929	LG7	143.644	86.7914
chr12	25496580	647428	LG7	143.644	86.8024
chr12	25496580	615552	LG7	143.644	88.8707
chr12	25496580	1109602	LG7	143.644	90.0681
chr12	25496580	3358676	LG7	143.644	93.2846
chr12	25496580	10306066	LG7	143.644	97.5844
chr12	25496580	10238947	LG7	143.644	97.6131
chr12	25496580	10970470	LG7	143.644	98.4679
chr12	25496580	10238947	LG7	143.644	98.5508
chr12	25496580	13422305	LG7	143.644	99.2444
chr12	25496580	13876630	LG7	143.644	100.17
chr12	25496580	14881425	LG7	143.644	100.55
chr12	25496580	20873790	LG7	143.644	110.454
chr12	25496580	20621159	LG7	143.644	113.143
chr12	25496580	20301727	LG7	143.644	114.109
chr12	25496580	19984037	LG7	143.644	114.863
chr12	25496580	17553177	LG7	143.644	115.456
chr12	25496580	18341324	LG7	143.644	115.777
chr12	25496580	19193382	LG7	143.644	116.101
chr12	25496580	16772781	LG7	143.644	117.954
chr12	25496580	16772781	LG7	143.644	117.983
chr12	25496580	18511473	LG7	143.644	118.055
chr12	25496580	15083095	LG7	143.644	118.48
chr12	25496580	15493520	LG7	143.644	118.939
chr12	25496580	18521340	LG7	143.644	119.966
chr12	25496580	13768912	LG7	143.644	120.751
chr12	25496580	13414547	LG7	143.644	121.629
chr12	25496580	9746286	LG7	143.644	123.783
chr12	25496580	12009004	LG7	143.644	124.759
chr12	25496580	11194133	LG7	143.644	124.759
chr12	25496580	11597551	LG7	143.644	124.759
chr12	25496580	11720601	LG7	143.644	124.88
chr12	25496580	7594856	LG7	143.644	126.908
chr12	25496580	8847689	LG7	143.644	126.968
chr12	25496580	8772558	LG7	143.644	127.283
chr12	25496580	8772558	LG7	143.644	127.325
chr12	25496580	9518701	LG7	143.644	127.495
chr12	25496580	8840925	LG7	143.644	128.633
chr12	25496580	8252580	LG7	143.644	129.303
chr12	25496580	6980904	LG7	143.644	129.856
chr12	25496580	6921016	LG7	143.644	129.912
chr12	25496580	6566270	LG7	143.644	130.758
chr12	25496580	6713319	LG7	143.644	131.097
chr12	25496580	6213857	LG7	143.644	131.316
chr12	25496580	5073956	LG7	143.644	132.608
chr12	25496580	4859912	LG7	143.644	132.902
chr12	25496580	2851712	LG7	143.644	134.694
chr12	25496580	749925	LG7	143.644	137.326
chr12	25496580	146604	LG7	143.644	143.644
chr13	25249630	351097	LG12	186.805	12.594
chr13	25249630	1271305	LG12	186.805	17.7134
chr13	25249630	1666726	LG12	186.805	18.9319
chr13	25249630	1232072	LG12	186.805	19.9687
chr13	25249630	1357570	LG12	186.805	20.9249
chr13	25249630	1679134	LG12	186.805	22.4371
chr13	25249630	1679134	LG12	186.805	22.4371
chr13	25249630	2219185	LG12	186.805	23.1623
chr13	25249630	2813237	LG12	186.805	23.5135
chr13	25249630	2813687	LG12	186.805	24.953
chr13	25249630	2813687	LG12	186.805	24.953
chr13	25249630	3788150	LG12	186.805	26.2706
chr13	25249630	2662625	LG12	186.805	27.6322
chr13	25249630	2171201	LG12	186.805	28.2195
chr13	25249630	4332713	LG12	186.805	31.3649
chr13	25249630	3902950	LG12	186.805	31.6534
chr13	25249630	5346950	LG12	186.805	33.639
chr13	25249630	5866735	LG12	186.805	34.1091
chr13	25249630	5867395	LG12	186.805	34.1166
chr13	25249630	12722102	LG12	186.805	34.1932
chr13	25249630	4400974	LG12	186.805	34.6548
chr13	25249630	6158848	LG12	186.805	34.7648
chr13	25249630	12994358	LG12	186.805	34.7697
chr13	25249630	12839202	LG12	186.805	34.9117
chr13	25249630	5214957	LG12	186.805	35.3157
chr13	25249630	5311169	LG12	186.805	35.3343
chr13	25249630	4438058	LG12	186.805	35.4942
chr13	25249630	14329337	LG12	186.805	36.6634
chr13	25249630	4738190	LG12	186.805	36.7554
chr13	25249630	4747132	LG12	186.805	37.0897
chr13	25249630	4888579	LG12	186.805	37.2646
chr13	25249630	4813358	LG12	186.805	37.2737
chr13	25249630	5154188	LG12	186.805	38.5909
chr13	25249630	4438061	LG12	186.805	40.7696
chr13	25249630	7814167	LG12	186.805	41.0085
chr13	25249630	7814167	LG12	186.805	41.0408
chr13	25249630	6285645	LG12	186.805	43.4714
chr13	25249630	8400796	LG12	186.805	45.6395
chr13	25249630	8400796	LG12	186.805	46.6743
chr13	25249630	6857980	LG12	186.805	47.8357
chr13	25249630	6857980	LG12	186.805	47.8506
chr13	25249630	8287473	LG12	186.805	47.9262
chr13	25249630	9747371	LG12	186.805	48.0242
chr13	25249630	9380834	LG12	186.805	48.4771
chr13	25249630	5738107	LG12	186.805	48.6552
chr13	25249630	8221676	LG12	186.805	48.6552
chr13	25249630	8053275	LG12	186.805	49.492
chr13	25249630	9084589	LG12	186.805	49.9549
chr13	25249630	12752501	LG12	186.805	51.2548
chr13	25249630	13057208	LG12	186.805	51.5238
chr13	25249630	13754045	LG12	186.805	52.3638
chr13	25249630	14841739	LG12	186.805	54.0606
chr13	25249630	14841739	LG12	186.805	54.4324
chr13	25249630	15098897	LG12	186.805	54.7103
chr13	25249630	14823759	LG12	186.805	54.7185
chr13	25249630	15409571	LG12	186.805	55.1907
chr13	25249630	15630518	LG12	186.805	55.443
chr13	25249630	15118627	LG12	186.805	55.5518
chr13	25249630	14695562	LG12	186.805	56.6064
chr13	25249630	14003203	LG12	186.805	56.678
chr13	25249630	14008563	LG12	186.805	57.1331
chr13	25249630	14624051	LG12	186.805	57.797
chr13	25249630	14624051	LG12	186.805	57.797
chr13	25249630	15598156	LG12	186.805	58.1923
chr13	25249630	16116146	LG12	186.805	59.0313
chr13	25249630	15202022	LG12	186.805	59.4981
chr13	25249630	16116146	LG12	186.805	60.7844
chr13	25249630	17022578	LG12	186.805	62.1315
chr13	25249630	17491943	LG12	186.805	62.7595
chr13	25249630	17869728	LG12	186.805	63.1819
chr13	25249630	18231459	LG12	186.805	64.5634
chr13	25249630	18435030	LG12	186.805	65.9133
chr13	25249630	18722140	LG12	186.805	67.3257
chr13	25249630	18893962	LG12	186.805	67.9284
chr13	25249630	19208867	LG12	186.805	67.9284
chr13	25249630	18808155	LG12	186.805	68.0487
chr13	25249630	19330193	LG12	186.805	69.4598
chr13	25249630	22081523	LG12	186.805	71.3646
chr13	25249630	22220099	LG12	186.805	71.3646
chr13	25249630	21974709	LG12	186.805	71.3646
chr13	25249630	19451475	LG12	186.805	71.6779
chr13	25249630	21951230	LG12	186.805	72.0668
chr13	25249630	22064027	LG12	186.805	72.165
chr13	25249630	21875621	LG12	186.805	72.7147
chr13	25249630	21654656	LG12	186.805	73.2613
chr13	25249630	21654656	LG12	186.805	73.3364
chr13	25249630	21654656	LG12	186.805	73.3829
chr13	25249630	21569158	LG12	186.805	74.1405
chr13	25249630	21760330	LG12	186.805	74.6999
chr13	25249630	21463949	LG12	186.805	75.3734
chr13	25249630	21250368	LG12	186.805	75.6848
chr13	25249630	20404981	LG12	186.805	76.7758
chr13	25249630	20113683	LG12	186.805	78.7109
chr13	25249630	20113683	LG12	186.805	78.7109
chr13	25249630	24539417	LG12	186.805	81.4641
chr13	25249630	19622560	LG12	186.805	83.0449
chr13	25249630	23467289	LG12	186.805	84.0313
chr13	25249630	20113683	LG12	186.805	85.7073
chr13	25249630	23183314	LG12	186.805	86.7499
chr13	25249630	22419860	LG12	186.805	86.8618
chr13	25249630	20701845	LG12	186.805	91.4191
chr13	25249630	23366813	LG12	186.805	94.2551
chr13	25249630	19622560	LG12	186.805	95.833
chr13	25249630	20271260	LG12	186.805	96.849
chr13	25249630	19701594	LG12	186.805	114.497
chr13	25249630	19701594	LG12	186.805	115.51
chr13	25249630	19701594	LG12	186.805	116.182
chr13	25249630	22545920	LG12	186.805	144.224
chr13	25249630	21875621	LG12	186.805	148.007
chr13	25249630	21250368	LG12	186.805	149.072
chr13	25249630	20784191	LG12	186.805	149.991
chr13	25249630	20784191	LG12	186.805	150.087
chr13	25249630	21569158	LG12	186.805	151.297
chr13	25249630	22058618	LG12	186.805	152.201
chr13	25249630	15630116	LG12	186.805	155.593
chr13	25249630	15630116	LG12	186.805	155.593
chr13	25249630	15598156	LG12	186.805	158.132
chr13	25249630	17525132	LG12	186.805	159.509
chr13	25249630	17525132	LG12	186.805	159.549
chr13	25249630	17851255	LG12	186.805	160
chr13	25249630	17851255	LG12	186.805	160.001
chr13	25249630	18186623	LG12	186.805	160.76
chr13	25249630	15959085	LG12	186.805	162.363
chr13	25249630	15959085	LG12	186.805	162.4
chr13	25249630	14729179	LG12	186.805	165.098
chr13	25249630	14729179	LG12	186.805	165.098
chr13	25249630	14318760	LG12	186.805	166.648
chr13	25249630	14318760	LG12	186.805	166.716
chr13	25249630	14318760	LG12	186.805	166.749
chr13	25249630	12833947	LG12	186.805	169.99
chr13	25249630	12833947	LG12	186.805	169.99
chr13	25249630	9348185	LG12	186.805	170.606
chr13	25249630	8400796	LG12	186.805	171.57
chr13	25249630	12512831	LG12	186.805	172.004
chr13	25249630	12512831	LG12	186.805	172.054
chr13	25249630	8697990	LG12	186.805	172.64
chr13	25249630	6158848	LG12	186.805	174.375
chr13	25249630	9348185	LG12	186.805	174.648
chr13	25249630	3935183	LG12	186.805	175.733
chr13	25249630	3935183	LG12	186.805	176.039
chr13	25249630	4332713	LG12	186.805	178.204
chr13	25249630	3902950	LG12	186.805	178.204
chr13	25249630	1198292	LG12	186.805	179.955
chr13	25249630	1197873	LG12	186.805	181.107
chr14	24806204	23066080	LG11	128.554	7.04181
chr14	24806204	23050118	LG11	128.554	7.93251
chr14	24806204	23050118	LG11	128.554	8.24547
chr14	24806204	23050118	LG11	128.554	10.5836
chr14	24806204	22043354	LG11	128.554	17.6181
chr14	24806204	21381689	LG11	128.554	18.2229
chr14	24806204	21488553	LG11	128.554	18.2229
chr14	24806204	21699647	LG11	128.554	19.4639
chr14	24806204	21699647	LG11	128.554	19.5574
chr14	24806204	21859133	LG11	128.554	19.7035
chr14	24806204	21356215	LG11	128.554	20.395
chr14	24806204	21164207	LG11	128.554	22.7283
chr14	24806204	21025211	LG11	128.554	22.7327
chr14	24806204	21187713	LG11	128.554	22.7356
chr14	24806204	20203282	LG11	128.554	23.2182
chr14	24806204	20877153	LG11	128.554	24.2971
chr14	24806204	20424796	LG11	128.554	25.3882
chr14	24806204	20542970	LG11	128.554	25.5093
chr14	24806204	20076015	LG11	128.554	27.8178
chr14	24806204	19956000	LG11	128.554	29.0004
chr14	24806204	19281763	LG11	128.554	30.6167
chr14	24806204	19281763	LG11	128.554	30.6972
chr14	24806204	20542970	LG11	128.554	31.3665
chr14	24806204	19976861	LG11	128.554	33.9539
chr14	24806204	18586017	LG11	128.554	36.1175
chr14	24806204	20203282	LG11	128.554	37.1706
chr14	24806204	18236461	LG11	128.554	38.0095
chr14	24806204	18187884	LG11	128.554	38.0099
chr14	24806204	18074948	LG11	128.554	39.0156
chr14	24806204	18824792	LG11	128.554	40.1476
chr14	24806204	17528914	LG11	128.554	40.3937
chr14	24806204	17199040	LG11	128.554	41.2779
chr14	24806204	18655240	LG11	128.554	41.7954
chr14	24806204	15063961	LG11	128.554	42.5541
chr14	24806204	18824352	LG11	128.554	42.6039
chr14	24806204	13178459	LG11	128.554	43.0399
chr14	24806204	16175208	LG11	128.554	43.0399
chr14	24806204	12605849	LG11	128.554	44.1581
chr14	24806204	12605849	LG11	128.554	44.2662
chr14	24806204	12588760	LG11	128.554	44.7715
chr14	24806204	13078257	LG11	128.554	46.3942
chr14	24806204	13078257	LG11	128.554	46.5347
chr14	24806204	12588760	LG11	128.554	48.3036
chr14	24806204	12887491	LG11	128.554	48.8635
chr14	24806204	11678785	LG11	128.554	50.6501
chr14	24806204	11373856	LG11	128.554	51.7396
chr14	24806204	10572731	LG11	128.554	53.283
chr14	24806204	10678100	LG11	128.554	55.5089
chr14	24806204	10678100	LG11	128.554	55.5539
chr14	24806204	10055360	LG11	128.554	57.4972
chr14	24806204	10055360	LG11	128.554	57.6729
chr14	24806204	4415747	LG11	128.554	59.7843
chr14	24806204	9700085	LG11	128.554	60.5815
chr14	24806204	9554453	LG11	128.554	60.9839
chr14	24806204	8534948	LG11	128.554	61.8685
chr14	24806204	8747293	LG11	128.554	63.9374
chr14	24806204	8083279	LG11	128.554	65.0783
chr14	24806204	7823524	LG11	128.554	68.684
chr14	24806204	7100336	LG11	128.554	72.2954
chr14	24806204	7003715	LG11	128.554	72.4161
chr14	24806204	5777523	LG11	128.554	72.5764
chr14	24806204	7419253	LG11	128.554	72.7821
chr14	24806204	7216955	LG11	128.554	73.2331
chr14	24806204	7147760	LG11	128.554	74.0493
chr14	24806204	7147760	LG11	128.554	74.1379
chr14	24806204	5060490	LG11	128.554	74.691
chr14	24806204	6261242	LG11	128.554	75.7744
chr14	24806204	6261242	LG11	128.554	75.8315
chr14	24806204	5614077	LG11	128.554	77.9441
chr14	24806204	5640473	LG11	128.554	78.2336
chr14	24806204	5647115	LG11	128.554	78.9388
chr14	24806204	5649111	LG11	128.554	80.6036
chr14	24806204	5647115	LG11	128.554	82.534
chr14	24806204	5129487	LG11	128.554	83.4782
chr14	24806204	5060490	LG11	128.554	83.8069
chr14	24806204	4519851	LG11	128.554	85.8895
chr14	24806204	3967356	LG11	128.554	89.4912
chr14	24806204	14512975	LG11	128.554	91.1188
chr14	24806204	14512975	LG11	128.554	91.7491
chr14	24806204	14512975	LG11	128.554	91.7763
chr14	24806204	14512975	LG11	128.554	91.8054
chr14	24806204	4019540	LG11	128.554	93.7686
chr14	24806204	3641134	LG11	128.554	95.6877
chr14	24806204	3384034	LG11	128.554	97.9071
chr14	24806204	2606082	LG11	128.554	99.11
chr14	24806204	1164128	LG11	128.554	99.1934
chr14	24806204	2795543	LG11	128.554	101.696
chr14	24806204	3517782	LG11	128.554	101.751
chr14	24806204	3034416	LG11	128.554	101.763
chr14	24806204	2578221	LG11	128.554	102.536
chr15	24200433	2601897	LG4	174.721	0
chr15	24200433	7305577	LG4	174.721	12.1012
chr15	24200433	7110203	LG4	174.721	13.083
chr15	24200433	9150981	LG4	174.721	14.2838
chr15	24200433	1352626	LG4	174.721	14.356
chr15	24200433	9150981	LG4	174.721	14.5997
chr15	24200433	1280332	LG4	174.721	15.0638
chr15	24200433	8280515	LG4	174.721	17.2445
chr15	24200433	973180	LG4	174.721	21.0395
chr15	24200433	6927391	LG4	174.721	24.1335
chr15	24200433	6774335	LG4	174.721	24.6607
chr15	24200433	690366	LG4	174.721	25.1865
chr15	24200433	690366	LG4	174.721	25.2376
chr15	24200433	6302669	LG4	174.721	25.5682
chr15	24200433	6758214	LG4	174.721	25.5689
chr15	24200433	1877241	LG4	174.721	26.0875
chr15	24200433	1566733	LG4	174.721	26.3119
chr15	24200433	1969593	LG4	174.721	26.485
chr15	24200433	7486289	LG4	174.721	28.6009
chr15	24200433	7443376	LG4	174.721	29.5222
chr15	24200433	7443376	LG4	174.721	29.6802
chr15	24200433	7735861	LG4	174.721	30.7339
chr15	24200433	7734978	LG4	174.721	31.1401
chr15	24200433	7970331	LG4	174.721	31.9762
chr15	24200433	7978498	LG4	174.721	32.849
chr15	24200433	8175739	LG4	174.721	35.3838
chr15	24200433	8161088	LG4	174.721	36.7089
chr15	24200433	8408396	LG4	174.721	37.3857
chr15	24200433	8927786	LG4	174.721	38.2807
chr15	24200433	9928110	LG4	174.721	39.3683
chr15	24200433	9928110	LG4	174.721	39.3717
chr15	24200433	9928110	LG4	174.721	39.3738
chr15	24200433	7443376	LG4	174.721	41.1111
chr15	24200433	7443376	LG4	174.721	41.1687
chr15	24200433	10224475	LG4	174.721	42.0629
chr15	24200433	9214922	LG4	174.721	42.8771
chr15	24200433	10896433	LG4	174.721	43.2353
chr15	24200433	10896433	LG4	174.721	43.2452
chr15	24200433	10224475	LG4	174.721	43.728
chr15	24200433	7970331	LG4	174.721	44.6454
chr15	24200433	9127511	LG4	174.721	45.5388
chr15	24200433	11141743	LG4	174.721	46.1496
chr15	24200433	12051168	LG4	174.721	48.1247
chr15	24200433	11977847	LG4	174.721	48.6093
chr15	24200433	12051168	LG4	174.721	49.0385
chr15	24200433	11977406	LG4	174.721	49.4397
chr15	24200433	12144936	LG4	174.721	50.404
chr15	24200433	12183178	LG4	174.721	50.6334
chr15	24200433	12269224	LG4	174.721	51.1551
chr15	24200433	13174967	LG4	174.721	52.3298
chr15	24200433	13174967	LG4	174.721	52.3989
chr15	24200433	13132779	LG4	174.721	53.6328
chr15	24200433	13004189	LG4	174.721	53.6328
chr15	24200433	13167562	LG4	174.721	53.6328
chr15	24200433	12714295	LG4	174.721	53.6328
chr15	24200433	12976944	LG4	174.721	53.7503
chr15	24200433	12737467	LG4	174.721	53.8677
chr15	24200433	12759606	LG4	174.721	53.8677
chr15	24200433	13167562	LG4	174.721	53.8677
chr15	24200433	13584754	LG4	174.721	53.9487
chr15	24200433	12714643	LG4	174.721	54.3489
chr15	24200433	13591706	LG4	174.721	55.0752
chr15	24200433	13553291	LG4	174.721	56.2419
chr15	24200433	13911466	LG4	174.721	57.6775
chr15	24200433	13911466	LG4	174.721	57.9247
chr15	24200433	13673821	LG4	174.721	58.4588
chr15	24200433	14637506	LG4	174.721	58.6825
chr15	24200433	14885654	LG4	174.721	59.4727
chr15	24200433	15322358	LG4	174.721	59.6888
chr15	24200433	15521252	LG4	174.721	59.9699
chr15	24200433	13087977	LG4	174.721	60.0611
chr15	24200433	15332109	LG4	174.721	60.1461
chr15	24200433	15733781	LG4	174.721	60.8917
chr15	24200433	13208377	LG4	174.721	61.0969
chr15	24200433	15895996	LG4	174.721	61.9582
chr15	24200433	13087977	LG4	174.721	62.1702
chr15	24200433	15482544	LG4	174.721	64.3624
chr15	24200433	16157009	LG4	174.721	67.1282
chr15	24200433	16533788	LG4	174.721	67.4726
chr15	24200433	16533788	LG4	174.721	67.5779
chr15	24200433	16401769	LG4	174.721	68.999
chr15	24200433	16691966	LG4	174.721	69.4617
chr15	24200433	16157009	LG4	174.721	70.0402
chr15	24200433	16645153	LG4	174.721	70.4683
chr15	24200433	16767009	LG4	174.721	70.6627
chr15	24200433	17393569	LG4	174.721	72.5909
chr15	24200433	17996906	LG4	174.721	73.3276
chr15	24200433	18195203	LG4	174.721	73.9987
chr15	24200433	18866699	LG4	174.721	78.4837
chr15	24200433	19074404	LG4	174.721	79.1245
chr15	24200433	17994130	LG4	174.721	79.3219
chr15	24200433	19634027	LG4	174.721	81.6168
chr15	24200433	20250195	LG4	174.721	84.3782
chr15	24200433	22661243	LG4	174.721	86.3613
chr15	24200433	23343000	LG4	174.721	87.8687
chr15	24200433	20936570	LG4	174.721	89.0392
chr15	24200433	2849299	LG4	174.721	89.4751
chr15	24200433	19939199	LG4	174.721	89.5664
chr15	24200433	19939199	LG4	174.721	90.3067
chr15	24200433	23655202	LG4	174.721	95.7814
chr15	24200433	20936990	LG4	174.721	124.721
chr15	24200433	2871647	LG4	174.721	128.318
chr15	24200433	23343000	LG4	174.721	140.623
chr15	24200433	23343000	LG4	174.721	140.623
chr15	24200433	22301828	LG4	174.721	156.517
chr15	24200433	19793570	LG4	174.721	165.043
chr15	24200433	18950978	LG4	174.721	167.881
chr15	24200433	13597765	LG4	174.721	172.17
chr15	24200433	13553291	LG4	174.721	172.464
chr15	24200433	15068058	LG4	174.721	173.409
chr15	24200433	15068058	LG4	174.721	174.414
chr15	24200433	15068058	LG4	174.721	174.721
chr17	22397207	3723324	LG18	155.741	4.44062
chr17	22397207	2526369	LG18	155.741	5.97383
chr17	22397207	2411259	LG18	155.741	6.57601
chr17	22397207	4180405	LG18	155.741	10.2882
chr17	22397207	3723324	LG18	155.741	10.5466
chr17	22397207	3779325	LG18	155.741	11.9323
chr17	22397207	4371172	LG18	155.741	12.7056
chr17	22397207	4371172	LG18	155.741	12.7353
chr17	22397207	4153729	LG18	155.741	13.8305
chr17	22397207	9285482	LG18	155.741	15.144
chr17	22397207	6951291	LG18	155.741	15.4826
chr17	22397207	10605335	LG18	155.741	16.1173
chr17	22397207	10605335	LG18	155.741	16.2219
chr17	22397207	11758128	LG18	155.741	17.1996
chr17	22397207	11735252	LG18	155.741	17.449
chr17	22397207	11457002	LG18	155.741	17.6796
chr17	22397207	11439192	LG18	155.741	18.0397
chr17	22397207	11514030	LG18	155.741	18.3668
chr17	22397207	11514030	LG18	155.741	18.4245
chr17	22397207	5651080	LG18	155.741	19.635
chr17	22397207	16362036	LG18	155.741	20.9719
chr17	22397207	16362036	LG18	155.741	20.9992
chr17	22397207	13504205	LG18	155.741	22.7701
chr17	22397207	14238403	LG18	155.741	23.4641
chr17	22397207	13815067	LG18	155.741	26.2051
chr17	22397207	13815067	LG18	155.741	27.1808
chr17	22397207	20859884	LG18	155.741	38.161
chr17	22397207	20859884	LG18	155.741	38.5348
chr17	22397207	18803862	LG18	155.741	94.203
chr17	22397207	20859884	LG18	155.741	96.6405
chr17	22397207	20476621	LG18	155.741	97.8878
chr17	22397207	19853842	LG18	155.741	99.8633
chr17	22397207	19865098	LG18	155.741	99.8633
chr17	22397207	19854708	LG18	155.741	100.911
chr17	22397207	19739486	LG18	155.741	102.222
chr17	22397207	20085376	LG18	155.741	102.392
chr17	22397207	19317780	LG18	155.741	103.275
chr17	22397207	19675600	LG18	155.741	104.503
chr17	22397207	19675600	LG18	155.741	104.532
chr17	22397207	18692684	LG18	155.741	104.672
chr17	22397207	19710636	LG18	155.741	105.298
chr17	22397207	19019506	LG18	155.741	105.375
chr17	22397207	18544494	LG18	155.741	106.042
chr17	22397207	18168774	LG18	155.741	107.086
chr17	22397207	18113845	LG18	155.741	107.658
chr17	22397207	17641323	LG18	155.741	108.381
chr17	22397207	18113845	LG18	155.741	108.933
chr17	22397207	17299889	LG18	155.741	109.615
chr17	22397207	16857825	LG18	155.741	110.863
chr17	22397207	16617420	LG18	155.741	111.616
chr17	22397207	16615946	LG18	155.741	111.947
chr17	22397207	16909865	LG18	155.741	112.615
chr17	22397207	15999634	LG18	155.741	113.233
chr17	22397207	17090893	LG18	155.741	113.262
chr17	22397207	15711116	LG18	155.741	113.826
chr17	22397207	16242224	LG18	155.741	114.768
chr17	22397207	15657921	LG18	155.741	115.82
chr17	22397207	15097512	LG18	155.741	118.083
chr17	22397207	11960511	LG18	155.741	119.005
chr17	22397207	11960511	LG18	155.741	119.078
chr17	22397207	14484198	LG18	155.741	119.392
chr17	22397207	14484198	LG18	155.741	119.399
chr17	22397207	14697631	LG18	155.741	120.066
chr17	22397207	14268786	LG18	155.741	120.265
chr17	22397207	13964835	LG18	155.741	120.836
chr17	22397207	13662413	LG18	155.741	121.292
chr17	22397207	13599611	LG18	155.741	121.77
chr17	22397207	15155984	LG18	155.741	121.859
chr17	22397207	13481658	LG18	155.741	122.037
chr17	22397207	15157330	LG18	155.741	122.662
chr17	22397207	15157330	LG18	155.741	122.705
chr17	22397207	13964835	LG18	155.741	123.303
chr17	22397207	13956715	LG18	155.741	123.809
chr17	22397207	13956715	LG18	155.741	123.899
chr17	22397207	13663457	LG18	155.741	124.312
chr17	22397207	13504205	LG18	155.741	124.576
chr17	22397207	12509640	LG18	155.741	126.901
chr17	22397207	12342808	LG18	155.741	127.509
chr17	22397207	12342808	LG18	155.741	127.582
chr17	22397207	14238403	LG18	155.741	128.095
chr17	22397207	11735252	LG18	155.741	128.503
chr17	22397207	12054695	LG18	155.741	128.981
chr17	22397207	11770170	LG18	155.741	129.015
chr17	22397207	14696207	LG18	155.741	129.017
chr17	22397207	11960511	LG18	155.741	129.747
chr17	22397207	11454903	LG18	155.741	132.144
chr17	22397207	11328896	LG18	155.741	132.7
chr17	22397207	10857253	LG18	155.741	133.034
chr17	22397207	10364950	LG18	155.741	133.364
chr17	22397207	10499340	LG18	155.741	133.466
chr17	22397207	6593961	LG18	155.741	133.878
chr17	22397207	8904116	LG18	155.741	134.122
chr17	22397207	9232195	LG18	155.741	134.122
chr17	22397207	9986646	LG18	155.741	134.122
chr17	22397207	7235696	LG18	155.741	134.122
chr17	22397207	5704163	LG18	155.741	136.558
chr17	22397207	4961315	LG18	155.741	138.263
chr17	22397207	4185191	LG18	155.741	138.735
chr17	22397207	4584807	LG18	155.741	138.991
chr17	22397207	4961315	LG18	155.741	139.088
chr17	22397207	5307704	LG18	155.741	139.38
chr17	22397207	3945583	LG18	155.741	140.797
chr17	22397207	3764205	LG18	155.741	142.158
chr17	22397207	2374455	LG18	155.741	144.925
chr17	22397207	2411259	LG18	155.741	145.297
chr17	22397207	1071371	LG18	155.741	149.482
chr17	22397207	1071371	LG18	155.741	149.482
chr17	22397207	422376	LG18	155.741	149.562
chr17	22397207	422376	LG18	155.741	149.716
chr17	22397207	422376	LG18	155.741	149.805
chr17	22397207	888638	LG18	155.741	150.68
chr17	22397207	422363	LG18	155.741	151.817
chr17	22397207	422363	LG18	155.741	151.893
chr17	22397207	422363	LG18	155.741	151.946
chr17	22397207	918905	LG18	155.741	153.491
chr18	21990378	1250759	LG21	172.142	28.5818
chr18	21990378	2822773	LG21	172.142	32.936
chr18	21990378	2914473	LG21	172.142	33.5052
chr18	21990378	6565827	LG21	172.142	34.4081
chr18	21990378	2948184	LG21	172.142	34.9403
chr18	21990378	4279179	LG21	172.142	35.143
chr18	21990378	4702611	LG21	172.142	37.0027
chr18	21990378	4602726	LG21	172.142	38.3057
chr18	21990378	5595384	LG21	172.142	39.3497
chr18	21990378	5757414	LG21	172.142	39.8005
chr18	21990378	2822773	LG21	172.142	40.0954
chr18	21990378	6622514	LG21	172.142	40.8588
chr18	21990378	7376055	LG21	172.142	47.1728
chr18	21990378	7897862	LG21	172.142	49.579
chr18	21990378	8893971	LG21	172.142	51.3118
chr18	21990378	8893971	LG21	172.142	51.4484
chr18	21990378	9114111	LG21	172.142	54.8702
chr18	21990378	9247714	LG21	172.142	55.2994
chr18	21990378	9171129	LG21	172.142	57.1961
chr18	21990378	9062448	LG21	172.142	59.053
chr18	21990378	8284384	LG21	172.142	59.3439
chr18	21990378	8930001	LG21	172.142	60.0162
chr18	21990378	8544157	LG21	172.142	66.4116
chr18	21990378	9127015	LG21	172.142	66.8073
chr18	21990378	9563718	LG21	172.142	72.5282
chr18	21990378	9630044	LG21	172.142	73.3473
chr18	21990378	9622165	LG21	172.142	73.4082
chr18	21990378	9719711	LG21	172.142	74.4403
chr18	21990378	9951760	LG21	172.142	79.0648
chr18	21990378	11046202	LG21	172.142	86.6933
chr18	21990378	9575252	LG21	172.142	91.7408
chr18	21990378	9114519	LG21	172.142	92.4307
chr18	21990378	8929602	LG21	172.142	92.4307
chr18	21990378	11157172	LG21	172.142	92.5144
chr18	21990378	9127015	LG21	172.142	92.7279
chr18	21990378	9926705	LG21	172.142	93.9853
chr18	21990378	11071010	LG21	172.142	93.9888
chr18	21990378	11329706	LG21	172.142	94.0036
chr18	21990378	10834384	LG21	172.142	96.1587
chr18	21990378	10834384	LG21	172.142	96.239
chr18	21990378	11798561	LG21	172.142	97.7771
chr18	21990378	11887064	LG21	172.142	98.2547
chr18	21990378	11830031	LG21	172.142	99.2577
chr18	21990378	12409172	LG21	172.142	100.351
chr18	21990378	13398095	LG21	172.142	104.338
chr18	21990378	15349670	LG21	172.142	106.752
chr18	21990378	14587348	LG21	172.142	109.962
chr18	21990378	14800414	LG21	172.142	110.942
chr18	21990378	14800414	LG21	172.142	111.307
chr18	21990378	13318549	LG21	172.142	111.979
chr18	21990378	14734880	LG21	172.142	111.979
chr18	21990378	13916620	LG21	172.142	113.621
chr18	21990378	12720205	LG21	172.142	115.924
chr18	21990378	15923015	LG21	172.142	117.747
chr18	21990378	15923015	LG21	172.142	117.956
chr18	21990378	12954656	LG21	172.142	118.588
chr18	21990378	15240574	LG21	172.142	121.866
chr18	21990378	13501946	LG21	172.142	124.215
chr18	21990378	17814590	LG21	172.142	124.622
chr18	21990378	15922604	LG21	172.142	128.437
chr18	21990378	15923015	LG21	172.142	130.323
chr18	21990378	20873495	LG21	172.142	131.355
chr18	21990378	18401973	LG21	172.142	138.102
chr18	21990378	20873495	LG21	172.142	142.024
chr18	21990378	20873495	LG21	172.142	143.16
chr18	21990378	18474791	LG21	172.142	143.291
chr18	21990378	20693369	LG21	172.142	146.39
chr18	21990378	20887181	LG21	172.142	147.431
chr18	21990378	4986471	LG21	172.142	148.642
chr18	21990378	21070164	LG21	172.142	149.643
chr18	21990378	18692254	LG21	172.142	151.96
chr18	21990378	16756775	LG21	172.142	154.505
chr18	21990378	16756775	LG21	172.142	156.733
chr18	21990378	16756775	LG21	172.142	160.314
chr19	21948159	20690766	LG20	145.032	30.7834
chr19	21948159	19238092	LG20	145.032	31.9752
chr19	21948159	19238092	LG20	145.032	32.8593
chr19	21948159	18107097	LG20	145.032	34.259
chr19	21948159	17118179	LG20	145.032	35.7998
chr19	21948159	17084397	LG20	145.032	35.9349
chr19	21948159	17411698	LG20	145.032	36.9757
chr19	21948159	16609932	LG20	145.032	37.2681
chr19	21948159	16648427	LG20	145.032	37.5518
chr19	21948159	12307517	LG20	145.032	39.5027
chr19	21948159	15839153	LG20	145.032	40.4604
chr19	21948159	15995053	LG20	145.032	40.6622
chr19	21948159	15894234	LG20	145.032	41.0008
chr19	21948159	14907864	LG20	145.032	43.7512
chr19	21948159	14922302	LG20	145.032	43.7512
chr19	21948159	15058782	LG20	145.032	43.8768
chr19	21948159	15058782	LG20	145.032	43.9594
chr19	21948159	15279680	LG20	145.032	44.629
chr19	21948159	15046266	LG20	145.032	44.7923
chr19	21948159	14922733	LG20	145.032	44.9426
chr19	21948159	14992945	LG20	145.032	44.9492
chr19	21948159	15044575	LG20	145.032	45.3083
chr19	21948159	15044575	LG20	145.032	45.3083
chr19	21948159	14983009	LG20	145.032	46.2872
chr19	21948159	14983009	LG20	145.032	46.387
chr19	21948159	14052845	LG20	145.032	46.7848
chr19	21948159	15318882	LG20	145.032	47.5441
chr19	21948159	13731179	LG20	145.032	47.853
chr19	21948159	14615293	LG20	145.032	48.3571
chr19	21948159	13773009	LG20	145.032	50.4238
chr19	21948159	12707426	LG20	145.032	51.3885
chr19	21948159	12707426	LG20	145.032	53.6969
chr19	21948159	12707426	LG20	145.032	53.8687
chr19	21948159	12239688	LG20	145.032	54.3464
chr19	21948159	12240108	LG20	145.032	54.3922
chr19	21948159	12082846	LG20	145.032	54.4095
chr19	21948159	11402566	LG20	145.032	55.421
chr19	21948159	12048134	LG20	145.032	55.6025
chr19	21948159	12048134	LG20	145.032	55.6051
chr19	21948159	12747258	LG20	145.032	56.854
chr19	21948159	13041838	LG20	145.032	56.854
chr19	21948159	13048831	LG20	145.032	57.5551
chr19	21948159	13048831	LG20	145.032	57.5551
chr19	21948159	8674938	LG20	145.032	58.3676
chr19	21948159	11001979	LG20	145.032	58.714
chr19	21948159	8666754	LG20	145.032	59.2146
chr19	21948159	9128997	LG20	145.032	60.6589
chr19	21948159	9616929	LG20	145.032	61.1075
chr19	21948159	8892566	LG20	145.032	61.6958
chr19	21948159	9128997	LG20	145.032	64.2706
chr19	21948159	7986041	LG20	145.032	64.692
chr19	21948159	8132963	LG20	145.032	67.4232
chr19	21948159	8001649	LG20	145.032	68.3753
chr19	21948159	7911849	LG20	145.032	68.7898
chr19	21948159	7911849	LG20	145.032	68.859
chr19	21948159	10126005	LG20	145.032	69.4975
chr19	21948159	6894081	LG20	145.032	70.7291
chr19	21948159	6894081	LG20	145.032	70.7291
chr19	21948159	6865075	LG20	145.032	70.9301
chr19	21948159	6219742	LG20	145.032	71.0303
chr19	21948159	6211197	LG20	145.032	71.0303
chr19	21948159	6181482	LG20	145.032	71.7263
chr19	21948159	6181482	LG20	145.032	71.8172
chr19	21948159	7484768	LG20	145.032	72.7621
chr19	21948159	6040197	LG20	145.032	73.4801
chr19	21948159	6411470	LG20	145.032	74.4225
chr19	21948159	5724384	LG20	145.032	74.7495
chr19	21948159	5684477	LG20	145.032	74.8279
chr19	21948159	21773540	LG20	145.032	74.9072
chr19	21948159	3540933	LG20	145.032	75.7915
chr19	21948159	4173661	LG20	145.032	76.2657
chr19	21948159	1709867	LG20	145.032	77.0182
chr19	21948159	1059828	LG20	145.032	77.2043
chr19	21948159	1380528	LG20	145.032	77.5442
chr19	21948159	1380528	LG20	145.032	77.5856
chr19	21948159	4633063	LG20	145.032	77.9354
chr19	21948159	3511934	LG20	145.032	79.996
chr19	21948159	3511934	LG20	145.032	79.996
chr19	21948159	7706332	LG20	145.032	122.863
chr19	21948159	7518641	LG20	145.032	123.182
chr19	21948159	8666754	LG20	145.032	124.432
chr19	21948159	8992491	LG20	145.032	125.577
chr19	21948159	9898815	LG20	145.032	126.131
chr19	21948159	10381015	LG20	145.032	126.132
chr19	21948159	11347697	LG20	145.032	126.71
chr19	21948159	12888075	LG20	145.032	130.62
chr19	21948159	13625778	LG20	145.032	132.566
chr19	21948159	14878937	LG20	145.032	134.698
chr19	21948159	14878937	LG20	145.032	134.853
chr19	21948159	14468923	LG20	145.032	135.962
chr19	21948159	14713921	LG20	145.032	136.739
chr19	21948159	16151826	LG20	145.032	138.881
chr19	21948159	16986809	LG20	145.032	140.196
chr19	21948159	17211004	LG20	145.032	140.883
chr20	21628470	18381958	LG22	185.732	0
chr20	21628470	18874093	LG22	185.732	1.78807
chr20	21628470	18795368	LG22	185.732	2.112
chr20	21628470	20108021	LG22	185.732	2.84385
chr20	21628470	19952821	LG22	185.732	3.44938
chr20	21628470	20500320	LG22	185.732	5.1294
chr20	21628470	20620572	LG22	185.732	5.1294
chr20	21628470	20831297	LG22	185.732	53.6413
chr20	21628470	20500320	LG22	185.732	54.1686
chr20	21628470	21018500	LG22	185.732	55.1194
chr20	21628470	19423139	LG22	185.732	56.4798
chr20	21628470	18393128	LG22	185.732	56.8708
chr20	21628470	18795368	LG22	185.732	58.0292
chr20	21628470	18490161	LG22	185.732	59.0505
chr20	21628470	18825390	LG22	185.732	59.5255
chr20	21628470	18790040	LG22	185.732	60.1141
chr20	21628470	16497681	LG22	185.732	60.7677
chr20	21628470	18684824	LG22	185.732	60.9288
chr20	21628470	18684824	LG22	185.732	60.9364
chr20	21628470	18684824	LG22	185.732	60.9413
chr20	21628470	16545404	LG22	185.732	61.6426
chr20	21628470	16084270	LG22	185.732	63.8992
chr20	21628470	15843773	LG22	185.732	66.2525
chr20	21628470	15506006	LG22	185.732	66.5701
chr20	21628470	15711393	LG22	185.732	66.9335
chr20	21628470	14859840	LG22	185.732	67.3523
chr20	21628470	15711393	LG22	185.732	67.5232
chr20	21628470	15214290	LG22	185.732	67.7222
chr20	21628470	14178685	LG22	185.732	71.7642
chr20	21628470	14564087	LG22	185.732	72.3724
chr20	21628470	13987064	LG22	185.732	75.343
chr20	21628470	13987064	LG22	185.732	75.4586
chr20	21628470	13987064	LG22	185.732	75.5787
chr20	21628470	14420152	LG22	185.732	77.0807
chr20	21628470	13987441	LG22	185.732	77.1745
chr20	21628470	14118249	LG22	185.732	77.4922
chr20	21628470	13905919	LG22	185.732	77.5042
chr20	21628470	14002278	LG22	185.732	78.1567
chr20	21628470	8160679	LG22	185.732	80.5062
chr20	21628470	12964782	LG22	185.732	80.5524
chr20	21628470	13041498	LG22	185.732	81.1677
chr20	21628470	13505330	LG22	185.732	81.2628
chr20	21628470	13269810	LG22	185.732	82.1297
chr20	21628470	12323071	LG22	185.732	82.6225
chr20	21628470	12471480	LG22	185.732	83.2732
chr20	21628470	12492402	LG22	185.732	83.2737
chr20	21628470	11504367	LG22	185.732	83.848
chr20	21628470	11643849	LG22	185.732	84.0969
chr20	21628470	11334722	LG22	185.732	84.8998
chr20	21628470	9470774	LG22	185.732	86.333
chr20	21628470	9935114	LG22	185.732	86.9648
chr20	21628470	11905356	LG22	185.732	87.0009
chr20	21628470	11888711	LG22	185.732	87.0222
chr20	21628470	10614279	LG22	185.732	87.2279
chr20	21628470	10521486	LG22	185.732	87.2294
chr20	21628470	10106242	LG22	185.732	87.3959
chr20	21628470	10147563	LG22	185.732	87.3959
chr20	21628470	10037304	LG22	185.732	87.5427
chr20	21628470	13041498	LG22	185.732	87.612
chr20	21628470	13041498	LG22	185.732	87.6333
chr20	21628470	13185893	LG22	185.732	88.858
chr20	21628470	9225621	LG22	185.732	90.1704
chr20	21628470	10530713	LG22	185.732	90.1713
chr20	21628470	9935473	LG22	185.732	90.1713
chr20	21628470	8850520	LG22	185.732	90.7543
chr20	21628470	8636564	LG22	185.732	90.9914
chr20	21628470	8585878	LG22	185.732	90.9916
chr20	21628470	8636192	LG22	185.732	91.1346
chr20	21628470	8646724	LG22	185.732	91.6114
chr20	21628470	5362996	LG22	185.732	92.7242
chr20	21628470	5422104	LG22	185.732	92.8303
chr20	21628470	5666672	LG22	185.732	93.0156
chr20	21628470	5184740	LG22	185.732	93.2246
chr20	21628470	5184341	LG22	185.732	93.4255
chr20	21628470	5603419	LG22	185.732	93.7167
chr20	21628470	5986467	LG22	185.732	93.8172
chr20	21628470	5579828	LG22	185.732	94.6206
chr20	21628470	7315874	LG22	185.732	95.1091
chr20	21628470	7315874	LG22	185.732	95.1091
chr20	21628470	5262042	LG22	185.732	95.6407
chr20	21628470	7315874	LG22	185.732	95.8526
chr20	21628470	6040564	LG22	185.732	95.8526
chr20	21628470	5599424	LG22	185.732	96.1538
chr20	21628470	5599424	LG22	185.732	96.2525
chr20	21628470	5838166	LG22	185.732	96.6071
chr20	21628470	6167253	LG22	185.732	97.2135
chr20	21628470	7664157	LG22	185.732	97.3677
chr20	21628470	7664157	LG22	185.732	97.4831
chr20	21628470	7985867	LG22	185.732	98.0013
chr20	21628470	7641067	LG22	185.732	98.1619
chr20	21628470	5463060	LG22	185.732	101.821
chr20	21628470	5463060	LG22	185.732	102.307
chr20	21628470	4901380	LG22	185.732	106.73
chr20	21628470	4901380	LG22	185.732	107.099
chr20	21628470	4901380	LG22	185.732	107.386
chr20	21628470	5022076	LG22	185.732	108.28
chr20	21628470	4941560	LG22	185.732	108.712
chr20	21628470	4565947	LG22	185.732	109.574
chr20	21628470	4540883	LG22	185.732	109.969
chr20	21628470	4166136	LG22	185.732	109.969
chr20	21628470	4515735	LG22	185.732	111.061
chr20	21628470	4385996	LG22	185.732	111.964
chr20	21628470	3317166	LG22	185.732	112.274
chr20	21628470	2830215	LG22	185.732	113.484
chr20	21628470	3063759	LG22	185.732	113.921
chr20	21628470	2210031	LG22	185.732	114.874
chr20	21628470	2096756	LG22	185.732	115.232
chr20	21628470	2096756	LG22	185.732	115.271
chr20	21628470	1817024	LG22	185.732	115.521
chr20	21628470	972707	LG22	185.732	115.951
chr20	21628470	2298656	LG22	185.732	116.367
chr20	21628470	2210031	LG22	185.732	117.04
chr20	21628470	2210031	LG22	185.732	117.07
chr20	21628470	1701132	LG22	185.732	117.653
chr20	21628470	1321778	LG22	185.732	118.452
chr20	21628470	1268989	LG22	185.732	118.926
chr20	21628470	972707	LG22	185.732	119.767
chr20	21628470	972707	LG22	185.732	120.107
chr20	21628470	657854	LG22	185.732	120.883
chr20	21628470	274537	LG22	185.732	122.347
chr20	21628470	1727623	LG22	185.732	142.863
chr20	21628470	1078945	LG22	185.732	146.813
chr20	21628470	1750537	LG22	185.732	162.369
chr20	21628470	712829	LG22	185.732	171.259
chr20	21628470	1727623	LG22	185.732	171.259
chr20	21628470	712829	LG22	185.732	171.259
chr20	21628470	712829	LG22	185.732	171.259
chr20	21628470	1268989	LG22	185.732	173.482
chr20	21628470	2381609	LG22	185.732	176.483
chr20	21628470	3079863	LG22	185.732	177.816
chr20	21628470	3175736	LG22	185.732	178.162
chr20	21628470	3558911	LG22	185.732	179.028
chr20	21628470	7342604	LG22	185.732	185.732
chr21	21591549	19810105	LG2	197.315	23.4004
chr21	21591549	19891632	LG2	197.315	31.4146
chr21	21591549	20019839	LG2	197.315	50.7569
chr21	21591549	20276197	LG2	197.315	52.9481
chr21	21591549	2640108	LG2	197.315	63.9971
chr21	21591549	20072890	LG2	197.315	68.2367
chr21	21591549	19613994	LG2	197.315	69.6163
chr21	21591549	19665611	LG2	197.315	71.4924
chr21	21591549	19665611	LG2	197.315	71.4967
chr21	21591549	19665617	LG2	197.315	72.0647
chr21	21591549	19399222	LG2	197.315	72.8661
chr21	21591549	18599800	LG2	197.315	80.3957
chr21	21591549	18383931	LG2	197.315	81.2218
chr21	21591549	18383931	LG2	197.315	81.2542
chr21	21591549	17565879	LG2	197.315	81.3423
chr21	21591549	17268701	LG2	197.315	81.9729
chr21	21591549	17434452	LG2	197.315	82.5106
chr21	21591549	12530891	LG2	197.315	83.3598
chr21	21591549	15806737	LG2	197.315	83.9466
chr21	21591549	17001001	LG2	197.315	84.1659
chr21	21591549	16801445	LG2	197.315	84.4738
chr21	21591549	16401929	LG2	197.315	85.2026
chr21	21591549	16401929	LG2	197.315	85.2412
chr21	21591549	16401929	LG2	197.315	85.2672
chr21	21591549	11332061	LG2	197.315	86.5399
chr21	21591549	15949361	LG2	197.315	86.6575
chr21	21591549	14901743	LG2	197.315	87.4417
chr21	21591549	15022571	LG2	197.315	87.4553
chr21	21591549	13916483	LG2	197.315	89.2755
chr21	21591549	11628008	LG2	197.315	89.9926
chr21	21591549	11628008	LG2	197.315	89.9926
chr21	21591549	11507648	LG2	197.315	90.7789
chr21	21591549	12530891	LG2	197.315	91.4024
chr21	21591549	10988496	LG2	197.315	91.8533
chr21	21591549	11506170	LG2	197.315	93.0982
chr21	21591549	10937586	LG2	197.315	95.1674
chr21	21591549	10584178	LG2	197.315	96.1436
chr21	21591549	10019193	LG2	197.315	97.9172
chr21	21591549	10019193	LG2	197.315	97.9824
chr21	21591549	10446194	LG2	197.315	98.3295
chr21	21591549	10559206	LG2	197.315	98.5182
chr21	21591549	10252381	LG2	197.315	100.109
chr21	21591549	10584178	LG2	197.315	101.497
chr21	21591549	9424294	LG2	197.315	102.367
chr21	21591549	9308510	LG2	197.315	102.686
chr21	21591549	9066723	LG2	197.315	103.905
chr21	21591549	9308569	LG2	197.315	104.857
chr21	21591549	8961855	LG2	197.315	105.651
chr21	21591549	8267564	LG2	197.315	105.708
chr21	21591549	8754831	LG2	197.315	106.687
chr21	21591549	8851079	LG2	197.315	106.998
chr21	21591549	8077000	LG2	197.315	107.214
chr21	21591549	9819913	LG2	197.315	107.544
chr21	21591549	7841816	LG2	197.315	107.966
chr21	21591549	8649531	LG2	197.315	108.749
chr21	21591549	8046046	LG2	197.315	108.751
chr21	21591549	5770824	LG2	197.315	109.241
chr21	21591549	8267564	LG2	197.315	109.603
chr21	21591549	7617885	LG2	197.315	110.385
chr21	21591549	8649531	LG2	197.315	110.451
chr21	21591549	7740142	LG2	197.315	111.396
chr21	21591549	7401748	LG2	197.315	112.653
chr21	21591549	7601137	LG2	197.315	112.862
chr21	21591549	6401354	LG2	197.315	114.17
chr21	21591549	9424294	LG2	197.315	115.512
chr21	21591549	7919652	LG2	197.315	115.727
chr21	21591549	6355443	LG2	197.315	115.807
chr21	21591549	5866369	LG2	197.315	115.997
chr21	21591549	5385567	LG2	197.315	119.403
chr21	21591549	4741872	LG2	197.315	125.209
chr21	21591549	4491184	LG2	197.315	125.368
chr21	21591549	4997879	LG2	197.315	126.463
chr21	21591549	3792163	LG2	197.315	128.285
chr21	21591549	3331167	LG2	197.315	129.137
chr21	21591549	3331167	LG2	197.315	129.505
chr21	21591549	3127175	LG2	197.315	131.896
chr21	21591549	2979998	LG2	197.315	132.185
chr21	21591549	2435954	LG2	197.315	132.758
chr21	21591549	2435954	LG2	197.315	133.07
chr21	21591549	1109500	LG2	197.315	135.326
chr21	21591549	1172912	LG2	197.315	135.836
chr21	21591549	1724252	LG2	197.315	136.1
chr21	21591549	2811089	LG2	197.315	138.712
chr21	21591549	2180518	LG2	197.315	145.203
chr21	21591549	2049570	LG2	197.315	145.498
chr21	21591549	2289949	LG2	197.315	146.051
chr21	21591549	2289949	LG2	197.315	146.211
chr21	21591549	2304019	LG2	197.315	146.738
chr21	21591549	2310592	LG2	197.315	146.74
chr21	21591549	1055420	LG2	197.315	148.673
chr21	21591549	2289292	LG2	197.315	151.548
chr21	21591549	1055420	LG2	197.315	152.084
chr21	21591549	2305438	LG2	197.315	153
chr21	21591549	1055420	LG2	197.315	153.432
chr21	21591549	377017	LG2	197.315	155.723
chr21	21591549	1951857	LG2	197.315	158.332
chr21	21591549	3091212	LG2	197.315	160.723
chr22	19524674	508865	LG5	145.703	15.7954
chr22	19524674	1028384	LG5	145.703	16.8031
chr22	19524674	1040178	LG5	145.703	21.333
chr22	19524674	656944	LG5	145.703	21.333
chr22	19524674	1040178	LG5	145.703	21.333
chr22	19524674	718385	LG5	145.703	31.6674
chr22	19524674	721533	LG5	145.703	49.5399
chr22	19524674	718385	LG5	145.703	50.3836
chr22	19524674	718385	LG5	145.703	50.3885
chr22	19524674	718385	LG5	145.703	50.7615
chr22	19524674	814020	LG5	145.703	52.1785
chr22	19524674	830987	LG5	145.703	52.1785
chr22	19524674	814020	LG5	145.703	52.194
chr22	19524674	1023857	LG5	145.703	53.0153
chr22	19524674	1023857	LG5	145.703	53.904
chr22	19524674	1103477	LG5	145.703	54.3284
chr22	19524674	1493180	LG5	145.703	54.7059
chr22	19524674	2635721	LG5	145.703	57.3686
chr22	19524674	2856263	LG5	145.703	58.2897
chr22	19524674	3454805	LG5	145.703	58.5544
chr22	19524674	3904881	LG5	145.703	60.194
chr22	19524674	4576064	LG5	145.703	60.6263
chr22	19524674	4354163	LG5	145.703	61.4709
chr22	19524674	4289825	LG5	145.703	62.47
chr22	19524674	5126452	LG5	145.703	63.2719
chr22	19524674	4791772	LG5	145.703	63.2879
chr22	19524674	7584695	LG5	145.703	63.5498
chr22	19524674	6969256	LG5	145.703	63.8053
chr22	19524674	7584695	LG5	145.703	65.6623
chr22	19524674	7555939	LG5	145.703	66.0555
chr22	19524674	7745568	LG5	145.703	66.3249
chr22	19524674	7954724	LG5	145.703	66.4575
chr22	19524674	8197841	LG5	145.703	66.7314
chr22	19524674	8298535	LG5	145.703	67.0225
chr22	19524674	8298535	LG5	145.703	67.0867
chr22	19524674	8667001	LG5	145.703	67.4552
chr22	19524674	3653187	LG5	145.703	68.2215
chr22	19524674	3653187	LG5	145.703	68.2546
chr22	19524674	3653187	LG5	145.703	68.2752
chr22	19524674	8890150	LG5	145.703	68.5307
chr22	19524674	3838334	LG5	145.703	68.9586
chr22	19524674	8780545	LG5	145.703	69.7605
chr22	19524674	8489045	LG5	145.703	69.7605
chr22	19524674	4556262	LG5	145.703	69.7605
chr22	19524674	5385187	LG5	145.703	69.7605
chr22	19524674	10059845	LG5	145.703	70.6176
chr22	19524674	10059845	LG5	145.703	70.6662
chr22	19524674	9639867	LG5	145.703	71.199
chr22	19524674	9897851	LG5	145.703	71.7989
chr22	19524674	9897851	LG5	145.703	71.8055
chr22	19524674	8487933	LG5	145.703	72.1856
chr22	19524674	10000716	LG5	145.703	72.2841
chr22	19524674	7341177	LG5	145.703	72.5436
chr22	19524674	10234016	LG5	145.703	72.556
chr22	19524674	10320495	LG5	145.703	72.9917
chr22	19524674	11191796	LG5	145.703	73.0316
chr22	19524674	11359675	LG5	145.703	73.2641
chr22	19524674	10710735	LG5	145.703	73.6648
chr22	19524674	9702498	LG5	145.703	73.8109
chr22	19524674	10968290	LG5	145.703	73.977
chr22	19524674	10608390	LG5	145.703	74.105
chr22	19524674	10967902	LG5	145.703	74.5241
chr22	19524674	10967902	LG5	145.703	74.5588
chr22	19524674	10854823	LG5	145.703	74.9962
chr22	19524674	11273199	LG5	145.703	75.6538
chr22	19524674	11273199	LG5	145.703	75.8348
chr22	19524674	11270957	LG5	145.703	76.0852
chr22	19524674	11359675	LG5	145.703	76.6261
chr22	19524674	11359675	LG5	145.703	77.1023
chr22	19524674	11813394	LG5	145.703	78.2699
chr22	19524674	11273199	LG5	145.703	78.3781
chr22	19524674	11273199	LG5	145.703	78.3781
chr22	19524674	12034366	LG5	145.703	78.5408
chr22	19524674	11697237	LG5	145.703	78.5408
chr22	19524674	11813877	LG5	145.703	78.5408
chr22	19524674	12276858	LG5	145.703	78.846
chr22	19524674	12162170	LG5	145.703	78.846
chr22	19524674	12276062	LG5	145.703	78.9466
chr22	19524674	12256377	LG5	145.703	79.0929
chr22	19524674	12498203	LG5	145.703	79.6114
chr22	19524674	12877019	LG5	145.703	80.3905
chr22	19524674	13280234	LG5	145.703	80.9228
chr22	19524674	13196811	LG5	145.703	81.5432
chr22	19524674	13756946	LG5	145.703	82.9873
chr22	19524674	14151185	LG5	145.703	83.8913
chr22	19524674	14151185	LG5	145.703	84.0822
chr22	19524674	14151185	LG5	145.703	84.1152
chr22	19524674	14615826	LG5	145.703	86.2281
chr22	19524674	14629477	LG5	145.703	86.4567
chr22	19524674	14786345	LG5	145.703	86.7329
chr22	19524674	14946437	LG5	145.703	87.0786
chr22	19524674	15235347	LG5	145.703	87.6075
chr22	19524674	15313400	LG5	145.703	87.8793
chr22	19524674	15234871	LG5	145.703	87.8803
chr22	19524674	15335322	LG5	145.703	87.9725
chr22	19524674	15442273	LG5	145.703	88.5628
chr22	19524674	16002079	LG5	145.703	89.3982
chr22	19524674	16430597	LG5	145.703	89.7151
chr22	19524674	15817645	LG5	145.703	90.0973
chr22	19524674	15649268	LG5	145.703	90.19
chr22	19524674	16898907	LG5	145.703	90.6816
chr22	19524674	17030975	LG5	145.703	90.9687
chr22	19524674	17044186	LG5	145.703	91.0512
chr22	19524674	19181184	LG5	145.703	93.2191
chr22	19524674	18823284	LG5	145.703	93.6352
chr22	19524674	18096179	LG5	145.703	94.6397
chr22	19524674	16718127	LG5	145.703	98.6874
chr22	19524674	15050744	LG5	145.703	121.747
chr22	19524674	15812140	LG5	145.703	144.469
chr22	19524674	15335322	LG5	145.703	144.685
chr22	19524674	15491921	LG5	145.703	145.703
chr2	42452590	36572634	LG1	132.536	12.2765
chr2	42452590	41012756	LG1	132.536	23.9823
chr2	42452590	40991909	LG1	132.536	24.6753
chr2	42452590	40991909	LG1	132.536	24.8729
chr2	42452590	41012756	LG1	132.536	25.5027
chr2	42452590	39125985	LG1	132.536	29.3281
chr2	42452590	38297176	LG1	132.536	31.0752
chr2	42452590	40558790	LG1	132.536	31.9902
chr2	42452590	40483275	LG1	132.536	32.0071
chr2	42452590	40558790	LG1	132.536	32.8595
chr2	42452590	40023420	LG1	132.536	33.3038
chr2	42452590	40322468	LG1	132.536	34.3218
chr2	42452590	37983172	LG1	132.536	37.0893
chr2	42452590	38353408	LG1	132.536	37.0893
chr2	42452590	38378629	LG1	132.536	38.6448
chr2	42452590	38659254	LG1	132.536	38.758
chr2	42452590	38378629	LG1	132.536	39.6693
chr2	42452590	38056573	LG1	132.536	40.0051
chr2	42452590	38353408	LG1	132.536	40.7268
chr2	42452590	38281174	LG1	132.536	40.863
chr2	42452590	37735109	LG1	132.536	41.4934
chr2	42452590	37873528	LG1	132.536	41.81
chr2	42452590	37660241	LG1	132.536	42.082
chr2	42452590	37630863	LG1	132.536	43.0125
chr2	42452590	37055208	LG1	132.536	44.241
chr2	42452590	37055208	LG1	132.536	44.4532
chr2	42452590	36987564	LG1	132.536	45.6759
chr2	42452590	36987564	LG1	132.536	45.6759
chr2	42452590	35411951	LG1	132.536	47.1406
chr2	42452590	35411951	LG1	132.536	47.1845
chr2	42452590	35134256	LG1	132.536	47.8572
chr2	42452590	35913103	LG1	132.536	50.4412
chr2	42452590	35366470	LG1	132.536	52.6374
chr2	42452590	36453491	LG1	132.536	53.8976
chr2	42452590	34729290	LG1	132.536	54.521
chr2	42452590	34873252	LG1	132.536	55.1467
chr2	42452590	36672429	LG1	132.536	55.4707
chr2	42452590	37660241	LG1	132.536	56.0225
chr2	42452590	37630863	LG1	132.536	56.3637
chr2	42452590	36876523	LG1	132.536	56.4408
chr2	42452590	36401692	LG1	132.536	56.7736
chr2	42452590	34395074	LG1	132.536	56.9864
chr2	42452590	36475966	LG1	132.536	57.0864
chr2	42452590	36475966	LG1	132.536	57.0871
chr2	42452590	36141445	LG1	132.536	57.2327
chr2	42452590	35663206	LG1	132.536	57.2327
chr2	42452590	34558375	LG1	132.536	58.6589
chr2	42452590	33386712	LG1	132.536	59.0579
chr2	42452590	33558923	LG1	132.536	59.0579
chr2	42452590	34113683	LG1	132.536	59.286
chr2	42452590	33610450	LG1	132.536	60.1516
chr2	42452590	33434899	LG1	132.536	60.7642
chr2	42452590	32483278	LG1	132.536	64.0141
chr2	42452590	32483278	LG1	132.536	64.0141
chr2	42452590	32274453	LG1	132.536	65.2119
chr2	42452590	32925564	LG1	132.536	65.448
chr2	42452590	29222983	LG1	132.536	65.8731
chr2	42452590	32483712	LG1	132.536	66.4066
chr2	42452590	32351120	LG1	132.536	66.5505
chr2	42452590	32099123	LG1	132.536	66.739
chr2	42452590	30320374	LG1	132.536	66.8833
chr2	42452590	32353609	LG1	132.536	68.6426
chr2	42452590	32139828	LG1	132.536	68.6595
chr2	42452590	29391903	LG1	132.536	72.3014
chr2	42452590	29589387	LG1	132.536	72.6646
chr2	42452590	29589387	LG1	132.536	72.7159
chr2	42452590	30111271	LG1	132.536	73.3636
chr2	42452590	29296856	LG1	132.536	74.3066
chr2	42452590	29032507	LG1	132.536	74.5168
chr2	42452590	29032507	LG1	132.536	74.9124
chr2	42452590	29179130	LG1	132.536	75.0756
chr2	42452590	29222983	LG1	132.536	75.0756
chr2	42452590	29296856	LG1	132.536	75.5372
chr2	42452590	28929744	LG1	132.536	75.7666
chr2	42452590	28501483	LG1	132.536	79.0709
chr2	42452590	28533169	LG1	132.536	79.0753
chr2	42452590	28626110	LG1	132.536	79.47
chr2	42452590	28745808	LG1	132.536	79.5247
chr2	42452590	27934938	LG1	132.536	80.1531
chr2	42452590	28414997	LG1	132.536	80.5505
chr2	42452590	28323693	LG1	132.536	80.6947
chr2	42452590	28007695	LG1	132.536	81.2255
chr2	42452590	26010971	LG1	132.536	81.7097
chr2	42452590	26458346	LG1	132.536	82.0327
chr2	42452590	26387625	LG1	132.536	82.0327
chr2	42452590	27699029	LG1	132.536	82.0327
chr2	42452590	26010971	LG1	132.536	82.4182
chr2	42452590	27318326	LG1	132.536	83.7609
chr2	42452590	26976005	LG1	132.536	86.9453
chr2	42452590	26976005	LG1	132.536	87.0653
chr2	42452590	26671082	LG1	132.536	88.0127
chr2	42452590	25559216	LG1	132.536	89.4327
chr2	42452590	26251113	LG1	132.536	92.1789
chr2	42452590	26976005	LG1	132.536	93.948
chr2	42452590	26010971	LG1	132.536	96.3746
chr2	42452590	25858544	LG1	132.536	99.9611
chr2	42452590	25559216	LG1	132.536	101.358
chr2	42452590	25259565	LG1	132.536	102.187
chr2	42452590	25173498	LG1	132.536	102.766
chr2	42452590	25142631	LG1	132.536	102.989
chr2	42452590	25559216	LG1	132.536	103.446
chr2	42452590	25171751	LG1	132.536	104.279
chr2	42452590	24786831	LG1	132.536	104.537
chr2	42452590	24697313	LG1	132.536	104.775
chr2	42452590	24697313	LG1	132.536	104.862
chr2	42452590	25173498	LG1	132.536	104.918
chr2	42452590	24374111	LG1	132.536	106.925
chr2	42452590	24374111	LG1	132.536	107.483
chr2	42452590	7870054	LG10	144.207	18.21
chr2	42452590	2137180	LG10	144.207	28.4314
chr2	42452590	2137180	LG10	144.207	28.47
chr2	42452590	2137180	LG10	144.207	28.6559
chr2	42452590	1150683	LG10	144.207	30.6045
chr2	42452590	167056	LG10	144.207	31.7762
chr2	42452590	167056	LG10	144.207	31.7762
chr2	42452590	814140	LG10	144.207	32.9537
chr2	42452590	1308262	LG10	144.207	33.5638
chr2	42452590	1548110	LG10	144.207	34.9165
chr2	42452590	1647961	LG10	144.207	36.7818
chr2	42452590	1745956	LG10	144.207	37.1591
chr2	42452590	2510886	LG10	144.207	38.093
chr2	42452590	2636445	LG10	144.207	38.0978
chr2	42452590	2425667	LG10	144.207	38.1013
chr2	42452590	2766475	LG10	144.207	38.1692
chr2	42452590	3177885	LG10	144.207	38.7601
chr2	42452590	3131565	LG10	144.207	38.9941
chr2	42452590	2766475	LG10	144.207	39.5208
chr2	42452590	3826719	LG10	144.207	40.8334
chr2	42452590	4185113	LG10	144.207	41.0981
chr2	42452590	4386871	LG10	144.207	41.2936
chr2	42452590	4401739	LG10	144.207	41.3331
chr2	42452590	4386871	LG10	144.207	41.5138
chr2	42452590	4185113	LG10	144.207	41.5767
chr2	42452590	4119821	LG10	144.207	41.6861
chr2	42452590	4364465	LG10	144.207	41.792
chr2	42452590	4277814	LG10	144.207	42.0686
chr2	42452590	4515228	LG10	144.207	42.7175
chr2	42452590	5592513	LG10	144.207	42.9509
chr2	42452590	5310131	LG10	144.207	42.9913
chr2	42452590	4492447	LG10	144.207	43.4076
chr2	42452590	5165678	LG10	144.207	43.9273
chr2	42452590	5449341	LG10	144.207	44.0456
chr2	42452590	5436387	LG10	144.207	44.0456
chr2	42452590	5595232	LG10	144.207	44.3235
chr2	42452590	6125909	LG10	144.207	44.6561
chr2	42452590	6263969	LG10	144.207	45.234
chr2	42452590	6182511	LG10	144.207	45.2362
chr2	42452590	6230736	LG10	144.207	45.2372
chr2	42452590	6377361	LG10	144.207	45.3225
chr2	42452590	6377361	LG10	144.207	45.3386
chr2	42452590	6884866	LG10	144.207	45.7021
chr2	42452590	6452988	LG10	144.207	45.8061
chr2	42452590	7224797	LG10	144.207	46.2723
chr2	42452590	19045110	LG10	144.207	46.3662
chr2	42452590	7941930	LG10	144.207	46.7487
chr2	42452590	7941930	LG10	144.207	46.7577
chr2	42452590	7941930	LG10	144.207	46.7608
chr2	42452590	7344203	LG10	144.207	46.8118
chr2	42452590	7941928	LG10	144.207	47.2483
chr2	42452590	8072220	LG10	144.207	47.3163
chr2	42452590	8251302	LG10	144.207	48.4761
chr2	42452590	8370711	LG10	144.207	48.5991
chr2	42452590	8902956	LG10	144.207	48.8159
chr2	42452590	8885727	LG10	144.207	48.951
chr2	42452590	9157395	LG10	144.207	49.1292
chr2	42452590	10437066	LG10	144.207	49.6384
chr2	42452590	9055490	LG10	144.207	50.0732
chr2	42452590	10245470	LG10	144.207	51.1619
chr2	42452590	10245470	LG10	144.207	51.2158
chr2	42452590	10491542	LG10	144.207	52.0401
chr2	42452590	10491542	LG10	144.207	52.0403
chr2	42452590	11654085	LG10	144.207	53.0144
chr2	42452590	11572843	LG10	144.207	53.4872
chr2	42452590	10974654	LG10	144.207	54.3293
chr2	42452590	10971318	LG10	144.207	54.6124
chr2	42452590	10971318	LG10	144.207	54.6473
chr2	42452590	11572843	LG10	144.207	54.702
chr2	42452590	11248103	LG10	144.207	54.9589
chr2	42452590	11346231	LG10	144.207	55.0617
chr2	42452590	12141027	LG10	144.207	55.8246
chr2	42452590	12716281	LG10	144.207	57.3469
chr2	42452590	12765616	LG10	144.207	57.8789
chr2	42452590	13908026	LG10	144.207	58.7276
chr2	42452590	13908026	LG10	144.207	58.7322
chr2	42452590	13326561	LG10	144.207	59.2763
chr2	42452590	13423052	LG10	144.207	59.8021
chr2	42452590	13066640	LG10	144.207	60.3164
chr2	42452590	12468315	LG10	144.207	60.7314
chr2	42452590	13774147	LG10	144.207	61.0168
chr2	42452590	14073055	LG10	144.207	61.375
chr2	42452590	12716281	LG10	144.207	61.4096
chr2	42452590	14209736	LG10	144.207	61.8086
chr2	42452590	14706959	LG10	144.207	61.9974
chr2	42452590	15420937	LG10	144.207	62.0064
chr2	42452590	14761683	LG10	144.207	62.0589
chr2	42452590	14265562	LG10	144.207	62.1049
chr2	42452590	14080924	LG10	144.207	62.1049
chr2	42452590	14080924	LG10	144.207	62.1049
chr2	42452590	14622481	LG10	144.207	62.2127
chr2	42452590	14959487	LG10	144.207	62.3932
chr2	42452590	14959487	LG10	144.207	62.4155
chr2	42452590	14959487	LG10	144.207	62.4302
chr2	42452590	15406735	LG10	144.207	63.0014
chr2	42452590	14061671	LG10	144.207	63.0014
chr2	42452590	15420937	LG10	144.207	63.0014
chr2	42452590	15225579	LG10	144.207	63.0372
chr2	42452590	15399070	LG10	144.207	63.0798
chr2	42452590	16375961	LG10	144.207	63.4967
chr2	42452590	16132478	LG10	144.207	63.9293
chr2	42452590	17320978	LG10	144.207	66.7474
chr2	42452590	17320978	LG10	144.207	66.7894
chr2	42452590	17320978	LG10	144.207	66.8133
chr2	42452590	17223047	LG10	144.207	67.271
chr2	42452590	17384275	LG10	144.207	67.2868
chr2	42452590	17627715	LG10	144.207	67.4039
chr2	42452590	17909924	LG10	144.207	67.8104
chr2	42452590	18544741	LG10	144.207	67.8104
chr2	42452590	17916703	LG10	144.207	67.9047
chr2	42452590	18217610	LG10	144.207	68.0102
chr2	42452590	17789658	LG10	144.207	68.0102
chr2	42452590	18470954	LG10	144.207	68.0506
chr2	42452590	20046172	LG10	144.207	68.2798
chr2	42452590	19940107	LG10	144.207	68.2798
chr2	42452590	20610644	LG10	144.207	68.2798
chr2	42452590	19512478	LG10	144.207	68.4327
chr2	42452590	19645823	LG10	144.207	68.6097
chr2	42452590	22416761	LG10	144.207	68.8374
chr2	42452590	22289088	LG10	144.207	68.927
chr2	42452590	22289088	LG10	144.207	68.9944
chr2	42452590	22226676	LG10	144.207	69.684
chr2	42452590	22226676	LG10	144.207	69.684
chr2	42452590	22226676	LG10	144.207	69.9428
chr2	42452590	22240658	LG10	144.207	70.1098
chr2	42452590	18607581	LG10	144.207	77.7917
chr2	42452590	19592533	LG10	144.207	79.684
chr2	42452590	18990875	LG10	144.207	81.4346
chr2	42452590	18990875	LG10	144.207	81.4346
chr2	42452590	21339137	LG10	144.207	82.883
chr2	42452590	13707041	LG10	144.207	83.5569
chr2	42452590	16477777	LG10	144.207	84.2184
chr2	42452590	21339137	LG10	144.207	84.2184
chr2	42452590	10845853	LG10	144.207	91.3108
chr2	42452590	10901859	LG10	144.207	91.3841
chr2	42452590	12563171	LG10	144.207	91.5142
chr2	42452590	10611452	LG10	144.207	91.7432
chr2	42452590	10611452	LG10	144.207	91.7498
chr2	42452590	13895504	LG10	144.207	96.8275
chr2	42452590	13895504	LG10	144.207	96.8961
chr2	42452590	15420937	LG10	144.207	97.6272
chr2	42452590	17418515	LG10	144.207	98.1856
chr23	18219325	17622196	LG10	144.207	57.7987
chr23	18219325	16701609	LG10	144.207	57.983
chr23	18219325	15470274	LG10	144.207	58.1213
chr23	18219325	16684564	LG10	144.207	71.6756
chr23	18219325	16210083	LG10	144.207	71.8666
chr23	18219325	16210083	LG10	144.207	71.8826
chr23	18219325	16495067	LG10	144.207	72.093
chr23	18219325	17521754	LG10	144.207	73.6708
chr23	18219325	17033506	LG10	144.207	74.8396
chr23	18219325	17522574	LG10	144.207	84.3839
chr23	18219325	17596608	LG10	144.207	84.504
chr23	18219325	15470274	LG10	144.207	85.3452
chr23	18219325	15455854	LG10	144.207	85.3979
chr23	18219325	16054118	LG10	144.207	85.4742
chr23	18219325	16054118	LG10	144.207	85.4744
chr23	18219325	15782065	LG10	144.207	85.5504
chr23	18219325	15890096	LG10	144.207	85.6128
chr23	18219325	15857031	LG10	144.207	85.875
chr23	18219325	15857031	LG10	144.207	86.2977
chr23	18219325	15857031	LG10	144.207	86.5915
chr23	18219325	15857031	LG10	144.207	86.6152
chr23	18219325	15156970	LG10	144.207	87.1837
chr23	18219325	13928100	LG10	144.207	87.6083
chr23	18219325	13680959	LG10	144.207	87.9286
chr23	18219325	12791914	LG10	144.207	87.9451
chr23	18219325	13077592	LG10	144.207	88.1944
chr23	18219325	14279122	LG10	144.207	88.3929
chr23	18219325	13031898	LG10	144.207	88.8834
chr23	18219325	11898313	LG10	144.207	89.4199
chr23	18219325	11942626	LG10	144.207	89.6797
chr23	18219325	11529043	LG10	144.207	89.9788
chr23	18219325	11512366	LG10	144.207	90.3463
chr23	18219325	11486099	LG10	144.207	90.6143
chr23	18219325	11486103	LG10	144.207	90.793
chr23	18219325	11397957	LG10	144.207	91.3398
chr23	18219325	11404488	LG10	144.207	91.5041
chr23	18219325	10254068	LG10	144.207	92.2498
chr23	18219325	10061007	LG10	144.207	93.3327
chr23	18219325	9924974	LG10	144.207	93.8827
chr23	18219325	9232194	LG10	144.207	95.1279
chr23	18219325	9034134	LG10	144.207	95.1978
chr23	18219325	9191714	LG10	144.207	95.1978
chr23	18219325	9034134	LG10	144.207	95.1978
chr23	18219325	9130786	LG10	144.207	95.3437
chr23	18219325	7811065	LG10	144.207	95.7134
chr23	18219325	8113976	LG10	144.207	95.9062
chr23	18219325	8113976	LG10	144.207	95.9062
chr23	18219325	8113976	LG10	144.207	95.9062
chr23	18219325	7789281	LG10	144.207	96.0327
chr23	18219325	7600658	LG10	144.207	96.1504
chr23	18219325	7079547	LG10	144.207	96.6527
chr23	18219325	7353683	LG10	144.207	97.8631
chr23	18219325	5835406	LG10	144.207	99.6983
chr23	18219325	6795397	LG10	144.207	99.8128
chr23	18219325	6106844	LG10	144.207	100.546
chr23	18219325	6342209	LG10	144.207	100.564
chr23	18219325	5505312	LG10	144.207	102.539
chr23	18219325	4875372	LG10	144.207	103.453
chr23	18219325	4875372	LG10	144.207	103.49
chr23	18219325	5188619	LG10	144.207	103.654
chr23	18219325	5188226	LG10	144.207	103.67
chr23	18219325	5112181	LG10	144.207	104.135
chr23	18219325	5014683	LG10	144.207	104.536
chr23	18219325	5835406	LG10	144.207	104.89
chr23	18219325	4657666	LG10	144.207	105.616
chr23	18219325	3131245	LG10	144.207	105.884
chr23	18219325	2592441	LG10	144.207	107.677
chr23	18219325	2588615	LG10	144.207	108.178
chr23	18219325	1089603	LG10	144.207	108.82
chr23	18219325	882373	LG10	144.207	108.947
chr23	18219325	1089603	LG10	144.207	109.083
chr23	18219325	882373	LG10	144.207	109.135
chr23	18219325	1137070	LG10	144.207	109.232
chr23	18219325	1203757	LG10	144.207	109.323
chr23	18219325	1137070	LG10	144.207	109.507
chr23	18219325	882373	LG10	144.207	109.785
chr23	18219325	1716480	LG10	144.207	110.518
chr23	18219325	2352384	LG10	144.207	110.671
chr23	18219325	2352384	LG10	144.207	110.684
chr23	18219325	2588208	LG10	144.207	110.888
chr23	18219325	3131245	LG10	144.207	111.818
chr23	18219325	3118729	LG10	144.207	111.89
chr23	18219325	580768	LG10	144.207	138.896
chr23	18219325	798149	LG10	144.207	139.046
chr23	18219325	1505869	LG10	144.207	139.818
chr23	18219325	1505869	LG10	144.207	139.856
chr23	18219325	4394277	LG10	144.207	142.373
chr23	18219325	4291434	LG10	144.207	143.245
chr23	18219325	4291434	LG10	144.207	143.321
chr23	18219325	3807463	LG10	144.207	144.207
chr24	17890478	1417672	LG15	157.676	0
chr24	17890478	1417672	LG15	157.676	2.82946
chr24	17890478	581458	LG15	157.676	6.75377
chr24	17890478	1768186	LG15	157.676	7.83059
chr24	17890478	1848757	LG15	157.676	17.1135
chr24	17890478	3676742	LG15	157.676	19.221
chr24	17890478	3676742	LG15	157.676	19.221
chr24	17890478	855808	LG15	157.676	19.4233
chr24	17890478	719308	LG15	157.676	20.2895
chr24	17890478	778379	LG15	157.676	20.6483
chr24	17890478	4247283	LG15	157.676	22.7865
chr24	17890478	4595669	LG15	157.676	23.5081
chr24	17890478	4595669	LG15	157.676	23.6298
chr24	17890478	4961449	LG15	157.676	26.4228
chr24	17890478	5438972	LG15	157.676	28.7523
chr24	17890478	5272382	LG15	157.676	30.8642
chr24	17890478	1417672	LG15	157.676	31.1333
chr24	17890478	5272382	LG15	157.676	31.205
chr24	17890478	4997890	LG15	157.676	32.8952
chr24	17890478	5272382	LG15	157.676	33.4738
chr24	17890478	5250603	LG15	157.676	33.5209
chr24	17890478	5180635	LG15	157.676	34.2495
chr24	17890478	5608849	LG15	157.676	34.654
chr24	17890478	6062257	LG15	157.676	40.837
chr24	17890478	6349781	LG15	157.676	44.0389
chr24	17890478	6457084	LG15	157.676	45.026
chr24	17890478	6547573	LG15	157.676	46.4383
chr24	17890478	6547193	LG15	157.676	47.4088
chr24	17890478	7403851	LG15	157.676	48.7876
chr24	17890478	7743498	LG15	157.676	49.1988
chr24	17890478	7589642	LG15	157.676	51.1422
chr24	17890478	8329689	LG15	157.676	53.9594
chr24	17890478	8620330	LG15	157.676	57.8015
chr24	17890478	8763854	LG15	157.676	62.1391
chr24	17890478	8926967	LG15	157.676	63.1368
chr24	17890478	8926967	LG15	157.676	63.2463
chr24	17890478	8926967	LG15	157.676	63.3311
chr24	17890478	9113979	LG15	157.676	64.7808
chr24	17890478	9334885	LG15	157.676	65.899
chr24	17890478	11576927	LG15	157.676	68.7482
chr24	17890478	11721157	LG15	157.676	69.3682
chr24	17890478	11612307	LG15	157.676	72.8326
chr24	17890478	11897854	LG15	157.676	74.4524
chr24	17890478	11029985	LG15	157.676	76.9552
chr24	17890478	11268817	LG15	157.676	78.003
chr24	17890478	11268817	LG15	157.676	78.0302
chr24	17890478	11218488	LG15	157.676	78.7808
chr24	17890478	11097878	LG15	157.676	79.4074
chr24	17890478	11218488	LG15	157.676	79.7095
chr24	17890478	11388643	LG15	157.676	80.0401
chr24	17890478	11019745	LG15	157.676	83.1013
chr24	17890478	10602138	LG15	157.676	83.858
chr24	17890478	11862987	LG15	157.676	86.4892
chr24	17890478	13429070	LG15	157.676	89.316
chr24	17890478	13032386	LG15	157.676	89.7416
chr24	17890478	14295825	LG15	157.676	91.8315
chr24	17890478	13507500	LG15	157.676	91.8522
chr24	17890478	14903531	LG15	157.676	93.6778
chr24	17890478	15108052	LG15	157.676	94.2244
chr24	17890478	14246607	LG15	157.676	95.7466
chr24	17890478	14295825	LG15	157.676	97.1237
chr24	17890478	13348562	LG15	157.676	97.858
chr24	17890478	14196689	LG15	157.676	97.8844
chr24	17890478	14650089	LG15	157.676	97.8844
chr24	17890478	14295404	LG15	157.676	98.3958
chr24	17890478	12899260	LG15	157.676	98.5132
chr24	17890478	12028445	LG15	157.676	99.7021
chr24	17890478	12028445	LG15	157.676	99.9009
chr24	17890478	11663212	LG15	157.676	100.649
chr24	17890478	12028445	LG15	157.676	100.987
chr24	17890478	11576292	LG15	157.676	102.348
chr24	17890478	11936078	LG15	157.676	102.348
chr24	17890478	13809243	LG15	157.676	103.015
chr24	17890478	15750451	LG15	157.676	108.134
chr25	16750011	12609176	LG8	151.441	0
chr25	16750011	13089654	LG8	151.441	0
chr25	16750011	12392891	LG8	151.441	0.180274
chr25	16750011	11813189	LG8	151.441	2.61012
chr25	16750011	10093763	LG8	151.441	3.19312
chr25	16750011	7563395	LG8	151.441	3.38183
chr25	16750011	10729929	LG8	151.441	3.82625
chr25	16750011	9838632	LG8	151.441	9.18265
chr25	16750011	10209831	LG8	151.441	10.902
chr25	16750011	7608518	LG8	151.441	11.2736
chr25	16750011	8273431	LG8	151.441	11.2736
chr25	16750011	7801184	LG8	151.441	11.808
chr25	16750011	8177129	LG8	151.441	11.8865
chr25	16750011	7801184	LG8	151.441	11.9277
chr25	16750011	7186588	LG8	151.441	12.5131
chr25	16750011	6065267	LG8	151.441	17.4063
chr25	16750011	5617092	LG8	151.441	18.3759
chr25	16750011	5617092	LG8	151.441	18.6078
chr25	16750011	4593646	LG8	151.441	26.0479
chr25	16750011	11647765	LG8	151.441	28.4544
chr25	16750011	11647765	LG8	151.441	28.7573
chr25	16750011	2295500	LG8	151.441	30.4977
chr25	16750011	10239485	LG8	151.441	32.5937
chr25	16750011	10239485	LG8	151.441	32.7135
chr25	16750011	2295500	LG8	151.441	34.898
chr25	16750011	189834	LG8	151.441	37.6339
chr25	16750011	2234508	LG8	151.441	45.7667
chr25	16750011	711501	LG8	151.441	45.7667
chr25	16750011	711014	LG8	151.441	92.2678
chr25	16750011	448014	LG8	151.441	92.725
chr25	16750011	452963	LG8	151.441	92.758
chr25	16750011	3690602	LG8	151.441	93.0764
chr25	16750011	3690602	LG8	151.441	93.0764
chr25	16750011	3276894	LG8	151.441	93.4377
chr25	16750011	2777678	LG8	151.441	93.4377
chr25	16750011	2760361	LG8	151.441	93.6274
chr25	16750011	189834	LG8	151.441	93.9084
chr25	16750011	3650025	LG8	151.441	95.6752
chr25	16750011	3650025	LG8	151.441	95.9063
chr25	16750011	3650025	LG8	151.441	96.0608
chr25	16750011	3690602	LG8	151.441	97.2748
chr25	16750011	3750475	LG8	151.441	97.5437
chr25	16750011	3750475	LG8	151.441	98.2337
chr25	16750011	4109406	LG8	151.441	98.3694
chr25	16750011	4214272	LG8	151.441	99.4306
chr25	16750011	4395435	LG8	151.441	100.545
chr25	16750011	4395435	LG8	151.441	100.953
chr25	16750011	4876650	LG8	151.441	103.453
chr25	16750011	5282792	LG8	151.441	104.45
chr25	16750011	5313148	LG8	151.441	104.553
chr25	16750011	5261169	LG8	151.441	104.967
chr25	16750011	6108784	LG8	151.441	106.965
chr25	16750011	6159577	LG8	151.441	108.593
chr25	16750011	6358801	LG8	151.441	109.255
chr25	16750011	5986356	LG8	151.441	109.55
chr25	16750011	6435529	LG8	151.441	110.588
chr25	16750011	6777391	LG8	151.441	111.119
chr25	16750011	6795228	LG8	151.441	111.439
chr25	16750011	6854703	LG8	151.441	111.999
chr25	16750011	6854703	LG8	151.441	112.058
chr25	16750011	6854703	LG8	151.441	112.094
chr25	16750011	7301318	LG8	151.441	113.842
chr25	16750011	7400850	LG8	151.441	114.164
chr25	16750011	8273011	LG8	151.441	114.813
chr25	16750011	8148703	LG8	151.441	114.813
chr25	16750011	9588121	LG8	151.441	114.953
chr25	16750011	9628941	LG8	151.441	115.123
chr25	16750011	7821981	LG8	151.441	115.123
chr25	16750011	7755262	LG8	151.441	115.575
chr25	16750011	7755262	LG8	151.441	115.694
chr25	16750011	9828064	LG8	151.441	116.632
chr25	16750011	10709076	LG8	151.441	118.155
chr25	16750011	12327845	LG8	151.441	118.578
chr25	16750011	11228463	LG8	151.441	120.239
chr25	16750011	11228463	LG8	151.441	120.302
chr25	16750011	11868597	LG8	151.441	120.916
chr25	16750011	11745342	LG8	151.441	121.988
chr25	16750011	12082860	LG8	151.441	122.885
chr25	16750011	12327845	LG8	151.441	123.476
chr25	16750011	12393378	LG8	151.441	124.02
chr25	16750011	11558054	LG8	151.441	125.171
chr25	16750011	12651351	LG8	151.441	125.171
chr25	16750011	12651351	LG8	151.441	125.174
chr25	16750011	12651351	LG8	151.441	125.177
chr25	16750011	12667104	LG8	151.441	125.678
chr25	16750011	12667104	LG8	151.441	125.714
chr25	16750011	12609176	LG8	151.441	126.649
chr25	16750011	12680530	LG8	151.441	127.637
[truncated: 1,228 more rows]

## Sheet: Comparison table for blastn
Table S6 Comparison table for blastn between linkage groups of Pelteobagrus vachelli and Chrs of Pelteobagrus fulvidraco
Mark ID of Pelteobagrus vachelli	chr ID of Pelteobagrus fulvidraco	identity	align length	mis match	gaps	qstart	qend	rstart	rend	evalue	score
un_47053465	chr6	92.647	136	10	0	1	136	1279275	1279410	4.65e-49	196
un_8184723	chr7	97.183	142	4	0	1	142	7164744	7164603	2.12e-62	241
un_572723	chr8	90.698	43	3	1	47	89	25846881	25846922	8.8e-07	56.5
un_59513322	chr9	99.329	149	1	0	1	149	15776212	15776360	2.89e-71	270
un_39447170	chr20	94.667	150	8	0	1	150	712829	712680	3.79e-60	233
un_51358938	chr12	90.667	150	5	3	1	150	6566270	6566410	2.31e-47	191
un_14660269	chr10	90.845	142	8	2	1	142	21439658	21439794	1.01e-45	185
un_30819163	chr13	98.165	109	2	0	12	120	4115321	4115213	2.16e-47	191
un_31446775	chr2	95.536	112	5	0	31	142	14265562	14265673	4.68e-44	180
un_48389527	chr5	94.04	151	6	2	1	150	20534762	20534910	6.33e-58	226
un_10297319	chr13	91.549	142	12	0	1	142	3902950	3902809	4.65e-49	196
un_10734320	chr22	95.588	68	3	0	75	142	12877019	12876952	6.23e-23	110
un_48566609	chr6	95.775	142	6	0	1	142	30042869	30043010	4.58e-59	230
un_44408183	chr24	96.694	121	4	0	24	144	10750171	10750291	1.07e-50	202
un_52149395	chr8	93.151	146	6	2	1	142	17066616	17066471	1.66e-53	211
un_3763904	chr4	92.667	150	11	0	1	150	16248647	16248796	3.81e-55	217
un_11478676	chr14	96.992	133	4	0	1	133	7419253	7419121	2.13e-57	224
un_19432505	chr21	97.297	74	2	0	1	74	8569172	8569245	6.18e-28	126
un_59559354	chr7	94.667	150	8	0	1	150	7144111	7143962	3.79e-60	233
un_17971344	chr7	93.525	139	8	1	5	142	7283140	7283002	8.25e-52	206
un_49142742	chr9	90.541	148	7	7	1	141	23946614	23946467	7.78e-47	189
un_57462165	chr5	97.143	140	4	0	11	150	12415244	12415105	2.93e-61	237
un_58727573	chr4	94.667	150	8	0	1	150	17263212	17263361	3.79e-60	233
un_14175911	chr3	96.403	139	1	3	6	142	11342071	11341935	5.93e-58	226
un_30263162	chr2	97.315	149	4	0	2	150	2636445	2636297	2.91e-66	254
un_1649997	chr19	98	150	3	0	1	150	12307517	12307666	1.74e-68	261
un_40428384	chr1	97.351	151	3	1	1	150	5117919	5118069	8.08e-67	255
un_38711146	chr7	94.595	148	6	2	1	147	11395194	11395340	1.76e-58	228
un_20185946	chr20	90.909	143	6	4	1	142	8585878	8586014	1.01e-45	185
un_44576105	chr24	94.667	150	8	0	1	150	13032386	13032535	3.79e-60	233
un_59090142	chr2	92	150	12	0	1	150	38659254	38659105	1.77e-53	211
un_45803988	chr25	89.474	152	8	6	1	150	12651351	12651496	1.08e-45	185
un_40432752	chr20	90.066	151	8	4	1	150	5362996	5362852	8.31e-47	189
un_42061472	chr3	87.333	150	9	4	1	150	27276261	27276122	5.04e-39	163
un_44916448	chr2	95.27	148	7	0	1	148	33434899	33434752	1.05e-60	235
un_47417414	chr22	97.761	134	2	1	10	142	1023857	1023724	4.58e-59	230
un_38805000	chr6	96	150	4	2	3	150	12436640	12436491	6.29e-63	243
un_17060525	chr16	91.525	118	7	2	34	150	13072613	13072498	6.52e-38	159
un_40451450	chr10	91.667	96	8	0	55	150	18399599	18399694	3.95e-30	134
un_21777746	chr12	92.086	139	6	4	14	150	13333193	13333058	2.31e-47	191
un_30666761	chr26	85.915	142	13	3	1	142	1484397	1484531	1.71e-33	145
un_8236045	chr3	95.775	142	5	1	1	142	14296087	14296227	1.65e-58	228
un_21664256	chr15	91.781	146	6	3	1	140	19074404	19074259	1.29e-49	198
un_34579298	chr6	90.141	142	9	3	1	142	30254264	30254128	4.68e-44	180
un_58298487	chr1	91.034	145	5	3	3	147	38417042	38417178	8.31e-47	189
un_53971682	chr19	94	150	9	0	1	150	2580054	2579905	1.76e-58	228
un_14796529	chr8	97.333	150	4	0	1	150	24222887	24223036	8.08e-67	255
un_49840689	chr5	90.299	134	11	1	2	133	12464930	12465063	2.33e-42	174
un_41202983	chr14	98.667	150	2	0	1	150	18187884	18188033	3.73e-70	267
un_58960304	chr1	84.564	149	8	7	3	150	4028306	4028440	3.95e-30	134
un_32280920	chr2	89.726	146	15	0	2	147	10600074	10600219	2.99e-46	187
un_15655553	chr19	80.583	103	9	10	32	125	18959902	18959802	1.13e-10	69.4
un_4076123	chr18	93.007	143	8	2	1	142	8132827	8132686	2.15e-52	207
un_16171709	chr20	96.689	151	3	1	2	150	21443756	21443906	3.76e-65	250
un_19779921	chr23	92.241	116	7	2	37	150	11942626	11942741	5.04e-39	163
un_21634876	chr13	93.197	147	6	2	1	145	17525132	17525276	4.93e-54	213
un_18612428	chr9	93.243	148	9	1	1	148	23995858	23995712	3.81e-55	217
un_40086687	chr2	94	150	9	0	1	150	16477777	16477628	1.76e-58	228
un_27846801	chr21	95.775	142	4	1	1	142	13739979	13739840	1.65e-58	228
un_56646763	chr2	96.875	64	2	0	1	64	40558790	40558727	2.24e-22	108
un_42819321	chr22	94.574	129	7	0	1	129	10320495	10320367	3.84e-50	200
un_12669474	chr3	85.366	123	6	4	1	123	9118462	9118572	3.98e-25	117
un_34779926	chr1	95.238	105	4	1	1	104	16774422	16774318	1.4e-39	165
un_30713754	chr13	97.183	142	4	0	1	142	2171201	2171342	2.12e-62	241
un_30670626	chr22	88.591	149	8	2	3	142	14629477	14629625	7.83e-42	172
un_10020452	chr2	94.444	144	6	1	1	142	34113683	34113826	2.76e-56	220
un_62049897	chr15	97.333	150	4	0	1	150	17393569	17393420	8.08e-67	255
un_33084655	chr4	94.406	143	7	1	1	142	1815768	1815626	9.92e-56	219
un_10775786	chr20	99.296	142	1	0	1	142	5463060	5462919	2.1e-67	257
un_59776297	chr8	94.667	150	8	0	1	150	6304670	6304521	3.79e-60	233
un_22867200	chr11	91.429	140	4	2	3	142	10787482	10787613	1.01e-45	185
un_21735315	chr13	97.842	139	2	1	1	139	2869176	2869313	7.61e-62	239
un_14701760	chr17	95.775	142	6	0	1	142	13815067	13814926	4.58e-59	230
un_59694551	chr1	96	150	6	0	1	150	38446926	38446777	1.75e-63	244
un_20979830	chr1	87.597	129	9	4	16	142	17570099	17570222	6.14e-33	143
un_7961976	chr12	86.577	149	3	7	1	142	20873790	20873652	1.32e-34	148
un_58928466	chr21	95.455	44	2	0	73	116	11242046	11242003	3.14e-11	71.3
un_55369940	chr25	92.593	108	5	2	38	142	4593646	4593539	1.02e-35	152
un_33619718	chr15	86.207	145	18	2	1	144	18866699	18866556	8.43e-37	156
un_21656740	chr2	94.366	142	8	0	1	142	14622481	14622340	9.92e-56	219
un_8163667	chr4	93.75	64	3	1	1	63	1969574	1969511	1.74e-18	95.3
un_10892248	chr24	92.241	116	8	1	27	142	6457084	6456970	4.71e-39	163
un_57757181	chr25	95.302	149	7	0	1	149	1830749	1830601	2.93e-61	237
un_14312443	chr11	90.604	149	9	3	3	150	5097258	5097402	6.43e-48	193
un_41883021	chr3	95.312	64	3	0	1	64	22504255	22504318	1.11e-20	102
un_17104443	chr7	91.379	116	4	2	28	142	7726641	7726531	2.84e-36	154
un_40520078	chr22	92.517	147	11	0	1	147	14151185	14151331	1.77e-53	211
un_27866534	chr20	94.04	151	8	1	1	150	1750537	1750387	1.76e-58	228
un_18676625	chr11	94.667	150	6	2	1	150	11341654	11341801	1.36e-59	231
un_53686599	chr20	91.391	151	9	3	1	150	10701501	10701354	2.97e-51	204
un_33358810	chr22	100	142	0	0	1	142	4576064	4576205	4.52e-69	263
un_35739793	chr8	91.391	151	11	1	2	150	24395284	24395134	8.25e-52	206
un_45063739	chr17	96.552	116	4	0	1	116	7434482	7434367	6.43e-48	193
un_57886042	chr2	94.928	138	3	2	3	136	25559216	25559353	4.93e-54	213
un_26924390	chr4	94.262	122	7	0	1	122	25779380	25779501	2.99e-46	187
un_9140097	chr18	97.973	148	3	0	3	150	17466184	17466331	2.25e-67	257
un_22374243	chr23	97.333	150	4	0	1	150	11397957	11397808	8.08e-67	255
un_40482299	chr3	91.391	151	12	1	1	150	15837516	15837366	8.25e-52	206
un_15358978	chr20	93.077	130	7	2	1	128	12323071	12322942	8.31e-47	189
un_20111669	chr1	97.183	142	4	0	1	142	34950283	34950424	2.12e-62	241
un_54702403	chr12	90	150	15	0	1	150	14546641	14546790	1.79e-48	195
un_28980347	chr23	94.444	90	5	0	53	142	16054118	16054029	7.94e-32	139
un_40978650	chr14	96.479	142	5	0	1	142	12588760	12588901	9.85e-61	235
un_39928215	chr8	93.333	150	10	0	1	150	22735750	22735899	8.19e-57	222
un_40183130	chr5	97.917	144	3	0	7	150	16219711	16219854	3.76e-65	250
un_35321921	chr18	95.302	149	6	1	1	149	9114519	9114372	1.05e-60	235
un_39637582	chr15	95.333	150	7	0	1	150	17996906	17996757	8.14e-62	239
un_20165650	chr8	100	46	0	0	91	136	8039019	8038974	1.05e-15	86.1
un_4214112	chr4	97.887	142	3	0	1	142	30138318	30138177	4.86e-64	246
un_56136060	chr18	97.143	35	1	0	1	35	11798561	11798595	6.8e-08	60.2
un_69222613	chr20	97.315	149	4	0	2	150	9225621	9225769	2.91e-66	254
un_58102288	chr22	97.297	148	4	0	3	150	19337805	19337952	1.05e-65	252
un_28798209	chr10	94.505	91	1	1	1	91	16763388	16763474	3.05e-31	137
un_40251904	chr5	96.053	152	4	1	1	150	17690387	17690538	4.86e-64	246
un_32395545	chr1	93.6	125	8	0	3	127	24448176	24448052	2.99e-46	187
un_56728688	chr13	93.289	149	10	0	1	149	23467289	23467437	2.95e-56	220
un_13323066	chr5	95.07	142	5	2	1	142	17612766	17612627	7.67e-57	222
un_57178240	chr13	90.667	150	14	0	1	150	1012419	1012568	3.84e-50	200
un_19200250	chr14	90	150	7	2	1	150	23050118	23049977	2.99e-46	187
un_72099381	chr3	92	150	4	1	1	150	9189860	9189719	2.97e-51	204
un_20019281	chr24	90.099	101	9	1	1	101	17423916	17423817	4.78e-29	130
un_47042387	chr3	92.793	111	4	2	1	107	14417343	14417233	2.34e-37	158
un_59830913	chr1	85.43	151	17	3	1	150	28230634	28230780	1.09e-35	152
un_31579317	chr17	93.662	142	3	1	1	142	6951291	6951156	2.15e-52	207
un_21392701	chr2	93.662	142	9	0	1	142	14959487	14959628	4.61e-54	213
un_23196197	chr19	94.074	135	7	1	1	135	12048134	12048001	2.97e-51	204
un_59136615	chr12	94	150	9	0	1	150	10238947	10238798	1.76e-58	228
un_58318111	chr2	94.309	123	4	3	1	121	3486063	3485942	1.08e-45	185
un_57819472	chr1	94.958	119	6	0	32	150	40959381	40959263	2.99e-46	187
un_8781707	chr8	93.571	140	9	0	1	140	5973975	5973836	5.97e-53	209
un_11012681	chr14	96.667	150	5	0	1	150	10551988	10552137	3.76e-65	250
un_30893752	chr5	95.89	146	5	1	6	150	20555912	20555767	1.05e-60	235
un_50640540	chr9	94.444	144	6	1	1	142	24378586	24378443	2.76e-56	220
un_17136266	chr11	94	150	9	0	1	150	11615653	11615802	1.76e-58	228
un_18700460	chr11	92.857	98	5	1	11	106	10045484	10045387	2.36e-32	141
un_12565400	chr12	97.315	149	4	0	1	149	13824389	13824241	2.91e-66	254
un_74317570	chr9	95.96	99	4	0	52	150	10443936	10443838	1.81e-38	161
un_40854964	chr20	91.391	151	9	3	1	150	10701497	10701350	2.97e-51	204
un_13477917	chr15	96.503	143	4	1	1	142	15521252	15521110	9.85e-61	235
un_40654098	chr5	93.798	129	5	1	22	150	28486187	28486062	2.31e-47	191
un_13674656	chr3	92.908	141	10	0	1	141	25845349	25845209	7.72e-52	206
un_29811519	chr15	97.619	126	3	0	17	142	20250195	20250320	3.57e-55	217
un_18860766	chr13	97.241	145	4	0	4	148	19622560	19622416	4.86e-64	246
un_5716081	chr23	88.06	134	8	2	25	150	16210083	16210216	1.09e-35	152
un_32721488	chr20	89.796	147	9	2	1	142	1268989	1269134	3.62e-45	183
un_44198090	chr25	94.118	102	4	2	38	139	16560994	16561093	2.84e-36	154
un_54998152	chr3	94.366	142	5	1	1	142	5973849	5973987	1.28e-54	215
un_19261802	chr2	98	150	3	0	1	150	31706073	31706222	1.74e-68	261
un_79025354	chr9	95	40	2	0	1	40	18153830	18153791	5.26e-09	63.9
un_20965277	chr6	92.199	141	3	2	1	141	23028345	23028213	6.01e-48	193
un_17064090	chr15	96.739	92	3	0	59	150	12714643	12714552	3.03e-36	154
un_59486883	chr26	86.826	167	5	5	1	150	8731218	8731052	3.01e-41	171
un_12839014	chr22	95.07	142	7	0	1	142	7341177	7341318	2.13e-57	224
un_44783764	chr5	96.479	142	3	1	1	142	18261100	18260961	3.54e-60	233
un_32241620	chr20	95.238	84	4	0	1	84	18790040	18789957	3.95e-30	134
un_22763028	chr21	95.745	141	5	1	1	141	10252381	10252242	5.93e-58	226
un_28547159	chr23	93.421	152	8	1	1	150	1137070	1137221	2.28e-57	224
un_30060712	chr10	92.667	150	11	0	1	150	17686390	17686241	3.81e-55	217
un_57225717	chr6	96.429	84	3	0	67	150	1334386	1334469	8.49e-32	139
un_18887009	chr18	91.333	150	8	2	1	150	9127015	9126871	3.84e-50	200
un_8096812	chr18	93.431	137	9	0	1	137	18474791	18474927	2.78e-51	204
un_10285666	chr16	96	150	6	0	1	150	11049999	11049850	1.75e-63	244
un_9758870	chr4	96	150	4	1	1	148	18745665	18745814	6.29e-63	243
un_7989258	chr1	90.654	107	9	1	1	106	49790477	49790371	2.21e-32	141
un_44597671	chr13	94.079	152	7	2	1	150	4738190	4738039	4.9e-59	230
un_39798155	chr11	99.296	142	1	0	1	142	2229681	2229540	2.25e-67	257
un_46213091	chr11	85.965	114	10	5	1	113	22469466	22469358	3.98e-25	117
un_42153334	chr18	94.545	110	6	0	34	143	15923015	15922906	3.01e-41	171
un_17287811	chr1	96.429	84	3	0	63	146	7391562	7391479	8.49e-32	139
un_56203513	chr19	98	150	3	0	1	150	7986041	7985892	1.74e-68	261
un_39618300	chr10	94.231	156	3	1	1	150	20639530	20639685	3.79e-60	233
un_40529400	chr20	90.667	150	7	2	1	150	18684824	18684966	6.43e-48	193
un_39730309	chr10	87.121	132	17	0	19	150	5890934	5890803	3.92e-35	150
un_14533132	chr14	91.608	143	9	3	2	142	5060490	5060349	1.67e-48	195
un_54216833	chr10	95.333	150	7	0	1	150	4950468	4950319	8.14e-62	239
un_71014622	chr2	92	150	12	0	1	150	6182511	6182660	1.77e-53	211
un_43228656	chr1	97.333	150	4	0	1	150	7763456	7763307	8.08e-67	255
un_15323272	chr3	97.183	71	1	1	1	70	29823777	29823847	1.03e-25	119
un_58543446	chr15	88.435	147	4	2	1	147	13591706	13591573	1.4e-39	165
un_27100996	chr24	96.667	150	5	0	1	150	6062257	6062406	3.76e-65	250
un_13714903	chr2	92.667	150	6	2	1	150	4515228	4515372	1.77e-53	211
un_13691349	chr6	97.183	142	4	0	1	142	12683736	12683877	2.12e-62	241
un_69124848	chr16	92.667	150	6	1	1	150	2924073	2923929	1.77e-53	211
un_19115688	chr5	96.154	130	5	0	1	130	14833205	14833334	4.61e-54	213
un_9880232	chr23	97.581	124	3	0	1	124	2588615	2588492	4.61e-54	213
un_41376451	chr13	93.617	141	8	1	1	141	19330193	19330332	6.38e-53	209
un_57886084	chr2	94.928	138	3	2	3	136	25559216	25559353	4.93e-54	213
un_21963760	chr23	92	150	12	0	1	150	7600658	7600509	1.77e-53	211
un_47023178	chr23	97.887	142	3	0	1	142	5226161	5226020	4.55e-64	246
un_59776945	chr26	88.55	131	8	3	27	150	84956	85086	1.09e-35	152
un_18010801	chr2	88.667	150	8	1	1	150	35134256	35134396	2.33e-42	174
un_18860885	chr19	98.649	74	1	0	76	149	11001979	11002052	1.42e-29	132
un_59144173	chr2	93.243	148	7	2	1	145	26010971	26010824	1.37e-54	215
un_55483903	chr4	94.667	150	8	0	1	150	24325354	24325503	3.79e-60	233
un_42770206	chr7	91.549	142	12	0	1	142	6547324	6547183	4.65e-49	196
un_39930067	chr6	94.845	97	5	0	54	150	30152825	30152921	1.09e-35	152
un_56217352	chr25	93.919	148	9	0	3	150	12609176	12609323	2.28e-57	224
un_16080340	chr3	97.222	144	4	0	2	145	19261745	19261602	1.75e-63	244
un_28782522	chr22	96	150	6	0	1	150	11359675	11359824	1.75e-63	244
un_40455666	chr26	93.827	81	3	1	1	81	2531042	2530964	3.08e-26	121
un_57787431	chr22	90.625	96	5	4	1	92	508865	508770	2.38e-27	124
un_40978657	chr14	96.479	142	5	0	1	142	12588760	12588901	9.85e-61	235
un_42721959	chr2	94.737	76	4	0	55	130	18990875	18990950	1.11e-25	119
un_183691	chr21	96.907	97	3	0	54	150	1270577	1270673	5.04e-39	163
un_50786159	chr20	92.157	102	7	1	50	150	19952821	19952720	6.56e-33	143
un_70604512	chr22	90.789	152	12	1	1	150	8780545	8780696	1.07e-50	202
un_4501605	chr24	92.053	151	10	2	1	150	13809243	13809392	1.77e-53	211
un_22382770	chr13	90.909	143	12	1	1	142	19701594	19701452	2.16e-47	191
un_56372054	chr13	99.324	148	1	0	1	148	14841739	14841886	1.04e-70	268
un_33222260	chr2	98	150	3	0	1	150	4401739	4401590	1.74e-68	261
un_21975166	chr10	94.697	132	5	2	1	130	11970687	11970818	2.97e-51	204
un_54116230	chr5	97.163	141	3	1	2	142	31107754	31107615	2.74e-61	237
un_43650576	chr16	92.053	151	11	1	1	150	18626613	18626763	1.77e-53	211
un_16671277	chr26	96	150	6	0	1	150	1438029	1437880	1.75e-63	244
un_49710782	chr23	94.702	151	6	2	1	150	16684564	16684713	3.79e-60	233
un_57939806	chr12	94.326	141	7	1	10	150	2204109	2204248	1.37e-54	215
un_6392942	chr25	96.46	113	4	0	1	113	14212593	14212481	2.8e-46	187
un_56227402	chr2	90.728	151	13	1	1	150	25858544	25858694	3.84e-50	200
un_59657985	chr25	92.667	150	8	3	4	150	452963	452814	4.93e-54	213
un_27650774	chr20	94.792	96	4	1	55	150	19507111	19507017	1.41e-34	148
un_20074513	chr5	95.312	64	3	0	87	150	19534666	19534729	1.11e-20	102
un_16416314	chr15	94.964	139	7	0	1	139	12051168	12051030	1.06e-55	219
un_30453039	chr8	85.43	151	10	3	3	150	8558671	8558812	5.07e-34	147
un_42470250	chr5	94.444	126	5	2	1	126	16110442	16110565	6.01e-48	193
un_37030772	chr19	94.631	149	8	0	1	149	14052845	14052697	1.36e-59	231
un_25882728	chr4	95.035	141	6	1	2	141	6007879	6008019	2.76e-56	220
un_42194481	chr7	92.908	141	9	1	1	140	27349725	27349865	2.97e-51	204
un_40454743	chr5	93.651	63	4	0	88	150	14062641	14062579	1.86e-18	95.3
un_44352635	chr15	94.667	150	8	0	1	150	9135131	9134982	3.79e-60	233
un_36720756	chr26	89.933	149	7	4	1	149	11427723	11427863	1.08e-45	185
un_56041491	chr17	94.667	150	8	0	1	150	11960511	11960660	3.79e-60	233
un_30122582	chr2	100	43	0	0	108	150	30028078	30028036	5.22e-14	80.5
un_70843622	chr17	97	100	2	1	1	99	17090893	17090794	3.89e-40	167
un_23312272	chr6	92	150	12	0	1	150	18579973	18580122	1.77e-53	211
un_17359133	chr9	94	150	9	0	1	150	4621720	4621869	1.76e-58	228
un_29276087	chr12	93.333	150	10	0	1	150	3485359	3485508	8.19e-57	222
un_42025436	chr7	95.27	148	7	0	1	148	28825107	28825254	1.05e-60	235
un_52305855	chr22	91.429	140	12	0	3	142	4289825	4289964	6.01e-48	193
un_55013045	chr26	97.887	142	3	0	1	142	4122060	4121919	4.55e-64	246
un_53180665	chr4	96.429	140	4	1	4	142	14756497	14756358	4.58e-59	230
un_15913822	chr13	88.125	160	7	2	1	148	351097	350938	5e-44	180
un_8429360	chr25	90.476	147	5	3	2	148	14836500	14836363	1.08e-45	185
un_54039976	chr13	88.679	53	6	0	59	111	14631136	14631188	1.46e-09	65.8
un_41924572	chr2	98	150	2	1	1	150	6263969	6264117	6.25e-68	259
un_77138677	chr8	96	150	5	1	1	150	11719819	11719967	6.29e-63	243
un_54763823	chr1	90.345	145	9	2	1	140	47360989	47360845	1.01e-45	185
un_7972547	chr17	91.549	142	12	0	1	142	15711116	15710975	4.65e-49	196
un_54063818	chr12	98.667	150	2	0	1	150	9281600	9281749	3.73e-70	267
un_33917837	chr12	95.89	146	5	1	1	146	749925	749781	1.05e-60	235
un_59140005	chr11	96	150	6	0	1	150	19476009	19476158	1.75e-63	244
un_40854905	chr20	91.391	151	9	3	1	150	10701497	10701350	2.97e-51	204
un_30661785	chr14	91.946	149	12	0	1	149	1955288	1955140	6.38e-53	209
un_58692043	chr1	93.333	150	6	3	1	150	25071086	25071231	1.06e-55	219
un_20817208	chr12	97.917	144	1	1	1	142	3358676	3358533	1.26e-64	248
un_29168892	chr8	94.488	127	7	0	19	145	7142169	7142295	4.97e-49	196
un_18155457	chr23	90.667	150	13	1	1	150	15857031	15857179	1.38e-49	198
un_14809740	chr2	92.105	114	4	1	34	142	8902956	8902843	7.89e-37	156
un_23030570	chr2	86.842	152	9	3	1	150	4386871	4387013	6.52e-38	159
un_33803733	chr23	94.262	122	7	0	29	150	11529043	11528922	2.99e-46	187
un_47417396	chr22	97.761	134	2	1	10	142	1023857	1023724	4.58e-59	230
un_34713222	chr19	96	150	6	0	1	150	9500243	9500392	1.75e-63	244
un_54809890	chr6	97.436	39	1	0	15	53	12654578	12654540	3.8e-10	67.6
un_57425126	chr26	93.662	142	9	0	1	142	11754883	11755024	4.93e-54	213
un_36097342	chr15	93.878	147	9	0	4	150	10896433	10896579	8.19e-57	222
un_48880950	chr5	91.837	147	7	1	1	142	9715054	9715200	3.59e-50	200
un_12248641	chr8	89.262	149	9	4	1	142	25959808	25959956	4.68e-44	180
un_20267284	chr9	98.571	70	1	0	4	73	14811296	14811227	2.38e-27	124
un_19286249	chr19	92.233	103	3	2	45	142	21773540	21773438	2.21e-32	141
un_22771470	chr22	82.55	149	3	4	3	150	8298535	8298661	6.66e-23	110
un_14112204	chr23	87.402	127	7	1	22	148	1505869	1505752	3.05e-31	137
un_54001647	chr9	95.07	142	3	1	1	142	9963547	9963410	2.76e-56	220
un_51239310	chr5	91.176	136	9	2	1	133	6828827	6828962	1.39e-44	182
un_40675165	chr3	93.103	145	10	0	3	147	28135775	28135919	4.93e-54	213
un_55882257	chr14	93.421	152	6	3	1	150	19956000	19955851	8.19e-57	222
un_55025559	chr10	93.571	140	9	0	1	140	18805350	18805489	5.97e-53	209
un_42467493	chr13	90	120	10	2	31	150	14003203	14003086	3.03e-36	154
un_19198690	chr22	95.333	150	7	0	1	150	10854823	10854972	8.14e-62	239
un_58417392	chr20	93.464	153	7	1	1	150	4515735	4515887	2.28e-57	224
un_59157099	chr15	86.301	146	16	4	1	144	1835507	1835364	8.43e-37	156
un_20871506	chr5	97.241	145	3	1	7	150	5682541	5682685	1.75e-63	244
un_14016869	chr25	83.333	66	4	7	83	142	13257077	13257013	2.96e-06	54.7
un_16280647	chr12	94.853	136	6	1	16	150	14897388	14897253	1.77e-53	211
un_40791110	chr2	85.366	164	10	1	1	150	38378629	38378466	2.34e-37	158
un_27865853	chr15	91.216	148	12	1	4	150	23343000	23342853	3.84e-50	200
un_16837109	chr2	83.803	142	13	3	5	138	15406735	15406596	6.61e-28	126
un_58418821	chr17	93.056	144	5	1	1	139	19739486	19739343	8.25e-52	206
un_5730033	chr26	95.333	150	7	0	1	150	6667509	6667360	8.14e-62	239
un_42421904	chr2	100	30	0	0	1	30	2978459	2978488	8.8e-07	56.5
un_55248425	chr4	93.96	149	9	0	2	150	16642238	16642090	6.33e-58	226
un_48600557	chr8	92.857	154	7	1	1	150	17915716	17915563	2.95e-56	220
un_30809459	chr4	95.105	143	5	2	1	142	29980863	29981004	2.13e-57	224
un_57688400	chr5	92	150	12	0	1	150	22556213	22556064	1.77e-53	211
un_56550565	chr23	92.568	148	10	1	1	148	17522574	17522428	1.77e-53	211
un_58850787	chr19	89.13	92	8	2	1	91	1380528	1380618	5.15e-24	113
un_28243197	chr5	95.775	142	6	0	1	142	19851507	19851366	4.58e-59	230
un_33768036	chr26	93.96	149	4	1	2	150	4944855	4944712	2.95e-56	220
un_56646692	chr2	96.875	64	2	0	1	64	40558790	40558727	2.24e-22	108
un_19670657	chr2	92.208	154	8	1	1	150	2766475	2766628	1.37e-54	215
un_15748720	chr12	90.604	149	12	2	3	150	868070	868217	4.97e-49	196
un_68126013	chr2	91.333	150	5	4	1	150	11654085	11654226	1.38e-49	198
un_58554904	chr11	95.238	147	7	0	1	147	15178607	15178461	3.79e-60	233
un_20614138	chr6	93.662	142	9	0	1	142	6192109	6191968	4.61e-54	213
un_26721290	chr4	96	150	6	0	1	150	12887301	12887152	1.75e-63	244
un_17916155	chr13	96.689	151	4	1	1	150	15409571	15409421	3.76e-65	250
un_50049231	chr1	95.395	152	4	3	1	150	30487924	30488074	8.14e-62	239
un_56124087	chr1	99.324	148	1	0	1	148	32381918	32382065	1.04e-70	268
un_16975545	chr13	94.262	122	7	0	1	122	14624051	14623930	2.99e-46	187
un_53935747	chr4	95.172	145	7	0	6	150	5017589	5017445	4.9e-59	230
un_40192831	chr7	88.8	125	14	0	26	150	17410400	17410276	3.03e-36	154
un_28982975	chr26	91.489	141	11	1	1	140	10305412	10305552	6.01e-48	193
un_40042650	chr3	89.441	161	6	5	1	150	9293493	9293653	6.43e-48	193
un_58928497	chr21	95.455	44	2	0	73	116	11242046	11242003	3.14e-11	71.3
un_17397589	chr20	94.595	148	8	0	3	150	18825390	18825243	4.9e-59	230
un_19852199	chr15	96.667	150	5	0	1	150	9928110	9927961	3.76e-65	250
un_58171198	chr1	93.814	97	5	1	1	96	26622086	26622182	1.82e-33	145
un_70681356	chr13	92.857	140	10	0	1	140	1357570	1357431	2.78e-51	204
un_56277705	chr9	96.667	150	5	0	1	150	8526371	8526520	3.76e-65	250
un_39506374	chr16	96.154	104	4	0	1	104	10330250	10330147	3.01e-41	171
un_20614178	chr6	93.662	142	9	0	1	142	6192109	6191968	4.61e-54	213
un_17704192	chr14	97.959	147	3	0	4	150	7216955	7216809	8.08e-67	255
un_31334325	chr14	100	150	0	0	1	150	9700085	9700234	1.72e-73	278
un_14465956	chr1	97.08	137	4	0	14	150	18357726	18357862	1.36e-59	231
un_18896885	chr20	92.929	99	7	0	52	150	13987064	13987162	1.82e-33	145
un_18686103	chr10	90.566	159	6	4	1	150	6660011	6659853	1.07e-50	202
un_55137753	chr8	93.243	148	3	2	2	142	14327945	14328092	1.66e-53	211
un_59816977	chr1	96.25	80	3	0	1	80	40542813	40542892	1.42e-29	132
un_50017893	chr8	94.521	146	8	0	5	150	12346877	12346732	6.33e-58	226
un_45932484	chr23	89.933	149	5	2	4	150	8113976	8113836	3.87e-45	183
un_34768683	chr17	94.964	139	2	1	1	139	11454903	11455036	4.61e-54	213
un_27883323	chr6	97.987	149	2	1	1	149	22443901	22444048	2.25e-67	257
un_44293048	chr19	93.243	148	7	1	3	150	16648427	16648571	1.37e-54	215
un_47346790	chr14	94.406	143	6	1	1	143	17528914	17529054	1.06e-55	219
un_40331727	chr17	91.391	151	7	5	1	149	15493216	15493362	1.07e-50	202
un_14929707	chr7	90.26	154	5	3	1	150	21990597	21990744	6.43e-48	193
un_15684399	chr3	96	150	6	0	1	150	4021700	4021849	1.75e-63	244
un_56324148	chr20	96	150	6	0	1	150	274537	274388	1.75e-63	244
un_11725728	chr10	88.312	77	7	2	6	81	1146187	1146112	2.26e-17	91.6
un_44430812	chr6	91.667	156	7	2	1	150	9923637	9923482	1.77e-53	211
un_58667663	chr16	93.333	150	10	0	1	150	18903987	18904136	8.19e-57	222
un_56993152	chr15	88.667	150	7	3	1	150	15322358	15322219	2.33e-42	174
un_57346055	chr22	97.581	124	3	0	1	124	15335322	15335199	4.93e-54	213
un_11087819	chr14	90	150	14	1	2	150	21381689	21381838	6.43e-48	193
un_7215327	chr1	92.908	141	8	2	12	150	41195988	41196128	2.97e-51	204
un_45550052	chr16	88.435	147	10	2	4	150	17395217	17395078	3.01e-41	171
un_67450250	chr20	98.667	150	2	0	1	150	1701132	1701281	3.73e-70	267
un_47459580	chr19	93.333	150	8	1	1	150	8666754	8666607	2.95e-56	220
un_70635792	chr2	92.254	142	9	2	1	142	7517232	7517371	3.59e-50	200
un_47225390	chr4	96.622	148	5	0	1	148	11713504	11713357	4.86e-64	246
un_33569338	chr3	96.667	150	4	1	1	150	5827056	5826908	1.35e-64	248
un_12707988	chr11	93.333	45	3	0	81	125	22150937	22150893	3.8e-10	67.6
un_12420592	chr21	93.458	107	5	2	44	150	5770824	5770928	2.34e-37	158
un_17450357	chr3	93.96	149	8	1	1	148	26650970	26650822	2.28e-57	224
un_57853847	chr13	92.357	157	4	2	1	149	21250368	21250524	3.81e-55	217
un_32476119	chr22	98.413	63	1	0	88	150	10225881	10225943	1.85e-23	111
un_18953118	chr14	97.333	150	3	1	1	150	13705519	13705667	2.91e-66	254
un_41882911	chr3	95.312	64	3	0	1	64	22504255	22504318	1.11e-20	102
un_58127631	chr7	96.226	106	3	1	44	148	22517587	22517692	8.37e-42	172
un_43542238	chr17	85.517	145	11	5	16	150	3779325	3779181	6.56e-33	143
un_13817249	chr5	97.183	142	4	0	1	142	22322255	22322396	2.12e-62	241
un_13604800	chr16	98	150	3	0	1	150	5960315	5960166	1.74e-68	261
un_9219140	chr15	94.118	136	7	1	1	135	7443376	7443241	8.25e-52	206
un_57334803	chr2	92.373	118	8	1	5	122	22226676	22226792	3.89e-40	167
un_58636557	chr5	84.667	150	4	4	1	150	21767518	21767388	1.42e-29	132
un_23721999	chr3	90.411	146	5	5	1	142	21036581	21036441	3.62e-45	183
un_41258952	chr23	91.333	150	9	3	4	149	16701609	16701460	1.07e-50	202
un_36458009	chr2	90	150	10	1	1	150	35366470	35366326	8.31e-47	189
un_58245528	chr20	90.667	150	7	1	1	150	18381958	18382100	6.43e-48	193
un_29222855	chr14	90	150	15	0	1	150	13178459	13178310	1.79e-48	195
un_44784538	chr14	92.053	151	10	2	1	150	21187713	21187862	1.77e-53	211
un_51764406	chr12	91.473	129	6	1	1	129	13854946	13854823	7.83e-42	172
un_57931567	chr22	94.737	152	6	2	1	150	12476481	12476330	1.05e-60	235
un_8107446	chr16	96.667	150	2	2	1	150	14157911	14157765	4.86e-64	246
un_18581904	chr2	91.724	145	9	2	9	150	24697313	24697457	1.38e-49	198
un_10136784	chr3	95.333	150	7	0	1	150	764023	763874	8.14e-62	239
un_32275421	chr2	98.667	150	2	0	1	150	5449341	5449490	3.73e-70	267
un_29389395	chr1	92.958	142	10	0	1	142	23299534	23299393	2.15e-52	207
un_57648597	chr4	92.667	150	11	0	1	150	4921439	4921290	3.81e-55	217
un_59107538	chr4	96.667	150	5	0	1	150	17010776	17010925	3.76e-65	250
un_40898386	chr9	98.667	150	2	0	1	150	10566183	10566034	3.73e-70	267
un_43945356	chr11	93.333	150	5	1	1	150	13579201	13579057	3.81e-55	217
un_12470186	chr25	89.916	119	5	2	21	139	2295500	2295611	5.07e-34	147
un_40554780	chr26	91.875	160	2	2	1	150	10710893	10710735	4.93e-54	213
un_18015558	chr8	88.667	150	5	2	1	150	15718420	15718557	8.37e-42	172
un_16205479	chr12	94.667	150	8	0	1	150	146604	146455	3.79e-60	233
un_48967543	chr2	97.222	144	4	0	7	150	28007695	28007552	1.75e-63	244
un_41981994	chr2	97.183	142	4	0	1	142	11572843	11572984	2.12e-62	241
un_58126739	chr18	95	40	0	2	113	150	10652154	10652193	1.89e-08	62.1
un_15357827	chr21	98	150	1	1	1	150	11332061	11332208	6.25e-68	259
un_59640408	chr7	90.062	161	5	1	1	150	17701785	17701625	1.38e-49	198
un_47538163	chr25	92.308	156	4	4	1	150	6854703	6854856	1.37e-54	215
un_51594868	chr7	93.082	159	2	3	1	150	23644317	23644475	2.28e-57	224
un_51997145	chr1	100	49	0	0	75	123	50025272	50025224	2.26e-17	91.6
un_11320893	chr2	92.593	108	7	1	1	107	14061671	14061778	3.03e-36	154
un_58484239	chr9	97.297	148	4	0	3	150	7847805	7847658	1.05e-65	252
un_58008229	chr17	92.715	151	8	3	1	150	4185191	4185043	1.37e-54	215
un_18682641	chr11	98	150	3	0	1	150	14036984	14037133	1.74e-68	261
un_18945310	chr5	95.333	150	7	0	1	150	19345169	19345318	8.14e-62	239
un_59130148	chr4	100	30	0	0	101	130	1150054	1150083	8.8e-07	56.5
un_40192840	chr7	88.8	125	14	0	26	150	17410400	17410276	3.03e-36	154
un_15815648	chr5	95.276	127	6	0	24	150	26784742	26784616	1.07e-50	202
un_21601235	chr11	97.333	150	4	0	1	150	4383384	4383533	8.08e-67	255
un_33089585	chr17	90.411	73	6	1	78	149	18168774	18168702	1.86e-18	95.3
un_45349144	chr1	91.824	159	4	2	1	150	42702284	42702442	4.93e-54	213
un_62149095	chr3	93.377	151	7	3	1	150	7935037	7935185	2.95e-56	220
un_56575610	chr3	88.82	161	7	3	1	150	6313993	6314153	2.99e-46	187
un_11295887	chr20	90.667	150	7	1	1	150	657854	657996	6.43e-48	193
un_24093653	chr6	93.617	141	4	2	1	141	11180071	11179936	7.72e-52	206
un_61616483	chr20	95.312	128	6	0	1	128	9458973	9459100	2.97e-51	204
un_52599066	chr11	96	150	6	0	1	150	10787908	10787759	1.75e-63	244
un_55446262	chr21	90.85	153	11	3	1	150	4997879	4998031	1.07e-50	202
un_20965191	chr6	92.199	141	3	2	1	141	23028345	23028213	6.01e-48	193
un_47610825	chr1	91.503	153	6	6	1	150	11867865	11868013	2.97e-51	204
un_15228551	chr12	97.887	142	3	0	1	142	8772558	8772417	4.55e-64	246
un_59718865	chr1	98.667	150	2	0	1	150	8885456	8885307	3.73e-70	267
un_12118855	chr22	97.183	142	4	0	1	142	10234016	10234157	2.12e-62	241
un_19434954	chr11	94.667	150	5	1	1	150	13044645	13044499	4.9e-59	230
un_57702585	chr22	95.333	150	5	2	1	148	11191796	11191647	2.93e-61	237
un_58660577	chr25	96.053	152	4	1	1	150	13934236	13934085	4.86e-64	246
un_52948053	chr24	95.683	139	6	0	1	139	4247283	4247421	2.13e-57	224
un_52208754	chr7	92.222	90	7	0	52	141	19124555	19124644	1.72e-28	128
un_48108102	chr15	93.662	142	7	1	1	142	13174967	13175106	1.66e-53	211
un_15836329	chr12	93.878	147	8	1	4	150	8043799	8043654	2.95e-56	220
un_5163949	chr14	95.07	142	7	0	1	142	15063961	15064102	2.13e-57	224
un_10732592	chr21	98.473	131	2	0	1	131	8649531	8649401	1.36e-59	231
un_56549251	chr3	91.503	153	3	2	1	145	19189932	19189782	1.07e-50	202
un_58885254	chr5	97.333	150	4	0	1	150	1397165	1397016	8.08e-67	255
un_49814059	chr14	95.714	140	6	0	1	140	22043354	22043493	5.93e-58	226
un_18970405	chr21	97.333	150	4	0	1	150	8754831	8754682	8.08e-67	255
un_20561495	chr18	96	150	6	0	1	150	18692254	18692105	1.75e-63	244
un_42362461	chr9	98.718	78	1	0	67	144	2064478	2064401	8.49e-32	139
un_43348822	chr5	96.479	142	5	0	1	142	23739058	23738917	9.85e-61	235
un_59120015	chr2	96.262	107	3	1	1	106	25173498	25173604	2.33e-42	174
un_19433692	chr20	100	55	0	0	1	55	20303553	20303607	1.11e-20	102
un_56374424	chr19	97.279	147	4	0	1	147	14922733	14922587	3.76e-65	250
un_42770132	chr7	91.549	142	12	0	1	142	6547324	6547183	4.65e-49	196
un_13009910	chr12	95.07	142	7	0	1	142	6713319	6713178	2.13e-57	224
un_40729852	chr5	91.216	148	12	1	3	149	16619890	16619743	3.84e-50	200
un_23086285	chr15	90.968	155	9	1	1	150	7970331	7970177	2.97e-51	204
un_30690151	chr11	93.289	149	9	1	3	150	9118920	9119068	1.06e-55	219
un_70787022	chr17	94.161	137	3	2	6	142	422376	422245	2.78e-51	204
un_56825538	chr12	86.755	151	4	5	1	150	7345263	7345128	3.03e-36	154
un_14882480	chr5	90.566	159	1	14	2	147	8828676	8828833	1.38e-49	198
un_27877419	chr24	98.675	151	1	1	1	150	14246607	14246757	3.73e-70	267
un_16622651	chr7	90.625	64	6	0	86	149	1075592	1075529	1.12e-15	86.1
un_30914507	chr14	98.63	146	2	0	5	150	21025211	21025356	6.25e-68	259
un_15848778	chr5	90.909	143	9	3	1	142	20535258	20535119	7.78e-47	189
un_17412876	chr18	90.85	153	4	4	1	150	13318549	13318694	4.97e-49	196
un_29633313	chr2	98.077	52	1	0	1	52	21339137	21339188	2.26e-17	91.6
un_23469156	chr6	88.525	122	11	3	3	123	25240635	25240516	1.71e-33	145
un_55947554	chr24	87.288	118	4	1	1	107	3676742	3676625	2.38e-27	124
un_55726404	chr4	91.549	142	8	3	1	142	21894473	21894610	6.01e-48	193
un_59558723	chr18	92.617	149	9	1	1	147	9630044	9630192	4.93e-54	213
un_8648135	chr2	91.837	147	7	2	1	142	5595232	5595086	3.59e-50	200
un_38639317	chr20	92	150	11	1	1	150	20831297	20831149	6.38e-53	209
un_47307024	chr2	90.667	150	14	0	1	150	36475966	36475817	3.84e-50	200
un_21835095	chr23	95	80	2	1	3	82	10061007	10061084	2.22e-27	124
un_55956052	chr16	91.391	151	12	1	1	150	642888	642738	8.25e-52	206
un_17638021	chr1	95.652	92	4	0	47	138	15241955	15241864	1.41e-34	148
un_40548270	chr6	94.776	134	7	0	17	150	30933805	30933672	6.38e-53	209
un_40236197	chr9	89.706	68	7	0	46	113	22989586	22989653	3.12e-16	87.9
un_59240484	chr2	88.356	146	13	1	9	150	3951335	3951190	8.37e-42	172
un_12412460	chr19	94.667	150	8	0	1	150	12747258	12747407	3.79e-60	233
un_19578118	chr19	97.333	150	4	0	1	150	15058782	15058931	8.08e-67	255
un_56424474	chr1	95.968	124	5	0	1	124	20409319	20409442	1.07e-50	202
un_59502529	chr2	89.404	151	11	3	1	150	25142631	25142777	1.08e-45	185
un_30780882	chr3	87.097	155	6	4	1	141	22924797	22924643	5.04e-39	163
un_42231071	chr19	93.421	76	5	0	53	128	14878937	14879012	4.81e-24	113
un_56491924	chr12	94.667	150	8	0	1	150	20064920	20065069	3.79e-60	233
un_53783091	chr14	96	150	6	0	1	150	11451934	11451785	1.75e-63	244
un_40114046	chr6	88.816	152	14	2	1	150	19370105	19370255	3.87e-45	183
un_16289335	chr8	97.71	131	3	0	20	150	27703306	27703176	6.33e-58	226
un_43254237	chr24	97.333	150	4	0	1	150	8329689	8329540	8.08e-67	255
un_45653965	chr3	88.696	115	6	2	1	110	33286656	33286544	3.95e-30	134
un_45257678	chr4	94	150	9	0	1	150	5264200	5264349	1.76e-58	228
un_18130009	chr23	96	150	6	0	1	150	9130786	9130637	1.75e-63	244
un_3266755	chr25	91.608	143	7	2	1	142	8530843	8530705	6.01e-48	193
un_41446534	chr2	88.742	151	10	3	2	150	34395074	34394929	1.8e-43	178
un_45860751	chr11	96	150	6	0	1	150	14333443	14333294	1.75e-63	244
un_51241614	chr5	98.592	142	2	0	1	142	17033386	17033527	9.78e-66	252
un_6607941	chr2	94.667	150	8	0	1	150	30111271	30111420	3.79e-60	233
un_23305201	chr12	80.982	163	10	4	1	142	12922127	12921965	6.23e-23	110
un_43075872	chr2	93.694	111	6	1	41	150	17916703	17916813	1.4e-39	165
un_59277430	chr6	97.333	150	4	0	1	150	18615383	18615234	8.08e-67	255
un_16458742	chr20	94.667	150	8	0	1	150	20500320	20500171	3.79e-60	233
un_406203	chr3	94.667	150	8	0	1	150	27967271	27967122	3.79e-60	233
un_16687301	chr9	91.753	97	6	1	1	97	11618671	11618577	3.69e-30	134
un_37707083	chr6	94.771	153	5	2	1	150	15092839	15092991	1.05e-60	235
un_40750211	chr5	93.6	125	8	0	1	125	11699182	11699306	2.99e-46	187
un_39627627	chr10	97.333	150	4	0	1	150	8104493	8104344	8.08e-67	255
un_15206460	chr5	88	150	5	5	1	150	20193932	20193796	1.4e-39	165
un_56643789	chr21	94.964	139	7	0	1	139	2435954	2436092	1.06e-55	219
un_20306240	chr15	88.276	145	4	3	1	145	15482544	15482675	1.81e-38	161
un_57491704	chr7	95.333	150	7	0	1	150	6041443	6041294	8.14e-62	239
un_49565427	chr8	98.667	150	2	0	1	150	22680690	22680541	3.73e-70	267
un_24551999	chr6	96.667	150	3	2	1	150	22908790	22908937	1.35e-64	248
un_32397213	chr3	92.254	142	10	1	7	147	7634947	7635088	3.84e-50	200
un_46554181	chr13	98	150	3	0	1	150	2219185	2219334	1.74e-68	261
un_30003724	chr5	96.117	103	4	0	40	142	16266136	16266238	1.01e-40	169
un_38899082	chr22	97.959	147	3	0	3	149	1040178	1040324	8.08e-67	255
un_41057214	chr8	95.302	149	7	0	1	149	13756584	13756436	2.93e-61	237
un_54872638	chr10	98.592	142	2	0	1	142	11817743	11817602	9.78e-66	252
un_19193941	chr10	91.139	158	6	1	1	150	4714319	4714162	2.29e-52	207
un_8404621	chr2	97.761	134	3	0	17	150	40991909	40992042	1.36e-59	231
un_20841985	chr9	92.254	142	11	0	1	142	20344847	20344706	9.99e-51	202
un_59794979	chr6	95.918	147	6	0	1	147	27645870	27646016	8.14e-62	239
un_15235374	chr14	93.548	155	5	1	1	150	17199040	17199194	6.33e-58	226
un_40586073	chr6	98.667	75	1	0	76	150	24239958	24239884	3.95e-30	134
un_49654054	chr19	94.203	138	7	1	2	138	14615293	14615156	5.97e-53	209
un_30777738	chr6	96.479	142	3	2	1	142	25288192	25288053	3.54e-60	233
un_7587891	chr17	100	114	0	0	37	150	7988300	7988413	1.77e-53	211
un_13730054	chr2	94	150	9	0	1	150	2137180	2137329	1.76e-58	228
un_4622882	chr7	94.805	154	3	3	1	150	2953436	2953284	1.05e-60	235
un_16391832	chr2	89.865	148	13	2	4	150	27803020	27802874	8.31e-47	189
un_54926402	chr13	96.639	119	3	1	32	150	4888579	4888462	4.97e-49	196
un_57807848	chr22	91.083	157	7	4	1	150	9639867	9639711	8.25e-52	206
un_39817757	chr10	94.231	156	3	2	1	150	7342395	7342240	3.79e-60	233
un_11615250	chr4	94.595	148	8	0	1	148	33022407	33022260	4.9e-59	230
un_45428205	chr24	94	150	9	0	1	150	5438972	5438823	1.76e-58	228
un_27865797	chr15	91.216	148	12	1	4	150	23343000	23342853	3.84e-50	200
un_1538268	chr4	92.857	154	7	1	1	150	7835037	7835190	2.95e-56	220
un_58692076	chr1	93.333	150	6	3	1	150	25071086	25071231	1.06e-55	219
un_28719272	chr12	96.667	150	5	0	1	150	18464819	18464968	3.76e-65	250
un_44888849	chr1	95.07	142	7	0	1	142	33026120	33025979	2.13e-57	224
un_46560511	chr10	95.556	90	2	2	3	91	23241682	23241770	6.56e-33	143
un_44398682	chr1	94	150	9	0	1	150	17496400	17496549	1.76e-58	228
un_49791605	chr25	91.667	120	7	3	31	148	15795942	15795824	5.04e-39	163
un_7045617	chr11	87.037	162	9	3	1	150	13333369	13333530	8.37e-42	172
un_19790663	chr15	97.333	150	4	0	1	150	7734978	7735127	8.08e-67	255
un_56317331	chr5	94.04	151	6	2	1	150	8654318	8654466	6.33e-58	226
un_51451211	chr10	96.667	150	5	0	1	150	20447032	20447181	3.76e-65	250
un_51058929	chr19	96.241	133	5	0	1	133	14713921	14714053	1.06e-55	219
un_5730131	chr26	95.333	150	7	0	1	150	6667509	6667360	8.14e-62	239
un_29631278	chr13	96.667	150	5	0	1	150	8053275	8053126	3.76e-65	250
un_39831716	chr6	94.667	150	8	0	1	150	5585229	5585378	3.79e-60	233
un_10306249	chr1	95.484	155	2	1	1	150	31171847	31171693	6.29e-63	243
un_71189027	chr15	92.754	69	5	0	82	150	15068058	15068126	4.01e-20	100
un_44148081	chr1	89.362	141	14	1	3	142	1270515	1270375	6.47e-43	176
un_58243539	chr13	98	150	3	0	1	150	15118627	15118776	1.74e-68	261
un_41088586	chr1	96.552	87	3	0	63	149	31801659	31801573	1.82e-33	145
un_16173443	chr4	97.887	142	3	0	1	142	4937661	4937520	4.55e-64	246
un_57342554	chr19	95	100	4	1	39	137	8992491	8992392	8.43e-37	156
un_52031071	chr4	93.258	89	4	2	3	89	27414697	27414785	5.11e-29	130
un_40537655	chr1	96.026	151	5	1	1	150	2834057	2833907	1.75e-63	244
un_13153394	chr17	91.071	112	6	3	1	108	8904116	8904005	1.32e-34	148
un_57111968	chr1	95	140	7	0	3	142	12238608	12238469	2.95e-56	220
un_11280983	chr9	95.973	149	6	0	2	150	9369749	9369897	6.29e-63	243
un_14399622	chr22	94.545	110	4	2	1	110	15769714	15769821	1.01e-40	169
un_13953706	chr26	93.706	143	3	3	1	138	12864739	12864880	5.97e-53	209
un_13546149	chr12	90.21	143	8	1	1	137	5073956	5074098	1.3e-44	182
un_57704157	chr7	93.137	102	5	2	50	150	6411857	6411757	1.41e-34	148
un_53143462	chr7	98.148	54	1	0	89	142	23766274	23766327	1.74e-18	95.3
un_59310341	chr16	94.667	150	7	1	2	150	10469944	10469795	1.36e-59	231
un_10580927	chr10	86.364	132	15	3	11	142	20692127	20691999	2.21e-32	141
un_47313425	chr13	94.444	72	4	0	71	142	9198832	9198761	1.73e-23	111
un_37609543	chr5	92.623	122	4	4	1	117	18786681	18786560	3.01e-41	171
un_5221397	chr5	93.243	148	8	2	5	150	11523523	11523376	3.81e-55	217
un_14113515	chr2	96	50	0	2	1	49	40363520	40363472	4.88e-14	80.5
un_45802754	chr26	96.479	142	5	0	1	142	760905	761046	9.85e-61	235
un_44664077	chr17	96.644	149	3	1	1	149	17299889	17299743	4.86e-64	246
un_10016127	chr15	95	140	7	0	3	142	16533788	16533649	2.76e-56	220
un_39611955	chr12	97.333	150	4	0	1	150	2851712	2851861	8.08e-67	255
un_19274148	chr20	87.578	161	9	1	1	150	12492402	12492242	6.47e-43	176
un_44688071	chr5	89.552	134	5	4	1	125	10691858	10691991	1.69e-38	161
un_25341557	chr5	96.97	66	2	0	85	150	13134852	13134787	1.85e-23	111
un_9831736	chr25	93.525	139	4	2	1	139	2234508	2234641	9.99e-51	202
un_41796701	chr11	92.053	151	8	3	1	150	18248721	18248574	6.38e-53	209
un_52047377	chr6	99.296	142	1	0	1	142	25559384	25559525	2.1e-67	257
un_39988301	chr4	96.053	76	3	0	75	150	8128956	8129031	2.38e-27	124
un_7587889	chr17	100	114	0	0	37	150	7988300	7988413	1.77e-53	211
un_55943322	chr2	85.714	168	6	5	1	150	36987564	36987731	1.81e-38	161
un_9901344	chr7	94.667	150	7	1	2	150	9415157	9415306	1.36e-59	231
un_17968249	chr24	93.333	150	10	0	1	150	4595669	4595818	8.19e-57	222
un_4476951	chr3	95.89	146	6	0	3	148	2021294	2021439	2.93e-61	237
un_49021204	chr25	94.118	153	6	1	1	150	448014	447862	4.9e-59	230
un_10394732	chr26	90.972	144	7	3	1	139	10598340	10598482	7.78e-47	189
un_53912718	chr5	94.245	139	8	0	4	142	8243962	8243824	4.61e-54	213
un_43966573	chr9	86.538	156	15	1	1	150	19101963	19101808	3.89e-40	167
un_40545604	chr4	97.727	132	3	0	19	150	24050833	24050964	1.76e-58	228
un_12149706	chr12	96.622	148	4	1	1	147	13414547	13414694	1.75e-63	244
un_21899403	chr7	94.667	150	8	0	1	150	22815265	22815116	3.79e-60	233
un_50585163	chr22	96.667	150	5	0	1	150	4354163	4354014	3.76e-65	250
un_48518228	chr15	98.058	103	2	0	2	104	6338651	6338753	4.68e-44	180
un_20988096	chr10	98	150	3	0	1	150	7252722	7252573	1.74e-68	261
un_22288710	chr8	96.809	94	3	0	57	150	17243675	17243768	2.34e-37	158
un_23697474	chr4	88.356	146	15	2	1	145	1025685	1025541	2.33e-42	174
un_10588322	chr6	94	150	7	1	1	150	675066	675213	6.33e-58	226
un_42222231	chr5	88.961	154	9	6	1	150	18462824	18462973	3.87e-45	183
un_19957892	chr19	98.058	103	1	1	1	103	5588605	5588706	1.8e-43	178
un_15264005	chr4	94	150	9	0	1	150	5810948	5811097	1.76e-58	228
un_31418881	chr18	100	142	0	0	1	142	8930001	8929860	4.52e-69	263
un_53192724	chr11	96.711	152	3	1	1	150	5826832	5826681	1.05e-65	252
un_19340214	chr14	96.124	129	3	1	22	150	4151462	4151588	6.38e-53	209
un_22953250	chr6	87.719	114	2	3	37	150	24342165	24342064	8.55e-27	122
un_10231365	chr1	95.276	127	6	0	5	131	15793015	15792889	1.07e-50	202
un_39683694	chr1	94.667	150	8	0	1	150	29139109	29139258	3.79e-60	233
un_47261935	chr5	91.525	118	5	1	38	150	11075717	11075834	2.34e-37	158
un_19200278	chr14	90	150	7	2	1	150	23050118	23049977	2.99e-46	187
un_57428384	chr1	96.667	150	5	0	1	150	46045040	46045189	3.76e-65	250
un_40909368	chr19	81.343	134	9	8	17	150	3511934	3512051	1.86e-18	95.3
un_46836252	chr19	97.333	150	4	0	1	150	7484768	7484619	8.08e-67	255
un_41590994	chr1	95.455	66	3	0	3	68	12911381	12911446	8.61e-22	106
un_43200041	chr11	90.728	151	5	3	1	150	13391923	13392065	6.43e-48	193
un_40455662	chr26	93.827	81	3	1	1	81	2531042	2530964	3.08e-26	121
un_12124919	chr14	98.837	86	1	0	1	86	11373856	11373941	2.84e-36	154
un_15114377	chr3	94.366	142	8	0	1	142	13587860	13588001	9.92e-56	219
un_53234903	chr25	98.649	74	1	0	32	105	7186588	7186515	1.33e-29	132
un_23124044	chr3	93.706	143	8	1	1	142	32245648	32245506	4.61e-54	213
un_48607969	chr4	93.421	152	8	1	1	150	2437107	2437258	2.28e-57	224
un_29067293	chr21	93.377	151	7	2	3	150	7841816	7841666	2.95e-56	220
un_58290013	chr25	96.078	153	3	1	1	150	3276894	3276742	4.86e-64	246
un_47928035	chr16	90.152	132	7	2	3	134	15677705	15677830	3.89e-40	167
un_32684832	chr7	96.212	132	5	0	19	150	29851839	29851970	3.81e-55	217
un_39828840	chr15	96.61	59	2	0	92	150	6302669	6302611	1.44e-19	99
un_19778099	chr22	96.907	97	3	0	54	150	5056002	5055906	5.04e-39	163
un_58146086	chr13	97.333	150	4	0	1	150	9380834	9380685	8.08e-67	255
un_56113574	chr5	96.689	151	4	1	1	150	13679339	13679189	3.76e-65	250
un_30201801	chr20	84.672	137	14	5	3	139	5599424	5599295	4.78e-29	130
un_59612428	chr1	92	150	12	0	1	150	19163299	19163448	1.77e-53	211
un_46205642	chr4	91.096	146	13	0	2	147	24896113	24896258	1.38e-49	198
un_16387061	chr23	94	150	9	0	1	150	4291434	4291285	1.76e-58	228
un_58181364	chr10	93.75	64	4	0	3	66	20473895	20473832	5.18e-19	97.1
un_40304356	chr2	93.377	151	8	2	1	150	36141445	36141594	8.19e-57	222
un_23574936	chr8	91.391	151	12	1	1	150	8284648	8284798	8.25e-52	206
un_56537342	chr4	94.406	143	7	1	1	142	3902472	3902614	9.92e-56	219
un_55418722	chr2	96.479	142	5	0	1	142	33386712	33386571	9.85e-61	235
un_4312635	chr19	88.112	143	11	4	14	150	18107097	18106955	1.4e-39	165
un_16689789	chr6	84.127	126	18	2	23	147	4561301	4561425	3.08e-26	121
un_37372867	chr1	89.362	94	10	0	19	112	38918339	38918246	1.11e-25	119
un_29205810	chr4	97.183	142	4	0	1	142	24913339	24913480	2.12e-62	241
un_9537020	chr5	92.908	141	10	0	1	141	52871	52731	8.25e-52	206
un_34782238	chr9	80.745	161	7	8	14	150	13239323	13239163	3.1e-21	104
un_57125334	chr22	89.362	94	9	1	1	94	3553076	3553168	3.98e-25	117
un_22162841	chr1	95.07	142	5	1	1	142	23228044	23227905	7.67e-57	222
un_26614608	chr8	93.464	153	7	1	1	150	17061354	17061506	2.28e-57	224
un_75396235	chr11	100	150	0	0	1	150	18475511	18475362	1.72e-73	278
un_40254292	chr19	94	150	4	1	1	150	13773009	13772865	8.19e-57	222
un_30104635	chr14	94	150	9	0	1	150	8534948	8535097	1.76e-58	228
un_25126328	chr13	91.429	140	6	1	9	142	4999582	4999443	2.8e-46	187
un_53842099	chr8	95.238	147	7	0	1	147	12942040	12941894	3.79e-60	233
un_12378029	chr5	95.918	147	6	0	1	147	17346079	17345933	8.14e-62	239
un_52506861	chr14	90.84	131	12	0	12	142	13078257	13078127	6.05e-43	176
un_56002605	chr2	84.768	151	3	6	2	141	16132478	16132619	3.95e-30	134
un_44018571	chr17	98	150	3	0	1	150	7689119	7688970	1.74e-68	261
un_47549389	chr25	94	150	7	1	1	150	9828064	9827917	6.33e-58	226
un_42490847	chr2	92	150	8	2	1	150	9157395	9157540	2.29e-52	207
un_58850790	chr19	89.13	92	8	2	1	91	1380528	1380618	5.15e-24	113
un_39768114	chr21	92.174	115	1	3	2	116	10988496	10988390	8.43e-37	156
un_58920168	chr11	98	150	3	0	1	150	7644683	7644534	1.74e-68	261
un_30784120	chr9	89.167	120	7	3	1	114	21608230	21608111	1.71e-33	145
un_56643823	chr21	94.964	139	7	0	1	139	2435954	2436092	1.06e-55	219
un_14653896	chr3	94.245	139	5	2	14	150	22699408	22699271	6.38e-53	209
un_39030020	chr11	97.727	132	3	0	19	150	5560536	5560667	1.76e-58	228
un_36470676	chr20	96.479	142	5	0	1	142	9470774	9470915	9.85e-61	235
un_39831672	chr6	94.667	150	8	0	1	150	5585229	5585378	3.79e-60	233
un_57616561	chr20	94.667	150	8	0	1	150	10037304	10037453	3.79e-60	233
un_16813821	chr14	86.986	146	7	4	1	146	18586017	18585884	3.03e-36	154
un_19542996	chr22	90.728	151	12	2	1	150	7584695	7584844	3.84e-50	200
un_11777123	chr20	92.233	103	2	4	1	102	8636192	8636289	2.21e-32	141
un_36853974	chr16	95.333	150	7	0	1	150	19923920	19924069	8.14e-62	239
un_16289381	chr8	97.71	131	3	0	20	150	27703306	27703176	6.33e-58	226
un_59749788	chr25	86.503	163	7	6	3	150	12667104	12667266	1.4e-39	165
un_24018173	chr5	94.406	143	7	1	1	142	23885848	23885990	9.92e-56	219
un_46316870	chr21	96.35	137	5	0	3	139	7655492	7655356	5.93e-58	226
un_28278149	chr26	98.182	110	1	1	1	109	12778241	12778350	2.16e-47	191
un_23030687	chr2	86.842	152	9	3	1	150	4386871	4387013	6.52e-38	159
un_58639330	chr17	91.729	133	10	1	1	133	4961315	4961446	3.87e-45	183
un_42215122	chr3	95.161	62	3	0	49	110	7807520	7807581	1.44e-19	99
un_59512315	chr15	94.667	150	7	1	1	150	13132779	13132631	1.36e-59	231
un_14701759	chr17	95.775	142	6	0	1	142	13815067	13814926	4.58e-59	230
un_21829730	chr21	88.732	142	4	3	1	142	1951857	1951986	4.71e-39	163
un_42791098	chr22	86.667	75	1	1	21	95	10059845	10059780	2.43e-12	75
un_10011246	chr4	91.228	57	5	0	94	150	21019235	21019179	1.88e-13	78.7
un_19759111	chr6	99.333	150	1	0	1	150	24310661	24310810	8.02e-72	272
un_58280459	chr7	96	150	6	0	1	150	14486014	14486163	1.75e-63	244
un_56700267	chr11	96.026	151	5	1	1	150	13128778	13128628	1.75e-63	244
un_20342173	chr7	96.479	142	5	0	1	142	11708811	11708670	9.85e-61	235
un_19807476	chr5	95.333	150	7	0	1	150	17918256	17918405	8.14e-62	239
un_32059295	chr1	96.644	149	4	1	1	148	28504144	28503996	4.86e-64	246
un_8259608	chr17	95.775	142	6	0	1	142	13662413	13662554	4.58e-59	230
un_16957051	chr22	94.667	150	8	0	1	150	14946437	14946288	3.79e-60	233
un_49245291	chr15	92.667	150	4	3	8	150	18195203	18195054	6.38e-53	209
un_58983481	chr15	95.238	84	2	1	69	150	22301828	22301745	1.42e-29	132
un_65228456	chr5	96.667	150	5	0	1	150	27370372	27370223	3.76e-65	250
un_40370791	chr9	92.208	154	4	2	1	150	3386434	3386285	1.77e-53	211
un_12695589	chr7	94.667	150	8	0	1	150	18026346	18026197	3.79e-60	233
un_2678518	chr7	96	150	6	0	1	150	857290	857141	1.75e-63	244
un_59144288	chr2	93.243	148	7	2	1	145	26010971	26010824	1.37e-54	215
un_40636632	chr18	92.857	154	7	1	1	150	13916620	13916773	2.95e-56	220
un_45744474	chr14	97.887	142	3	0	1	142	9891151	9891010	4.55e-64	246
un_45237327	chr19	98.658	149	2	0	2	150	15279680	15279532	1.34e-69	265
un_31982214	chr2	92.188	128	9	1	1	128	2510886	2511012	5e-44	180
un_29940912	chr24	96.429	140	5	0	1	140	6547193	6547332	1.27e-59	231
un_42153335	chr18	94.545	110	6	0	34	143	15923015	15922906	3.01e-41	171
un_34553225	chr1	96.479	142	5	0	1	142	31469893	31469752	9.85e-61	235
un_51923115	chr19	91.195	159	5	1	1	150	7987759	7987917	2.29e-52	207
un_55427183	chr26	97.183	142	4	0	1	142	4292530	4292389	2.12e-62	241
un_70097655	chr14	95.775	142	6	0	1	142	2795543	2795684	4.58e-59	230
un_17512081	chr12	94	150	5	1	1	150	9518701	9518846	2.28e-57	224
un_18713391	chr7	90.968	155	9	1	1	150	8583207	8583053	2.97e-51	204
un_17895183	chr14	93.333	150	10	0	1	150	20424796	20424647	8.19e-57	222
un_47393896	chr5	94.521	146	8	0	5	150	22571663	22571518	6.33e-58	226
un_21356504	chr20	95.726	117	3	1	26	142	5579828	5579942	2.8e-46	187
un_4076141	chr18	93.007	143	8	2	1	142	8132827	8132686	2.15e-52	207
un_19630351	chr23	94.69	113	5	1	30	142	17596608	17596719	2.18e-42	174
un_48715612	chr9	96.667	150	3	1	1	150	23550024	23550171	1.35e-64	248
un_13546112	chr12	90.21	143	8	1	1	137	5073956	5074098	1.3e-44	182
un_40312554	chr21	98	150	3	0	1	150	12530891	12530742	1.74e-68	261
un_71392449	chr10	90.667	150	6	1	1	150	14196666	14196807	6.43e-48	193
un_71189057	chr15	92.754	69	5	0	82	150	15068058	15068126	4.01e-20	100
un_65399219	chr9	90	160	6	6	1	150	2701833	2701674	1.38e-49	198
un_2500157	chr26	95.745	141	5	1	1	141	6318250	6318389	5.93e-58	226
un_19762080	chr2	96	150	4	1	1	150	14761683	14761830	6.29e-63	243
un_14208765	chr20	94.444	36	2	0	1	36	16084270	16084305	8.8e-07	56.5
un_18213000	chr3	88.272	162	4	6	1	147	5509782	5509943	5e-44	180
un_4496661	chr20	87.059	85	7	4	59	142	14997769	14997688	6.27e-18	93.5
un_18978257	chr2	93.6	125	8	0	1	125	4185113	4185237	2.99e-46	187
un_39976785	chr6	94.079	152	7	1	1	150	10407765	10407916	4.9e-59	230
un_39749568	chr8	88.535	157	11	1	1	150	12515644	12515800	3.87e-45	183
un_25094030	chr7	92.157	153	7	2	3	150	12148133	12147981	1.77e-53	211
un_53722573	chr18	92.308	143	5	3	1	142	21070164	21070027	1.29e-49	198
un_57987851	chr11	91.333	150	11	2	1	150	10784481	10784334	2.97e-51	204
un_42469507	chr4	93.333	150	8	1	1	150	17666224	17666077	2.95e-56	220
un_46560558	chr10	95.556	90	2	2	3	91	23241682	23241770	6.56e-33	143
un_39796254	chr3	97.115	104	2	1	1	103	1818360	1818463	2.33e-42	174
un_47382403	chr20	94.631	149	8	0	1	149	19423139	19423287	1.36e-59	231
un_4796189	chr5	94	150	9	0	1	150	22556213	22556064	1.76e-58	228
un_41702493	chr23	90.152	132	13	0	19	150	11898313	11898444	8.37e-42	172
un_10688124	chr2	92.958	142	10	0	1	142	34873252	34873111	2.15e-52	207
un_21754713	chr6	95.302	149	7	0	1	149	13525695	13525547	2.93e-61	237
un_44436478	chr5	90.789	152	12	1	1	150	7282830	7282679	1.07e-50	202
un_30105374	chr20	95.89	73	2	1	1	72	1321778	1321706	3.72e-25	117
un_73512089	chr15	97.241	145	4	0	1	145	18950978	18951122	4.86e-64	246
un_40519948	chr22	92.517	147	11	0	1	147	14151185	14151331	1.77e-53	211
un_44029762	chr15	95.302	149	7	0	1	149	19939199	19939051	2.93e-61	237
un_13528642	chr3	95.775	142	6	0	1	142	9189486	9189627	4.58e-59	230
un_18103479	chr12	95.07	142	7	0	1	142	20301727	20301586	2.13e-57	224
un_31650893	chr12	94.156	154	4	2	1	150	17553177	17553329	4.9e-59	230
un_12863812	chr20	90.667	150	6	5	1	142	4901380	4901231	6.01e-48	193
un_29293977	chr13	88.971	136	15	0	3	138	6158848	6158713	1.01e-40	169
un_28207635	chr4	96	150	3	1	1	150	13290304	13290450	2.26e-62	241
un_32483635	chr10	89.032	155	12	2	1	150	2937441	2937287	2.99e-46	187
un_40092011	chr5	93.919	148	9	0	1	148	15675403	15675256	2.28e-57	224
un_59942568	chr2	95.364	151	4	2	3	150	34729290	34729140	2.93e-61	237
un_58420115	chr3	96.667	150	5	0	1	150	8704737	8704886	3.76e-65	250
un_16122277	chr16	95.763	118	5	0	4	121	6871335	6871218	2.31e-47	191
un_9089122	chr11	98.667	75	1	0	1	75	9729404	9729478	3.95e-30	134
un_44631833	chr3	92.949	156	5	3	1	150	19842653	19842498	8.19e-57	222
un_50010048	chr26	93.204	103	3	1	1	103	9494082	9494180	1.32e-34	148
un_11525508	chr12	91.589	107	7	1	1	107	19193382	19193486	4.75e-34	147
un_33800364	chr14	96.479	142	5	0	1	142	5129487	5129346	9.85e-61	235
un_15178031	chr20	96.667	150	3	1	1	150	14002278	14002131	1.35e-64	248
un_59465510	chr7	91.781	146	12	0	2	147	17522074	17522219	2.97e-51	204
un_9804116	chr13	94.783	115	6	0	1	115	24291082	24291196	4.68e-44	180
un_47032358	chr16	96	150	6	0	1	150	13882861	13883010	1.75e-63	244
un_13217378	chr7	88.667	150	7	1	1	150	12068410	12068549	2.33e-42	174
un_12924782	chr10	89.6	125	12	1	16	139	331409	331285	2.19e-37	158
un_57776235	chr25	98.291	117	2	0	34	150	6435529	6435413	8.25e-52	206
un_40499820	chr13	88.55	131	5	1	1	131	18435030	18434910	3.92e-35	150
un_35206239	chr18	95.238	126	4	1	27	150	14800414	14800289	1.38e-49	198
un_55836775	chr13	97.297	74	2	0	69	142	19228244	19228317	6.18e-28	126
un_11553421	chr18	94.771	153	4	2	1	150	2822773	2822924	1.05e-60	235
un_56288189	chr2	98	150	3	0	1	150	4119821	4119672	1.74e-68	261
un_39817874	chr10	94.231	156	3	2	1	150	7342395	7342240	3.79e-60	233
un_30659951	chr3	92.763	152	9	1	1	150	6161187	6161036	1.06e-55	219
un_18694257	chr16	96	150	6	0	1	150	4705446	4705297	1.75e-63	244
un_40797862	chr21	82.482	137	11	3	14	149	3091212	3091088	2.39e-22	108
un_52584040	chr11	90.972	144	11	2	1	142	10980815	10980958	6.01e-48	193
un_17698223	chr14	88.372	129	13	2	1	129	21699647	21699521	3.03e-36	154
un_5278978	chr26	98.639	147	2	0	1	147	13487883	13488029	1.74e-68	261
un_16932870	chr24	96	150	6	0	1	150	13429070	13429219	1.75e-63	244
un_45935588	chr13	90.667	150	7	1	1	150	1666726	1666584	6.43e-48	193
un_59713679	chr15	96.19	105	4	0	1	105	9088967	9089071	8.37e-42	172
un_45071456	chr22	97.183	142	4	0	1	142	13756946	13757087	2.12e-62	241
un_20052945	chr13	95.333	150	7	0	1	150	5866735	5866884	8.14e-62	239
un_40815672	chr21	96.97	132	3	1	1	131	9819913	9820044	2.95e-56	220
un_44565544	chr9	95.302	149	6	1	1	148	18860972	18861120	1.05e-60	235
un_39989565	chr26	100	118	0	0	32	149	3103693	3103810	1.06e-55	219
un_57847028	chr11	92.258	155	7	2	1	150	16610890	16610736	1.37e-54	215
un_10580795	chr10	86.364	132	15	3	11	142	20692127	20691999	2.21e-32	141
un_4788940	chr8	95.205	146	7	0	5	150	8793651	8793796	1.36e-59	231
un_59660341	chr19	96.667	150	5	0	1	150	20586582	20586433	3.76e-65	250
un_59300061	chr25	92.405	158	3	4	1	150	12153133	12152977	3.81e-55	217
un_42461210	chr3	92.045	88	3	4	43	128	3188937	3189022	3.08e-26	121
un_21264925	chr7	93.662	142	8	1	1	142	1679185	1679045	1.66e-53	211
un_33997374	chr1	82.4	125	19	2	7	131	49289346	49289467	8.61e-22	106
un_55959313	chr11	89.241	158	9	2	1	150	3620294	3620137	2.31e-47	191
un_39883342	chr5	98.667	150	2	0	1	150	28370063	28369914	3.73e-70	267
un_22127734	chr18	91.333	150	9	4	1	150	7376055	7376200	1.07e-50	202
un_10732607	chr21	98.473	131	2	0	1	131	8649531	8649401	1.36e-59	231
un_12805159	chr13	95.714	140	6	0	3	142	4813358	4813497	5.93e-58	226
un_65494486	chr4	94.118	153	6	3	1	150	2671128	2670976	4.9e-59	230
un_16291210	chr1	97.351	151	3	1	1	150	34124245	34124095	8.08e-67	255
un_20917314	chr17	97.183	142	4	0	1	142	4180405	4180546	2.12e-62	241
un_17104387	chr7	91.379	116	4	2	28	142	7726641	7726531	2.84e-36	154
un_12277860	chr10	95.918	147	6	0	4	150	6926733	6926587	8.14e-62	239
un_47161035	chr3	91.667	60	5	0	11	70	6160138	6160079	4.03e-15	84.2
un_57804274	chr25	89.744	78	7	1	16	92	11647765	11647842	1.44e-19	99
un_56086688	chr1	91.045	134	12	0	16	149	41475385	41475252	1.39e-44	182
un_8039946	chr22	96.667	150	5	0	1	150	3653187	3653038	3.76e-65	250
un_18322681	chr18	98.214	56	1	0	95	150	8544157	8544102	1.44e-19	99
un_17899008	chr26	100	36	0	0	1	36	1036558	1036523	4.06e-10	67.6
un_7587814	chr17	100	114	0	0	37	150	7988300	7988413	1.77e-53	211
un_18331884	chr24	94.667	150	8	0	1	150	4961449	4961300	3.79e-60	233
un_56257435	chr16	88.889	63	2	1	93	150	6581777	6581839	8.73e-12	73.1
un_49142822	chr9	90.541	148	7	7	1	141	23946614	23946467	7.78e-47	189
un_72099398	chr3	92	150	4	1	1	150	9189860	9189719	2.97e-51	204
un_29883423	chr4	89.781	137	5	4	1	134	16355300	16355170	3.64e-40	167
un_38449103	chr11	91.447	152	10	2	1	150	10322094	10321944	8.25e-52	206
un_51316061	chr25	97.81	137	3	0	1	137	11813189	11813325	2.93e-61	237
un_17090528	chr13	88.966	145	11	1	3	142	18893962	18894106	2.18e-42	174
un_16671275	chr26	96	150	6	0	1	150	1438029	1437880	1.75e-63	244
un_59361260	chr19	96.667	150	5	0	1	150	12239688	12239837	3.76e-65	250
un_40048095	chr26	98	150	3	0	1	150	4217950	4217801	1.74e-68	261
un_56910283	chr19	91.333	150	11	1	1	150	12707426	12707279	2.97e-51	204
un_13730127	chr2	94	150	9	0	1	150	2137180	2137329	1.76e-58	228
un_8452758	chr23	93.75	144	7	2	1	142	15470274	15470131	1.28e-54	215
un_71110364	chr5	93.458	107	7	0	36	142	8873081	8873187	6.1e-38	159
un_58522695	chr20	93.197	147	10	0	1	147	13041498	13041644	3.81e-55	217
un_12948385	chr25	88.288	111	9	4	42	150	9628941	9628833	5.11e-29	130
un_9558744	chr20	98.667	150	2	0	1	150	1727623	1727772	3.73e-70	267
un_56809622	chr8	95.745	141	5	1	1	140	6678290	6678430	6.33e-58	226
un_20166065	chr2	93.571	140	8	1	4	142	4277814	4277675	2.15e-52	207
un_13630026	chr9	90.446	157	5	2	4	150	14797714	14797558	1.38e-49	198
un_13570939	chr13	90.066	151	13	2	1	150	17869728	17869579	1.79e-48	195
un_58894757	chr9	89.683	126	9	2	21	142	811415	811540	2.19e-37	158
un_18786723	chr3	99.083	109	1	0	1	109	310057	310165	4.97e-49	196
un_42267641	chr7	97.101	138	2	1	13	150	8427697	8427832	1.36e-59	231
un_9699424	chr4	92.958	142	6	3	1	142	14694750	14694887	2.78e-51	204
un_18149317	chr11	94	150	6	1	1	150	6881391	6881537	2.28e-57	224
un_16628521	chr18	97.333	150	3	1	1	150	9622165	9622017	2.91e-66	254
un_39629589	chr23	96	150	6	0	1	150	12507444	12507593	1.75e-63	244
un_39617522	chr6	96.667	150	5	0	1	150	19700898	19701047	3.76e-65	250
un_32359350	chr15	96.689	151	3	2	1	149	16691966	16691816	3.76e-65	250
un_47781541	chr24	89.796	147	8	1	11	150	5272382	5272528	1.39e-44	182
un_17449665	chr1	98	150	3	0	1	150	37372803	37372952	1.74e-68	261
un_13844579	chr14	98.667	150	2	0	1	150	20203282	20203133	3.73e-70	267
un_27935262	chr15	98.077	52	1	0	1	52	7305577	7305526	2.26e-17	91.6
un_5843613	chr13	95.775	142	6	0	1	142	4332713	4332572	4.58e-59	230
un_40232605	chr21	95.395	152	5	2	1	150	15949361	15949210	2.26e-62	241
un_40951300	chr4	86.42	162	9	3	2	150	3932531	3932370	1.4e-39	165
un_49067963	chr21	99.029	103	0	1	1	102	19848835	19848733	3.87e-45	183
un_65337785	chr6	95.333	150	7	0	1	150	18468765	18468914	8.14e-62	239
un_18896898	chr20	92.929	99	7	0	52	150	13987064	13987162	1.82e-33	145
un_58579327	chr6	97.333	150	4	0	1	150	19295024	19294875	8.08e-67	255
un_53287105	chr11	98.592	142	2	0	1	142	19112943	19112802	9.78e-66	252
un_59749793	chr25	86.503	163	7	6	3	150	12667104	12667266	1.4e-39	165
un_16166393	chr24	99.333	150	1	0	1	150	7403851	7404000	8.02e-72	272
un_59410423	chr1	98.592	142	2	0	5	146	10284583	10284724	1.05e-65	252
un_44951591	chr7	82.468	154	10	4	3	139	20189132	20188979	1.11e-25	119
un_53779504	chr16	92.308	65	5	0	78	142	7582584	7582520	6.27e-18	93.5
un_12817207	chr24	93.333	150	10	0	1	150	14295825	14295676	8.19e-57	222
un_40768205	chr1	90.909	88	7	1	1	87	42262211	42262298	3.98e-25	117
un_47804010	chr8	97.315	149	4	0	1	149	17487975	17487827	2.91e-66	254
un_40822697	chr6	92	150	6	3	1	150	25501216	25501073	8.25e-52	206
un_45802748	chr26	96.479	142	5	0	1	142	760905	761046	9.85e-61	235
un_43122154	chr1	98	150	2	1	1	150	30533580	30533432	6.25e-68	259
un_44951593	chr7	82.468	154	10	4	3	139	20189132	20188979	1.11e-25	119
un_55375071	chr1	97.887	142	3	0	1	142	20883142	20883001	4.55e-64	246
un_54203495	chr24	96.667	150	5	0	1	150	12028445	12028594	3.76e-65	250
un_34909841	chr16	96.667	150	4	1	1	150	13977917	13977769	1.35e-64	248
un_57570162	chr7	91.333	150	9	3	1	150	7237298	7237443	1.07e-50	202
un_32612309	chr19	94.805	77	4	0	70	146	3925343	3925419	3.08e-26	121
un_28864464	chr9	92	150	6	1	1	144	13823380	13823231	8.25e-52	206
un_30116320	chr20	95.333	150	7	0	1	150	5262042	5262191	8.14e-62	239
un_39835339	chr22	95.714	70	3	0	1	70	17420024	17420093	5.15e-24	113
un_56729095	chr11	93.377	151	9	1	1	150	14553230	14553380	8.19e-57	222
un_46866280	chr19	94.366	142	8	0	1	142	4633063	4632922	9.92e-56	219
un_44890043	chr2	85.185	162	4	6	1	142	6230736	6230897	1.32e-34	148
un_18003172	chr8	96.403	139	5	0	12	150	17114306	17114168	4.9e-59	230
un_39701135	chr8	92.053	151	10	2	1	149	8281027	8280877	1.77e-53	211
un_19535885	chr23	98	150	3	0	1	150	6795397	6795546	1.74e-68	261
un_48108028	chr15	93.662	142	7	1	1	142	13174967	13175106	1.66e-53	211
un_30113645	chr16	95.333	150	7	0	1	150	7581862	7582011	8.14e-62	239
un_29933454	chr1	98.649	148	2	0	1	148	7531267	7531414	4.83e-69	263
un_17371608	chr10	93.506	154	6	3	1	150	2658022	2657869	6.33e-58	226
un_23099065	chr8	95.714	140	5	1	1	140	14898961	14899099	2.13e-57	224
un_62174394	chr22	94.667	150	8	0	1	150	15235347	15235198	3.79e-60	233
un_33347449	chr1	97.333	150	3	1	1	150	24998671	24998523	2.91e-66	254
un_22917871	chr8	95.082	122	6	0	21	142	9165091	9165212	6.01e-48	193
un_35648718	chr23	96.622	148	4	1	1	147	7811065	7811212	1.75e-63	244
un_13304152	chr12	96.774	93	3	0	1	93	18017582	18017490	7.89e-37	156
un_40441170	chr9	94	150	8	1	1	150	15559542	15559394	6.33e-58	226
un_9884738	chr9	92.667	150	11	0	1	150	9995098	9994949	3.81e-55	217
un_42623556	chr10	95.556	90	1	1	1	90	16763388	16763474	2.36e-32	141
un_50042821	chr15	89.103	156	5	5	1	150	2849299	2849150	3.87e-45	183
un_46931311	chr14	98.02	101	2	0	1	101	16175208	16175108	6.05e-43	176
un_21518803	chr26	95.775	142	6	0	1	142	1936142	1936283	4.58e-59	230
un_52040772	chr22	95.07	142	7	0	1	142	3454805	3454946	2.13e-57	224
un_16380310	chr26	95.522	134	6	0	1	134	1130894	1131027	1.37e-54	215
un_53560058	chr21	96.429	112	3	1	2	112	8046046	8045935	3.62e-45	183
un_32363525	chr25	92.105	76	5	1	1	76	3750475	3750401	8.61e-22	106
un_11566084	chr3	94.366	142	8	0	1	142	7147370	7147229	9.92e-56	219
un_8016771	chr23	96	150	4	1	1	150	11404488	11404635	6.29e-63	243
un_23516089	chr12	90	150	15	0	1	150	3587969	3588118	1.79e-48	195
un_1569866	chr25	87.097	155	6	7	1	150	6065267	6065122	5.04e-39	163
un_41073993	chr13	90.066	151	11	2	1	150	1271305	1271452	6.43e-48	193
un_41276850	chr15	87.97	133	7	4	26	149	13584754	13584622	1.41e-34	148
un_40370789	chr9	92.208	154	4	2	1	150	3386434	3386285	1.77e-53	211
un_40160943	chr13	85.437	103	12	2	1	100	19692413	19692515	3.1e-21	104
un_57745256	chr25	93.421	152	7	2	2	150	16707927	16708078	8.19e-57	222
un_14676661	chr7	93.333	150	9	1	1	150	25840245	25840097	2.95e-56	220
un_24744870	chr19	97.333	150	4	0	1	150	8001649	8001500	8.08e-67	255
un_44901641	chr18	96.667	150	5	0	1	150	15240574	15240425	3.76e-65	250
un_40528072	chr10	94	150	9	0	1	150	10068712	10068563	1.76e-58	228
un_13274089	chr4	94.505	91	5	0	27	117	25795427	25795337	2.21e-32	141
un_15471805	chr4	91.87	123	5	1	28	150	29963981	29963864	3.89e-40	167
un_6302505	chr12	95.455	154	2	2	2	150	11380797	11380644	2.26e-62	241
un_20270651	chr20	96.479	142	5	0	1	142	14564087	14563946	9.85e-61	235
un_58708635	chr13	98	150	3	0	1	150	21951230	21951081	1.74e-68	261
un_14283582	chr15	92.233	103	8	0	48	150	23655202	23655100	5.07e-34	147
un_40431532	chr4	95.333	150	7	0	1	150	11150339	11150190	8.14e-62	239
un_11968320	chr21	94.643	56	3	0	1	56	13923902	13923847	2.92e-16	87.9
un_12594162	chr2	97.297	148	4	0	3	150	4364465	4364612	1.05e-65	252
un_56483039	chr22	96.667	150	5	0	1	150	5126452	5126601	3.76e-65	250
un_59354880	chr17	94.949	99	5	0	1	99	19710636	19710734	8.43e-37	156
un_50476671	chr2	93.464	153	6	2	1	150	26458346	26458497	2.28e-57	224
un_73183803	chr3	85.806	155	6	5	1	140	9086793	9086946	3.67e-35	150
un_47995928	chr8	87.302	126	5	6	26	150	27653509	27653394	3.95e-30	134
un_4437873	chr21	97.887	142	3	0	1	142	2289949	2290090	4.55e-64	246
un_46533043	chr11	97.183	142	4	0	1	142	14026553	14026694	2.12e-62	241
un_28640741	chr24	85.987	157	7	5	1	142	11029985	11030141	2.84e-36	154
un_53751944	chr1	97.887	142	2	1	1	142	24811656	24811516	1.64e-63	244
un_18374304	chr17	100	41	0	0	89	129	10755961	10756001	6.75e-13	76.8
un_9688358	chr22	95.327	107	5	0	36	142	9897851	9897745	2.82e-41	171
un_56468256	chr13	87.5	112	9	3	1	111	6470013	6470120	2.38e-27	124
un_57033135	chr16	94.595	148	6	1	5	150	6543308	6543455	1.76e-58	228
un_18579491	chr2	92	150	7	2	1	150	32483278	32483422	8.25e-52	206
un_48966106	chr2	99.291	141	1	0	1	141	29589387	29589527	7.56e-67	255
un_57018861	chr5	87.662	154	13	3	1	150	22249824	22249673	2.33e-42	174
un_40432309	chr25	95.973	149	3	3	2	150	9071266	9071411	8.14e-62	239
un_9584287	chr20	84.783	138	17	4	6	141	21485771	21485906	1.1e-30	135
un_44888820	chr1	95.07	142	7	0	1	142	33026120	33025979	2.13e-57	224
un_32534502	chr22	95.283	106	5	0	33	138	2856263	2856368	1.01e-40	169
un_40022653	chr6	95.946	148	6	0	3	150	7237021	7236874	2.26e-62	241
un_57600952	chr7	99.32	147	1	0	4	150	14640237	14640383	3.73e-70	267
un_48966085	chr2	99.291	141	1	0	1	141	29589387	29589527	7.56e-67	255
un_54558608	chr15	94	150	9	0	1	150	13911466	13911615	1.76e-58	228
un_18117561	chr17	97.222	108	2	1	43	150	13557724	13557618	1.39e-44	182
un_17306066	chr7	91.946	149	7	3	1	149	4067211	4067068	2.97e-51	204
un_46682820	chr14	84.756	164	11	3	1	150	15174514	15174351	1.09e-35	152
un_45715945	chr12	83.951	162	9	7	4	150	647428	647269	8.49e-32	139
un_41981974	chr2	97.183	142	4	0	1	142	11572843	11572984	2.12e-62	241
un_30687290	chr6	92.308	104	6	1	41	142	2527678	2527781	4.75e-34	147
un_20299255	chr22	98.592	142	1	1	1	142	8197841	8197981	3.52e-65	250
un_41744111	chr1	95.302	149	6	1	1	148	24531758	24531610	1.05e-60	235
un_19143818	chr1	98	150	3	0	1	150	32112902	32112753	1.74e-68	261
un_18948070	chr11	90.58	138	13	0	13	150	7307680	7307817	3.87e-45	183
un_10013453	chr13	93.377	151	4	3	1	145	21569158	21569308	1.06e-55	219
un_52401117	chr4	93.706	143	8	1	1	142	28564392	28564250	4.61e-54	213
un_44655695	chr24	94.565	92	5	0	59	150	8926967	8926876	6.56e-33	143
un_14798547	chr8	96.124	129	5	0	1	129	7612166	7612294	1.66e-53	211
un_13844645	chr14	98.667	150	2	0	1	150	20203282	20203133	3.73e-70	267
un_58850270	chr25	92.857	154	6	1	2	150	7755262	7755415	1.06e-55	219
un_40336995	chr19	97.297	74	2	0	1	74	7706332	7706259	6.61e-28	126
un_39807676	chr11	96	150	6	0	1	150	20820685	20820834	1.75e-63	244
un_10400046	chr12	90.845	142	7	4	1	142	2853260	2853125	1.01e-45	185
un_26863103	chr12	94.483	145	6	1	6	150	9833161	9833303	8.19e-57	222
un_52570820	chr25	95.139	144	5	2	1	142	12327845	12327702	5.93e-58	226
un_32483596	chr10	89.032	155	12	2	1	150	2937441	2937287	2.99e-46	187
un_53230043	chr10	95.575	113	5	0	1	113	19609346	19609458	1.3e-44	182
un_15798767	chr6	93.496	123	5	2	22	142	15884654	15884775	4.68e-44	180
un_59412769	chr20	95	120	5	1	31	150	13505330	13505448	2.99e-46	187
un_46106545	chr2	89.404	151	7	4	2	150	10971318	10971175	1.39e-44	182
un_40408034	chr13	91.892	148	5	2	4	150	17491943	17491802	3.84e-50	200
un_4832689	chr9	94.079	152	7	1	1	150	13617543	13617694	4.9e-59	230
un_10747400	chr1	97.333	150	1	1	1	150	31289563	31289709	1.05e-65	252
un_40368024	chr6	97.333	150	4	0	1	150	19657709	19657560	8.08e-67	255
un_32483597	chr10	89.032	155	12	2	1	150	2937441	2937287	2.99e-46	187
un_58734179	chr22	98.611	144	2	0	1	144	18209902	18210045	8.08e-67	255
un_61596290	chr5	97.333	150	4	0	1	150	915148	914999	8.08e-67	255
un_50064082	chr23	100	41	0	0	1	41	7130956	7130996	6.32e-13	76.8
un_17569328	chr2	97.203	143	3	1	5	147	26665653	26665794	2.26e-62	241
un_40673546	chr2	92.763	152	9	1	1	150	13066640	13066791	1.06e-55	219
un_32343200	chr5	96.711	152	3	1	1	150	388632	388481	1.05e-65	252
un_8588264	chr20	96.667	150	5	0	1	150	10614279	10614428	3.76e-65	250
un_47947553	chr3	94.771	153	3	2	1	150	21008197	21008047	3.79e-60	233
un_59192128	chr20	81.148	122	13	6	2	123	18945647	18945758	8.67e-17	89.8
un_11273373	chr26	90.78	141	11	1	2	142	194231	194369	2.8e-46	187
un_39696334	chr2	97.826	46	1	0	1	46	3826719	3826674	5.22e-14	80.5
un_50331056	chr12	89.437	142	5	1	1	142	12012589	12012458	2.82e-41	171
un_57237752	chr2	92.941	85	2	2	66	150	29179130	29179050	3.08e-26	121
un_39866189	chr15	96.739	92	3	0	1	92	9232638	9232547	3.03e-36	154
un_76866610	chr22	93.333	150	10	0	1	150	12034366	12034515	8.19e-57	222
un_49840764	chr5	90.299	134	11	1	2	133	12464930	12465063	2.33e-42	174
un_36398426	chr18	90.476	63	6	0	1	63	8284384	8284322	4.03e-15	84.2
un_61561506	chr25	94.667	150	8	0	1	150	4395435	4395584	3.79e-60	233
un_57276344	chr9	97.297	74	1	1	73	145	14154042	14153969	2.38e-27	124
un_20523775	chr11	95.833	96	4	0	47	142	6929976	6929881	7.89e-37	156
un_19633433	chr20	90.909	154	8	3	1	150	8646724	8646573	1.07e-50	202
un_9643081	chr3	89.474	133	8	3	2	128	18440002	18439870	5.04e-39	163
un_57497181	chr15	89.109	101	8	2	50	150	19942774	19942677	8.55e-27	122
un_41056613	chr6	90.728	151	12	2	1	150	4214600	4214749	3.84e-50	200
un_28383704	chr21	96.078	102	4	0	8	109	16401929	16402030	3.89e-40	167
un_13747563	chr4	92.308	143	10	1	1	142	5965712	5965854	9.99e-51	202
un_49975512	chr17	97.333	150	4	0	1	150	19317780	19317929	8.08e-67	255
un_33485090	chr5	93.96	149	4	1	1	149	17816345	17816202	2.95e-56	220
un_35309712	chr13	95.07	142	6	1	1	142	18722140	18722280	7.67e-57	222
un_16774014	chr2	97.333	150	4	0	1	150	28533169	28533020	8.08e-67	255
un_55508423	chr5	97.183	142	4	0	1	142	17296392	17296533	2.12e-62	241
un_8651164	chr6	87.5	96	5	4	1	95	19205533	19205622	2.9e-21	104
un_35606736	chr1	91.613	155	8	1	1	150	7268891	7269045	6.38e-53	209
un_40186938	chr1	95.238	147	7	0	3	149	7574799	7574945	3.79e-60	233
un_17508845	chr10	90.972	144	5	2	14	149	7423964	7424107	2.99e-46	187
un_58131265	chr6	89.041	146	12	2	1	146	16841219	16841360	1.8e-43	178
un_40518992	chr20	97.101	138	3	1	13	150	17561718	17561582	1.36e-59	231
un_45100382	chr5	97.857	140	2	1	1	140	22262376	22262238	2.12e-62	241
un_59621351	chr9	96.8	125	3	1	26	150	12843498	12843621	2.29e-52	207
un_40461119	chr13	90	130	4	2	21	150	14695562	14695682	6.52e-38	159
un_51239961	chr15	100	35	0	0	25	59	9127511	9127545	1.37e-09	65.8
un_40106352	chr18	87.333	150	9	5	1	148	16756775	16756634	5.04e-39	163
un_16726210	chr16	91.011	89	8	0	1	89	642735	642823	3.08e-26	121
un_46073549	chr16	89.764	127	6	5	13	136	3355484	3355606	8.43e-37	156
un_18786613	chr3	99.083	109	1	0	1	109	310057	310165	4.97e-49	196
un_23532318	chr18	93.333	150	10	0	1	150	8929602	8929751	8.19e-57	222
un_22567343	chr22	95.699	93	4	0	50	142	18783874	18783782	3.67e-35	150
un_46156278	chr17	98.667	150	2	0	1	150	14697631	14697780	3.73e-70	267
un_42670082	chr9	94.667	150	8	0	1	150	24318157	24318008	3.79e-60	233
un_21264923	chr7	93.662	142	8	1	1	142	1679185	1679045	1.66e-53	211
un_39833070	chr11	94.631	149	8	0	1	149	9665013	9665161	1.36e-59	231
un_40277744	chr7	98	150	3	0	1	150	5867534	5867385	1.74e-68	261
un_17104370	chr7	91.379	116	4	2	28	142	7726641	7726531	2.84e-36	154
un_56992091	chr23	92.053	151	11	1	1	150	11486099	11486249	1.77e-53	211
un_31130958	chr13	92.517	147	6	1	1	142	5867395	5867249	7.72e-52	206
un_17450353	chr3	93.96	149	8	1	1	148	26650970	26650822	2.28e-57	224
un_33349896	chr13	94.631	149	6	1	4	150	18231459	18231311	4.9e-59	230
un_11548051	chr2	100	108	0	0	1	108	15399070	15399177	3.59e-50	200
un_20523801	chr11	95.833	96	4	0	47	142	6929976	6929881	7.89e-37	156
un_20156391	chr2	92.903	155	6	1	1	150	36453491	36453337	2.95e-56	220
un_28380731	chr19	95.276	127	4	1	1	127	13625778	13625902	3.59e-50	200
un_44643681	chr4	95.506	89	4	0	56	144	7103444	7103532	6.56e-33	143
un_8989611	chr12	96.591	88	2	1	58	144	19755676	19755763	1.82e-33	145
un_31015325	chr12	95	140	4	1	6	142	15493520	15493381	3.57e-55	217
un_70028013	chr5	93.043	115	8	0	1	115	6523969	6524083	1.08e-40	169
un_58945210	chr9	99.099	111	0	1	40	150	2640657	2640548	1.38e-49	198
un_51879876	chr25	99.296	142	1	0	1	142	12393378	12393237	2.1e-67	257
un_41760455	chr8	91.753	97	6	1	56	150	24144920	24144824	3.95e-30	134
un_41048335	chr21	93.333	150	10	0	1	150	8851079	8851228	8.19e-57	222
un_56170296	chr5	96.667	150	5	0	1	150	18989908	18990057	3.76e-65	250
un_13943362	chr25	95.455	88	4	0	63	150	5313148	5313235	2.36e-32	141
un_10195798	chr19	90.909	143	12	1	1	142	4173661	4173519	2.16e-47	191
un_15926355	chr2	98.667	150	2	0	1	150	7870054	7869905	3.73e-70	267
un_15962823	chr7	92.806	139	10	0	1	139	18445198	18445060	9.99e-51	202
un_15816948	chr10	95.973	149	6	0	1	149	16658141	16657993	6.29e-63	243
un_55849660	chr20	89.744	156	9	4	1	150	972707	972553	6.43e-48	193
un_47860891	chr9	99.333	150	1	0	1	150	9806522	9806373	8.02e-72	272
un_13323004	chr5	95.07	142	5	2	1	142	17612766	17612627	7.67e-57	222
un_19829289	chr1	98.675	151	1	1	1	150	8396499	8396649	3.73e-70	267
un_56666643	chr22	96.667	150	5	0	1	150	1493180	1493329	3.76e-65	250
un_17289417	chr6	84.667	150	6	2	1	148	3004428	3004294	3.95e-30	134
un_33430314	chr18	96.053	152	4	2	1	150	2948184	2948033	4.86e-64	246
un_41716672	chr2	93.333	135	9	0	16	150	8370711	8370845	3.84e-50	200
un_33724912	chr17	93.333	150	4	2	1	150	2411259	2411116	3.81e-55	217
un_2138	chr14	83.505	97	8	3	54	150	10055360	10055448	4.03e-15	84.2
un_53716253	chr16	90.26	154	10	1	2	150	21860332	21860485	4.97e-49	196
un_39685982	chr20	96.026	151	3	2	1	150	19825668	19825816	6.29e-63	243
un_61561519	chr25	94.667	150	8	0	1	150	4395435	4395584	3.79e-60	233
un_8029593	chr24	98.667	150	2	0	1	150	10602138	10601989	3.73e-70	267
un_28246124	chr1	92.045	88	7	0	1	88	15632113	15632200	2.38e-27	124
un_15569164	chr24	100	149	0	0	2	150	11388643	11388495	6.2e-73	276
un_58719384	chr8	95.775	142	6	0	1	142	9401147	9401006	4.58e-59	230
un_12659205	chr22	98.582	141	2	0	1	141	14615826	14615686	3.52e-65	250
un_40042114	chr6	91.447	152	11	2	1	150	8252151	8252302	2.29e-52	207
un_58522680	chr20	93.197	147	10	0	1	147	13041498	13041644	3.81e-55	217
un_8939130	chr5	100	150	0	0	1	150	13661632	13661781	1.72e-73	278
un_42611133	chr12	89.831	59	5	1	84	142	24526183	24526126	2.43e-12	75
un_59812104	chr16	95.192	104	5	0	1	104	13168612	13168509	1.4e-39	165
un_56020278	chr3	96.324	136	4	1	16	150	27483583	27483448	8.19e-57	222
un_14074476	chr3	94	150	3	2	1	150	6051922	6052065	8.19e-57	222
un_47538176	chr25	92.308	156	4	4	1	150	6854703	6854856	1.37e-54	215
un_10783106	chr12	99.333	150	1	0	1	150	15597664	15597515	8.02e-72	272
un_40483279	chr20	90.132	152	12	1	2	150	8580019	8580170	1.79e-48	195
un_9941034	chr10	87.742	155	9	3	1	147	9139006	9139158	8.37e-42	172
un_23770649	chr12	99.333	150	1	0	1	150	1824704	1824555	8.02e-72	272
un_59202733	chr24	95.333	150	7	0	1	150	1848757	1848608	8.14e-62	239
un_41478548	chr13	94.667	150	8	0	1	150	3935183	3935034	3.79e-60	233
un_55996205	chr7	95.652	92	4	0	26	117	22895065	22895156	1.41e-34	148
un_19344005	chr13	96.667	150	5	0	1	150	8400796	8400945	3.76e-65	250
un_49929203	chr8	96.689	151	4	1	1	150	3759508	3759358	3.76e-65	250
un_41904759	chr11	95.333	150	7	0	1	150	13852773	13852922	8.14e-62	239
un_47251199	chr6	93.023	129	5	4	1	127	27089059	27089185	1.08e-45	185
un_29417625	chr4	96.503	143	4	1	1	142	13659567	13659709	9.85e-61	235
un_39734379	chr24	97.333	150	4	0	1	150	11576927	11577076	8.08e-67	255
un_2146	chr14	83.505	97	8	3	54	150	10055360	10055448	4.03e-15	84.2
un_58246385	chr9	95.333	150	7	0	1	150	1852591	1852740	8.14e-62	239
un_39681860	chr20	90.196	153	12	1	1	150	5422104	5422256	4.97e-49	196
un_12660495	chr19	91.489	141	12	0	1	141	13731179	13731039	1.67e-48	195
un_70994064	chr25	92.308	52	4	0	26	77	5191253	5191202	2.43e-12	75
un_55329616	chr3	94.366	142	8	0	3	144	14783839	14783698	1.06e-55	219
un_46527884	chr26	99.237	131	1	0	1	131	3233702	3233572	2.93e-61	237
un_15848777	chr5	90.909	143	9	3	1	142	20535258	20535119	7.78e-47	189
un_56907522	chr25	92.233	103	8	0	48	150	15521054	15520952	5.07e-34	147
un_14408059	chr24	94.167	120	7	0	23	142	11663212	11663331	3.62e-45	183
un_44641332	chr4	95.349	129	5	1	23	150	4780431	4780559	2.97e-51	204
un_58719427	chr8	95.775	142	6	0	1	142	9401147	9401006	4.58e-59	230
un_307951	chr7	88.321	137	6	2	1	127	15588462	15588598	8.43e-37	156
un_52403899	chr18	93.919	148	9	0	3	150	14734880	14735027	2.28e-57	224
un_29522274	chr8	90.071	141	13	1	1	140	24785314	24785174	1.3e-44	182
un_8851324	chr22	97.887	142	3	0	1	142	12276858	12276717	4.55e-64	246
un_21656022	chr2	95.205	146	3	1	1	142	6884866	6885011	1.65e-58	228
un_56849679	chr4	97.143	140	4	0	3	142	8860497	8860636	2.74e-61	237
un_59611052	chr10	94.667	150	8	0	1	150	4325690	4325839	3.79e-60	233
un_55217683	chr9	91.489	141	5	1	1	141	21192597	21192464	2.8e-46	187
un_48715664	chr9	96.667	150	3	1	1	150	23550024	23550171	1.35e-64	248
un_75066014	chr23	94.667	150	8	0	1	150	5188619	5188470	3.79e-60	233
un_40312440	chr21	98	150	3	0	1	150	12530891	12530742	1.74e-68	261
un_59236689	chr14	96.078	102	4	0	1	102	7449303	7449404	3.89e-40	167
un_39416715	chr25	96	150	4	1	1	150	11228463	11228610	6.29e-63	243
un_55726421	chr4	91.549	142	8	3	1	142	21894473	21894610	6.01e-48	193
un_15742399	chr15	90.541	74	5	2	3	74	11104306	11104233	5.18e-19	97.1
un_38246092	chr7	90	150	13	2	1	150	11981912	11982059	6.43e-48	193
un_11703096	chr15	97.938	97	2	0	1	97	19301071	19300975	1.08e-40	169
un_15798714	chr6	93.496	123	5	2	22	142	15884654	15884775	4.68e-44	180
un_33825314	chr4	92	150	11	1	1	150	20369282	20369134	6.38e-53	209
un_59708451	chr16	94.771	153	5	1	1	150	16688816	16688968	1.05e-60	235
un_40660470	chr3	97.826	92	2	0	1	92	10947570	10947661	6.52e-38	159
un_16590266	chr10	93.377	151	8	2	2	150	8731357	8731207	8.19e-57	222
un_59653887	chr1	97.351	151	3	1	1	150	36693292	36693142	8.08e-67	255
un_28580708	chr16	83.333	138	8	2	10	142	7986039	7985912	4.81e-24	113
un_10783128	chr12	99.333	150	1	0	1	150	15597664	15597515	8.02e-72	272
un_19886037	chr13	88.889	162	6	2	1	150	20784191	20784352	8.31e-47	189
un_25828361	chr13	97.561	123	3	0	28	150	15959085	15959207	1.77e-53	211
un_4055092	chr18	92.667	150	7	2	1	150	9575252	9575397	4.93e-54	213
un_58794762	chr15	90.845	142	8	4	12	148	15733781	15733640	1.08e-45	185
un_21652472	chr25	90.604	149	10	1	6	150	14071749	14071897	1.79e-48	195
un_57227447	chr5	95.89	146	5	1	3	147	22451213	22451358	1.05e-60	235
un_32280834	chr2	89.726	146	15	0	2	147	10600074	10600219	2.99e-46	187
un_56335394	chr7	96.667	150	5	0	1	150	27082821	27082672	3.76e-65	250
un_2948825	chr12	95.588	136	6	0	14	149	11487860	11487725	1.06e-55	219
un_59357627	chr1	96.639	119	4	0	31	149	2598360	2598478	1.38e-49	198
un_59776910	chr26	88.55	131	8	3	27	150	84956	85086	1.09e-35	152
un_53660706	chr7	93.846	130	7	1	1	130	11582804	11582932	1.67e-48	195
un_48865085	chr19	93.289	149	7	2	1	146	10381015	10380867	3.81e-55	217
un_30296541	chr7	94.595	74	4	0	69	142	12343571	12343644	1.34e-24	115
un_41360385	chr23	97.561	123	3	0	28	150	9034134	9034012	1.77e-53	211
un_45654022	chr3	88.696	115	6	2	1	110	33286656	33286544	3.95e-30	134
un_38295825	chr19	87.407	135	13	3	19	150	7518641	7518774	1.09e-35	152
un_15788342	chr24	94.118	51	2	1	1	51	353620	353669	6.32e-13	76.8
un_28138058	chr1	94.891	137	7	0	14	150	4176709	4176845	1.37e-54	215
un_57572341	chr25	81.013	158	12	11	10	150	3690602	3690446	6.66e-23	110
un_132186314	chr19	95.139	144	7	0	1	144	3540933	3541076	1.76e-58	228
un_30648085	chr5	95.139	144	5	1	1	142	2236488	2236345	5.93e-58	226
un_2440910	chr23	94.737	76	2	1	1	74	2235994	2235919	3.98e-25	117
un_11048239	chr20	95.07	142	6	1	1	142	19432770	19432910	7.67e-57	222
un_12523794	chr24	92.81	153	8	3	1	150	11218488	11218640	1.06e-55	219
un_16280648	chr12	94.853	136	6	1	16	150	14897388	14897253	1.77e-53	211
un_28973480	chr14	93.007	143	9	1	1	142	18824352	18824494	2.15e-52	207
un_19075892	chr13	95.238	147	7	0	1	147	21760330	21760476	3.79e-60	233
un_40038766	chr8	98.667	150	2	0	1	150	6711181	6711330	3.73e-70	267
un_59776961	chr26	88.55	131	8	3	27	150	84956	85086	1.09e-35	152
un_15727021	chr5	93.382	136	5	1	1	132	13949971	13949836	1.29e-49	198
un_58700069	chr11	94.667	150	8	0	1	150	23042682	23042831	3.79e-60	233
un_27865828	chr15	91.216	148	12	1	4	150	23343000	23342853	3.84e-50	200
un_35699346	chr16	95.833	96	4	0	1	96	20071308	20071403	7.89e-37	156
un_79025368	chr9	95	40	2	0	1	40	18153830	18153791	5.26e-09	63.9
un_4412469	chr23	97.386	153	1	1	1	150	12791914	12792066	2.25e-67	257
un_44368994	chr16	93.377	151	8	2	1	150	3933450	3933599	8.19e-57	222
un_57493058	chr2	88.276	145	7	1	1	145	36672429	36672563	1.4e-39	165
un_30558672	chr13	91.346	104	5	2	43	142	18808155	18808258	7.94e-32	139
un_53623419	chr25	100	150	0	0	1	150	12680530	12680679	1.72e-73	278
un_12095842	chr11	91.772	158	5	2	1	150	11864319	11864476	4.93e-54	213
un_16872625	chr25	90.728	151	10	1	4	150	8650033	8650183	1.38e-49	198
un_48184924	chr2	94.595	37	2	0	61	97	22289088	22289052	2.29e-07	58.4
un_27251611	chr13	96.644	149	5	0	2	150	3788150	3788298	1.35e-64	248
un_40344981	chr9	93.59	156	4	2	1	150	15057575	15057420	1.76e-58	228
un_32501908	chr22	93.388	121	6	2	1	119	9702498	9702618	1.68e-43	178
un_45550002	chr16	88.435	147	10	2	4	150	17395217	17395078	3.01e-41	171
un_16639959	chr1	90	150	15	0	1	150	14828587	14828736	1.79e-48	195
un_49993946	chr4	92.667	150	11	0	1	150	28802223	28802074	3.81e-55	217
un_41200508	chr16	86.842	152	9	3	1	150	12157375	12157517	6.52e-38	159
un_16433771	chr18	92.667	150	10	1	1	150	15349670	15349818	1.37e-54	215
un_10483910	chr6	88	150	10	3	1	142	18302754	18302903	2.82e-41	171
un_15751109	chr2	78.676	136	19	3	1	128	6125909	6126042	1.36e-14	82.4
un_55319843	chr5	91.613	155	8	3	1	150	23176979	23176825	6.38e-53	209
un_53589616	chr26	97.887	142	3	0	1	142	5900896	5901037	4.55e-64	246
un_56033021	chr9	97.333	150	4	0	1	150	14925098	14924949	8.08e-67	255
un_18996028	chr6	91.391	151	7	2	1	150	30926665	30926520	1.07e-50	202
un_31992677	chr7	98.667	150	2	0	1	150	6947812	6947961	3.73e-70	267
un_19097467	chr3	92.667	150	10	1	1	150	9555397	9555545	1.37e-54	215
un_20191014	chr8	92.958	142	10	0	1	142	10507375	10507516	2.15e-52	207
un_57462279	chr5	97.143	140	4	0	11	150	12415244	12415105	2.93e-61	237
un_59394223	chr26	96.667	150	5	0	1	150	1426940	1426791	3.76e-65	250
un_31285509	chr18	94.521	73	4	0	1	73	2914473	2914545	4.81e-24	113
un_57861428	chr24	96	150	6	0	1	150	11897854	11897705	1.75e-63	244
un_40152893	chr4	86.331	139	8	1	1	139	6297004	6296877	2.36e-32	141
un_16342324	chr15	97.315	149	4	0	1	149	1566733	1566585	2.91e-66	254
un_58452643	chr13	95.699	93	4	0	1	93	1679134	1679042	3.92e-35	150
un_5902423	chr24	87.755	147	5	2	1	142	14196689	14196827	6.1e-38	159
un_8564135	chr12	94.366	142	7	1	1	142	19042406	19042546	3.57e-55	217
un_56663067	chr18	90	150	15	0	1	150	436646	436497	1.79e-48	195
un_26259487	chr14	91.667	156	7	2	1	150	4415747	4415592	1.77e-53	211
un_40338685	chr12	93.662	142	9	0	1	142	15083095	15082954	4.61e-54	213
un_11323194	chr13	91.333	150	13	0	1	150	1012572	1012423	8.25e-52	206
un_15962836	chr7	92.806	139	10	0	1	139	18445198	18445060	9.99e-51	202
un_13775193	chr8	91.549	142	9	2	1	141	2859003	2858864	6.01e-48	193
un_59589036	chr8	96.825	63	2	0	88	150	11428348	11428286	8.61e-22	106
un_32059217	chr1	96.644	149	4	1	1	148	28504144	28503996	4.86e-64	246
un_11078954	chr7	93.662	142	8	1	1	142	21641150	21641010	1.66e-53	211
un_59577129	chr1	90.667	150	8	4	2	150	36443105	36442961	1.79e-48	195
un_22467030	chr13	88.525	122	4	4	30	150	20404981	20404869	8.49e-32	139
un_13414136	chr12	90.476	147	2	4	1	142	18521340	18521201	3.62e-45	183
un_28380227	chr1	91.429	140	11	1	1	139	39739677	39739538	2.16e-47	191
un_44631882	chr3	92.949	156	5	3	1	150	19842653	19842498	8.19e-57	222
un_57135299	chr2	93.151	146	10	0	5	150	26976005	26976150	1.37e-54	215
un_48518189	chr15	98.058	103	2	0	2	104	6338651	6338753	4.68e-44	180
un_21392730	chr2	93.662	142	9	0	1	142	14959487	14959628	4.61e-54	213
un_8018872	chr5	96.503	143	4	1	1	142	17079565	17079423	9.85e-61	235
un_53907131	chr18	95.238	126	4	2	25	150	9171129	9171006	1.38e-49	198
un_47969944	chr22	92.715	151	8	2	1	150	7555939	7556087	1.37e-54	215
un_47986734	chr20	96.774	62	2	0	1	62	21189237	21189298	3.1e-21	104
un_22028624	chr5	94.697	132	5	1	1	132	14989670	14989541	2.78e-51	204
un_40293298	chr15	94.853	136	7	0	1	136	12737467	12737602	4.93e-54	213
un_59473580	chr3	91.503	153	10	3	1	150	23869840	23869688	2.29e-52	207
un_44198093	chr25	94.118	102	4	2	38	139	16560994	16561093	2.84e-36	154
un_65345295	chr8	95.333	150	7	0	1	150	23542604	23542753	8.14e-62	239
un_29898395	chr19	92.308	91	7	0	1	91	6894081	6894171	4.78e-29	130
un_56651781	chr13	97.333	150	4	0	1	150	10568251	10568102	8.08e-67	255
un_55633408	chr16	90.141	142	12	1	1	142	10447269	10447408	3.62e-45	183
un_54431548	chr2	95.333	150	5	1	1	150	9958560	9958413	2.93e-61	237
un_40183131	chr5	97.917	144	3	0	7	150	16219711	16219854	3.76e-65	250
un_54806571	chr18	88.971	136	3	2	1	135	11887064	11887188	2.34e-37	158
un_29288874	chr4	92.105	76	6	0	1	76	1229340	1229415	2.39e-22	108
un_54599481	chr15	90.21	143	13	1	1	142	1352626	1352768	1.01e-45	185
un_12826382	chr20	92.254	142	10	1	1	142	12471480	12471340	3.59e-50	200
un_30276109	chr23	97.333	150	4	0	1	150	10227760	10227909	8.08e-67	255
un_29484395	chr15	97.887	142	3	0	1	142	6758214	6758355	4.55e-64	246
un_19644978	chr13	94.631	149	2	2	1	149	21875621	21875763	6.33e-58	226
un_40417616	chr16	96.667	150	5	0	1	150	14800891	14801040	3.76e-65	250
un_11279544	chr15	96.667	150	5	0	1	150	13087977	13087828	3.76e-65	250
un_18344007	chr24	92.481	133	8	1	18	150	1417672	1417802	8.31e-47	189
un_51768797	chr20	89.308	159	8	1	1	150	4540883	4541041	2.31e-47	191
un_58790990	chr12	94.444	144	5	3	1	143	8252580	8252439	1.06e-55	219
un_15295425	chr26	92.143	140	11	0	3	142	967367	967506	1.29e-49	198
un_46458798	chr6	92.958	142	10	0	1	142	1986673	1986814	2.15e-52	207
un_20823889	chr4	93.548	62	2	1	1	62	21215191	21215132	2.41e-17	91.6
un_55912068	chr17	91.946	149	7	2	1	149	11328896	11328753	2.97e-51	204
un_641962	chr1	98.667	150	2	0	1	150	3100237	3100386	3.73e-70	267
un_59059888	chr18	95.973	149	6	0	2	150	6622514	6622662	6.29e-63	243
un_57757065	chr25	95.302	149	7	0	1	149	1830749	1830601	2.93e-61	237
un_40682495	chr12	89.873	79	6	2	73	150	19550650	19550573	4.01e-20	100
un_57457883	chr17	96.689	151	4	1	1	150	12342808	12342658	3.76e-65	250
un_39730299	chr10	87.121	132	17	0	19	150	5890934	5890803	3.92e-35	150
un_18978214	chr2	93.6	125	8	0	1	125	4185113	4185237	2.99e-46	187
un_57435947	chr6	94.667	150	6	1	1	148	9221611	9221760	1.36e-59	231
un_28720984	chr17	97.857	140	3	0	1	140	918905	919044	5.88e-63	243
un_59462419	chr5	95.946	148	6	0	1	148	14227549	14227402	2.26e-62	241
un_58343991	chr11	90.728	151	4	6	1	147	1940831	1940687	6.43e-48	193
un_59812092	chr16	95.192	104	5	0	1	104	13168612	13168509	1.4e-39	165
un_45676314	chr15	99.065	107	1	0	44	150	15895996	15895890	6.43e-48	193
un_51677120	chr11	95.833	144	4	1	1	142	16535995	16535852	1.27e-59	231
un_58770076	chr9	90.476	126	12	0	25	150	284373	284248	3.89e-40	167
un_59093778	chr15	97.333	150	4	0	1	150	16401769	16401620	8.08e-67	255
un_13515369	chr6	92.667	150	11	0	1	150	22168642	22168791	3.81e-55	217
un_40660432	chr3	97.826	92	2	0	1	92	10947570	10947661	6.52e-38	159
un_41947634	chr2	90.85	153	9	4	1	150	6377361	6377511	3.84e-50	200
un_56715218	chr4	96.923	65	2	0	85	149	5721665	5721601	6.66e-23	110
un_57326581	chr16	96	150	6	0	1	150	2363408	2363259	1.75e-63	244
un_59052924	chr3	93.478	46	2	1	91	135	23757961	23757916	4.06e-10	67.6
un_34770767	chr20	89.333	150	13	2	1	150	9935114	9935260	1.08e-45	185
un_21184884	chr20	97.521	121	3	0	3	123	7315874	7315754	2.29e-52	207
un_39681318	chr7	100	33	0	0	117	149	27389163	27389131	1.89e-08	62.1
un_53944269	chr2	98.529	68	1	0	35	102	40322468	40322535	3.08e-26	121
un_55937645	chr26	96.429	56	2	0	1	56	3845292	3845347	6.7e-18	93.5
un_51980257	chr10	95.139	144	4	3	1	142	7225923	7226065	2.13e-57	224
un_57424617	chr10	92.241	116	7	2	36	150	7479178	7479064	5.04e-39	163
un_35314139	chr12	98.592	142	2	0	1	142	10306066	10305925	9.78e-66	252
un_40717182	chr7	91.333	150	10	3	1	150	18387475	18387621	1.07e-50	202
un_18155500	chr23	90.667	150	13	1	1	150	15857031	15857179	1.38e-49	198
un_55943339	chr2	85.714	168	6	5	1	150	36987564	36987731	1.81e-38	161
un_19643008	chr8	97.333	150	4	0	1	150	9443873	9444022	8.08e-67	255
un_18933186	chr26	91.083	157	4	8	1	150	5079423	5079270	2.97e-51	204
un_62397028	chr22	94.667	150	8	0	1	150	10968290	10968141	3.79e-60	233
un_57572301	chr25	81.013	158	12	11	10	150	3690602	3690446	6.66e-23	110
un_30302321	chr12	84.553	123	7	5	6	116	13876630	13876508	1.85e-23	111
un_24677432	chr26	92.254	142	11	0	1	142	4931381	4931240	9.99e-51	202
un_17330837	chr21	93.6	125	6	2	1	123	7919652	7919776	1.08e-45	185
un_8478943	chr13	92.958	142	8	2	1	142	2813687	2813548	7.72e-52	206
un_27791213	chr13	90.909	132	6	1	1	132	17851255	17851380	7.83e-42	172
un_40206480	chr11	96.667	150	5	0	1	150	23764951	23765100	3.76e-65	250
un_57382688	chr20	92.105	152	8	1	1	148	10106242	10106091	1.77e-53	211
un_59500017	chr11	95.333	150	7	0	1	150	14893230	14893379	8.14e-62	239
un_12863769	chr20	90.667	150	6	5	1	142	4901380	4901231	6.01e-48	193
un_58871480	chr23	94.079	152	7	1	1	150	9191714	9191865	4.9e-59	230
un_56418989	chr18	95.918	98	3	1	5	102	21491431	21491335	2.34e-37	158
un_54351584	chr5	96.711	152	3	2	1	150	7123288	7123137	1.05e-65	252
un_18522260	chr7	97.959	49	0	1	102	150	4807268	4807221	4.03e-15	84.2
un_18180286	chr6	96	150	6	0	1	150	31286042	31285893	1.75e-63	244
un_19127432	chr12	97.333	150	1	1	1	150	20176238	20176092	1.05e-65	252
un_57884102	chr9	88.816	152	11	5	1	150	24510363	24510216	1.39e-44	182
un_14798219	chr4	92.188	64	4	1	72	134	27484686	27484749	8.11e-17	89.8
un_9219143	chr15	94.118	136	7	1	1	135	7443376	7443241	8.25e-52	206
un_57404345	chr26	93.662	142	4	1	1	142	6465458	6465594	2.15e-52	207
un_58452642	chr13	95.699	93	4	0	1	93	1679134	1679042	3.92e-35	150
un_62744289	chr22	92.405	158	4	3	1	150	16002079	16002236	1.06e-55	219
un_58229752	chr8	94.366	142	8	0	1	142	11235698	11235557	9.92e-56	219
un_15738351	chr12	90.441	136	13	0	2	137	16886744	16886879	4.68e-44	180
un_28983015	chr26	91.489	141	11	1	1	140	10305412	10305552	6.01e-48	193
un_59181015	chr11	98	150	3	0	1	150	9079637	9079786	1.74e-68	261
un_10743372	chr22	92.308	91	7	0	52	142	19370298	19370388	4.78e-29	130
un_17359197	chr9	94	150	9	0	1	150	4621720	4621869	1.76e-58	228
un_55947504	chr24	87.288	118	4	1	1	107	3676742	3676625	2.38e-27	124
un_37461616	chr9	92.366	131	7	1	20	150	10365976	10365849	3.87e-45	183
un_15748628	chr12	90.604	149	12	2	3	150	868070	868217	4.97e-49	196
un_39701793	chr24	96.667	150	5	0	1	150	8763854	8763705	3.76e-65	250
un_33095364	chr19	80.272	147	21	3	12	150	1475729	1475875	3.1e-21	104
un_62039002	chr9	94	150	9	0	1	150	8136801	8136652	1.76e-58	228
un_21431822	chr26	91.339	127	9	2	18	142	5309683	5309809	7.83e-42	172
un_34697663	chr9	93.919	148	7	1	3	150	14630536	14630681	8.19e-57	222
un_45477283	chr26	92.92	113	8	0	38	150	7570233	7570121	1.4e-39	165
un_15361482	chr9	92.708	96	6	1	8	103	18433842	18433936	2.86e-31	137
un_28243194	chr5	95.775	142	6	0	1	142	19851507	19851366	4.58e-59	230
un_9036224	chr5	94.558	147	8	0	1	147	13524823	13524969	1.76e-58	228
un_44888456	chr7	96	150	6	0	1	150	2506403	2506254	1.75e-63	244
un_31503617	chr26	92.258	155	7	3	1	150	6104516	6104362	1.37e-54	215
un_33900117	chr9	92.241	116	5	3	1	112	26053708	26053823	1.81e-38	161
un_1538300	chr4	92.857	154	7	1	1	150	7835037	7835190	2.95e-56	220
un_57443679	chr6	96.667	150	5	0	1	150	18233340	18233191	3.76e-65	250
un_28667622	chr4	92.308	130	6	3	13	142	12422751	12422626	1.3e-44	182
un_20367145	chr3	91.892	148	6	4	1	142	20781470	20781617	9.99e-51	202
un_41883027	chr3	95.312	64	3	0	1	64	22504255	22504318	1.11e-20	102
un_14948357	chr11	96.667	150	5	0	1	150	12087310	12087459	3.76e-65	250
un_59030169	chr17	98.667	150	2	0	1	150	4153729	4153878	3.73e-70	267
un_39649679	chr24	93.805	113	7	0	34	146	581458	581570	3.01e-41	171
un_39845558	chr10	94	150	2	1	1	150	4585242	4585100	2.95e-56	220
un_28643372	chr1	95.07	142	7	0	1	142	19060112	19060253	2.13e-57	224
un_59227754	chr3	94.04	151	7	2	1	150	7935037	7935186	1.76e-58	228
un_56536349	chr12	93.377	151	9	1	1	150	9746286	9746436	8.19e-57	222
un_18443487	chr26	92.308	143	9	1	10	150	2947055	2947197	1.07e-50	202
un_14003554	chr25	94.667	150	8	0	1	150	15502134	15501985	3.79e-60	233
un_42952433	chr1	95.238	147	7	0	4	150	37714489	37714343	3.79e-60	233
un_57719127	chr23	91.026	78	3	2	41	115	16495067	16494991	1.11e-20	102
un_18635583	chr26	97.917	144	3	0	1	144	12336487	12336344	3.76e-65	250
un_35151423	chr25	92.857	140	7	2	11	150	5617092	5617228	3.84e-50	200
un_57125860	chr23	100	42	0	0	109	150	14279122	14279163	1.88e-13	78.7
un_46191816	chr5	97.143	140	4	0	1	140	8332124	8331985	2.74e-61	237
un_25742069	chr13	94.631	149	5	2	1	149	19451475	19451620	1.76e-58	228
un_54142560	chr13	95.07	142	7	0	1	142	14823759	14823900	2.13e-57	224
un_22257362	chr9	94.03	134	8	0	1	134	22703142	22703275	2.97e-51	204
un_17530199	chr25	84.337	166	10	3	1	150	6159577	6159412	1.41e-34	148
un_18571858	chr21	87.931	58	5	2	22	77	2640108	2640051	4.06e-10	67.6
un_39708842	chr6	96.063	127	5	0	24	150	25449125	25448999	2.29e-52	207
un_34041531	chr26	94.04	151	7	2	1	150	438206	438057	1.76e-58	228
un_28869115	chr2	94.667	75	3	1	35	108	37630863	37630937	1.34e-24	115
un_16435032	chr3	98.649	148	2	0	1	148	274390	274537	4.83e-69	263
un_56637841	chr7	97.333	150	4	0	1	150	24752159	24752308	8.08e-67	255
un_34041498	chr26	94.04	151	7	2	1	150	438206	438057	1.76e-58	228
un_40874290	chr16	95.425	153	3	2	1	150	9414246	9414397	2.26e-62	241
un_43496547	chr18	93.985	133	4	1	22	150	4279179	4279311	1.38e-49	198
un_3251621	chr9	94.203	69	4	0	74	142	21371475	21371407	8.06e-22	106
un_6332276	chr2	95.775	142	6	0	1	142	3131565	3131424	4.58e-59	230
un_58797145	chr23	94.667	150	3	1	1	150	4875372	4875516	1.76e-58	228
un_9727477	chr18	97.321	112	3	0	1	112	8132827	8132716	2.16e-47	191
un_29543474	chr2	92.466	146	11	0	1	146	24374111	24374256	6.38e-53	209
un_10200697	chr12	93.662	142	9	0	1	142	6708174	6708033	4.61e-54	213
un_43331922	chr11	98.438	128	1	1	2	128	18564021	18564148	2.28e-57	224
un_58910785	chr13	97.987	149	3	0	1	149	9084589	9084737	6.25e-68	259
un_19840603	chr6	83.562	146	14	5	1	136	14588240	14588385	1.84e-28	128
un_54376237	chr13	96.479	142	3	2	1	142	14318760	14318621	3.54e-60	233
un_40391935	chr23	89.516	124	12	1	27	150	9533150	9533028	8.43e-37	156
un_16987936	chr2	90	150	12	2	1	150	22240658	22240804	2.31e-47	191
un_15802982	chr2	88.983	118	9	2	29	142	13908026	13907909	6.14e-33	143
un_11279534	chr15	96.667	150	5	0	1	150	13087977	13087828	3.76e-65	250
un_19796271	chr13	89.394	132	14	0	5	136	9348185	9348054	3.89e-40	167
un_27850739	chr21	99.333	150	1	0	1	150	2304019	2304168	8.02e-72	272
un_23118908	chr15	91.549	142	12	0	1	142	19793570	19793429	4.65e-49	196
un_43068076	chr9	91.724	145	12	0	6	150	24880127	24880271	1.07e-50	202
un_62246901	chr25	96	150	6	0	1	150	13408374	13408225	1.75e-63	244
un_54302224	chr13	92.466	146	6	1	3	143	15630116	15630261	2.97e-51	204
un_45657973	chr2	89.928	139	3	4	2	140	10845853	10845980	1.01e-40	169
un_46136946	chr21	96	150	5	1	1	150	4741872	4742020	6.29e-63	243
un_13521263	chr16	93.662	142	9	0	1	142	18376711	18376852	4.61e-54	213
un_57707055	chr3	92.857	98	4	1	53	150	13104757	13104851	8.49e-32	139
un_15061853	chr4	96.97	33	1	0	1	33	8646427	8646395	8.23e-07	56.5
un_21184971	chr20	97.521	121	3	0	3	123	7315874	7315754	2.29e-52	207
un_53508264	chr4	94.444	144	6	2	1	142	7080150	7080293	2.76e-56	220
un_25631725	chr7	97.279	147	4	0	4	150	7763988	7764134	3.76e-65	250
un_29112559	chr7	93.662	142	9	0	1	142	26061877	26061736	4.61e-54	213
un_57386310	chr2	92.405	158	4	5	1	150	36572634	36572791	1.06e-55	219
un_46067739	chr22	94.667	150	8	0	1	150	13280234	13280085	3.79e-60	233
un_40156502	chr2	92.357	157	4	1	1	149	10611452	10611296	3.81e-55	217
un_47173258	chr2	92.754	138	8	1	13	150	29296856	29296721	1.38e-49	198
un_21754178	chr13	100	98	0	0	45	142	12752501	12752598	1.3e-44	182
un_57193076	chr17	93.919	148	7	2	1	147	16362036	16362182	8.19e-57	222
un_17742680	chr4	94.04	151	8	1	1	150	28731080	28730930	1.76e-58	228
un_8660829	chr17	93.182	132	5	3	1	132	18113845	18113718	2.31e-47	191
un_20971619	chr23	91.613	155	8	3	1	150	13031898	13032052	6.38e-53	209
un_32183561	chr1	98	150	3	0	1	150	7854232	7854381	1.74e-68	261
un_38121131	chr23	97.887	142	3	0	1	142	7189011	7189152	4.55e-64	246
un_47048458	chr16	98.667	150	2	0	1	150	7899877	7899728	3.73e-70	267
un_58265004	chr16	97.959	98	2	0	1	98	17068643	17068740	3.01e-41	171
un_42051954	chr15	97.183	142	3	1	1	141	9183732	9183591	8.14e-62	239
un_14175847	chr3	96.403	139	1	3	6	142	11342071	11341935	5.93e-58	226
un_5843920	chr3	95.364	151	5	2	1	149	32238417	32238567	8.14e-62	239
un_52096223	chr5	94	150	9	0	1	150	23144377	23144228	1.76e-58	228
un_29704126	chr2	93.662	142	8	1	1	142	15420937	15420797	1.66e-53	211
un_19037439	chr26	96.667	150	5	0	1	150	7243629	7243778	3.76e-65	250
un_9219052	chr15	94.118	136	7	1	1	135	7443376	7443241	8.25e-52	206
un_39878634	chr5	94.118	153	6	1	1	150	10438711	10438863	4.9e-59	230
un_40529399	chr20	90.667	150	7	2	1	150	18684824	18684966	6.43e-48	193
un_40171165	chr12	92.81	153	8	2	1	150	16787207	16787359	1.06e-55	219
un_28495571	chr2	88.811	143	11	4	1	139	20226587	20226446	2.82e-41	171
un_3625652	chr3	92.466	146	6	1	5	150	24388584	24388724	2.97e-51	204
un_59669262	chr11	94.595	148	8	0	3	150	6960165	6960018	4.9e-59	230
un_46066249	chr5	88.35	103	12	0	1	103	10531307	10531205	2.38e-27	124
un_20267293	chr9	98.571	70	1	0	4	73	14811296	14811227	2.38e-27	124
un_18343917	chr24	92.481	133	8	1	18	150	1417672	1417802	8.31e-47	189
un_59679200	chr4	92.727	110	8	0	39	148	25526436	25526545	6.52e-38	159
un_37738178	chr20	90.845	142	8	2	1	142	4565947	4565811	1.01e-45	185
un_54656841	chr24	96.479	142	4	1	1	142	11019745	11019885	3.54e-60	233
un_28643324	chr1	95.07	142	7	0	1	142	19060112	19060253	2.13e-57	224
un_7487542	chr26	92	150	11	1	1	150	1495850	1495702	6.38e-53	209
un_62486891	chr23	93.333	150	9	1	1	149	17389810	17389959	2.95e-56	220
un_40124489	chr6	96.667	150	5	0	1	150	8371902	8372051	3.76e-65	250
un_57447240	chr9	98.667	150	2	0	1	150	24542714	24542565	3.73e-70	267
un_2627826	chr1	94.702	151	7	1	1	150	23384458	23384308	3.79e-60	233
un_18427681	chr6	95.139	144	7	0	7	150	27382572	27382429	1.76e-58	228
un_42006061	chr10	91.729	133	9	2	19	150	86311	86180	3.87e-45	183
un_55191420	chr9	93.662	142	8	1	1	142	19046292	19046152	1.66e-53	211
un_11026044	chr21	97.333	75	2	0	1	75	17434452	17434526	1.84e-28	128
un_50405142	chr15	93.333	150	6	3	5	150	20936570	20936719	1.06e-55	219
un_15423034	chr10	96.622	148	5	0	2	149	16728615	16728762	4.86e-64	246
un_12867589	chr2	97.333	150	4	0	1	150	17859856	17859707	8.08e-67	255
un_40210850	chr1	96.667	150	5	0	1	150	8895893	8895744	3.76e-65	250
un_36438369	chr5	99.338	151	0	1	1	150	15109510	15109660	8.02e-72	272
un_56008084	chr19	94.521	73	2	1	80	150	3902846	3902774	1.85e-23	111
un_58318158	chr2	94.309	123	4	3	1	121	3486063	3485942	1.08e-45	185
un_59632599	chr3	97.059	102	3	0	49	150	7971697	7971596	8.37e-42	172
un_9523725	chr13	92.143	140	10	1	3	142	10590280	10590418	4.65e-49	196
un_13600149	chr5	96.667	150	5	0	1	150	19569282	19569133	3.76e-65	250
un_80415094	chr19	93.96	149	9	0	1	149	6411470	6411618	6.33e-58	226
un_47032303	chr16	96	150	6	0	1	150	13882861	13883010	1.75e-63	244
un_59688400	chr20	96.667	150	5	0	1	150	8636564	8636415	3.76e-65	250
un_58866553	chr22	92.667	150	7	1	1	150	10000716	10000571	4.93e-54	213
un_47042392	chr3	92.793	111	4	2	1	107	14417343	14417233	2.34e-37	158
un_53257747	chr6	92.857	140	5	4	5	139	9876333	9876472	1.29e-49	198
un_30165155	chr17	88.312	154	12	1	3	150	20476621	20476774	5e-44	180
un_31087897	chr22	91.667	144	7	1	1	139	11697237	11697380	1.67e-48	195
un_6952037	chr22	97.945	146	3	0	5	150	8667001	8667146	2.91e-66	254
un_44391591	chr17	94.667	150	3	2	1	150	15657921	15657777	1.76e-58	228
un_46527762	chr26	99.237	131	1	0	1	131	3233702	3233572	2.93e-61	237
un_11525431	chr12	91.589	107	7	1	1	107	19193382	19193486	4.75e-34	147
un_59368169	chr11	94.667	150	8	0	1	150	5865210	5865061	3.79e-60	233
un_57583718	chr16	91.87	123	8	1	28	150	19098794	19098914	3.01e-41	171
un_45275484	chr5	94.215	121	7	0	29	149	29287160	29287280	1.08e-45	185
un_53538806	chr11	94.366	142	8	0	1	142	23043125	23042984	9.92e-56	219
un_47534878	chr19	98.936	94	1	0	1	94	18310556	18310649	1.08e-40	169
un_50609276	chr19	91.333	150	13	0	1	150	4114095	4114244	8.25e-52	206
un_17879713	chr6	91.558	154	9	2	1	150	16087069	16086916	6.38e-53	209
un_40909443	chr19	81.343	134	9	8	17	150	3511934	3512051	1.86e-18	95.3
un_13601600	chr1	90.78	141	8	1	1	141	27799968	27800103	3.62e-45	183
un_42191540	chr15	96.689	151	4	1	1	150	12269224	12269074	3.76e-65	250
un_45522220	chr1	96	150	6	0	1	150	22205538	22205687	1.75e-63	244
un_57123592	chr2	94.186	86	5	0	31	116	26387625	26387540	1.42e-29	132
un_56934217	chr19	92.742	124	9	0	1	124	5724384	5724261	5e-44	180
un_58259099	chr20	94	150	2	2	1	150	4941560	4941702	2.95e-56	220
un_76415584	chr26	100	150	0	0	1	150	12291223	12291074	1.72e-73	278
un_48998395	chr17	83.824	136	16	3	2	136	8300441	8300571	2.38e-27	124
un_53924572	chr21	92.593	135	10	0	1	135	5385567	5385433	1.67e-48	195
un_40054040	chr18	80.303	132	20	6	21	150	7482504	7482631	1.86e-18	95.3
un_29854568	chr6	97.887	142	3	0	1	142	9299707	9299848	4.55e-64	246
un_36685676	chr25	89.032	155	12	3	1	150	4876650	4876496	2.99e-46	187
un_11341869	chr19	93.333	150	10	0	1	150	7911849	7911998	8.19e-57	222
un_59035178	chr18	94.667	150	7	1	1	150	20693369	20693517	1.36e-59	231
un_54311488	chr16	97.887	142	3	0	1	142	3394921	3394780	4.55e-64	246
un_46132277	chr1	94.595	148	8	0	1	148	8830003	8830150	4.9e-59	230
un_52006707	chr17	89.344	122	11	2	30	150	4371172	4371052	1.09e-35	152
un_56335396	chr7	96.667	150	5	0	1	150	27082821	27082672	3.76e-65	250
un_22300524	chr1	94.624	93	2	3	2	91	37547654	37547746	2.21e-32	141
un_26992995	chr2	95.364	151	6	1	1	150	167056	167206	8.14e-62	239
un_57707052	chr3	92.857	98	4	1	53	150	13104757	13104851	8.49e-32	139
un_39447280	chr20	94.667	150	8	0	1	150	712829	712680	3.79e-60	233
un_134082318	chr10	92.667	150	10	1	2	150	13460733	13460584	1.37e-54	215
un_18850246	chr2	96.403	139	4	1	1	138	29032507	29032369	1.76e-58	228
un_12470134	chr25	89.916	119	5	2	21	139	2295500	2295611	5.07e-34	147
un_14997853	chr2	94.737	95	5	0	4	98	17909924	17909830	1.41e-34	148
un_10213877	chr10	93.662	142	5	1	1	142	13126582	13126445	5.97e-53	209
un_39993136	chr5	91.667	144	12	0	1	144	17735643	17735786	3.84e-50	200
un_32798315	chr1	97.015	67	2	0	76	142	28911907	28911973	4.81e-24	113
un_9977373	chr18	94.079	152	7	1	1	150	13501946	13501795	4.9e-59	230
un_33383586	chr15	94.366	142	7	1	1	142	973180	973040	3.57e-55	217
un_35606728	chr1	91.613	155	8	1	1	150	7268891	7269045	6.38e-53	209
un_13432479	chr10	97.391	115	2	1	28	142	2938841	2938728	1.67e-48	195
un_19829291	chr1	98.675	151	1	1	1	150	8396499	8396649	3.73e-70	267
un_58140069	chr19	92.81	153	7	3	1	150	19238092	19238243	1.06e-55	219
un_40145170	chr4	92.982	114	8	0	3	116	23422999	23422886	3.89e-40	167
un_40446330	chr19	95.333	150	7	0	1	150	6219742	6219891	8.14e-62	239
un_56256629	chr11	95.364	151	6	1	1	150	9465904	9466054	8.14e-62	239
un_18464419	chr13	94.04	151	6	3	1	150	20113683	20113831	6.33e-58	226
un_29274108	chr3	91.176	136	11	1	1	135	21197207	21197342	3.62e-45	183
un_11322875	chr3	94.737	133	7	0	1	133	4917345	4917213	2.29e-52	207
un_18957162	chr4	97.333	150	4	0	1	150	14557332	14557481	8.08e-67	255
un_10590614	chr22	95.876	97	2	2	1	96	11273199	11273294	7.89e-37	156
un_61941738	chr2	98.667	150	2	0	1	150	12468315	12468464	3.73e-70	267
un_23397421	chr4	94.737	76	4	0	1	76	6329804	6329729	1.03e-25	119
un_17698265	chr14	88.372	129	13	2	1	129	21699647	21699521	3.03e-36	154
un_57639809	chr14	99.333	150	1	0	1	150	11678785	11678934	8.02e-72	272
un_22013460	chr1	90.244	82	7	1	1	82	14613445	14613365	8.06e-22	106
un_54634402	chr25	96.667	150	5	0	1	150	11424783	11424634	3.76e-65	250
un_35535946	chr17	92.763	152	8	2	1	150	13964835	13964985	3.81e-55	217
un_17269319	chr4	97.333	150	4	0	1	150	8874369	8874220	8.08e-67	255
un_50286178	chr16	97.917	144	3	0	1	144	5055244	5055387	3.76e-65	250
un_57146923	chr17	90.728	151	12	1	1	149	16909865	16910015	3.84e-50	200
un_41360403	chr23	97.561	123	3	0	28	150	9034134	9034012	1.77e-53	211
un_17333067	chr8	97.887	142	3	0	9	150	11879884	11880025	4.86e-64	246
un_39946581	chr9	96.296	81	3	0	70	150	16085234	16085154	3.95e-30	134
un_31287279	chr1	83.439	157	11	2	1	142	23493770	23493926	1.33e-29	132
un_9328630	chr5	92.254	142	2	1	1	142	18806835	18806703	6.01e-48	193
un_40674432	chr2	94.667	150	3	2	1	150	8072220	8072364	1.76e-58	228
un_57453985	chr10	91.304	115	6	3	40	150	10162084	10161970	3.03e-36	154
un_19886041	chr13	88.889	162	6	2	1	150	20784191	20784352	8.31e-47	189
un_59791451	chr19	94.04	151	8	1	1	150	6040197	6040047	1.76e-58	228
un_72198184	chr8	97.887	142	3	0	1	142	19017642	19017783	4.55e-64	246
un_41101199	chr9	91.818	110	3	2	1	104	1442032	1442141	1.32e-34	148
un_41205646	chr9	93.939	66	2	2	55	120	9504497	9504434	1.44e-19	99
un_58111505	chr11	91.391	151	10	2	1	150	15818010	15817862	2.97e-51	204
un_61994760	chr1	84.058	138	6	6	29	150	2661954	2661817	1.11e-25	119
un_40536294	chr11	96.667	150	5	0	1	150	4527809	4527660	3.76e-65	250
un_16110524	chr11	95.455	154	3	2	1	150	7097952	7097799	6.29e-63	243
un_49560695	chr15	94.017	117	7	0	32	148	19339688	19339572	1.8e-43	178
un_33724982	chr17	93.333	150	4	2	1	150	2411259	2411116	3.81e-55	217
un_42135352	chr1	89.103	156	9	2	1	148	8070415	8070260	2.99e-46	187
un_30731493	chr10	100	44	0	0	1	44	10199597	10199554	1.36e-14	82.4
un_53935769	chr4	95.172	145	7	0	6	150	5017589	5017445	4.9e-59	230
un_19713339	chr4	92.361	144	6	2	1	144	10472734	10472872	3.84e-50	200
un_56649751	chr25	98.077	104	2	0	25	128	5261169	5261272	1.39e-44	182
un_52255182	chr25	95.425	153	4	3	1	150	4143266	4143114	2.26e-62	241
un_30268883	chr10	92.258	155	7	3	1	150	5372445	5372291	1.37e-54	215
un_16896968	chr5	94	150	9	0	1	150	9375971	9375822	1.76e-58	228
un_59264539	chr2	94.667	150	8	0	1	150	20046172	20046023	3.79e-60	233
un_35606679	chr1	91.613	155	8	1	1	150	7268891	7269045	6.38e-53	209
un_41505491	chr3	98	150	3	0	1	150	18796333	18796482	1.74e-68	261
un_16122182	chr16	95.763	118	5	0	4	121	6871335	6871218	2.31e-47	191
un_29854525	chr6	97.887	142	3	0	1	142	9299707	9299848	4.55e-64	246
un_48277997	chr21	88.66	97	4	3	11	107	15806737	15806648	1.73e-23	111
un_59282819	chr9	94.03	134	5	1	17	150	8470750	8470880	3.84e-50	200
un_59280307	chr6	100	150	0	0	1	150	415045	415194	1.72e-73	278
un_14530311	chr20	94.393	107	6	0	1	107	5184740	5184634	1.4e-39	165
un_16857280	chr16	96.689	151	4	1	1	150	2918321	2918171	3.76e-65	250
un_42222313	chr5	88.961	154	9	6	1	150	18462824	18462973	3.87e-45	183
un_18161267	chr4	91.216	148	13	0	3	150	32581029	32581176	1.07e-50	202
un_11753373	chr20	95.37	108	5	0	34	141	8850520	8850413	7.83e-42	172
un_15974881	chr23	94.915	59	1	2	90	148	9924974	9925030	2.41e-17	91.6
un_4076134	chr18	93.007	143	8	2	1	142	8132827	8132686	2.15e-52	207
un_54043756	chr13	92.982	114	7	1	30	142	16116146	16116259	1.31e-39	165
un_16597049	chr1	93.478	46	3	0	13	58	14873078	14873123	1.13e-10	69.4
un_50367843	chr3	84.568	162	13	4	1	150	13369159	13368998	3.92e-35	150
un_58414149	chr23	98.99	99	1	0	1	99	16175347	16175249	1.8e-43	178
un_40573674	chr24	94.667	150	8	0	1	150	11268817	11268668	3.79e-60	233
un_39615356	chr25	85.455	165	9	4	1	150	2777678	2777842	2.34e-37	158
un_18250683	chr26	96	150	6	0	1	150	5717269	5717418	1.75e-63	244
un_53071016	chr11	91.724	145	8	2	1	142	12138611	12138754	1.29e-49	198
un_43345442	chr24	94.595	148	8	0	1	148	11016054	11015907	4.9e-59	230
un_54179063	chr15	91.971	137	6	3	1	136	14637506	14637638	2.8e-46	187
un_30764054	chr23	95.035	141	5	1	1	141	5014683	5014821	2.76e-56	220
un_43203454	chr16	94.667	150	8	0	1	150	16865622	16865473	3.79e-60	233
un_22363914	chr6	97.887	142	3	0	1	142	15334958	15335099	4.55e-64	246
un_54321523	chr4	91.549	142	12	0	1	142	21109260	21109119	4.65e-49	196
un_18686210	chr10	90.566	159	6	4	1	150	6660011	6659853	1.07e-50	202
un_25381857	chr20	92	100	4	2	52	150	5022076	5022172	3.05e-31	137
un_54285604	chr8	95	140	5	1	1	140	13989239	13989376	9.92e-56	219
un_39646387	chr6	98.667	150	2	0	1	150	22817014	22817163	3.73e-70	267
un_10213920	chr10	93.662	142	5	1	1	142	13126582	13126445	5.97e-53	209
un_31253661	chr11	87.333	150	13	2	1	150	18575385	18575242	3.89e-40	167
un_18896157	chr2	90.789	152	8	3	5	150	32139828	32139677	1.38e-49	198
un_58750850	chr19	95.745	94	3	1	52	144	13048831	13048924	3.92e-35	150
un_53516657	chr2	93.706	143	2	2	8	150	7344203	7344068	2.29e-52	207
un_32364283	chr18	93.96	149	3	2	1	143	12954656	12954508	2.95e-56	220
un_28980312	chr23	94.444	90	5	0	53	142	16054118	16054029	7.94e-32	139
un_18831992	chr26	90.132	152	13	2	1	150	4824668	4824819	4.97e-49	196
un_30602127	chr14	92	150	9	2	1	150	18655240	18655386	2.29e-52	207
un_49247082	chr20	96.479	142	4	1	1	142	13905919	13906059	3.54e-60	233
un_19716894	chr7	90.517	116	7	1	10	125	25244020	25243909	3.92e-35	150
un_13940411	chr3	93.407	91	6	0	60	150	4739463	4739373	1.1e-30	135
un_9941054	chr10	87.742	155	9	3	1	147	9139006	9139158	8.37e-42	172
un_55794606	chr12	85.625	160	10	6	1	148	19542100	19542258	8.43e-37	156
un_45859387	chr1	94.366	142	8	0	1	142	5685826	5685967	9.92e-56	219
un_10200703	chr12	93.662	142	9	0	1	142	6708174	6708033	4.61e-54	213
un_27998170	chr24	97.857	140	2	1	3	142	14295404	14295542	2.12e-62	241
un_22522303	chr21	86.364	66	6	1	6	68	17504447	17504382	1.06e-10	69.4
un_38336758	chr7	97.333	150	4	0	1	150	24978449	24978300	8.08e-67	255
un_39975962	chr20	96.774	124	4	0	1	124	7664157	7664034	2.29e-52	207
un_56715091	chr21	95.27	148	7	0	3	150	17240477	17240330	1.05e-60	235
un_8452782	chr23	93.75	144	7	2	1	142	15470274	15470131	1.28e-54	215
un_20699118	chr3	89.888	89	5	2	63	150	3405487	3405402	1.85e-23	111
un_46354239	chr9	86.928	153	17	3	1	150	22327558	22327710	1.08e-40	169
un_32363421	chr25	92.105	76	5	1	1	76	3750475	3750401	8.61e-22	106
un_54357038	chr21	96.479	142	3	2	1	142	15022571	15022432	3.54e-60	233
un_8184781	chr7	97.183	142	4	0	1	142	7164744	7164603	2.12e-62	241
un_5954421	chr8	97.368	152	2	1	1	150	16099708	16099557	2.25e-67	257
un_17702816	chr26	97.959	147	3	0	1	147	10459717	10459863	8.08e-67	255
un_56719876	chr6	95.973	149	4	2	3	150	14428815	14428668	2.26e-62	241
un_14665430	chr5	94.964	139	7	0	4	142	6159412	6159550	9.92e-56	219
un_19840552	chr6	83.562	146	14	5	1	136	14588240	14588385	1.84e-28	128
un_11691122	chr11	83.916	143	10	5	1	142	11951087	11951217	2.22e-27	124
un_39269507	chr8	96.403	139	4	1	3	140	16358209	16358347	1.76e-58	228
un_29336408	chr15	94.245	139	8	0	4	142	9150981	9150843	4.61e-54	213
un_23535545	chr21	96.512	86	1	1	3	86	19665611	19665526	2.36e-32	141
un_8478916	chr13	92.958	142	8	2	1	142	2813687	2813548	7.72e-52	206
un_39826510	chr21	92.903	155	6	1	1	150	20072890	20073044	2.95e-56	220
un_73048268	chr13	88.75	80	4	3	76	150	2237380	2237301	6.7e-18	93.5
un_47032248	chr16	96	150	6	0	1	150	13882861	13883010	1.75e-63	244
un_15151746	chr4	94.667	150	4	1	1	150	2800338	2800483	4.9e-59	230
un_23451474	chr22	92.254	142	10	1	1	142	718385	718245	3.59e-50	200
un_40639227	chr2	94	150	8	1	1	150	7941930	7941782	6.33e-58	226
un_33658012	chr18	93.525	139	9	0	1	139	9062448	9062310	2.15e-52	207
un_9420612	chr5	94.326	141	8	0	1	141	8835179	8835039	3.57e-55	217
un_59707409	chr1	95.333	150	5	2	1	150	27350370	27350517	2.93e-61	237
un_46921798	chr10	94	150	8	1	1	150	20869220	20869368	6.33e-58	226
un_10590584	chr22	95.876	97	2	2	1	96	11273199	11273294	7.89e-37	156
un_40697917	chr20	88.667	150	8	2	1	150	4166136	4165996	2.33e-42	174
un_10297335	chr13	91.549	142	12	0	1	142	3902950	3902809	4.65e-49	196
un_9573062	chr4	93.75	112	7	0	30	141	7311859	7311748	1.01e-40	169
un_47781597	chr24	89.796	147	8	1	11	150	5272382	5272528	1.39e-44	182
un_59496502	chr4	90.984	122	8	2	30	150	2944950	2945069	1.81e-38	161
un_57831498	chr6	95.333	150	7	0	1	150	5733827	5733976	8.14e-62	239
un_17699890	chr3	89.474	95	4	1	54	142	17561690	17561784	1.34e-24	115
un_40240863	chr18	100	101	0	0	1	101	8602333	8602433	2.99e-46	187
un_55607330	chr13	95.775	142	5	1	1	142	5738107	5737967	1.65e-58	228
un_35472883	chr19	100	62	0	0	4	65	15994764	15994825	1.34e-24	115
un_72566550	chr16	84.694	98	4	5	1	89	105373	105278	3.12e-16	87.9
un_29315126	chr14	97.143	140	4	0	1	140	20542970	20542831	2.74e-61	237
un_40701840	chr26	94	150	5	1	1	150	11448839	11448984	2.28e-57	224
un_159961	chr25	92.105	152	10	1	1	150	10709076	10708925	4.93e-54	213
un_57736575	chr26	94.667	150	8	0	1	150	6181466	6181317	3.79e-60	233
un_40482194	chr3	91.391	151	12	1	1	150	15837516	15837366	8.25e-52	206
un_29722412	chr11	96	100	3	1	1	100	4036297	4036395	1.69e-38	161
un_9453080	chr5	95.714	140	6	0	3	142	13804674	13804535	6.33e-58	226
un_66178302	chr7	92.523	107	7	1	1	106	24267358	24267252	1.09e-35	152
un_32735618	chr11	96.667	150	5	0	1	150	11326227	11326078	3.76e-65	250
un_48845206	chr22	94.574	129	6	1	5	133	12949674	12949801	1.29e-49	198
un_48600626	chr8	92.857	154	7	1	1	150	17915716	17915563	2.95e-56	220
un_42002101	chr8	96.667	150	5	0	1	150	18523040	18522891	3.76e-65	250
un_39683675	chr1	94.667	150	8	0	1	150	29139109	29139258	3.79e-60	233
un_16802246	chr6	95	80	4	0	11	90	25458752	25458673	6.61e-28	126
un_28066729	chr13	95.105	143	3	4	1	142	24517697	24517558	7.67e-57	222
un_39883997	chr11	94	150	9	0	1	150	21718337	21718486	1.76e-58	228
un_30849217	chr21	97.351	151	3	1	1	150	7617885	7618035	8.08e-67	255
un_57989182	chr4	87.671	146	7	5	1	135	4975276	4975131	6.52e-38	159
un_21172787	chr4	85.124	121	10	5	22	142	25526803	25526691	3.72e-25	117
un_22608497	chr5	93.496	123	7	1	20	142	16686203	16686082	1.3e-44	182
un_64112189	chr24	86.452	155	8	2	1	144	14391691	14391843	2.34e-37	158
un_59642063	chr15	98.387	62	1	0	89	150	8673492	8673553	6.66e-23	110
un_41688352	chr21	94.667	150	8	0	1	150	1055420	1055271	3.79e-60	233
un_57967157	chr23	98.876	89	0	1	1	88	2072576	2072488	2.34e-37	158
un_31593176	chr7	95.946	74	1	1	75	148	3181611	3181682	1.11e-25	119
un_59255150	chr7	91.333	150	3	2	1	150	18238850	18238989	4.97e-49	196
un_53762960	chr1	97.183	142	4	0	1	142	31281634	31281775	2.12e-62	241
un_19343955	chr13	96.667	150	5	0	1	150	8400796	8400945	3.76e-65	250
un_35131272	chr4	90.152	132	10	3	1	130	21716944	21717074	1.01e-40	169
un_52598222	chr21	91.971	137	11	0	14	150	18383931	18384067	6.43e-48	193
un_2678464	chr7	96	150	6	0	1	150	857290	857141	1.75e-63	244
un_21220304	chr8	94.366	142	6	1	1	140	2158828	2158969	3.57e-55	217
un_58105756	chr2	94	150	9	0	1	150	1647961	1647812	1.76e-58	228
un_41069401	chr2	88.028	142	11	1	1	136	17320978	17320837	5.04e-39	163
un_29779562	chr10	95.714	140	5	1	1	140	253176	253314	2.13e-57	224
un_41159144	chr20	97.973	148	3	0	1	148	10521486	10521633	2.25e-67	257
un_24986730	chr10	96.364	55	1	1	97	150	18071411	18071465	8.67e-17	89.8
un_57217980	chr13	92.667	150	11	0	1	150	17022578	17022429	3.81e-55	217
un_20165715	chr8	100	46	0	0	91	136	8039019	8038974	1.05e-15	86.1
un_17550891	chr13	94	150	9	0	1	150	21654656	21654805	1.76e-58	228
un_1797542	chr2	98	150	3	0	1	150	40643954	40643805	1.74e-68	261
un_11998503	chr3	94.444	72	4	0	8	79	32161212	32161283	1.73e-23	111
un_35587540	chr9	92	150	12	0	1	150	14648676	14648825	1.77e-53	211
un_45695021	chr13	92.857	126	7	2	18	142	12512831	12512955	1.3e-44	182
un_28912751	chr18	89.437	142	4	1	1	142	1250759	1250629	1.01e-40	169
un_20192435	chr2	96	150	6	0	1	150	12141027	12141176	1.75e-63	244
un_18408874	chr11	91.613	155	4	2	5	150	16084724	16084878	8.25e-52	206
un_12131315	chr1	97.857	140	3	0	1	140	8108656	8108517	5.88e-63	243
un_14561791	chr12	96.296	135	5	0	1	135	5282447	5282313	8.19e-57	222
un_50051484	chr1	96.667	150	3	1	1	150	19242075	19241928	1.35e-64	248
un_56956083	chr22	94	100	4	1	51	150	19181184	19181087	3.92e-35	150
un_46229246	chr21	95.699	93	1	2	1	91	19665617	19665526	5.07e-34	147
un_50001589	chr4	97.273	110	3	0	41	150	7363180	7363071	2.99e-46	187
un_12614440	chr14	92.958	142	10	0	1	142	7147760	7147619	2.15e-52	207
un_18873129	chr2	95.946	148	6	0	1	148	25171751	25171898	2.26e-62	241
un_17150412	chr9	92.361	144	9	1	1	142	14992047	14991904	2.78e-51	204
un_49067991	chr21	99.029	103	0	1	1	102	19848835	19848733	3.87e-45	183
un_47250391	chr13	95.07	142	6	1	1	142	3715816	3715676	7.67e-57	222
un_36612579	chr13	90.625	128	12	0	1	128	11447706	11447579	3.01e-41	171
un_18464400	chr13	94.04	151	6	3	1	150	20113683	20113831	6.33e-58	226
un_17424705	chr4	94.156	154	5	4	1	150	3766730	3766577	1.36e-59	231
un_39654212	chr21	98.675	151	1	1	1	150	2310592	2310442	3.73e-70	267
un_53596997	chr1	93.377	151	6	4	1	150	34480912	34480765	2.95e-56	220
un_40678028	chr6	91.946	149	11	1	1	148	25628957	25628809	2.29e-52	207
un_56531199	chr13	96.629	89	3	0	1	89	7673528	7673616	1.41e-34	148
un_15772661	chr25	93.571	140	5	4	1	140	14674262	14674127	7.72e-52	206
un_30727057	chr23	89.362	141	5	2	1	141	17033506	17033636	1.01e-40	169
un_31747178	chr4	86	150	20	1	1	150	9594986	9594838	6.52e-38	159
un_54522913	chr10	90.667	150	6	1	1	150	11025036	11025177	6.43e-48	193
un_8039955	chr22	96.667	150	5	0	1	150	3653187	3653038	3.76e-65	250
un_55141144	chr4	85.897	156	3	6	2	142	11340848	11340999	1.32e-34	148
un_17956687	chr2	90	150	9	4	1	148	22221573	22221428	8.31e-47	189
un_46786133	chr7	96.667	150	5	0	1	150	8825850	8825701	3.76e-65	250
un_45031276	chr23	91.608	143	6	3	2	139	1716480	1716621	6.01e-48	193
un_40578114	chr8	98.667	150	2	0	1	150	9568479	9568330	3.73e-70	267
un_58062993	chr2	96.667	150	5	0	1	150	22416761	22416612	3.76e-65	250
un_45434379	chr1	92.617	149	11	0	2	150	18106376	18106524	1.37e-54	215
un_40537518	chr13	96.667	150	4	1	1	150	9743192	9743340	1.35e-64	248
un_28129638	chr2	91.216	148	7	2	1	142	13145050	13145197	4.65e-49	196
un_21321297	chr22	87.135	171	1	1	1	150	16718127	16717957	2.33e-42	174
un_14032780	chr13	96.667	150	3	1	1	148	2813237	2813386	1.35e-64	248
un_10959935	chr5	91.724	145	7	3	1	141	8187098	8186955	4.65e-49	196
un_45734708	chr3	85.833	120	2	1	1	120	25920985	25921089	5.15e-24	113
un_26141303	chr23	93.333	150	10	0	1	150	6342209	6342358	8.19e-57	222
un_12571895	chr3	90.667	150	8	4	1	150	14549590	14549447	1.79e-48	195
un_11206701	chr14	91.781	146	8	2	1	142	21859133	21859278	3.59e-50	200
un_20523974	chr8	91.935	124	5	1	27	150	17437844	17437726	1.08e-40	169
un_29866590	chr20	89.937	159	5	2	1	150	2096756	2096600	1.79e-48	195
un_17398571	chr7	90.441	136	8	2	15	150	14703218	14703088	2.33e-42	174
un_42017562	chr3	93.464	153	7	1	1	150	9774524	9774676	2.28e-57	224
un_13817253	chr5	97.183	142	4	0	1	142	22322255	22322396	2.12e-62	241
un_43943989	chr5	84.571	175	2	3	1	150	10965595	10965769	3.92e-35	150
un_26614529	chr8	93.464	153	7	1	1	150	17061354	17061506	2.28e-57	224
un_36221671	chr10	90.132	152	5	3	1	150	7128820	7128963	8.31e-47	189
un_49427475	chr4	93.651	63	4	0	3	65	11951766	11951704	1.86e-18	95.3
un_48968902	chr19	95.327	107	5	0	42	148	14468923	14468817	3.01e-41	171
un_58493075	chr12	81.046	153	12	12	1	150	12009004	12008866	8.61e-22	106
un_47339380	chr7	96.667	150	5	0	1	150	5630952	5630803	3.76e-65	250
un_40190287	chr9	92.568	148	10	1	4	150	4789196	4789049	1.77e-53	211
un_35786557	chr25	100	32	0	0	111	142	3045992	3046023	6.36e-08	60.2
un_44655756	chr24	94.565	92	5	0	59	150	8926967	8926876	6.56e-33	143
un_40276637	chr16	85.906	149	7	3	1	148	13715408	13715543	5.07e-34	147
un_49738686	chr6	89.928	139	5	6	7	142	25434787	25434919	2.82e-41	171
un_32818642	chr21	97.183	142	4	0	1	142	10584178	10584319	2.12e-62	241
un_23039606	chr1	88.806	134	13	2	1	133	50760091	50760223	4.71e-39	163
un_58611252	chr1	94.161	137	6	1	6	142	35268913	35268779	2.15e-52	207
un_40419023	chr10	90.678	118	10	1	1	117	1735105	1735222	8.43e-37	156
un_41308397	chr3	91.613	155	8	1	1	150	25691965	25692119	6.38e-53	209
un_59685417	chr13	97.333	150	4	0	1	150	20701845	20701994	8.08e-67	255
un_41947653	chr2	90.85	153	9	4	1	150	6377361	6377511	3.84e-50	200
un_17578358	chr13	94.667	150	8	0	1	150	13754045	13754194	3.79e-60	233
un_52768314	chr17	91.333	150	12	1	1	150	20859884	20859736	2.97e-51	204
un_45323638	chr23	92.715	151	10	1	1	150	11486103	11486253	3.81e-55	217
un_53994107	chr21	95.745	141	4	2	3	142	1982102	1982241	6.33e-58	226
un_18773472	chr23	91.333	150	8	1	1	150	13680959	13680815	3.84e-50	200
un_22129826	chr2	95.775	142	6	0	1	142	15225579	15225720	4.58e-59	230
un_40371900	chr24	96	150	6	0	1	150	9334885	9335034	1.75e-63	244
un_46882843	chr12	98.496	133	2	0	1	133	6921016	6920884	1.05e-60	235
un_23226999	chr14	96.479	142	5	0	1	142	7100336	7100195	9.85e-61	235
un_647092	chr25	95.172	145	4	1	1	142	7608518	7608662	5.93e-58	226
un_56090532	chr15	90.667	150	3	5	1	150	8484072	8484210	8.31e-47	189
un_17825724	chr6	99.333	150	1	0	1	150	20271114	20270965	8.02e-72	272
un_9703067	chr8	92	150	11	1	1	150	134567	134715	6.38e-53	209
un_12411709	chr7	94.828	116	5	1	21	135	8380464	8380579	4.68e-44	180
un_18829019	chr24	98	150	3	0	1	150	4997890	4997741	1.74e-68	261
un_20998750	chr17	87.912	91	3	4	60	150	3723324	3723406	4.01e-20	100
un_10578643	chr19	93.007	143	9	1	1	142	12240108	12239966	2.15e-52	207
un_18343943	chr24	92.481	133	8	1	18	150	1417672	1417802	8.31e-47	189
un_32483669	chr13	89.404	151	15	1	1	150	9280865	9281015	8.31e-47	189
un_54558681	chr15	94	150	9	0	1	150	13911466	13911615	1.76e-58	228
un_11630360	chr25	95.804	143	5	1	1	142	9838632	9838774	4.58e-59	230
un_34833661	chr7	94.558	147	8	0	1	147	26789704	26789558	1.76e-58	228
un_54631716	chr18	99.296	142	1	0	1	142	9114111	9113970	2.1e-67	257
un_56571624	chr1	97.08	137	4	0	4	140	17298328	17298192	1.36e-59	231
un_52440173	chr21	95.082	122	6	0	29	150	8267564	8267685	6.43e-48	193
un_57208407	chr2	97.973	148	3	0	1	148	38297176	38297323	2.25e-67	257
un_61966437	chr17	97.333	150	4	0	1	150	5651080	5650931	8.08e-67	255
un_43960423	chr6	92.568	148	11	0	1	148	19251067	19251214	4.93e-54	213
un_30387584	chr13	98.571	140	2	0	1	140	15598156	15598017	1.26e-64	248
un_40996424	chr6	92	150	6	2	1	150	29443025	29442882	8.25e-52	206
un_18953119	chr14	97.333	150	3	1	1	150	13705519	13705667	2.91e-66	254
un_10110318	chr14	94.702	151	7	1	1	150	10462651	10462801	3.79e-60	233
un_46588630	chr15	96.694	121	4	0	27	147	12183178	12183298	1.07e-50	202
un_46736658	chr10	87.582	153	7	7	1	142	1563268	1563419	3.64e-40	167
un_54450963	chr13	91.176	102	9	0	41	142	22419860	22419961	7.94e-32	139
un_24578895	chr8	87.5	96	10	2	48	142	22827356	22827450	6.23e-23	110
un_12279921	chr10	94	150	8	1	1	150	8782175	8782323	6.33e-58	226
un_21096730	chr6	91.034	145	10	2	1	142	2034413	2034269	6.01e-48	193
un_4437771	chr21	97.887	142	3	0	1	142	2289949	2290090	4.55e-64	246
un_51337761	chr12	95.333	150	7	0	1	150	8384471	8384322	8.14e-62	239
un_49839300	chr21	91.2	125	11	0	1	125	14901743	14901619	3.01e-41	171
un_58496625	chr25	93.6	125	6	2	28	150	5986356	5986232	1.08e-45	185
un_10655720	chr15	96	150	6	0	1	150	7978498	7978647	1.75e-63	244
un_63006746	chr9	97.619	42	1	0	109	150	21183109	21183068	8.73e-12	73.1
un_22760746	chr17	96.479	142	5	0	1	142	13504205	13504064	9.85e-61	235
un_15984134	chr1	92.667	150	11	0	1	150	20093846	20093995	3.81e-55	217
un_25635489	chr1	96.479	142	5	0	1	142	27219465	27219606	9.85e-61	235
un_18267168	chr5	90.667	150	14	0	1	150	15886846	15886995	3.84e-50	200
un_40151207	chr9	97.333	150	4	0	1	150	4815003	4815152	8.08e-67	255
un_50569184	chr22	96	150	6	0	1	150	15491921	15492070	1.75e-63	244
un_40957509	chr14	91.489	141	12	0	10	150	21356215	21356355	1.79e-48	195
un_33272545	chr2	93.662	142	9	0	1	142	27318326	27318185	4.61e-54	213
un_57958545	chr22	94.393	107	5	1	1	106	656944	657050	5.04e-39	163
un_38898993	chr22	97.959	147	3	0	3	149	1040178	1040324	8.08e-67	255
un_62246957	chr25	96	150	6	0	1	150	13408374	13408225	1.75e-63	244
un_12559723	chr6	95.862	145	3	1	1	142	13279931	13279787	1.27e-59	231
un_14312460	chr11	90.604	149	9	3	3	150	5097258	5097402	6.43e-48	193
un_13691309	chr6	97.183	142	4	0	1	142	12683736	12683877	2.12e-62	241
un_12955235	chr15	93.333	150	7	3	4	150	2871647	2871498	1.06e-55	219
un_57380656	chr3	97.333	150	4	0	1	150	30723791	30723642	8.08e-67	255
un_59441665	chr13	91.453	117	7	2	20	135	15098897	15099011	2.34e-37	158
un_47305089	chr6	94.667	150	8	0	1	150	5576458	5576309	3.79e-60	233
un_56716471	chr10	93.706	143	5	1	1	139	12263167	12263025	1.77e-53	211
un_19136238	chr2	91.216	148	11	2	1	146	1308262	1308115	3.84e-50	200
un_43515619	chr9	93.662	142	9	0	1	142	23599547	23599688	4.61e-54	213
un_13936954	chr11	97.183	142	4	0	1	142	19880428	19880569	2.12e-62	241
un_58834207	chr7	95.333	150	4	3	1	148	15245511	15245363	1.05e-60	235
un_28943073	chr17	91.608	143	4	2	1	142	11439192	11439057	2.16e-47	191
un_12411701	chr7	94.828	116	5	1	21	135	8380464	8380579	4.68e-44	180
un_25726539	chr3	96.667	150	5	0	1	150	10161012	10160863	3.76e-65	250
un_58768953	chr1	93.6	125	6	1	1	123	31286786	31286910	1.08e-45	185
un_17508776	chr10	90.972	144	5	2	14	149	7423964	7424107	2.99e-46	187
un_45932603	chr23	89.933	149	5	2	4	150	8113976	8113836	3.87e-45	183
un_47244113	chr4	92.763	152	8	3	1	150	17111015	17110865	3.81e-55	217
un_40331728	chr17	91.391	151	7	5	1	149	15493216	15493362	1.07e-50	202
un_11940200	chr4	95.333	150	7	0	1	150	964374	964523	8.14e-62	239
un_54203498	chr24	96.667	150	5	0	1	150	12028445	12028594	3.76e-65	250
un_22971953	chr7	84.667	150	7	7	1	150	11160845	11160978	1.1e-30	135
un_42791096	chr22	86.667	75	1	1	21	95	10059845	10059780	2.43e-12	75
un_53976211	chr5	93.388	121	6	2	24	142	9986471	9986351	1.68e-43	178
un_40298655	chr14	89.404	151	7	2	1	150	21488553	21488411	1.39e-44	182
un_54833210	chr25	89.116	147	13	2	1	147	3650025	3650168	5e-44	180
un_41291369	chr10	94	150	8	1	1	150	9299556	9299704	6.33e-58	226
un_43055244	chr10	95.27	148	7	0	3	150	188953	188806	1.05e-60	235
un_35699314	chr16	95.833	96	4	0	1	96	20071308	20071403	7.89e-37	156
un_30081022	chr2	93.617	47	3	0	1	47	41627504	41627550	3.14e-11	71.3
un_40582829	chr23	90.667	150	4	1	1	150	3807463	3807602	2.31e-47	191
un_1835048	chr18	82.468	154	9	6	1	136	14587348	14587195	1.11e-25	119
un_20475303	chr9	90.26	154	11	1	1	150	19412271	19412424	1.38e-49	198
un_58145183	chr26	96.296	81	3	0	68	148	2901007	2901087	3.95e-30	134
un_11303552	chr22	97.59	83	1	1	5	86	14786345	14786263	2.36e-32	141
un_33553135	chr7	95.07	142	7	0	1	142	3790810	3790669	2.13e-57	224
un_57890524	chr13	92.857	154	7	2	1	150	23183314	23183161	2.95e-56	220
un_37461623	chr9	92.366	131	7	1	20	150	10365976	10365849	3.87e-45	183
un_19075449	chr25	96.711	152	3	1	1	150	10239485	10239334	1.05e-65	252
un_58939125	chr19	94.326	141	8	0	1	141	9500243	9500383	3.81e-55	217
un_59149507	chr19	97.987	149	3	0	1	149	17211004	17210856	6.25e-68	259
un_15802984	chr2	88.983	118	9	2	29	142	13908026	13907909	6.14e-33	143
un_42017461	chr3	93.464	153	7	1	1	150	9774524	9774676	2.28e-57	224
un_35075864	chr12	93.878	147	8	1	1	146	4515959	4516105	2.95e-56	220
un_15557174	chr13	97.887	142	3	0	1	142	24539417	24539276	4.55e-64	246
un_27522166	chr19	96	150	5	1	1	150	16986809	16986957	6.29e-63	243
un_17105565	chr15	96.667	150	5	0	1	150	22882594	22882445	3.76e-65	250
un_40092784	chr22	94	150	9	0	1	150	2635721	2635870	1.76e-58	228
un_52595080	chr22	94.366	142	8	0	1	142	814020	813879	9.92e-56	219
un_13305836	chr8	89.865	148	13	2	3	150	15870966	15870821	8.31e-47	189
un_59394310	chr26	96.667	150	5	0	1	150	1426940	1426791	3.76e-65	250
un_20797910	chr2	94.702	151	6	1	1	149	8885727	8885877	3.79e-60	233
un_59327370	chr5	87.121	132	2	6	19	150	11693742	11693626	1.1e-30	135
un_35014526	chr15	89.116	147	11	2	1	142	13004189	13004335	1.68e-43	178
un_57707054	chr3	92.857	98	4	1	53	150	13104757	13104851	8.49e-32	139
un_29482006	chr17	98.667	150	2	0	1	150	1071371	1071222	3.73e-70	267
un_10895772	chr21	91.667	144	7	1	1	144	9424294	9424432	1.79e-48	195
un_66247231	chr10	97.196	107	3	0	43	149	18204479	18204373	1.39e-44	182
un_41750516	chr18	99.333	150	1	0	1	150	5595384	5595235	8.02e-72	272
un_57206156	chr25	92.667	150	11	0	1	150	189834	189685	3.81e-55	217
un_42395334	chr12	97.297	148	4	0	1	148	3024043	3024190	1.05e-65	252
un_59745350	chr18	94.667	150	2	2	1	150	9247714	9247857	1.76e-58	228
un_54521180	chr9	92.063	63	5	0	1	63	20428802	20428864	8.11e-17	89.8
un_50881107	chr16	84	150	4	5	1	150	9692980	9693109	6.61e-28	126
un_42899824	chr2	96	150	6	0	1	150	37660241	37660092	1.75e-63	244
un_54311453	chr16	97.887	142	3	0	1	142	3394921	3394780	4.55e-64	246
un_14157255	chr11	97.333	150	1	1	1	150	15888467	15888321	1.05e-65	252
un_7504107	chr10	93.913	115	7	0	36	150	12811427	12811541	2.33e-42	174
un_59178416	chr6	96	150	6	0	1	150	9170937	9170788	1.75e-63	244
un_46707140	chr15	90.123	162	4	1	1	150	15332109	15331948	3.84e-50	200
un_44262094	chr22	89.116	147	12	4	8	150	15817645	15817499	5e-44	180
un_30453116	chr8	85.43	151	10	3	3	150	8558671	8558812	5.07e-34	147
un_42362425	chr9	98.718	78	1	0	67	144	2064478	2064401	8.49e-32	139
un_45471533	chr3	96.512	86	3	0	1	86	27275148	27275233	6.56e-33	143
un_6734685	chr15	91.011	89	8	0	35	123	9113824	9113736	3.08e-26	121
un_35567624	chr1	98.667	150	2	0	1	150	27166731	27166880	3.73e-70	267
un_3641880	chr11	94.667	150	8	0	1	150	23935632	23935781	3.79e-60	233
un_58709788	chr25	87.349	166	5	4	1	150	7301318	7301153	6.47e-43	176
un_53893470	chr17	89.922	129	6	2	23	150	10857253	10857375	6.52e-38	159
un_52337232	chr4	94.366	142	8	0	1	142	12390667	12390526	9.92e-56	219
un_41744094	chr1	95.302	149	6	1	1	148	24531758	24531610	1.05e-60	235
un_56041486	chr17	94.667	150	8	0	1	150	11960511	11960660	3.79e-60	233
un_16661711	chr1	93.333	150	9	1	1	150	32079478	32079330	2.95e-56	220
un_18099082	chr7	96	150	6	0	1	150	857290	857141	1.75e-63	244
un_15887785	chr17	84.706	170	6	3	1	150	19675600	19675769	1.09e-35	152
un_11078917	chr7	93.662	142	8	1	1	142	21641150	21641010	1.66e-53	211
un_62325392	chr25	97.26	73	1	1	79	150	8177129	8177201	8.55e-27	122
un_34017493	chr17	92.667	150	11	0	1	150	11514030	11514179	3.81e-55	217
un_23588479	chr21	92.667	150	11	0	1	150	2289292	2289143	3.81e-55	217
un_58765415	chr18	96.774	93	2	1	1	92	4410625	4410533	3.03e-36	154
un_54459693	chr13	92.562	121	7	2	17	136	14729179	14729060	7.83e-42	172
un_59115600	chr2	94.118	136	8	0	1	136	26671082	26670947	2.29e-52	207
un_41735568	chr3	93.333	150	7	1	1	150	10651410	10651264	1.06e-55	219
un_58919201	chr3	94.667	150	8	0	1	150	13331775	13331626	3.79e-60	233
un_40086824	chr4	92.667	150	11	0	1	150	17370830	17370979	3.81e-55	217
un_47161036	chr3	91.667	60	5	0	11	70	6160138	6160079	4.03e-15	84.2
un_37727356	chr21	94.737	133	7	0	1	133	6355443	6355575	2.29e-52	207
un_46458948	chr4	90	150	5	2	1	150	21264997	21265136	1.08e-45	185
un_58282799	chr1	80.952	84	13	3	12	94	48283754	48283835	5.26e-09	63.9
un_14639968	chr2	94.406	143	7	1	1	142	12765616	12765474	9.92e-56	219
un_29898335	chr19	92.308	91	7	0	1	91	6894081	6894171	4.78e-29	130
un_13047810	chr21	95.385	130	5	1	22	150	11506170	11506041	8.25e-52	206
un_40810261	chr18	95.395	152	5	1	1	150	9719711	9719560	2.26e-62	241
un_11836760	chr2	93.706	143	8	1	1	142	14209736	14209594	4.61e-54	213
un_23056637	chr5	83.803	142	20	2	1	141	30514436	30514297	1.33e-29	132
un_58919211	chr3	94.667	150	8	0	1	150	13331775	13331626	3.79e-60	233
un_19390379	chr3	99.01	101	1	0	1	101	4029271	4029171	1.39e-44	182
un_17906347	chr20	89.474	57	1	1	59	110	13185893	13185837	4.06e-10	67.6
un_18709526	chr23	96.667	150	4	1	1	150	8020915	8021063	1.35e-64	248
un_49319544	chr17	98	150	3	0	1	150	15155984	15156133	1.74e-68	261
un_44627626	chr3	98	150	3	0	1	150	21664303	21664154	1.74e-68	261
un_42153362	chr18	94.545	110	6	0	34	143	15923015	15922906	3.01e-41	171
un_19267437	chr1	90.972	144	4	4	1	142	14977311	14977447	1.01e-45	185
un_22726663	chr26	98	150	3	0	1	150	2806588	2806737	1.74e-68	261
un_42853842	chr8	93.333	150	7	2	1	150	14136415	14136561	1.06e-55	219
un_22209515	chr10	98.013	151	2	1	1	150	17600137	17599987	1.74e-68	261
un_12501930	chr9	95.07	142	6	1	1	142	7153654	7153794	7.67e-57	222
un_19083352	chr1	87.821	156	13	3	1	150	48528334	48528179	1.8e-43	178
un_57423229	chr3	98.148	54	1	0	39	92	19387618	19387565	1.86e-18	95.3
un_19832353	chr7	96.667	90	3	0	3	92	5456145	5456056	3.92e-35	150
un_58171270	chr1	93.814	97	5	1	1	96	26622086	26622182	1.82e-33	145
un_25205686	chr5	96.479	142	5	0	1	142	12167350	12167491	9.85e-61	235
un_22839932	chr7	96.35	137	5	0	14	150	6045681	6045545	6.33e-58	226
un_58611269	chr1	94.161	137	6	1	6	142	35268913	35268779	2.15e-52	207
un_16573456	chr24	96.667	150	5	0	1	150	11576292	11576441	3.76e-65	250
un_22917824	chr8	95.082	122	6	0	21	142	9165091	9165212	6.01e-48	193
un_9999023	chr5	91.892	148	6	3	1	142	29361371	29361518	9.99e-51	202
un_11883793	chr13	95.425	153	4	2	1	150	20438376	20438528	2.26e-62	241
un_39922083	chr11	96.689	151	4	1	1	150	10337908	10338058	3.76e-65	250
un_39955680	chr2	91.333	150	6	4	1	150	34558375	34558517	1.38e-49	198
un_20122961	chr12	93.985	133	2	3	13	142	4859912	4859783	4.65e-49	196
un_19747630	chr7	94.326	141	8	0	10	150	26558735	26558875	3.81e-55	217
un_16287520	chr1	95.425	153	4	2	1	150	31798677	31798525	2.26e-62	241
un_52938090	chr3	91.026	156	6	2	3	150	7359905	7360060	2.97e-51	204
un_58139986	chr19	92.81	153	7	3	1	150	19238092	19238243	1.06e-55	219
un_14362272	chr26	97.333	150	4	0	1	150	4824404	4824255	8.08e-67	255
un_14846833	chr7	95.205	146	3	2	1	142	19702569	19702714	1.65e-58	228
un_59206915	chr2	91.111	90	6	2	1	88	13895504	13895415	3.08e-26	121
un_61999127	chr23	92.715	151	10	1	1	150	798149	797999	3.81e-55	217
un_12446748	chr9	97.479	119	2	1	24	142	7988137	7988020	9.99e-51	202
un_19075520	chr25	96.711	152	3	1	1	150	10239485	10239334	1.05e-65	252
un_47781632	chr24	89.796	147	8	1	11	150	5272382	5272528	1.39e-44	182
un_46406125	chr4	98	150	3	0	1	150	21471743	21471594	1.74e-68	261
un_40759904	chr14	88.05	159	10	1	1	150	3967356	3967514	5e-44	180
un_50067528	chr21	96.479	142	4	1	1	142	20276197	20276057	3.54e-60	233
un_30081006	chr2	93.617	47	3	0	1	47	41627504	41627550	3.14e-11	71.3
un_58687405	chr20	93.96	149	9	0	2	150	16545404	16545552	6.33e-58	226
un_40339185	chr1	97.638	127	3	0	1	127	31747155	31747029	1.06e-55	219
un_46154157	chr20	94.118	119	7	0	1	119	11504367	11504485	1.39e-44	182
un_32957668	chr14	90.265	113	6	4	6	117	20877153	20877261	6.56e-33	143
un_11553391	chr18	94.771	153	4	2	1	150	2822773	2822924	1.05e-60	235
un_59222848	chr6	93.464	153	4	1	1	147	18972700	18972548	8.19e-57	222
un_58152404	chr5	90.278	72	7	0	69	140	24506391	24506462	1.74e-18	95.3
un_18444273	chr19	94.366	142	5	1	1	142	9128997	9128859	1.28e-54	215
un_40214815	chr5	96	150	6	0	1	150	8487210	8487061	1.75e-63	244
un_47190072	chr4	94.872	39	2	0	86	124	6539483	6539521	1.89e-08	62.1
un_17864967	chr12	96.667	150	4	1	1	150	5128898	5128750	1.35e-64	248
un_16399351	chr23	97.333	75	1	1	77	150	882373	882447	6.61e-28	126
un_1109148	chr17	97.333	150	4	0	1	150	3764205	3764056	8.08e-67	255
un_52442761	chr24	95.652	92	2	1	1	92	7589642	7589553	4.75e-34	147
un_21634870	chr13	93.197	147	6	2	1	145	17525132	17525276	4.93e-54	213
un_39489469	chr20	98.667	150	2	0	1	150	13269810	13269661	3.73e-70	267
un_56004130	chr4	92	150	7	1	1	150	29452050	29451906	8.25e-52	206
un_55015935	chr21	95.775	142	6	0	1	142	6401354	6401213	4.58e-59	230
un_28046181	chr4	95.07	142	7	0	1	142	20066668	20066527	2.13e-57	224
un_23091650	chr20	88.276	145	10	2	1	138	11905356	11905500	3.89e-40	167
un_57734252	chr5	98	150	3	0	1	150	12167732	12167583	1.74e-68	261
un_19123077	chr5	96.667	150	5	0	1	150	3163295	3163444	3.76e-65	250
un_31237047	chr2	88.889	144	5	2	1	140	32274453	32274589	3.64e-40	167
un_23608297	chr10	81.657	169	12	6	1	150	13202656	13202488	8.55e-27	122
un_58984239	chr12	95.946	148	6	0	1	148	1109602	1109455	2.26e-62	241
un_40387999	chr9	91.333	150	13	0	1	150	7548605	7548754	8.25e-52	206
un_10814723	chr10	99.296	142	1	0	1	142	16614582	16614441	2.1e-67	257
un_57299347	chr4	96.269	134	5	0	1	134	26499908	26499775	2.95e-56	220
un_56332133	chr25	92.727	55	4	0	49	103	6088930	6088984	4.88e-14	80.5
un_19435857	chr6	94.558	147	8	0	4	150	11241506	11241360	1.76e-58	228
un_43610283	chr3	95.364	151	6	1	1	150	9671246	9671096	8.14e-62	239
un_19801581	chr14	92.424	132	9	1	1	131	3384034	3384165	2.99e-46	187
un_49111575	chr9	87.692	65	8	0	31	95	13708991	13709055	6.32e-13	76.8
un_30526869	chr8	92.754	138	10	0	1	138	22355363	22355500	3.59e-50	200
un_57253760	chr5	92.667	150	6	1	1	150	25868777	25868921	1.77e-53	211
un_41347013	chr3	90.789	152	12	2	1	150	6761502	6761653	1.07e-50	202
un_16054674	chr18	93.333	150	10	0	1	150	17814590	17814739	8.19e-57	222
un_10440085	chr15	90.968	155	8	3	1	150	16157009	16156856	2.97e-51	204
un_42123557	chr1	93.377	151	9	1	1	150	12460221	12460371	8.19e-57	222
un_18785588	chr10	96.721	61	1	1	91	150	14768354	14768294	4.01e-20	100
un_13018834	chr23	92.763	152	9	1	1	150	5835406	5835255	1.06e-55	219
un_47142428	chr12	91.736	121	10	0	30	150	8095356	8095236	1.08e-40	169
un_18933081	chr26	91.083	157	4	8	1	150	5079423	5079270	2.97e-51	204
un_33520441	chr3	93.662	142	7	1	1	142	24010443	24010304	1.66e-53	211
un_41301588	chr3	96.774	93	3	0	43	135	12904491	12904583	8.43e-37	156
un_32970797	chr9	89.216	102	8	1	52	150	21588821	21588922	2.38e-27	124
un_57345992	chr22	97.581	124	3	0	1	124	15335322	15335199	4.93e-54	213
un_53619317	chr21	97.842	139	3	0	4	142	3331167	3331029	2.12e-62	241
un_40152929	chr4	86.331	139	8	1	1	139	6297004	6296877	2.36e-32	141
un_39968541	chr11	96.078	102	4	0	1	102	17372745	17372644	3.89e-40	167
un_37256586	chr18	92.053	151	11	1	1	150	657403	657553	1.77e-53	211
un_56008070	chr19	94.521	73	2	1	80	150	3902846	3902774	1.85e-23	111
un_34875866	chr1	97.931	145	3	0	1	145	14806880	14806736	1.05e-65	252
un_22771471	chr22	82.55	149	3	4	3	150	8298535	8298661	6.66e-23	110
un_18317465	chr7	88.742	151	8	4	1	142	1871860	1871710	6.05e-43	176
un_15440048	chr26	92.568	148	10	1	3	150	3262033	3262179	1.77e-53	211
un_11703076	chr15	97.938	97	2	0	1	97	19301071	19300975	1.08e-40	169
un_51519692	chr14	95.333	150	7	0	1	150	4519851	4520000	8.14e-62	239
un_41615370	chr19	96	150	5	1	1	150	8674938	8675086	6.29e-63	243
un_28882682	chr11	88.957	163	3	2	1	150	9153066	9153226	2.99e-46	187
un_56729099	chr11	93.377	151	9	1	1	150	14553230	14553380	8.19e-57	222
un_42455219	chr14	91.391	151	11	1	1	149	5649111	5648961	8.25e-52	206
un_14119614	chr2	88.462	156	10	4	1	150	14080924	14080771	1.39e-44	182
un_45129806	chr9	95.302	149	7	0	1	149	9209068	9208920	2.93e-61	237
un_44352621	chr15	94.667	150	8	0	1	150	9135131	9134982	3.79e-60	233
un_37831212	chr3	96	150	6	0	1	150	18658019	18657870	1.75e-63	244
un_10443235	chr1	94.262	122	4	3	31	150	33405748	33405628	3.87e-45	183
[truncated: 1,881 more rows]
