# Supplementary material for: A high-density SNP-based genetic map and several economic traits-related loci in Pelteobagrus vachelli
Source: BMC Genomics. 2020 Oct 7;21:700. doi: 10.1186/s12864-020-07115-7 (PMC7542894; doi:10.1186/s12864-020-07115-7)
Supplement: Supplementary file 6 — Additional file 6: Table S6. Details of the KASP assay results. [file 12864_2020_7115_MOESM6_ESM.xls]

## Sheet: Table S7
Table S6. Details of the KASP assay results.
Sample	Origin	Gender	un_43077153	un_63006763	un_13604800	un_42441442	un_25544718	un_55377625	un_40145170	un_40276574	un_36488182	un_47032303	un_34909841	un_15322259	un_28380227	un_54585281	un_16957051
Male parent	Pearl River	M	T:T	G:A	C:G	G:G	G:G	C:C	G:A	G:A	C:T	T:C	C:A	A:G	C:T	T:A	G:A
Female parent	Cultured population	F	G:T	G:A	C:G	T:G	A:G	G:C	G:G	A:A	T:T	C:C	A:A	G:G	T:T	T:A	G:A
F1	Yellow River	F	G:T	G:G	C:C	T:G	A:G	G:C	G:G	G:G	T:T	C:C	C:C	G:G	-	-	-
F2	Yellow River	F	T:T	G:G	C:G	T:G	G:G	G:C	G:G	G:G	T:T	C:C	C:C	G:G	-	-	-
F3	Yellow River	F	G:G	G:G	C:G	G:G	A:G	G:C	G:A	G:A	T:T	C:C	C:A	G:G	-	-	-
F4	Yangtze River	F	G:G	G:G	?	T:G	G:G	G:C	G:A	G:G	T:T	C:C	C:C	G:G	-	-	-
F5	Yangtze River	F	G:G	G:G	G:G	G:G	G:G	G:C	G:A	G:G	T:T	C:C	C:C	G:G	-	-	-
F6	Yangtze River	F	T:T	G:G	C:C	T:G	G:G	G:C	G:G	G:G	T:T	C:C	C:C	G:G	-	-	-
F7	Yangtze River	F	G:T	G:G	G:G	G:G	G:G	G:C	G:A	G:A	T:T	C:C	C:A	G:G	-	-	-
F8	Yangtze River	F	G:T	G:G	C:G	T:G	G:G	G:C	G:G	G:G	T:T	C:C	C:C	G:G	-	-	-
F9	Yangtze River	F	G:T	G:G	C:C	G:G	G:G	G:C	G:G	G:G	T:T	C:C	C:C	G:G	-	-	-
F10	Yangtze River	F	G:G	G:G	?	T:G	A:G	C:C	G:G	A:A	C:T	C:C	C:A	G:G	-	-	-
F11	Amur River	F	G:G	G:A	C:C	T:G	G:G	C:C	G:G	A:A	T:T	C:C	A:A	G:G	-	-	-
F12	Amur River	F	G:T	G:G	C:C	T:G	G:G	G:C	G:A	G:A	T:T	C:C	C:A	G:G	-	-	-
F13	Amur River	F	G:G	G:A	?	T:G	G:G	C:C	A:A	G:A	T:T	C:C	A:A	G:G	-	-	-
F14	Amur River	F	G:G	G:G	C:C	T:G	A:G	G:C	G:A	A:A	T:T	C:C	C:A	G:G	-	-	-
F15	Amur River	F	G:G	G:A	C:G	G:G	G:G	C:C	G:A	A:A	T:T	C:C	C:A	G:G	-	-	-
F16	Amur River	F	G:G	G:G	C:C	G:G	?	C:C	G:G	A:A	C:T	C:C	C:A	G:G	-	-	-
F17	Amur River	F	G:G	G:G	?	G:G	G:G	G:C	G:G	G:A	C:T	C:C	C:C	G:G	-	-	-
F18	Pearl River	F	?	?	C:C	T:G	G:G	C:C	G:G	G:A	?	C:C	C:A	G:G	-	-	-
F19	Pearl River	F	G:T	G:G	C:C	G:G	G:G	C:C	G:G	G:A	C:T	C:C	C:C	G:G	-	-	-
F20	Pearl River	F	G:T	G:G	C:C	G:G	G:G	C:C	G:G	A:A	C:T	C:C	C:A	G:G	-	-	-
F21	Pearl River	F	?	G:G	?	G:G	G:G	C:C	A:A	A:A	C:T	C:C	C:A	G:G	-	-	-
F22	Pearl River	F	G:G	G:G	C:C	G:G	G:G	C:C	G:A	G:A	C:T	C:C	C:C	G:G	-	-	-
F23	Pearl River	F	?	G:G	C:C	G:G	G:G	C:C	A:A	A:A	C:T	C:C	C:A	G:G	-	-	-
F24	Pearl River	F	?	G:G	C:C	G:G	G:G	G:C	G:A	G:A	C:T	C:C	C:C	G:G	-	-	-
M1	Yellow River	M	T:T	G:A	G:G	G:G	G:G	C:C	G:G	A:A	T:T	C:C	?	G:G	-	-	-
M2	Yellow River	M	T:T	G:G	C:G	G:G	G:G	C:C	G:G	?	C:T	T:C	A:A	G:G	-	-	-
M3	Yellow River	M	T:T	G:A	G:G	T:G	A:G	C:C	G:G	A:A	C:T	T:C	A:A	G:G	-	-	-
M4	Yellow River	M	T:T	G:A	G:G	T:G	A:G	G:C	G:G	A:A	C:T	T:C	A:A	G:G	-	-	-
M5	Yellow River	M	G:T	G:A	?	T:G	G:G	C:C	G:G	A:A	T:T	T:C	A:A	G:G	-	-	-
M6	Yangtze River	M	G:G	G:A	?	T:G	G:G	C:C	G:A	G:A	T:T	C:C	A:A	G:G	-	-	-
M7	Yangtze River	M	T:T	G:A	G:G	T:G	A:G	G:C	A:A	A:A	C:T	T:C	A:A	G:G	-	-	-
M8	Yangtze River	M	G:G	G:G	G:G	G:G	G:G	C:C	G:A	G:G	C:T	T:C	C:A	G:G	-	-	-
M9	Yangtze River	M	T:T	G:A	C:G	T:G	G:G	C:C	G:G	G:A	T:T	T:C	A:A	G:G	-	-	-
M10	Yangtze River	M	T:T	G:A	G:G	T:G	G:G	C:C	G:A	A:A	T:T	T:C	A:A	G:G	-	-	-
M11	Yangtze River	M	?	G:A	C:C	T:G	G:G	C:C	G:G	G:A	T:T	C:C	A:A	G:G	-	-	-
M12	Yangtze River	M	G:G	G:A	G:G	T:G	A:G	G:C	G:A	A:A	T:T	C:C	A:A	G:G	-	-	-
M13	Yangtze River	M	T:T	G:A	C:C	G:G	G:G	C:C	G:A	A:A	T:T	C:C	A:A	G:G	-	-	-
M14	Amur River	M	T:T	G:G	G:G	G:G	G:G	C:C	G:G	G:A	C:T	T:C	A:A	G:G	-	-	-
M15	Amur River	M	G:T	G:A	C:G	T:G	A:G	C:C	G:A	A:A	C:T	T:C	A:A	?	-	-	-
M16	Amur River	M	T:T	G:G	?	G:G	G:G	C:C	G:G	G:A	C:T	T:C	A:A	G:G	-	-	-
M17	Amur River	M	T:T	G:A	?	G:G	G:G	C:C	A:A	A:A	T:T	C:C	A:A	G:G	-	-	-
M18	Amur River	M	?	A:A	G:G	G:G	G:G	C:C	G:A	G:A	T:T	T:C	C:A	G:G	-	-	-
M19	Amur River	M	T:T	G:A	G:G	G:G	G:G	C:C	?	G:A	T:T	C:C	C:A	G:G	-	-	-
M20	Amur River	M	T:T	G:A	C:G	G:G	G:G	C:C	G:A	G:A	T:T	C:C	C:A	G:G	-	-	-
M21	Amur River	M	T:T	G:A	C:G	G:G	G:G	G:C	A:A	G:A	T:T	C:C	C:A	G:G	-	-	-
M22	Pearl River	M	T:T	G:A	C:G	G:G	G:G	C:C	A:A	A:A	T:T	C:C	A:A	G:G	-	-	-
M23	Pearl River	M	G:G	G:A	G:G	G:G	G:G	C:C	G:A	A:A	T:T	C:C	A:A	G:G	-	-	-
M24	Pearl River	M	T:T	G:A	G:G	G:G	G:G	G:C	?	?	T:T	C:C	C:A	G:G	-	-	-
201	Progeny	M	T:T	A:A	G:G	G:G	G:G	C:C	G:G	G:A	T:T	C:C	C:A	A:G	C:T	T:A	A:A
202	Progeny	M	T:T	G:A	C:G	G:G	G:G	C:C	G:A	A:A	C:T	T:C	A:A	G:G	C:T	T:A	G:A
203	Progeny	M	T:T	A:A	G:G	G:G	G:G	C:C	G:G	G:A	T:T	C:C	C:A	A:G	C:T	A:A	A:A
204	Progeny	M	T:T	?	C:G	G:G	G:G	C:C	G:A	A:A	C:T	T:C	A:A	G:G	T:T	A:A	A:A
205	Progeny	M	T:T	G:A	C:G	G:G	G:G	C:C	G:G	A:A	C:T	T:C	A:A	G:G	C:T	T:T	G:A
206	Progeny	M	T:T	A:A	G:G	G:G	G:G	C:C	G:G	G:A	T:T	C:C	C:A	A:G	C:T	T:T	G:G
207	Progeny	M	T:T	G:A	C:G	G:G	G:G	C:C	G:G	G:A	T:T	C:C	C:A	A:G	T:T	A:A	A:A
208	Progeny	M	T:T	G:A	C:G	G:G	G:G	C:C	G:G	A:A	C:T	T:C	A:A	G:G	T:T	T:A	A:A
209	Progeny	F	G:T	G:G	C:C	T:G	A:G	G:C	G:G	A:A	C:T	T:C	A:A	G:G	C:T	T:A	G:A
210	Progeny	F	G:T	G:G	C:C	T:G	A:G	G:C	G:G	A:A	C:T	T:C	A:A	G:G	C:T	T:A	A:A
211	Progeny	F	G:T	G:A	C:G	T:G	A:G	G:C	G:A	A:A	C:T	T:C	A:A	?	C:T	T:A	A:A
212	Progeny	M	T:T	A:A	G:G	G:G	G:G	C:C	G:A	G:A	T:T	C:C	C:A	A:G	T:T	A:A	A:A
213	Progeny	F	G:T	G:G	C:C	T:G	A:G	G:C	G:A	A:A	C:T	T:C	A:A	G:G	C:T	T:A	G:G
214	Progeny	M	T:T	A:A	G:G	G:G	G:G	C:C	G:G	G:A	T:T	C:C	C:A	?	T:T	T:A	A:A
215	Progeny	F	G:T	G:A	C:G	T:G	A:G	G:C	G:G	G:A	T:T	C:C	C:A	A:G	C:T	A:A	G:A
216	Progeny	M	T:T	A:A	G:G	G:G	G:G	C:C	G:G	G:A	T:T	C:C	C:A	A:G	T:T	T:A	A:A
217	Progeny	M	T:T	A:A	G:G	G:G	G:G	C:C	G:A	G:A	T:T	C:C	C:A	A:G	C:T	T:A	G:A
218	Progeny	F	G:T	G:G	C:G	T:G	A:G	G:C	G:G	G:A	T:T	C:C	C:A	A:G	T:T	T:T	G:A
219	Progeny	M	T:T	G:A	G:G	G:G	G:G	C:C	G:A	G:A	T:T	C:C	C:A	A:G	C:T	A:A	A:A
220	Progeny	M	T:T	A:A	G:G	G:G	G:G	C:C	G:A	G:A	T:T	C:C	C:A	A:G	T:T	T:A	G:G
221	Progeny	M	T:T	A:A	G:G	G:G	G:G	C:C	G:G	A:A	C:T	T:C	A:A	G:G	C:T	A:A	A:A
222	Progeny	M	?	A:A	G:G	G:G	G:G	C:C	G:A	G:A	T:T	C:C	C:A	A:G	C:T	A:A	A:A
223	Progeny	F	G:T	G:A	C:G	T:G	A:G	C:C	G:A	G:A	T:T	C:C	C:A	?	T:T	T:T	G:A
224	Progeny	F	G:T	G:A	C:G	G:G	A:G	G:C	G:A	A:A	C:T	T:C	A:A	?	C:T	T:A	G:G
225	Progeny	M	T:T	A:A	C:G	G:G	G:G	C:C	G:A	A:A	C:T	T:C	A:A	G:G	T:T	T:A	G:A
226	Progeny	F	G:T	G:G	C:C	T:G	A:G	G:C	G:G	A:A	C:T	T:C	A:A	G:G	C:T	T:A	G:G
227	Progeny	M	T:T	G:A	C:G	G:G	G:G	C:C	G:A	G:A	T:T	C:C	C:A	A:G	C:T	T:A	A:A
228	Progeny	F	G:T	G:G	C:C	T:G	A:G	G:C	G:G	A:A	C:T	T:C	A:A	G:G	T:T	T:A	A:A
229	Progeny	M	?	A:A	G:G	G:G	G:G	C:C	G:A	A:A	C:T	T:C	A:A	?	T:T	A:A	A:A
230	Progeny	F	G:T	G:A	C:G	T:G	A:G	G:C	G:A	G:A	T:T	C:C	C:A	A:G	C:T	T:A	A:A
231	Progeny	F	G:T	G:A	C:G	T:G	G:G	G:C	G:G	G:A	T:T	C:C	C:A	A:G	T:T	T:T	A:A
232	Progeny	M	T:T	G:A	C:G	G:G	G:G	C:C	G:A	G:A	T:T	C:C	C:A	?	C:T	T:A	G:A
233	Progeny	F	G:T	G:G	C:C	T:G	A:G	G:C	G:G	A:A	C:T	T:C	A:A	G:G	C:T	T:A	G:A
234	Progeny	M	T:T	?	G:G	G:G	G:G	C:C	G:G	G:A	T:T	C:C	C:A	A:G	T:T	T:A	G:A
235	Progeny	F	G:T	G:A	?	T:G	A:G	G:C	G:A	A:A	C:T	T:C	A:A	G:G	T:T	T:T	G:G
236	Progeny	M	T:T	G:A	C:G	G:G	G:G	C:C	G:A	A:A	C:T	T:C	A:A	G:G	T:T	T:T	G:A
237	Progeny	F	G:T	G:A	C:G	T:G	A:G	G:C	G:G	G:A	T:T	C:C	C:A	A:G	C:T	T:A	G:A
238	Progeny	M	T:T	G:A	G:G	G:G	G:G	C:C	G:A	G:A	T:T	C:C	C:A	A:G	T:T	A:A	G:A
239	Progeny	M	T:T	G:A	C:G	G:G	G:G	C:C	G:A	A:A	C:T	T:C	A:A	G:G	C:T	T:T	G:G
240	Progeny	F	G:T	G:G	C:C	T:G	A:G	G:C	G:A	A:A	C:T	T:C	A:A	G:G	C:T	T:A	G:A
241	Progeny	M	T:T	A:A	G:G	G:G	G:G	C:C	G:A	G:A	T:T	C:C	C:A	A:G	C:T	T:T	G:A
242	Progeny	F	G:T	G:G	C:C	T:G	A:G	G:C	G:G	G:A	T:T	C:C	C:A	A:G	C:T	T:A	A:A
243	Progeny	F	?	?	C:G	T:G	A:G	G:C	G:A	G:A	T:T	C:C	C:A	?	T:T	T:A	G:G
244	Progeny	M	T:T	G:A	C:G	G:G	G:G	C:C	G:A	A:A	C:T	T:C	A:A	G:G	C:T	T:A	G:A
245	Progeny	F	G:T	?	C:G	G:G	A:G	G:C	G:G	G:A	T:T	C:C	C:A	A:G	C:T	A:A	G:A
246	Progeny	M	T:T	A:A	G:G	G:G	G:G	C:C	G:A	G:A	T:T	C:C	C:A	A:G	?	T:A	G:A
247	Progeny	M	T:T	G:A	G:G	G:G	G:G	C:C	G:G	G:A	T:T	C:C	C:A	A:G	C:T	T:A	G:G
248	Progeny	F	G:T	G:G	C:C	T:G	A:G	G:C	G:A	A:A	C:T	T:C	A:A	G:G	C:T	T:A	G:G
249	Progeny	F	G:T	G:A	C:G	T:G	A:G	G:C	G:G	A:A	C:T	T:C	A:A	G:G	T:T	T:T	A:A
250	Progeny	F	G:T	G:G	C:C	T:G	A:G	G:C	G:G	A:A	C:T	T:C	A:A	G:G	T:T	A:A	G:A
251	Progeny	M	T:T	A:A	G:G	G:G	G:G	C:C	G:A	G:A	T:T	C:C	C:A	A:G	C:T	T:T	A:A
252	Progeny	M	T:T	A:A	G:G	G:G	G:G	C:C	G:A	G:A	T:T	C:C	C:A	A:G	C:T	T:T	G:A
253	Progeny	F	G:T	G:A	C:G	T:G	A:G	G:C	G:A	A:A	C:T	T:C	A:A	G:G	C:T	T:T	G:A
254	Progeny	F	G:T	G:A	C:G	T:G	A:G	G:C	G:G	G:A	T:T	C:C	C:A	A:G	C:T	A:A	G:A
255	Progeny	F	G:T	G:A	C:G	T:G	A:G	G:C	G:G	G:A	T:T	C:C	C:A	A:G	T:T	A:A	G:A
256	Progeny	F	G:T	G:A	C:G	T:G	A:G	G:C	G:G	G:A	T:T	C:C	C:A	A:G	C:T	A:A	G:A
257	Progeny	F	G:T	G:A	C:G	T:G	A:G	G:C	G:A	G:A	T:T	C:C	C:A	A:G	C:T	T:A	G:A
258	Progeny	M	T:T	G:A	?	G:G	G:G	C:C	G:G	A:A	C:T	T:C	A:A	G:G	C:T	A:A	G:A
259	Progeny	F	G:T	G:G	C:C	T:G	A:G	G:C	G:G	A:A	C:T	T:C	A:A	G:G	C:T	T:A	G:A
260	Progeny	F	G:T	G:A	C:G	T:G	A:G	G:C	G:G	G:A	T:T	C:C	C:A	A:G	T:T	A:A	G:A
261	Progeny	F	G:T	G:A	C:G	T:G	A:G	G:C	G:A	G:A	T:T	C:C	C:A	A:G	C:T	T:T	G:G
262	Progeny	M	T:T	G:A	C:G	G:G	G:G	C:C	G:A	A:A	C:T	T:C	A:A	G:G	C:T	T:A	G:A
263	Progeny	F	G:T	G:A	C:G	T:G	A:G	G:C	G:A	A:A	C:T	T:C	A:A	G:G	C:T	T:A	G:A
264	Progeny	M	T:T	?	C:G	G:G	G:G	C:C	G:G	A:A	C:T	T:C	A:A	G:G	T:T	T:T	A:A
265	Progeny	F	G:T	G:G	C:C	T:G	G:G	G:C	G:G	A:A	C:T	T:C	A:A	G:G	C:T	T:T	G:G
266	Progeny	M	T:T	A:A	G:G	G:G	G:G	C:C	G:A	G:A	T:T	C:C	C:A	A:G	?	T:T	A:A
267	Progeny	M	T:T	A:A	G:G	G:G	G:G	C:C	G:A	G:A	T:T	C:C	C:A	A:G	C:T	T:A	G:A
268	Progeny	F	G:T	G:G	C:C	T:G	A:G	G:C	G:A	A:A	C:T	T:C	A:A	G:G	C:T	T:T	G:A
269	Progeny	M	T:T	G:A	C:G	G:G	G:G	C:C	G:A	A:A	C:T	T:C	A:A	G:G	T:T	T:T	A:A
270	Progeny	M	T:T	G:A	G:G	G:G	G:G	C:C	G:A	G:A	T:T	C:C	C:A	A:G	T:T	T:A	A:A
271	Progeny	F	G:T	G:G	C:C	T:G	A:G	G:C	G:G	A:A	C:T	T:C	A:A	G:G	C:T	T:A	G:A
272	Progeny	M	T:T	G:A	C:G	G:G	G:G	C:C	G:A	A:A	C:T	T:C	A:A	G:G	T:T	T:A	G:A
273	Progeny	F	G:T	G:G	C:G	T:G	A:G	C:C	G:G	G:A	T:T	C:C	C:A	A:G	C:T	T:T	G:A
274	Progeny	F	G:T	G:A	C:G	T:G	A:G	G:C	G:G	A:A	C:T	T:C	A:A	G:G	C:T	A:A	G:A
275	Progeny	F	G:T	G:A	C:C	T:G	A:G	G:C	G:G	A:A	C:T	T:C	A:A	G:G	T:T	A:A	G:A
276	Progeny	M	T:T	G:A	C:G	G:G	G:G	C:C	G:A	G:A	T:T	C:C	C:A	A:G	C:T	T:A	G:G
277	Progeny	M	T:T	G:A	C:G	G:G	G:G	C:C	G:G	A:A	C:T	T:C	A:A	G:G	C:T	T:T	G:G
278	Progeny	M	T:T	A:A	G:G	G:G	G:G	C:C	G:A	G:A	T:T	C:C	C:A	A:G	T:T	T:T	A:A
279	Progeny	F	G:T	G:A	C:G	T:G	A:G	G:C	G:A	G:A	T:T	C:C	C:A	A:G	C:T	T:A	G:A
280	Progeny	F	G:T	G:G	C:C	T:G	A:G	G:C	G:A	A:A	C:T	T:C	A:A	G:G	T:T	?	G:A
281	Progeny	M	T:T	G:A	C:G	G:G	G:G	C:C	G:A	A:A	C:T	T:C	A:A	G:G	C:T	T:A	G:A
282	Progeny	M	T:T	G:A	C:G	G:G	G:G	C:C	G:G	G:A	T:T	C:C	C:A	A:G	T:T	T:T	G:A
283	Progeny	M	T:T	G:A	C:G	G:G	G:G	C:C	G:A	A:A	C:T	T:C	A:A	G:G	C:T	T:A	G:A
284	Progeny	M	T:T	G:A	C:G	G:G	G:G	C:C	G:A	A:A	C:T	T:C	A:A	G:G	C:T	T:A	A:A
285	Progeny	M	T:T	A:A	G:G	G:G	G:G	C:C	G:A	G:A	T:T	C:C	C:A	A:G	?	T:A	G:G
286	Progeny	F	G:T	G:G	C:C	T:G	A:G	G:C	G:G	A:A	C:T	T:C	A:A	G:G	C:T	T:A	G:A
287	Progeny	M	T:T	G:A	C:G	G:G	G:G	C:C	G:A	A:A	C:T	T:C	A:A	G:G	T:T	T:A	G:G
288	Progeny	M	T:T	?	G:G	G:G	G:G	C:C	G:A	G:A	T:T	C:C	C:A	A:G	C:T	T:T	A:A
289	Progeny	M	T:T	G:A	C:G	G:G	G:G	C:C	G:A	A:A	C:T	T:C	A:A	G:G	C:T	A:A	G:A
290	Progeny	M	T:T	G:A	?	G:G	G:G	C:C	G:A	A:A	C:T	T:C	A:A	G:G	T:T	T:A	G:G
291	Progeny	F	G:T	G:G	C:G	T:G	?	G:C	G:A	A:A	C:T	T:C	A:A	G:G	T:T	T:A	G:A
292	Progeny	F	G:T	G:A	C:C	?	A:G	G:C	G:A	A:A	C:T	T:C	A:A	G:G	C:T	A:A	G:A
293	Progeny	M	T:T	G:A	C:G	G:G	G:G	C:C	G:A	A:A	C:T	T:C	A:A	G:G	C:T	T:T	A:A
294	Progeny	M	T:T	G:A	C:G	G:G	G:G	C:C	G:A	G:A	T:T	C:C	C:A	A:G	T:T	T:A	G:A
295	Progeny	F	G:T	G:A	C:G	T:G	A:G	G:C	G:G	G:A	T:T	C:C	C:A	A:G	C:T	T:T	G:G
296	Progeny	M	T:T	?	C:G	G:G	G:G	C:C	G:A	A:A	?	T:C	A:A	G:G	T:T	T:T	G:G
297	Progeny	F	G:T	G:G	C:C	T:G	A:G	G:C	G:G	A:A	C:T	T:C	A:A	A:G	?	T:A	A:A
298	Progeny	F	?	G:G	C:C	T:G	A:G	G:C	G:G	A:A	C:T	T:C	A:A	G:G	C:T	T:A	G:A
299	Progeny	M	T:T	G:A	G:G	G:G	G:G	C:C	G:A	G:A	T:T	C:C	C:A	?	T:T	T:A	G:A
300	Progeny	F	G:T	G:A	C:C	G:G	G:G	G:C	G:A	A:A	C:T	T:C	A:A	G:G	C:T	T:A	G:G
301	Progeny	F	G:T	G:G	C:G	T:G	A:G	G:C	G:A	G:A	T:T	C:C	C:A	A:G	T:T	T:A	G:A
302	Progeny	M	?	A:A	G:G	G:G	G:G	C:C	G:G	G:A	T:T	C:C	C:A	?	T:T	T:A	A:A
303	Progeny	M	T:T	A:A	C:G	G:G	G:G	C:C	G:A	G:A	T:T	C:C	C:A	A:G	C:T	A:A	A:A
304	Progeny	M	T:T	G:A	G:G	G:G	G:G	C:C	G:A	G:A	T:T	C:C	C:A	A:G	C:T	T:T	G:A
305	Progeny	F	G:T	G:A	C:G	T:G	A:G	G:C	G:G	G:A	T:T	C:C	C:A	A:G	T:T	T:A	G:A
306	Progeny	F	G:T	?	C:C	T:G	A:G	G:C	G:A	A:A	C:T	T:C	A:A	G:G	C:T	T:T	G:G
307	Progeny	M	T:T	A:A	G:G	G:G	G:G	C:C	G:A	G:A	T:T	C:C	?	A:G	T:T	T:A	G:G
308	Progeny	M	T:T	G:A	C:G	G:G	?	C:C	G:A	A:A	C:T	T:C	A:A	G:G	C:T	T:A	G:A
309	Progeny	M	T:T	G:A	G:G	G:G	G:G	C:C	G:A	G:A	T:T	C:C	C:A	A:G	T:T	T:T	G:A
310	Progeny	M	T:T	A:A	C:G	G:G	G:G	C:C	A:A	A:A	C:T	T:C	A:A	G:G	?	T:T	G:G
311	Progeny	M	T:T	G:A	C:G	G:G	G:G	C:C	G:G	A:A	C:T	T:C	A:A	G:G	T:T	T:A	G:G
312	Progeny	F	G:T	G:A	C:G	T:G	A:G	G:C	G:G	G:A	T:T	C:C	C:A	A:G	T:T	T:A	A:A
313	Progeny	F	?	G:A	C:C	T:G	A:G	G:C	G:G	A:A	C:T	T:C	A:A	G:G	C:T	T:A	A:A
314	Progeny	F	G:T	G:G	C:C	T:G	A:G	G:C	G:G	A:A	C:T	T:C	A:A	G:G	T:T	A:A	G:A
315	Progeny	F	G:T	?	C:G	T:G	A:G	G:C	G:G	G:A	T:T	C:C	C:A	A:G	C:T	T:A	A:A
316	Progeny	M	T:T	?	G:G	G:G	G:G	C:C	G:G	A:A	C:T	T:C	A:A	G:G	T:T	A:A	G:G
317	Progeny	F	G:T	G:A	C:G	T:G	A:G	G:C	G:G	G:A	T:T	C:C	C:A	?	?	A:A	G:A
318	Progeny	M	?	G:A	G:G	G:G	G:G	C:C	A:A	G:A	T:T	C:C	C:A	G:G	T:T	T:A	G:A
319	Progeny	M	T:T	A:A	G:G	G:G	G:G	C:C	G:G	G:A	T:T	C:C	C:A	G:G	C:T	A:A	G:A
320	Progeny	F	G:T	G:G	C:G	T:G	A:G	G:C	G:A	A:A	C:T	T:C	A:A	?	C:T	A:A	G:A
321	Progeny	M	T:T	A:A	C:G	G:G	G:G	C:C	A:A	A:A	C:T	T:C	A:A	G:G	T:T	T:A	G:A
322	Progeny	M	T:T	G:A	?	G:G	G:G	C:C	G:A	G:A	?	T:C	C:A	A:G	C:T	T:A	G:A
323	Progeny	F	G:T	G:A	C:G	T:G	A:G	G:C	G:G	G:A	T:T	C:C	C:A	A:G	C:T	T:A	G:G
324	Progeny	F	G:T	G:G	C:G	T:G	A:G	G:C	G:G	G:A	T:T	C:C	C:A	A:G	T:T	T:A	A:A
325	Progeny	F	?	G:G	C:C	T:G	A:G	G:C	G:G	A:A	C:T	T:C	A:A	G:G	T:T	A:A	G:A
326	Progeny	F	G:T	G:G	C:G	T:G	A:G	G:C	G:G	G:A	T:T	C:C	C:A	?	T:T	T:A	G:G
327	Progeny	F	G:T	G:G	C:C	T:G	A:G	G:C	G:G	A:A	C:T	T:C	A:A	G:G	T:T	T:T	A:A
328	Progeny	M	T:T	A:A	C:G	G:G	G:G	C:C	A:A	A:A	C:T	T:C	A:A	?	C:T	T:T	G:A
329	Progeny	F	G:T	G:A	C:G	T:G	A:G	G:C	G:G	G:A	T:T	C:C	C:A	A:G	T:T	T:T	G:G
330	Progeny	M	T:T	?	C:G	G:G	G:G	C:C	G:G	A:A	C:T	?	A:A	G:G	?	T:A	G:A
331	Progeny	M	T:T	G:A	C:G	G:G	G:G	C:C	G:G	A:A	C:T	T:C	A:A	G:G	T:T	T:A	G:A
332	Progeny	M	T:T	G:A	G:G	G:G	G:G	C:C	G:A	G:A	T:T	C:C	C:A	A:G	T:T	T:T	A:A
333	Progeny	F	G:T	G:A	C:G	T:G	A:G	G:C	G:G	G:A	T:T	C:C	C:A	?	C:T	A:A	A:A
334	Progeny	M	T:T	A:A	G:G	G:G	G:G	C:C	G:A	G:A	T:T	C:C	C:A	?	T:T	T:A	A:A
335	Progeny	M	?	G:A	G:G	G:G	G:G	C:C	G:A	G:A	T:T	C:C	C:A	A:G	C:T	A:A	G:A
336	Progeny	F	G:T	?	C:C	T:G	A:G	G:C	G:A	A:A	C:T	T:C	A:A	G:G	C:T	T:A	G:A
337	Progeny	M	T:T	A:A	C:G	G:G	G:G	C:C	G:G	A:A	C:T	T:C	A:A	G:G	T:T	T:T	G:A
338	Progeny	F	G:T	G:G	C:G	T:G	A:G	G:C	G:G	G:A	T:T	C:C	C:A	A:G	C:T	A:A	G:G
339	Progeny	F	G:T	G:A	C:C	T:G	A:G	G:C	G:A	A:A	C:T	T:C	A:A	G:G	C:T	T:T	G:A
340	Progeny	M	T:T	G:A	C:G	G:G	G:G	C:C	G:G	A:A	C:T	T:C	A:A	G:G	T:T	A:A	G:A
341	Progeny	F	G:T	G:A	C:C	T:G	A:G	G:C	G:G	A:A	C:T	T:C	A:A	G:G	C:T	?	G:G
342	Progeny	F	G:T	G:G	?	T:G	A:G	G:C	G:G	A:A	C:T	T:C	A:A	G:G	T:T	T:T	G:A
343	Progeny	M	T:T	G:A	G:G	G:G	G:G	C:C	G:A	G:A	T:T	C:C	C:A	A:G	C:T	T:A	G:A
344	Progeny	F	G:T	G:G	C:G	G:G	?	C:C	G:A	A:A	C:T	T:C	?	G:G	T:T	T:A	G:A
345	Progeny	M	T:T	G:A	C:G	G:G	G:G	C:C	A:A	A:A	C:T	T:C	A:A	G:G	C:T	T:T	G:A
346	Progeny	F	G:T	G:G	C:G	T:G	A:G	G:C	G:G	G:A	T:T	C:C	?	A:G	T:T	T:T	G:A
347	Progeny	F	G:T	G:A	C:G	T:G	A:G	G:C	G:G	G:A	T:T	C:C	C:A	A:G	T:T	T:A	A:A
348	Progeny	F	G:T	G:G	C:C	T:G	A:G	G:C	G:A	A:A	C:T	T:C	A:A	G:G	C:T	A:A	G:A
349	Progeny	F	?	G:G	C:C	T:G	A:G	G:C	G:G	A:A	C:T	T:C	A:A	?	T:T	T:A	A:A
350	Progeny	F	G:T	G:A	C:C	T:G	A:G	G:C	G:A	A:A	C:T	T:C	A:A	?	T:T	T:A	G:A
351	Progeny	M	T:T	G:A	C:G	G:G	G:G	C:C	G:A	A:A	C:T	T:C	A:A	G:G	?	T:A	G:A
352	Progeny	F	G:T	G:A	C:G	T:G	A:G	G:C	G:G	G:A	T:T	C:C	C:A	A:G	T:T	A:A	G:A
353	Progeny	M	T:T	A:A	G:G	G:G	G:G	C:C	G:A	G:A	T:T	C:C	C:A	A:G	C:T	A:A	G:G
354	Progeny	M	T:T	G:A	C:G	G:G	?	C:C	A:A	A:A	C:T	T:C	A:A	G:G	T:T	A:A	G:A
355	Progeny	F	G:T	G:A	C:C	T:G	A:G	G:C	G:A	A:A	C:T	T:C	A:A	G:G	C:T	T:A	G:A
356	Progeny	M	?	A:A	C:G	G:G	G:G	C:C	A:A	A:A	C:T	T:C	A:A	G:G	T:T	T:A	A:A
357	Progeny	M	T:T	A:A	G:G	G:G	G:G	C:C	A:A	A:A	C:T	T:C	A:A	G:G	C:T	T:A	G:A
358	Progeny	M	T:T	A:A	G:G	G:G	G:G	C:C	A:A	G:A	T:T	C:C	C:A	A:G	C:T	T:T	G:G
359	Progeny	M	T:T	G:A	G:G	G:G	G:G	C:C	G:A	G:A	T:T	C:C	C:A	A:G	T:T	T:A	G:G
360	Progeny	F	G:T	G:A	C:G	T:G	A:G	G:C	G:A	G:A	?	C:C	C:A	G:G	C:T	T:T	G:A
361	Progeny	M	T:T	G:A	C:G	G:G	?	C:C	G:A	?	C:T	T:C	C:A	A:G	T:T	T:A	A:A
362	Progeny	M	T:T	A:A	C:G	G:G	G:G	C:C	G:G	A:A	C:T	T:C	A:A	G:G	C:T	T:T	G:G
363	Progeny	M	?	A:A	C:G	G:G	G:G	C:C	G:G	A:A	C:T	T:C	A:A	G:G	C:T	T:A	G:G
364	Progeny	M	T:T	G:A	C:G	G:G	G:G	C:C	G:A	A:A	C:T	T:C	A:A	G:G	T:T	T:A	G:G
365	Progeny	F	G:T	G:A	C:G	T:G	A:G	G:C	G:G	G:A	T:T	?	C:A	A:G	T:T	T:A	A:A
366	Progeny	F	G:T	G:G	C:C	T:G	A:G	G:C	G:G	A:A	C:T	T:C	A:A	G:G	C:T	T:A	A:A
367	Progeny	M	T:T	A:A	C:G	G:G	G:G	C:C	A:A	A:A	C:T	T:C	A:A	G:G	T:T	T:A	A:A
368	Progeny	F	G:T	G:G	C:C	T:G	A:G	G:C	G:G	A:A	C:T	T:C	A:A	G:G	T:T	T:A	G:A
369	Progeny	M	T:T	A:A	C:G	G:G	?	C:C	G:A	G:A	?	T:C	C:A	A:G	C:T	T:A	G:G
370	Progeny	F	G:T	G:A	C:G	T:G	A:G	G:C	G:G	G:A	T:T	C:C	C:A	A:G	T:T	T:T	G:A
371	Progeny	M	T:T	G:A	C:G	G:G	G:G	C:C	G:A	A:A	C:T	T:C	A:A	G:G	C:T	A:A	A:A
372	Progeny	M	T:T	G:A	C:G	G:G	G:G	C:C	A:A	A:A	C:T	T:C	A:A	?	T:T	T:T	G:G
373	Progeny	F	G:T	G:G	C:C	T:G	A:G	G:C	G:A	A:A	C:T	T:C	A:A	G:G	C:T	T:T	G:A
374	Progeny	M	T:T	A:A	G:G	G:G	G:G	C:C	A:A	G:A	T:T	C:C	C:A	A:G	C:T	A:A	G:G
375	Progeny	F	G:T	G:A	?	T:G	A:G	G:C	G:A	A:A	C:T	T:C	A:A	G:G	T:T	A:A	A:A
376	Progeny	M	T:T	A:A	G:G	G:G	G:G	C:C	A:A	G:A	T:T	C:C	C:A	G:G	C:T	T:T	G:A
377	Progeny	M	T:T	A:A	G:G	G:G	G:G	C:C	G:A	G:A	T:T	C:C	C:A	?	T:T	T:A	G:A
378	Progeny	F	?	G:G	C:G	T:G	A:G	?	?	G:A	C:T	T:C	C:A	?	C:T	T:T	A:A
379	Progeny	M	T:T	A:A	C:G	G:G	G:G	C:C	A:A	A:A	C:T	T:C	A:A	G:G	T:T	T:A	G:A
380	Progeny	M	T:T	A:A	C:G	G:G	G:G	C:C	G:A	G:A	T:T	C:C	C:A	A:G	T:T	T:T	G:G
381	Progeny	M	T:T	G:A	G:G	G:G	?	C:C	G:G	G:A	T:T	C:C	C:A	A:G	C:T	T:A	G:G
382	Progeny	F	G:T	G:G	C:G	G:G	?	C:C	?	G:A	?	T:C	C:A	?	?	T:A	A:A
383	Progeny	M	T:T	A:A	C:G	G:G	G:G	C:C	G:A	A:A	C:T	T:C	A:A	G:G	T:T	T:A	A:A
384	Progeny	F	G:T	G:A	C:G	T:G	A:G	G:C	G:G	G:A	T:T	C:C	C:A	?	T:T	T:A	G:G
385	Progeny	M	T:T	A:A	C:G	G:G	G:G	C:C	G:G	G:A	T:T	C:C	A:A	A:G	C:T	A:A	G:G
386	Progeny	M	?	A:A	C:G	G:G	G:G	C:C	G:G	A:A	C:T	T:C	A:A	G:G	T:T	A:A	G:A
387	Progeny	F	G:T	G:G	C:C	T:G	A:G	G:C	G:G	A:A	C:T	T:C	A:A	G:G	C:T	T:T	G:G
388	Progeny	M	?	A:A	G:G	G:G	G:G	C:C	G:A	G:A	T:T	C:C	C:A	A:G	T:T	T:A	G:A
389	Progeny	M	T:T	G:A	G:G	G:G	G:G	C:C	G:G	G:A	T:T	C:C	C:A	A:G	C:T	T:A	A:A
390	Progeny	F	G:T	G:G	C:C	G:G	A:G	G:C	G:G	A:A	C:T	T:C	A:A	G:G	T:T	T:T	G:A
391	Progeny	F	G:T	G:G	C:C	T:G	A:G	G:C	G:A	A:A	C:T	T:C	A:A	G:G	C:T	T:A	G:A
392	Progeny	M	T:T	A:A	C:G	G:G	G:G	C:C	G:G	A:A	C:T	T:C	A:A	G:G	T:T	T:A	G:G
393	Progeny	M	T:T	A:A	C:G	G:G	G:G	C:C	G:A	A:A	C:T	T:C	A:A	G:G	T:T	T:A	G:G
394	Progeny	M	T:T	A:A	C:G	G:G	G:G	C:C	G:G	A:A	C:T	T:C	A:A	?	C:T	T:T	G:G
395	Progeny	F	G:T	G:A	C:G	T:G	A:G	G:C	G:G	G:A	T:T	C:C	C:A	?	T:T	T:T	G:A
396	Progeny	M	T:T	A:A	G:G	G:G	G:G	C:C	G:A	G:A	T:T	C:C	C:A	A:G	C:T	T:A	G:G
397	Progeny	F	G:T	G:A	C:G	T:G	A:G	G:C	G:A	G:A	C:T	T:C	C:A	A:G	C:T	A:A	A:A
398	Progeny	M	T:T	G:A	?	G:G	G:G	C:C	G:G	G:A	T:T	C:C	C:A	?	T:T	T:T	G:G
399	Progeny	F	?	G:G	C:C	T:G	A:G	G:C	G:G	A:A	C:T	T:C	A:A	G:G	T:T	A:A	G:A
400	Progeny	F	G:T	G:G	C:C	T:G	A:G	G:C	G:G	A:A	C:T	T:C	A:A	?	T:T	T:T	A:A

## Sheet: growth markers
Details of the MAS markers tested by KASP assays for the significant GW QTLs of growth
	Group	Position	LOD	K*	Sgnificance	Locus
BL	14	36.784	4.72	8.397	0.004	un_15322259
HL	14	36.784	5.18	5.094	0.024	un_15322259
TL	14	36.784	4.25	7.736	0.005	un_15322259
W	14	36.784	5.14	6.316	0.012	un_15322259
BL	14	37.625	4	8.023	0.005	un_34909841
CH	14	37.625	3.04	3.884	0.049	un_34909841
HL	14	37.625	4.17	5.013	0.025	un_34909841
TL	14	37.625	3.71	7.391	0.007	un_34909841
W	14	37.625	4.4	7.268	0.007	un_34909841
BL	14	36.377	3.81	9.534	0.002	un_36488182
CH	14	36.377	4.09	4.726	0.03	un_36488182
HL	14	36.377	4.86	6.799	0.009	un_36488182
TL	14	36.377	3.44	7.927	0.005	un_36488182
W	14	36.377	4.88	8.427	0.004	un_36488182
BL	14	37.38	4.67	9.85	0.002	un_40276574
CH	14	37.38	3.77	4.901	0.027	un_40276574
HL	14	37.38	4.68	6.715	0.01	un_40276574
TL	14	37.38	4.22	8.682	0.003	un_40276574
W	14	37.38	5.04	8.557	0.003	un_40276574
BL	14	36.146	3.67	8.581	0.003	un_47032303
HL	14	36.146	4.61	5.836	0.016	un_47032303
TL	14	36.146	3.33	6.796	0.009	un_47032303
W	14	36.146	4.8	7.31	0.007	un_47032303
