# Supplementary material for: A high-density SNP-based genetic map and several economic traits-related loci in Pelteobagrus vachelli
Source: BMC Genomics. 2020 Oct 7;21:700. doi: 10.1186/s12864-020-07115-7 (PMC7542894; doi:10.1186/s12864-020-07115-7)
Supplement: Supplementary file 7 — Additional file 7: Table S7. All potential candidate genes for the 8 significant genome-wide QTLs. [file 12864_2020_7115_MOESM7_ESM.xls]

## Sheet: candidate gene
Table S7 All potential candidate genes for 8 significant genome-wide QTLs
QTL	Mark	LGs of Pelteobagrus vachelli	LGs start	LGs end	Chr of Pelteobagrus fulvidraco	Chr start	Chr end	Forward or reverse	GeneID of Pelteobagrus fulvidraco	COG_class	COG_class_annotation	GO_annotation	KEGG_annotation	KOG_class	KOG_class_annotation	Pfam_annotation	Swissprot_annotation	nr_annotation
>QTL_hypoxia	un_22382770	12	115.51	129.986	chr13	19701452	19701594	-	Pfu023456	--	--	--	K06529|3e-72|cfa:487644|SEMA7, CD108;SEMA7, CD108|SEMA7A; semaphorin 7A, GPI membrane anchor (John Milton Hagen blood group); K06529 semaphorin 7	[T]	Signal transduction mechanisms	Sema domain;; Immunoglobulin domain	Semaphorin-3C OS=Gallus gallus OX=9031 GN=SEMA3C PE=2 SV=1	semaphorin-7A [Ictalurus punctatus]
>QTL_BL_HL	un_10361657	5	79.093	92.411	chr22	16430463	16430597	-	Pfu017865	[D]	Cell cycle control, cell division, chromosome partitioning	--	--	--	--	Ciliary protein causing Leber congenital amaurosis disease	Meiosis-specific nuclear structural protein 1 OS=Danio rerio OX=7955 GN=mns1 PE=2 SV=1	lebercilin [Ictalurus punctatus]
>QTL_BL_HL	un_33879913	5	79.093	92.411	chr22	16898773	16898907	-	Pfu017846	[S]	Function unknown	Cellular Component: endoplasmic reticulum membrane (GO:0005789);; Biological Process: ceramide metabolic process (GO:0006672);; Cellular Component: integral component of membrane (GO:0016021);; Biological Process: negative regulation of sphingolipid biosynthetic process (GO:0090155);;	--	[S]	Function unknown	ORMDL family	ORM1-like protein 1 OS=Xenopus laevis OX=8355 GN=ormdl1 PE=2 SV=1	ORM1-like protein 2 [Ictalurus punctatus]
>QTL_weight	un_47032303	14	34.486	41.726	chr16	13882861	13883010	+	Pfu019120	[H]	Coenzyme transport and metabolism	Cellular Component: cytoplasm (GO:0005737);; Biological Process: Mo-molybdopterin cofactor biosynthetic process (GO:0006777);; Biological Process: molybdenum incorporation into molybdenum-molybdopterin complex (GO:0018315);; Molecular Function: molybdopterin adenylyltransferase activity (GO:0061598);; Molecular Function: molybdopterin molybdotransferase activity (GO:0061599);; Biological Process:…	K15376|0.0|mcc:709677|GPHN;EC:2.10.1.1 2.7.7.75|GPHN; gephyrin; K03750 molybdopterin biosynthesis protein MoeA	[H]	Coenzyme transport and metabolism	Probable molybdopterin binding domain;; MoeA N-terminal region (domain I and II);; MoeA C-terminal region (domain IV)	Gephyrin OS=Gallus gallus OX=9031 GN=GPHN PE=1 SV=1	gephyrin isoform X8 [Astyanax mexicanus]
>QTL_weight	un_31234032	14	48.111	48.111	chr16	18977002	18977115	+	Pfu029946	--	--	Molecular Function: GTPase activator activity (GO:0005096);; Biological Process: regulation of small GTPase mediated signal transduction (GO:0051056);;	--	[T]	Signal transduction mechanisms	Rap/ran-GAP	Rap1 GTPase-activating protein 2 OS=Gallus gallus OX=9031 GN=RAP1GAP2 PE=2 SV=2	signal-induced proliferation-associated 1-like protein 1 [Ictalurus punctatus]
>QTL_weight	un_14467670	14	34.486	41.726	chr16	13716068	13716184	-	Pfu019106	--	--	--	K11584|0.0|oaa:100078692|PPP2R5;PPP2R5|PPP2R5A; protein phosphatase 2, regulatory subunit B', alpha; K11584 protein phosphatase 2 (formerly 2A), regulatory subunit B'	[T]	Signal transduction mechanisms	Protein phosphatase 2A regulatory B subunit (B56 family)	--	serine/threonine-protein phosphatase 2A 56 kDa regulatory subunit alpha isoform isoform X1 [Ictalurus punctatus]
>QTL_weight	un_36488182	14	34.486	41.726	chr16	13176911	13177058	+	Pfu013283	--	--	--	--	--	--	Immunoglobulin domain;; Immunoglobulin I-set domain;; Immunoglobulin domain;; MAM domain, meprin/A5/mu;; Immunoglobulin domain;; Immunoglobulin V-set domain;; CD80-like C2-set immunoglobulin domain;; Immunoglobulin C1-set domain	MAM domain-containing glycosylphosphatidylinositol anchor protein 1 OS=Gallus gallus OX=9031 GN=MDGA1 PE=1 SV=1	MAM domain-containing glycosylphosphatidylinositol anchor protein 2-like isoform X3 [Ictalurus punctatus]
>QTL_weight	un_3266755	14	34.486	41.726	chr25	8530705	8530843	-	Pfu017691	--	--	Biological Process: response to amphetamine (GO:0001975);; Molecular Function: GTPase activity (GO:0003924);; Molecular Function: obsolete signal transducer activity (GO:0004871);; Molecular Function: GTP binding (GO:0005525);; Biological Process: activation of adenylate cyclase activity (GO:0007190);; Biological Process: adenylate cyclase-activating dopamine receptor signaling pathway (GO:000719…	K04633|1e-105|tgu:100219216|GNAL;GNAL|guanine nucleotide binding protein (G protein), alpha activating activity polypeptide, olfactory type; K04633 guanine nucleotide binding protein (G protein), alpha polypeptide, olfactory type	[T]	Signal transduction mechanisms	G-protein alpha subunit	Guanine nucleotide-binding protein G(s) subunit alpha OS=Xenopus laevis OX=8355 GN=gnas PE=2 SV=1	guanine nucleotide-binding protein G(olf) subunit alpha-like [Thamnophis sirtalis]
>QTL_weight	un_40382756	14	34.486	41.726	chr16	15069994	15070120	+	Pfu008627	[R]	General function prediction only	--	--	--	--	Domain of unknown function (DUF296)	--	bifunctional protein GlmU-like [Ictalurus punctatus]
>QTL_weight	un_41200508	14	34.486	41.726	chr16	12157375	12157517	+	Pfu013335	--	--	Molecular Function: GTPase activator activity (GO:0005096);; Molecular Function: metal ion binding (GO:0046872);;	K12488|0.0|dre:560581|ASAP;ASAP|asap2b, MGC158353, fe36f09, si:dkey-81b15.3, wu:fe36f09, zgc:158353; ArfGAP with SH3 domain, ankyrin repeat and PH domain 2b; K12488 Arf-GAP with SH3 domain, ANK repeat and PH domain-containing protein	[T]	Signal transduction mechanisms	Putative GTPase activating protein for Arf;; BAR domain of APPL family;; Ankyrin repeats (3 copies);; PH domain;; Variant SH3 domain;; Ankyrin repeat;; Ankyrin repeats (many copies);; SH3 domain;; BAR domain;; Ankyrin repeats (many copies);; Ankyrin repeat;; Variant SH3 domain	Arf-GAP with coiled-coil, ANK repeat and PH domain-containing protein 2 OS=Gallus gallus OX=9031 GN=ACAP2 PE=2 SV=1	arf-GAP with SH3 domain, ANK repeat and PH domain-containing protein 2-like [Ictalurus punctatus]
>QTL_totallength	un_15738351	3	0	70.33	chr12	16886744	16886879	+	Pfu011027	--	--	--	--	--	--	Immunoglobulin V-set domain;; Immunoglobulin domain	--	TCR beta variable region [Ictalurus punctatus]
>QTL_totallength	un_55892308	3	75.642	88.553	chr1	5022539	5022682	-	Pfu012183	[P]	Inorganic ion transport and metabolism	Cellular Component: membrane (GO:0016020);; Biological Process: metal ion transport (GO:0030001);; Molecular Function: metal ion transmembrane transporter activity (GO:0046873);; Biological Process: transmembrane transport (GO:0055085);;	K14719|0.0|dre:368686|--|slc39a13, MGC136440, ZIP13, si:by184l24.1, si:xx-184l24.1, wu:fa55a07, zgc:136440; solute carrier family 39 (zinc transporter), member 13; K14719 solute carrier family 39 (zinc transporter), member 13	[P]	Inorganic ion transport and metabolism	ZIP Zinc transporter	Zinc transporter ZIP13 OS=Danio rerio OX=7955 GN=slc39a13 PE=2 SV=1	zinc transporter ZIP13 isoform X2 [Ictalurus punctatus]
>QTL_totallength	un_641962	3	0	70.33	chr1	3100237	3100386	+	Pfu022814	--	--	Molecular Function: chromatin binding (GO:0003682);; Cellular Component: nucleus (GO:0005634);; Biological Process: chromatin remodeling (GO:0006338);; Biological Process: regulation of transcription, DNA-templated (GO:0006355);;	--	[R]	General function prediction only	HMG (high mobility group) box;; HMG-box domain	TOX high mobility group box family member 4-A OS=Xenopus laevis OX=8355 GN=tox4-a PE=2 SV=1	TOX high mobility group box family member 3 [Ictalurus punctatus]
>QTL_totallength	un_12707988	3	75.642	88.553	chr11	22150893	22150937	-	Pfu031614	--	--	Molecular Function: chromatin binding (GO:0003682);; Cellular Component: nucleus (GO:0005634);; Biological Process: chromatin remodeling (GO:0006338);; Biological Process: regulation of transcription, DNA-templated (GO:0006355);;	--	[R]	General function prediction only	--	TOX high mobility group box family member 4 OS=Xenopus tropicalis OX=8364 GN=tox4 PE=2 SV=1	thymocyte selection-associated high mobility group box protein TOX [Ictalurus punctatus]
>QTL_totallength	un_28138058	3	75.642	88.553	chr1	4176709	4176845	+	Pfu012210	--	--	--	K04446|0.0|dre:561772|NFATC1, NFAT2, NFATC;NFATC1, NFAT2, NFATC|nfatc3; nuclear factor of activated T-cells, cytoplasmic, calcineurin-dependent 3; K04446 nuclear factor of activated T-cells, cytoplasmic, calcineurin-dependent	--	--	Rel homology dimerisation domain;; Rel homology DNA-binding domain;; IPT/TIG domain	--	nuclear factor of activated T-cells, cytoplasmic 3 [Ictalurus punctatus]
>QTL_totallength	un_58960304	3	75.642	88.553	chr1	4028306	4028440	+	Pfu012216	[IQR]	--	Molecular Function: 11-beta-hydroxysteroid dehydrogenase [NAD(P)] activity (GO:0003845);; Biological Process: multicellular organismal response to stress (GO:0033555);; Biological Process: cortisol metabolic process (GO:0034650);; Biological Process: oxidation-reduction process (GO:0055114);;	K00071|0.0|dre:334098|HSD11B2;EC:1.1.1.-|hsd11b2, wu:fi31d01; hydroxysteroid 11-beta dehydrogenase 2 (EC:1.1.1.146); K00071 11beta-hydroxysteroid dehydrogenase [EC:1.1.1.146]	[QR]	--	short chain dehydrogenase;; Enoyl-(Acyl carrier protein) reductase	D-beta-hydroxybutyrate dehydrogenase, mitochondrial OS=Gallus gallus OX=9031 GN=BDH1 PE=2 SV=1	corticosteroid 11-beta-dehydrogenase isozyme 2 [Ictalurus punctatus]
>QTL_totallength	un_40428384	3	75.642	88.553	chr1	5117919	5118069	+	Pfu012176	--	--	Cellular Component: integral component of membrane (GO:0016021);;	--	[S]	Function unknown	Calcium-activated chloride channel;; Dimerisation domain of Ca+-activated chloride-channel, anoctamin	Anoctamin-10 OS=Danio rerio OX=7955 GN=ano10 PE=2 SV=1	anoctamin-5-like isoform X1 [Ictalurus punctatus]
>QTL_sex	un_41470799	14	69.242	171.1	chr7	2990050	2990097	-	Pfu031125	--	--	--	--	--	--	--	--	uncharacterized protein C1orf43 homolog [Ictalurus punctatus]
>QTL_sex	un_31234032	14	11.359	68.233	chr16	18977002	18977115	+	Pfu029946	--	--	Molecular Function: GTPase activator activity (GO:0005096);; Biological Process: regulation of small GTPase mediated signal transduction (GO:0051056);;	--	[T]	Signal transduction mechanisms	Rap/ran-GAP	Rap1 GTPase-activating protein 2 OS=Gallus gallus OX=9031 GN=RAP1GAP2 PE=2 SV=2	signal-induced proliferation-associated 1-like protein 1 isoform X5 [Ictalurus punctatus]
>QTL_sex	un_58667663	14	11.359	68.233	chr16	18903987	18904136	+	Pfu029942	[R]	General function prediction only	--	K14341|1e-103|mcc:712925|SLC10A1, NTCP;SLC10A1, NTCP|SLC10A1; solute carrier family 10 (sodium/bile acid cotransporter family), member 1; K14341 solute carrier family 10 (sodium/bile acid cotransporter), member 1	[P]	Inorganic ion transport and metabolism	Sodium Bile acid symporter family	--	sodium/bile acid cotransporter-like [Ictalurus punctatus]
>QTL_sex	un_53193517	14	11.359	68.233	chr16	4330843	4330984	+	Pfu028708	--	--	--	--	--	--	Ovarian carcinoma immunoreactive antigen (OCIA)	OCIA domain-containing protein 1 OS=Xenopus laevis OX=8355 GN=ociad1 PE=2 SV=3	OCIA domain-containing protein 2 [Ictalurus punctatus]
>QTL_sex	un_12933627	14	11.359	68.233	chr21	13460441	13460582	-	Pfu027202	--	--	--	--	--	--	--	--	uncharacterized protein LOC105009356 [Esox lucius]
>QTL_sex	un_42143531	14	69.242	171.1	chr7	584169	584217	+	Pfu026238	--	--	--	--	[R]	General function prediction only	Zinc finger, C2H2 type	Oocyte zinc finger protein XlCOF26 (Fragment) OS=Xenopus laevis OX=8355 PE=3 SV=1	zinc finger protein 271-like isoform X3 [Ictalurus punctatus]
>QTL_sex	un_56966566	14	69.242	171.1	chr7	5486166	5486320	+	Pfu023764	--	--	Molecular Function: G-protein coupled GABA receptor activity (GO:0004965);; Biological Process: G-protein coupled receptor signaling pathway (GO:0007186);; Cellular Component: integral component of membrane (GO:0016021);; Biological Process: behavioral response to nicotine (GO:0035095);;	K04615|0.0|dre:559579|GABBR;GABBR|gabbr1.2, GABA-B-R1; gamma-aminobutyric acid type B receptor subunit 1 precursor; K04615 gamma-aminobutyric acid (GABA) B receptor 1	[PET]	--	Receptor family ligand binding region;; 7 transmembrane sweet-taste receptor of 3 GCPR;; Periplasmic binding protein	G-protein coupled receptor family C group 6 member A OS=Carassius auratus OX=7957 GN=gprc6a PE=1 SV=1	gamma-aminobutyric acid type B receptor subunit 1 isoform X2 [Ictalurus punctatus]
>QTL_sex	un_47339380	14	69.242	171.1	chr7	5630803	5630952	-	Pfu023758	[LKJ]	--	Molecular Function: nucleic acid binding (GO:0003676);; Molecular Function: helicase activity (GO:0004386);; Molecular Function: ATP binding (GO:0005524);; Biological Process: metabolic process (GO:0008152);;	K12812|0.0|dre:393917|UAP56, BAT1, SUB2;EC:3.6.4.13|bat1, Bat1a, MGC63773, zgc:63773; HLA-B associated transcript 1 (EC:3.6.1.-); K12812 ATP-dependent RNA helicase UAP56/SUB2 [EC:3.6.4.13]	[A]	RNA processing and modification	DEAD/DEAH box helicase;; Helicase conserved C-terminal domain;; Type III restriction enzyme, res subunit	Spliceosome RNA helicase DDX39B OS=Gallus gallus OX=9031 GN=DDX39B PE=2 SV=1	spliceosome RNA helicase DDX39B isoform X2 [Ictalurus punctatus]
>QTL_sex	un_40160993	14	11.359	68.233	chr13	19692413	19692515	+	Pfu023456	--	--	--	K06529|3e-72|cfa:487644|SEMA7, CD108;SEMA7, CD108|SEMA7A; semaphorin 7A, GPI membrane anchor (John Milton Hagen blood group); K06529 semaphorin 7	[T]	Signal transduction mechanisms	Sema domain;; Immunoglobulin domain	Semaphorin-3C OS=Gallus gallus OX=9031 GN=SEMA3C PE=2 SV=1	semaphorin-7A-like [Ictalurus punctatus]
>QTL_sex	un_33553135	14	69.242	171.1	chr7	3790669	3790810	-	Pfu022720	--	--	Cellular Component: integral component of peroxisomal membrane (GO:0005779);; Biological Process: peroxisome fission (GO:0016559);;	K13352|1e-136|dre:566742|PEX11B;PEX11B|pex11b, MGC153402, zgc:153402; peroxisomal biogenesis factor 11 beta; K13352 peroxin-11B	[U]	Intracellular trafficking, secretion, and vesicular transport	Peroxisomal biogenesis factor 11 (PEX11)	--	peroxisomal membrane protein 11B isoform X2 [Ictalurus punctatus]
>QTL_sex	un_9013841	14	11.359	68.233	chr12	2417300	2417395	-	Pfu022402	[OU]	--	Molecular Function: protein disulfide isomerase activity (GO:0003756);; Cellular Component: endoplasmic reticulum membrane (GO:0005789);; Biological Process: protein folding (GO:0006457);; Biological Process: transport (GO:0006810);; Molecular Function: peptide-methionine (S)-S-oxide reductase activity (GO:0008113);; Molecular Function: peptide-methionine (R)-S-oxide reductase activity (GO:003374…	K10950|0.0|dre:393321|ERO1L;EC:1.8.4.-|ero1l, MGC63959, zgc:63959; ERO1-like (S. cerevisiae) (EC:1.8.4.-); K10950 ERO1-like protein alpha [EC:1.8.4.-]	[OU]	--	Endoplasmic Reticulum Oxidoreductin 1 (ERO1)	ERO1-like protein alpha OS=Danio rerio OX=7955 GN=ero1a PE=2 SV=1	endoplasmic reticulum oxidoreductase 1 alpha [Tachysurus fulvidraco]
>QTL_sex	un_8768148	14	11.359	68.233	chr16	18589754	18589895	-	Pfu021836	--	--	Cellular Component: nucleus (GO:0005634);; Biological Process: transcription, DNA-templated (GO:0006351);; Cellular Component: transcriptional repressor complex (GO:0017053);; Biological Process: regulation of cell cycle (GO:0051726);;	K21773|0.0|dre:560867|LIN9;LIN9|lin9, si:dkey-206f10.4, wu:fb79c09, wu:fi32a10, zgc:153599; lin-9 homolog (C. elegans)	[KLO]	--	Poly(ADP-ribose) polymerase catalytic domain;; Poly(ADP-ribose) polymerase, regulatory domain;; DIRP;; WGR domain;; DDE superfamily endonuclease	Protein lin-9 homolog OS=Danio rerio OX=7955 GN=lin9 PE=3 SV=1	protein lin-9 homolog isoform X1 [Ictalurus punctatus]
>QTL_sex	un_53421310	14	69.242	171.1	chr7	5770994	5771132	+	Pfu021794	[J]	Translation, ribosomal structure and biogenesis	Molecular Function: tRNA (cytosine-5-)-methyltransferase activity (GO:0016428);; Biological Process: methylation (GO:0032259);;	--	[J]	Translation, ribosomal structure and biogenesis	16S rRNA methyltransferase RsmB/F	tRNA (cytosine(34)-C(5))-methyltransferase OS=Xenopus tropicalis OX=8364 GN=nsun2 PE=2 SV=1	tRNA (cytosine(34)-C(5))-methyltransferase [Ictalurus punctatus]
>QTL_sex	un_54072052	14	11.359	68.233	chr11	19112801	19112943	-	Pfu021685	[RTKL]	--	--	K08805|0.0|tgu:100225399|--|similar to Serine/threonine-protein kinase DCLK1; K08805 doublecortin and CaM kinase-like 1 [EC:2.7.11.1]	[T]	Signal transduction mechanisms	Protein kinase domain;; Doublecortin;; Protein tyrosine kinase;; Lipopolysaccharide kinase (Kdo/WaaP) family	CaM kinase-like vesicle-associated protein OS=Danio rerio OX=7955 GN=camkv PE=2 SV=2	serine/threonine-protein kinase DCLK1-like isoform X1 [Ictalurus punctatus]
>QTL_sex	un_19832353	14	69.242	171.1	chr7	5456056	5456145	-	Pfu021354	--	--	Cellular Component: endoplasmic reticulum membrane (GO:0005789);; Molecular Function: protein tyrosine/threonine phosphatase activity (GO:0008330);; Molecular Function: JUN kinase phosphatase activity (GO:0008579);; Molecular Function: protein histidine phosphatase activity (GO:0008969);; Cellular Component: integral component of membrane (GO:0016021);; Biological Process: dephosphorylation (GO:0…	K21797|0.0|dre:558940|SAC1, SACM1L;EC:3.1.3.-|sacm1lb; si:ch211-222e23.8 (EC:3.1.3.-)	[I]	Lipid transport and metabolism	SacI homology domain	Phosphatidylinositide phosphatase SAC1-A OS=Danio rerio OX=7955 GN=sacm1la PE=2 SV=2	phosphatidylinositide phosphatase SAC1-B [Ictalurus punctatus]
>QTL_sex	un_58447114	14	69.242	171.1	chr7	3498212	3498361	-	Pfu019970	--	--	Molecular Function: calcium ion binding (GO:0005509);; Cellular Component: extracellular region (GO:0005576);; Biological Process: cell adhesion (GO:0007155);; Molecular Function: heparin binding (GO:0008201);;	--	--	--	Thrombospondin type 3 repeat	Thrombospondin-3b OS=Danio rerio OX=7955 GN=thbs3b PE=3 SV=1	thrombospondin-3b [Ictalurus punctatus]
>QTL_sex	un_47032303	14	11.359	68.233	chr16	13882861	13883010	+	Pfu019120	[H]	Coenzyme transport and metabolism	Cellular Component: cytoplasm (GO:0005737);; Biological Process: Mo-molybdopterin cofactor biosynthetic process (GO:0006777);; Biological Process: molybdenum incorporation into molybdenum-molybdopterin complex (GO:0018315);; Molecular Function: molybdopterin adenylyltransferase activity (GO:0061598);; Molecular Function: molybdopterin molybdotransferase activity (GO:0061599);; Biological Process:…	K15376|0.0|mcc:709677|GPHN;EC:2.10.1.1 2.7.7.75|GPHN; gephyrin; K03750 molybdopterin biosynthesis protein MoeA	[H]	Coenzyme transport and metabolism	Probable molybdopterin binding domain;; MoeA N-terminal region (domain I and II);; MoeA C-terminal region (domain IV)	Gephyrin OS=Gallus gallus OX=9031 GN=GPHN PE=1 SV=1	gephyrin isoform X8 [Astyanax mexicanus]
>QTL_sex	un_14467670	14	11.359	68.233	chr16	13716068	13716184	-	Pfu019106	--	--	--	K11584|0.0|oaa:100078692|PPP2R5;PPP2R5|PPP2R5A; protein phosphatase 2, regulatory subunit B', alpha; K11584 protein phosphatase 2 (formerly 2A), regulatory subunit B'	[T]	Signal transduction mechanisms	Protein phosphatase 2A regulatory B subunit (B56 family)	--	serine/threonine-protein phosphatase 2A 56 kDa regulatory subunit alpha isoform isoform X1 [Ictalurus punctatus]
>QTL_sex	un_10989040	14	11.359	68.233	chr25	8530707	8530843	-	Pfu017691	--	--	Biological Process: response to amphetamine (GO:0001975);; Molecular Function: GTPase activity (GO:0003924);; Molecular Function: obsolete signal transducer activity (GO:0004871);; Molecular Function: GTP binding (GO:0005525);; Biological Process: activation of adenylate cyclase activity (GO:0007190);; Biological Process: adenylate cyclase-activating dopamine receptor signaling pathway (GO:000719…	K04633|1e-105|tgu:100219216|GNAL;GNAL|guanine nucleotide binding protein (G protein), alpha activating activity polypeptide, olfactory type; K04633 guanine nucleotide binding protein (G protein), alpha polypeptide, olfactory type	[T]	Signal transduction mechanisms	G-protein alpha subunit	Guanine nucleotide-binding protein G(s) subunit alpha OS=Xenopus laevis OX=8355 GN=gnas PE=2 SV=1	guanine nucleotide-binding protein G(olf) subunit alpha-like [Thamnophis sirtalis]
>QTL_sex	un_58945210	14	11.359	68.233	chr9	2640548	2640657	-	Pfu017007	[R]	General function prediction only	--	--	[R]	General function prediction only	Pyridine nucleotide-disulphide oxidoreductase;; Rieske [2Fe-2S] domain;; Pyridine nucleotide-disulphide oxidoreductase;; Pyridine nucleotide-disulphide oxidoreductase;; Reductase C-terminal;; Rieske-like [2Fe-2S] domain;; NAD(P)-binding Rossmann-like domain	Pyridine nucleotide-disulfide oxidoreductase domain-containing protein 1 OS=Danio rerio OX=7955 GN=pyroxd1 PE=2 SV=1	apoptosis-inducing factor 3 [Ictalurus punctatus]
>QTL_sex	un_63006746	14	11.359	68.233	chr9	21183068	21183109	-	Pfu014570	--	--	Cellular Component: proteasome complex (GO:0000502);;	K11878|2e-60|dre:100333944|--|hypothetical protein LOC100333944; K11878 proteasome assembly chaperone 4	--	--	Proteasome assembly chaperone 4	--	proteasome assembly chaperone 4 [Ictalurus punctatus]
>QTL_sex	un_42267641	14	69.242	171.1	chr7	8427697	8427832	+	Pfu014464	--	--	--	K10053|0.0|dre:767809|RUNX1T1, CBFA2T1; translocated to, 1|runx1t1, MGC154044, MTG8, si:ch211-232j17.1, zgc:154044; runt-related transcription factor 1; translocated to, 1 (cyclin D-related); K10053 runt-related transcription factor 1; translocated to, 1	--	--	NHR2 domain like;; NHR1 homology to TAF;; MYND finger	Protein CBFA2T3 OS=Gallus gallus OX=9031 GN=CBFA2T3 PE=2 SV=1	protein CBFA2T1 isoform X1 [Ictalurus punctatus]
>QTL_sex	un_46786133	14	11.359	68.233	chr7	8825701	8825850	-	Pfu014448	--	--	Biological Process: erythrocyte maturation (GO:0043249);;	--	--	--	--	--	ADNP homeobox protein 2-like [Ictalurus punctatus]
>QTL_sex	un_58312891	14	11.359	68.233	chr19	8359314	8359457	-	Pfu014267	[E]	Amino acid transport and metabolism	--	--	[EO]	--	Peptidase family M1 domain;; ERAP1-like C-terminal domain	Aminopeptidase Ey OS=Gallus gallus OX=9031 GN=ANPEP PE=1 SV=2	thyrotropin-releasing hormone-degrading ectoenzyme [Ictalurus punctatus]
>QTL_sex	un_18694257	14	69.242	171.1	chr16	4705297	4705446	-	Pfu014247	--	--	Cellular Component: cytoplasm (GO:0005737);;	--	--	--	Protein C10	Protein C10 OS=Danio rerio OX=7955 GN=si:dkey-29f10.1 PE=2 SV=1	protein C10 [Ictalurus punctatus]
>QTL_sex	un_50286178	14	11.359	68.233	chr16	5055244	5055387	+	Pfu014237	--	--	Cellular Component: mitochondrial outer membrane (GO:0005741);; Biological Process: cellular response to DNA damage stimulus (GO:0006974);; Biological Process: mitochondrial protein catabolic process (GO:0035694);; Biological Process: mitophagy by induced vacuole formation (GO:0035695);;	--	--	--	Mitochondria-eating protein	Mitochondria-eating protein OS=Danio rerio OX=7955 GN=spata18 PE=2 SV=2	mitochondria-eating protein [Ictalurus punctatus]
>QTL_sex	un_41200508	14	11.359	68.233	chr16	12157375	12157517	+	Pfu013335	--	--	Molecular Function: GTPase activator activity (GO:0005096);; Molecular Function: metal ion binding (GO:0046872);;	K12488|0.0|dre:560581|ASAP;ASAP|asap2b, MGC158353, fe36f09, si:dkey-81b15.3, wu:fe36f09, zgc:158353; ArfGAP with SH3 domain, ankyrin repeat and PH domain 2b; K12488 Arf-GAP with SH3 domain, ANK repeat and PH domain-containing protein	[T]	Signal transduction mechanisms	Putative GTPase activating protein for Arf;; BAR domain of APPL family;; Ankyrin repeats (3 copies);; PH domain;; Variant SH3 domain;; Ankyrin repeat;; Ankyrin repeats (many copies);; SH3 domain;; BAR domain;; Ankyrin repeats (many copies);; Ankyrin repeat;; Variant SH3 domain	Arf-GAP with coiled-coil, ANK repeat and PH domain-containing protein 2 OS=Gallus gallus OX=9031 GN=ACAP2 PE=2 SV=1	arf-GAP with SH3 domain, ANK repeat and PH domain-containing protein 2-like [Ictalurus punctatus]
>QTL_sex	un_42441442	14	11.359	68.233	chr16	12564453	12564607	+	Pfu013317	--	--	Molecular Function: DNA-binding transcription factor activity (GO:0003700);; Cellular Component: nucleus (GO:0005634);; Biological Process: regulation of transcription, DNA-templated (GO:0006355);; Molecular Function: zinc ion binding (GO:0008270);;	--	[K]	Transcription	Myelin transcription factor 1;; Zinc finger, C2HC type	Myelin transcription factor 1 OS=Xenopus laevis OX=8355 GN=myt1 PE=2 SV=1	myelin transcription factor 1-like protein [Ictalurus punctatus]
>QTL_sex	un_36488182	14	11.359	68.233	chr16	13176911	13177058	+	Pfu013283	--	--	--	--	--	--	Immunoglobulin domain;; Immunoglobulin I-set domain;; Immunoglobulin domain;; MAM domain, meprin/A5/mu;; Immunoglobulin domain;; Immunoglobulin V-set domain;; CD80-like C2-set immunoglobulin domain;; Immunoglobulin C1-set domain	MAM domain-containing glycosylphosphatidylinositol anchor protein 1 OS=Gallus gallus OX=9031 GN=MDGA1 PE=1 SV=1	MAM domain-containing glycosylphosphatidylinositol anchor protein 2-like isoform X3 [Ictalurus punctatus]
>QTL_sex	un_129719	14	11.359	68.233	chr7	7957555	7957696	+	Pfu011516	[LKJ]	--	--	K04597|4e-59|ptr:456703|--|BAI2; brain-specific angiogenesis inhibitor 2; K04597 brain-specific angiogenesis inhibitor 2	--	--	Thrombospondin type 1 domain;; GPCR-Autoproteolysis INducing (GAIN) domain	Integumentary mucin C.1 (Fragment) OS=Xenopus laevis OX=8355 PE=2 SV=1	brain-specific angiogenesis inhibitor 2 [Limosa lapponica baueri]
>QTL_sex	un_41050051	14	11.359	68.233	chr7	7453639	7453756	+	Pfu011506	--	--	Molecular Function: zinc ion binding (GO:0008270);;	--	[R]	General function prediction only	PHD-zinc-finger like domain;; PHD-finger;; PHD-like zinc-binding domain;; PHD-finger	Protein Jade-1 OS=Xenopus laevis OX=8355 GN=jade1 PE=2 SV=1	PHD finger protein 14 isoform X2 [Ictalurus punctatus]
>QTL_sex	un_57570172	14	11.359	68.233	chr7	7237298	7237443	+	Pfu011501	[J]	Translation, ribosomal structure and biogenesis	--	--	[O]	Posttranslational modification, protein turnover, chaperones	Thrombospondin type 1 domain	SCO-spondin OS=Gallus gallus OX=9031 GN=SSPO PE=2 SV=1	thrombospondin type-1 domain-containing protein 7A [Ictalurus punctatus]
>QTL_sex	un_31992677	14	11.359	68.233	chr7	6947812	6947961	+	Pfu011490	[A]	RNA processing and modification	Molecular Function: RNA binding (GO:0003723);;	--	[A]	RNA processing and modification	Qua1 domain;; Tyrosine-rich domain of Sam68;; KH domain	KH domain-containing, RNA-binding, signal transduction-associated protein 1 OS=Gallus gallus OX=9031 GN=KHDRBS1 PE=2 SV=1	KH domain-containing, RNA-binding, signal transduction-associated protein 1 [Ictalurus punctatus]
>QTL_sex	un_57704157	14	69.242	171.1	chr7	6411757	6411857	-	Pfu011469	--	--	--	K06620|0.0|dre:791146|E2F3;E2F3|wu:fc51d01; zgc:158604; K06620 E2F transcription factor 1/3	[K]	Transcription	E2F transcription factor CC-MB domain;; E2F/DP family winged-helix DNA-binding domain	Transcription factor E2F1 OS=Gallus gallus OX=9031 GN=E2F1 PE=2 SV=1	transcription factor E2F3-like [Ictalurus punctatus]
>QTL_sex	un_30296541	14	11.359	68.233	chr7	12343571	12343644	+	Pfu011202	--	--	Cellular Component: mitochondrial outer membrane (GO:0005741);; Biological Process: transmembrane transport (GO:0055085);;	K11518|0.0|dre:405895|TOM40;TOM40|tomm40l, MGC85715, zgc:85715; translocase of outer mitochondrial membrane 40 homolog, like; K11518 mitochondrial import receptor subunit TOM40	[U]	Intracellular trafficking, secretion, and vesicular transport	Eukaryotic porin	Mitochondrial import receptor subunit TOM40 homolog OS=Xenopus tropicalis OX=8364 GN=tomm40 PE=2 SV=1	mitochondrial import receptor subunit TOM40 homolog [Ictalurus punctatus]
>QTL_sex	un_20342173	14	11.359	68.233	chr7	11708670	11708811	-	Pfu011166	[P]	Inorganic ion transport and metabolism	Molecular Function: voltage-gated chloride channel activity (GO:0005247);; Biological Process: chloride transport (GO:0006821);; Cellular Component: integral component of membrane (GO:0016021);; Biological Process: transmembrane transport (GO:0055085);;	K05010|0.0|dre:795133|--|si:dkey-14o18.5; K05010 chloride channel 1, skeletal muscle	[P]	Inorganic ion transport and metabolism	Voltage gated chloride channel	Chloride channel protein OS=Tetronarce californica OX=7787 PE=1 SV=3	chloride channel protein 1-like isoform X1 [Ictalurus punctatus]
>QTL_sex	un_57102741	14	11.359	68.233	chr16	7224620	7224761	+	Pfu010936	--	--	--	--	[T]	Signal transduction mechanisms	Phosphotyrosine interaction domain (PTB/PID)	PTB domain-containing engulfment adapter protein 1 OS=Danio rerio OX=7955 GN=gulp1 PE=2 SV=1	disabled homolog 1 isoform X2 [Ictalurus punctatus]
>QTL_sex	un_16122277	14	69.242	171.1	chr16	6871218	6871335	-	Pfu010922	--	--	Molecular Function: histone deacetylase activity (GO:0004407);; Cellular Component: nucleus (GO:0005634);; Cellular Component: mitochondrion (GO:0005739);; Cellular Component: cytosol (GO:0005829);; Biological Process: protein deacetylation (GO:0006476);; Molecular Function: zinc ion binding (GO:0008270);; Molecular Function: protein-N-terminal asparagine amidohydrolase activity (GO:0008418);; Mo…	K11415|0.0|dre:436878|--|sirt5, zgc:92288; sirtuin (silent mating type information regulation 2 homolog) 5 (S. cerevisiae) (EC:3.5.1.-); K11415 NAD-dependent deacetylase sirtuin 5 [EC:3.5.1.-]	[BK]	--	Sir2 family	NAD-dependent protein deacylase sirtuin-5, mitochondrial OS=Danio rerio OX=7955 GN=sirt5 PE=1 SV=1	NAD-dependent protein deacylase sirtuin-5, mitochondrial [Ictalurus punctatus]
>QTL_sex	un_22001282	14	11.359	68.233	chr16	6636292	6636403	+	Pfu010909	[R]	General function prediction only	Molecular Function: hormone activity (GO:0005179);; Cellular Component: extracellular region (GO:0005576);; Biological Process: retinol metabolic process (GO:0042572);; Molecular Function: thyroid hormone binding (GO:0070324);; Biological Process: thyroid hormone transport (GO:0070327);;	--	[I]	Lipid transport and metabolism	HIUase/Transthyretin family	Transthyretin OS=Gallus gallus OX=9031 GN=TTR PE=1 SV=1	transthyretin [Ictalurus punctatus]
>QTL_sex	un_10285666	14	11.359	68.233	chr16	11049850	11049999	-	Pfu009191	[T]	Signal transduction mechanisms	--	--	[S]	Function unknown	WD domain, G-beta repeat;; Anaphase-promoting complex subunit 4 WD40 domain;; Eukaryotic translation initiation factor eIF2A	Mitogen-activated protein kinase-binding protein 1 OS=Xenopus laevis OX=8355 GN=mapkbp1 PE=2 SV=1	mitogen-activated protein kinase-binding protein 1-like isoform X4 [Ictalurus punctatus]
>QTL_sex	un_47709151	14	11.359	68.233	chr16	10868093	10868232	+	Pfu009185	--	--	--	K05858|0.0|mdo:100031660|PLCB;EC:3.1.4.11|PLCB1; phospholipase C, beta 1 (phosphoinositide-specific); K05858 phospholipase C, beta [EC:3.1.4.11]	[I]	Lipid transport and metabolism	Phosphatidylinositol-specific phospholipase C, X domain;; PLC-beta C terminal;; Phosphatidylinositol-specific phospholipase C, Y domain;; Phosphoinositide-specific phospholipase C, efhand-like;; C2 domain;; Protein of unknown function (DUF1154)	1-phosphatidylinositol 4,5-bisphosphate phosphodiesterase delta-4 OS=Xenopus laevis OX=8355 GN=plcd4 PE=2 SV=1	1-phosphatidylinositol 4,5-bisphosphate phosphodiesterase beta-1-like isoform X1 [Ictalurus punctatus]
>QTL_sex	un_55633408	14	11.359	68.233	chr16	10447269	10447408	+	Pfu009172	[O]	Posttranslational modification, protein turnover, chaperones	--	--	[O]	Posttranslational modification, protein turnover, chaperones	ATPase family associated with various cellular activities (AAA);; Bromodomain;; IstB-like ATP binding protein;; AAA domain (Cdc48 subfamily)	Transitional endoplasmic reticulum ATPase OS=Xenopus tropicalis OX=8364 GN=vcp PE=2 SV=1	ATPase family AAA domain-containing protein 2B isoform X1 [Ictalurus punctatus]
>QTL_sex	un_50881107	14	11.359	68.233	chr16	9692980	9693109	+	Pfu009147	--	--	Molecular Function: creatine kinase activity (GO:0004111);; Molecular Function: ATP binding (GO:0005524);; Biological Process: phosphorylation (GO:0016310);;	K00933|0.0|dre:140744|E2.7.3.2;EC:2.7.3.2|ckbb, bck, cb594, ckb, wu:fj36f10, wu:fj37d11; creatine kinase, brain b (EC:2.7.3.2); K00933 creatine kinase [EC:2.7.3.2]	[C]	Energy production and conversion	ATP:guanido phosphotransferase, C-terminal catalytic domain;; ATP:guanido phosphotransferase, N-terminal domain	Creatine kinase B-type OS=Gallus gallus OX=9031 GN=CKB PE=1 SV=1	creatine kinase B-type-like [Ictalurus punctatus]
>QTL_sex	un_9268948	14	11.359	68.233	chr16	9576933	9577077	-	Pfu009142	[T]	Signal transduction mechanisms	--	K04457|0.0|dre:30704|PPM1A, PP2CA;EC:3.1.3.16|ppm1aa, pp2ca2; protein phosphatase, Mg2+/Mn2+ dependent, 1Aa (EC:3.1.3.16); K04457 protein phosphatase 1A (formerly 2C) [EC:3.1.3.16]	[T]	Signal transduction mechanisms	Protein phosphatase 2C;; Protein serine/threonine phosphatase 2C, C-terminal domain	Protein phosphatase 1K, mitochondrial OS=Xenopus laevis OX=8355 GN=ppm1k PE=2 SV=1	protein phosphatase 1A-like isoform X3 [Ictalurus punctatus]
>QTL_sex	un_40874290	14	69.242	171.1	chr16	9414246	9414397	+	Pfu009133	[R]	General function prediction only	Molecular Function: GTP binding (GO:0005525);; Cellular Component: intracellular (GO:0005622);; Biological Process: Rho protein signal transduction (GO:0007266);; Biological Process: regulation of cell shape (GO:0008360);; Cellular Component: membrane (GO:0016020);; Biological Process: actin cytoskeleton organization (GO:0030036);; Biological Process: retina vasculature morphogenesis in camera-ty…	K07864|1e-143|dre:556371|--|rhoj, si:dkey-100h21.1; ras homolog gene family, member J; K07864 Ras homolog gene family, member J	[R]	General function prediction only	Ras family;; Ras of Complex, Roc, domain of DAPkinase;; ADP-ribosylation factor family	Cell division control protein 42 homolog OS=Gallus gallus OX=9031 GN=CDC42 PE=2 SV=1	rho-related GTP-binding protein RhoJ-like [Ictalurus punctatus]
>QTL_sex	un_57748419	14	11.359	68.233	chr16	8936636	8936785	-	Pfu009107	--	--	--	--	[R]	General function prediction only	Myotubularin-like phosphatase domain	Myotubularin-related protein 8 OS=Danio rerio OX=7955 GN=mtmr8 PE=2 SV=1	myotubularin-related protein 9 [Ictalurus punctatus]
>QTL_sex	un_44669102	14	11.359	68.233	chr16	8816584	8816735	+	Pfu009097	--	--	--	--	--	--	Exocyst complex component Sec6	--	tumor necrosis factor alpha-induced protein 2-like isoform X3 [Ictalurus punctatus]
>QTL_sex	un_45550002	14	11.359	68.233	chr16	17395078	17395217	-	Pfu008703	--	--	--	--	--	--	--	--	uncharacterized protein LOC108257881 isoform X1 [Ictalurus punctatus]
>QTL_sex	un_20199887	14	11.359	68.233	chr16	17312420	17312551	+	Pfu008700	[L]	Replication, recombination and repair	--	K10738|0.0|dre:555610|--|mcm9, mcmdc1, si:ch211-112m17.2; minichromosome maintenance complex component 9; K10738 minichromosome maintenance protein 9	[L]	Replication, recombination and repair	MCM2/3/5 family;; MCM OB domain;; Magnesium chelatase, subunit ChlI;; AAA domain (dynein-related subfamily)	DNA helicase MCM9 OS=Danio rerio OX=7955 GN=mcm9 PE=3 SV=2	DNA helicase MCM9 isoform X1 [Ictalurus punctatus]
>QTL_sex	un_59708451	14	11.359	68.233	chr16	16688816	16688968	+	Pfu008694	--	--	Cellular Component: cytoplasm (GO:0005737);; Cellular Component: cilium (GO:0005929);; Biological Process: multicellular organism development (GO:0007275);; Biological Process: axoneme assembly (GO:0035082);;	--	--	--	Broad-minded protein	Protein broad-minded OS=Danio rerio OX=7955 GN=tbc1d32 PE=3 SV=2	protein broad-minded isoform X1 [Ictalurus punctatus]
>QTL_sex	un_40382756	14	11.359	68.233	chr16	15069994	15070120	+	Pfu008627	[R]	General function prediction only	--	--	--	--	Domain of unknown function (DUF296)	--	bifunctional protein GlmU-like [Ictalurus punctatus]
>QTL_sex	un_46010947	14	69.242	171.1	chr21	7142973	7143122	+	Pfu003576	--	--	--	--	--	--	gag-polyprotein putative aspartyl protease;; Aspartyl protease	--	uncharacterized protein LOC107751508 [Sinocyclocheilus rhinocerous]
>QTL_sex	un_37560765	14	11.359	68.233	chr21	9228119	9228177	+	Pfu003482	--	--	--	K05200|0.0|dre:336069|GRIA4;GRIA4|gria4b, ZfGluR4b, fj46g06, glur4b, wu:fj46g06; glutamate receptor, ionotropic, AMPA 4b; K05200 glutamate receptor, ionotropic, AMPA 4	[PET]	--	Receptor family ligand binding region;; Ligand-gated ion channel;; Ligated ion channel L-glutamate- and glycine-binding site;; Bacterial extracellular solute-binding proteins, family 3	Glutamate receptor ionotropic, delta-2 OS=Danio rerio OX=7955 GN=grid2 PE=2 SV=1	glutamate receptor 4 isoform X1 [Ictalurus punctatus]
>QTL_sex	un_37442550	14	11.359	68.233	chr13	10518180	10518331	+	Pfu003063	--	--	--	K06249|0.0|tgu:100231258|RELN;EC:3.4.21.-|similar to reelin; K06249 reelin [EC:3.4.21.-]	--	--	EGF-like domain;; BNR/Asp-box repeat;; Reeler domain;; Chitobiase/beta-hexosaminidase C-terminal domain	Reelin (Fragment) OS=Gallus gallus OX=9031 GN=RELN PE=2 SV=1	reelin [Ictalurus punctatus]
>QTL_sex	un_53842099	14	69.242	171.1	chr8	12941894	12942040	-	Pfu002960	--	--	--	--	--	--	--	--	serine-rich coiled-coil domain-containing protein 2 isoform X1 [Ictalurus punctatus]
