# Supplementary material for: A high-density SNP-based genetic map and several economic traits-related loci in Pelteobagrus vachelli
Source: BMC Genomics. 2020 Oct 7;21:700. doi: 10.1186/s12864-020-07115-7 (PMC7542894; doi:10.1186/s12864-020-07115-7)
Supplement: Supplementary file 8 — Additional file 8: Table S8. List of the allele specific primers and common primers designed for the allele specific PCR genotyping assays, as well as basic information on the 12 markers. [file 12864_2020_7115_MOESM8_ESM.xls]

## Sheet: Table S1.
	Table S8. List of the allele specific primers and common primer designed for the allele specific PCR genotyping assay, as well as basic informations of 12 markers.
Mark	FAM(5'-3')	VIC(5'-3')	COM(5'-3')	Type	LG	Position	TagSite	SNP	Seq
un_63006763	GGTGACCRTTTAGGCAAATTCTCCA	GGTGACCRTTTAGGCAAATTCTCCG	TAGTCTATTGTGTTTGTTCTTGCACCGA	<hkxhk>	14	52.276	27	A/G	CATGGTGACC[A/G]TTTAGGCAAATTCTCC[A/G]CAAAATCACTAGATGATACGATAAAGTGTATTTATCTCGGTGCAAGAACAAACACAATAGACTAGTCTAGAGTAGTCTAAAAAAACACAACATTGGGGGTGTTGTTGTGTTTGGTAAGGATC
un_55377625	TGTAGGATCAACAGCGCTGG	TGTAGGATCAACAGCGCTGC	CAGGGAATGCGCAGAACTG	<nnxnp>	14	53.047	122	C/G	AATTCTATGCAGAGTTAACCCACAGACATCTGCTGTACGAGACAACATTCCTGGCAGGGTGCTCAGGGAATGCGCAGAACTGCTAGCAGATGTTTTCACTGACATCTTCAACATTTCCCTGA[C/G]CAGCGCTGTTGATCCTACA
un_54585281	AAACACCTCCCAAGGCTGTGTAAA	AAACACCTCCCAAGGCTGTGTAAT	CAGTGTGTAGTGACCAGGGTCTTTA	<hkxhk>	3	6.02303	72	A/T	AATTCCATTTTCTCTCCATTGAAAAGAGTTTGAATCTCAGATGTGTCTCAAACACCTCCCAAGGCTGTGTAA[A/T]GGAGTTGAGGTGATGTAAAGACCCTGGTCACTACACACTGGAACACTTCTGACTCAATTTTCAGCAACA
un_47032303	AGCTGTATATTTAAGCTGTTAGCATC	TTTAGCTGTATATTTAAGCTGTTAGCATT	AGACTATGATTCGATTAGAGGGGGAAATA	<lmxll>	14	36.146	83	C/T	CATGTTTTTATTTTGAATCTATTCTTCT[G/C]TCTCAAAGATAACATATAATCACTCCTTTAGCTGTATATTTAAGCTGTTAGCAT[C/T]TATTTCCCCCTCTAATCGAATCATAGTCTTTATATGTTGTATATACAGTGAGCT[A/G]GCAGAGCTCTG
un_43077153	CATTTGGAAGAATTTAAATCTAACAAAAAACT	ATTTGGAAGAATTTAAATCTAACAAAAAACG	AGGCAGGGAAAAAGTCCAAGCTCTT	<nnxnp>	14	32.255	38	T/G	CATGCTACATTTGGAAGAATTTAAATCTAACAAAAAAC[T/G]AATTTATAGACACAGCTATAGTGTCAGGAAGAGCTTGGACTTTTTCCCTGCCTGGACACTTATGTTATCCCTTCATTTGGGTCTTTAAAATCTTTGTGAAGACACCCGTTT
un_42441442	GTAAGTAACAAAATGTGTTGCACTGG	AGTAAGTAACAAAATGTGTTGCACTGT	CACAAAGAGTCGGCAACATAGTAAAACTA	<nnxnp>	14	30.315	40	G/T	CATGAAAGCTACTTAGTAAGTAACAAAATGTGTTGCACTG[G/T]TGCCTAATATCTAGTATTATATATTAGTAGTGATACAGTATTGCTTCTAAATCAGAATAATTTAGTTTTACTATGTTGCCGACTCTTTGTGTAAACTGACTTGACCAAA
un_40276574	CCACTGGGTGGCGCTGT	TACCACTGGGTGGCGCTGC	AGCCCTGTTTCACTCCTCTTCGTTT	<lmxll>	14	37.38	80	A/G	CATGCTGTTCTGAATTATAAATACAGTGTACTGATCTTCAGCCCTGTTTCACTCCTCTTCGTTTGAATGAATATTTAACA[A/G]CAGCGCCACCCAGTGGTACAGACTGTGATATTTTATTCAAATATTTGCACAGATAATGACTT[A/G]CATCCT
un_40145170	CAACYGTAGCAGAAGCAGAGATT	CAACYGTAGCAGAAGCAGAGATC	GGCAGGTGGTAGGATTGAGTTGTAA	<lmxll>	14	30.793	124	A/G	CATGACCAGATGTTATGTATCCTTCGATGATAGTGGTAATGAAGGGCAGAAGGTCTTGTGAGATGATCTGGGGCATAGTGGAAGGGAGCGGATCCAACGGGCAGGTGGTAGGATTGAGTTGTAA[A/G]ATCTCTGCTTCTGCTAC[G/A]GTTGAGA
un_36488182	CCACACTAGTGCAAAACCTTTGAGT	CACACTAGTGCAAAACCTTTGAGC	GCTTCAAAATCCCGTTCAGATTAATGCTA	<lmxll>	14	36.377	33	T/C	CATGTAAAACCACACTAGTGCAAAACCTTTGAG[T/C]TGTGGTTCATTAATTAATGATTATTTATAAGACTTTTTTATTTAGCATTAATCTGAACGGGATTTTGAAGCCATTTGCCAAGAGAAATATTAAATGTATACATACAATACCAAATA
un_34909841	ATTGTGCAGAAACTGCTTTTCTATCCT	GTGCAGAAACTGCTTTTCTATCCG	CAAGACATCTGGAAACAGGGCTCTT	<lmxll>	14	37.625	121	A/C	CATGGTTTTTGGAAGACTGCAGATAAAAGTCATTGAAATCTGAAAAATGGTTACAAGACATCTGGAAACAGGGCTCTTTCTAGATGGATTGTCTGCTGACGTTTGACTGAAAGAAACCTGA[A/C]GGATAGAAAAGCAGTTTCTGCACAATAT
un_28380227	CACAATGAGATACTTCCCAGGGGTA	CACAATGAGATACTTCCCAGGGGTG	CAACGGATGATGATGAAATTACAAAAATATG	<lmxll>	12	129.986	51	T/C	AATTCAACGGATGATGATGAAATTACAAAAATATGATTTTCATCTAGTGTA[T/C]ACCCCTGGGAAGTATCTCATTGTGGCTGATGCACTGTCTCGAGCACCGGTACTTTCAGAGAGCAGCCCCATTGTGGATGAACTGGAAGGG
un_25544718	CATCAATTCCTGTCTTAACAAGCCC	CCATCAATTCCTGTCTTAACAAGCCT	GGGGGCCACATAAATAACCCAGAA	<nnxnp>	14	41.726	75	G/A	CATGGCTTTTGCTGTGTACATAAATCAATAGGTCTTCTCCACCGGGGGCCACATAAATAACCCAGAACAGTGCCT[G/A]GGCTTGTTAAGACAGGAATTGATGGTGACACCAGCAGATCGATGGCATTGATGTGCAGGGGAGA[G/A]AAAAATCAT
un_16957051	GAAGTACATTGCAGGTGCACAGAT	AAGTACATTGCAGGTGCACAGAG	CCCCAAATTAAATCAAGCAGCAAAGACAT	<hkxhk>	5	87.0788	35	G/A	CATGTTATTTATGAAGCACTTTATTTACAAATGAC[G/A]CCTTTTGATTCAAGGGTGTGATGCAGCGTTCTGGCTTCAAAACTAAAGAAGTACATTGCAGGTGCACAGATATGTCTTTGCTGCTTGATTTAATTTGGGGAAATTTGGTGAAAA
un_15322259	ACTGAATCAATTAGGAACATTAGAAGG	CACTGAATCAATTAGGAACATTAGAAGA	CCAAGTTGTGGCAACAATAGGCCAA	<lmxll>	14	36.784	89	G/A	CATGGAACTACTGCTGCATCTCAAGCAAACCCTCTCTTTACTCTCTTCATATCCTAGAGAGACACTGAATCAATTAGGAACATTAGAAG[G/A]AATAGAATTTTGGCCTATTGTTGCCACAACTTGGCAAAGCAAGAGACCTTTAAGGAAGAA
un_13604800	CATGGCCAGAAAAATCTCTAATCCTG	CATGGCCAGAAAAATCTCTAATCCTC	GTCTCCCTTAAATGCAAGAGTGATTTCTA	<hkxhk>	14	40.91	25	G/C	CATGGCCAGAAAAATCTCTAATCCT[G/C]AGCATCTGTCTCATTCTCTCTTCACTGAGGAACAATTAGAAATCACTCTTGCATTTAAGGGAGACTGGTGTGAAAATTAAACAGGATGTGAAAATCTATAACCCTTACTATCTCACTTGATTTA
Gene	Forward primer (5'-3')	Reverse primer (5'-3')	Annealing temperature	The length of the product (bp)
Sema7a	TGCCAATGCCATCAATAC	GGGAAACAGCCAAAGTGC	60	85
Sipa1	TGAGTGTTCAGTTCAGGGA	ATTTGGGAGTGGACGAGA	60	241
HSD11B2	CAGCAGAGGGAGGAAGGT	GGCATGAAAGGATTGTGG	60	153
